# Supplementary material for: Non-Alcoholic Fatty Liver Disease Induced by Feeding Medium-Chain Fatty Acids Upregulates Cholesterol and Lipid Homeostatic Genes in Skeletal Muscle of Neonatal Pigs
Source: Metabolites. 2024 Jul 11;14(7):384. doi: 10.3390/metabo14070384 (PMC11278539; doi:10.3390/metabo14070384)
Supplement: Supplementary file 1 [file metabolites-14-00384-s001.zip › Table_S1.xlsx]

## Sheet: edger_DESeq2_LD_MversusL_annota
Table S1. Analysis of differential transcript abundance between medium (M) versus long (L) -chain fatty acids samples.
				edgeR						DESeq2								annotation
Gene IDs		logFC	logCPM	F	PValue	FDR		baseMean	log2FoldChange	lfcSE	stat	pvalue	FDR		external_gene_name	description	hgnc_symbol	gene_biotype	transcript_length	chromosome_name	start_position	end_position	strand
ENSSSCG00000033626		1.41307	7.12354	64.0859	1.47584e-07	0.00166549		939.174	1.41847	0.154795	9.16348	5.02485e-20	5.66502e-16		SREBF1	sterol regulatory element binding transcription factor 1 [Source:VGNC Symbol;Acc:VGNC:99083]	SREBF1	protein_coding	4600	12	60733907	60751267	1
ENSSSCG00000016892		0.836759	4.43285	45.0163	1.87799e-06	0.0105966		146.611	0.856488	0.126564	6.76721	1.31293e-11	4.93398e-08		FST	follistatin [Source:NCBI gene (formerly Entrezgene);Acc:445002]		protein_coding	1298	16	32805932	32811421	1
ENSSSCG00000006213		0.986873	4.62919	39.8275	4.30502e-06	0.0155366		168.707	0.996411	0.170432	5.84639	5.02357e-09	1.13271e-05		ADHFE1	alcohol dehydrogenase iron containing 1 [Source:VGNC Symbol;Acc:VGNC:98730]	ADHFE1	protein_coding	3422	4	68250646	68285405	-1
ENSSSCG00000013072		1.18661	5.28352	38.6042	5.507e-06	0.0155366		259.97	1.1928	0.166311	7.17208	7.38667e-13	4.16387e-09		FADS2	fatty acid desaturase 2 [Source:NCBI gene (formerly Entrezgene);Acc:444997]		protein_coding	5903	2	9629423	9735576	-1
ENSSSCG00000025020		3.18926	1.59251	37.1059	7.67251e-06	0.0173168		17.249	3.22711	0.523275	6.16714	6.95383e-10	1.95994e-06		PCSK9	proprotein convertase subtilisin/kexin type 9 [Source:VGNC Symbol;Acc:VGNC:91234]	PCSK9	protein_coding	4170	6	157388372	157409551	-1
ENSSSCG00000013374		-1.47818	3.64531	29.1663	3.27974e-05	0.0616865		83.1994	-1.44522	0.277134	-5.21486	1.8396e-07	0.000259246		KCNC1	potassium voltage-gated channel subfamily C member 1 [Source:VGNC Symbol;Acc:VGNC:89332]	KCNC1	protein_coding	3619	2	41362347	41408127	-1
ENSSSCG00000006243		1.31009	4.62075	27.3375	5.26438e-05	0.0848693		165.782	1.31463	0.241849	5.43575	5.45666e-08	0.000102531		PENK	proenkephalin [Source:VGNC Symbol;Acc:VGNC:91312]	PENK	protein_coding	1841	4	75525555	75530876	1
ENSSSCG00000006774		-0.721516	6.22507	25.8432	6.26429e-05	0.0883657		517.663	-0.700058	0.165735	-4.22396	2.40048e-05	0.00966534		PPM1J	protein phosphatase, Mg2+/Mn2+ dependent 1J [Source:VGNC Symbol;Acc:VGNC:91709]	PPM1J	protein_coding	2559	4	107723437	107728919	1
ENSSSCG00000033456		-0.635408	5.21914	22.9082	0.000122692	0.138492		255.482	-0.600883	0.155634	-3.86087	0.000112984	0.0260375		GPR157	G protein-coupled receptor 157 [Source:VGNC Symbol;Acc:VGNC:88611]	GPR157	protein_coding	2741	6	69557701	69581643	-1
ENSSSCG00000041935		-1.0696	6.76501	23.4697	0.000122722	0.138492		741.214	-1.03084	0.213892	-4.81944	1.43965e-06	0.00162306		HSPB7	heat shock protein family B (small) member 7 [Source:NCBI gene (formerly Entrezgene);Acc:100627988]		protein_coding	5908	6	75166992	75175013	-1
ENSSSCG00000039166		0.735521	4.22281	22.0537	0.000150614	0.139996		126.555	0.7545	0.168348	4.48179	7.40185e-06	0.00490874		WTIP	WT1 interacting protein [Source:VGNC Symbol;Acc:VGNC:94985]	WTIP	protein_coding	2651	6	44150753	44178373	1
ENSSSCG00000000712		0.763244	6.46294	21.2075	0.000185358	0.139996		607.674	0.778624	0.187388	4.15515	3.25077e-05	0.0122164		VWF	von Willebrand factor [Source:VGNC Symbol;Acc:VGNC:104094]	VWF	protein_coding	8825	5	64519186	65002452	1
ENSSSCG00000031598		-0.563245	5.44678	20.8532	0.000202462	0.139996		298.915	-0.535291	0.146328	-3.65815	0.000254046	0.042748		CDADC1	cytidine and dCMP deaminase domain containing 1 [Source:VGNC Symbol;Acc:VGNC:86440]	CDADC1	protein_coding	6067	11	18458301	18518146	-1
ENSSSCG00000030241		0.52062	7.12111	20.8484	0.000202708	0.139996		960.383	0.544492	0.118133	4.60914	4.04339e-06	0.0036188			TSC22 domain family member 3 [Source:VGNC Symbol;Acc:VGNC:94483]		protein_coding	5239	X	88171334	88179750	-1
ENSSSCG00000011286		-0.595838	7.67793	20.7774	0.000206348	0.139996		1406.34	-0.560063	0.121685	-4.60258	4.17282e-06	0.0036188		KLHL40	kelch like family member 40 [Source:VGNC Symbol;Acc:VGNC:89533]	KLHL40	protein_coding	4574	13	26202677	26211522	1
ENSSSCG00000005423		1.01885	3.49892	20.7066	0.000210049	0.139996		77.2453	1.02934	0.240095	4.28722	1.80919e-05	0.00860653		ABCA1	ATP binding cassette subfamily A member 1 [Source:NCBI gene (formerly Entrezgene);Acc:100152112]		protein_coding	10401	1	246144277	246278492	-1
ENSSSCG00000037646		-0.756988	6.73686	20.6906	0.000210893	0.139996		724.626	-0.720351	0.162163	-4.44215	8.90636e-06	0.00557835		DNAJA4	DnaJ heat shock protein family (Hsp40) member A4 [Source:NCBI gene (formerly Entrezgene);Acc:397613]		protein_coding	5549	7	47656541	47675582	-1
ENSSSCG00000017268		-0.66903	3.42441	19.9507	0.000254487	0.147015		73.2193	-0.638923	0.165979	-3.84941	0.000118401	0.0266971		PRKCA	protein kinase C alpha [Source:VGNC Symbol;Acc:VGNC:99028]	PRKCA	protein_coding	2932	12	12882064	13263554	1
ENSSSCG00000002009		-2.0494	4.83044	21.5725	0.00025838	0.147015		188.974	-2.1178	0.397953	-5.32173	1.02785e-07	0.000165542		PCK2	phosphoenolpyruvate carboxykinase 2, mitochondrial [Source:VGNC Symbol;Acc:VGNC:91223]	PCK2	protein_coding	2328	7	75187197	75197733	-1
ENSSSCG00000025190		-0.516204	5.84259	19.818	0.00026332	0.147015		393.128	-0.488052	0.118351	-4.12378	3.72713e-05	0.0135547		COQ10A	coenzyme Q10A [Source:VGNC Symbol;Acc:VGNC:86905]	COQ10A	protein_coding	1595	5	21665252	21669045	1
ENSSSCG00000035403		-0.987273	3.53941	19.6698	0.000273576	0.147015		77.7024	-0.972179	0.244439	-3.97718	6.97373e-05	0.0201594		RFX2	regulatory factor X2 [Source:VGNC Symbol;Acc:VGNC:92244]	RFX2	protein_coding	3500	2	72950056	73051180	1
ENSSSCG00000038281		-1.00328	5.25277	19.8049	0.000289533	0.147889		259.382	-0.946229	0.241102	-3.9246	8.68738e-05	0.0238882		MAP3K7CL	MAP3K7 C-terminal like [Source:VGNC Symbol;Acc:VGNC:89988]	MAP3K7CL	protein_coding	1479	13	192489751	192534821	1
ENSSSCG00000004065		-0.867996	2.79975	19.2969	0.000301412	0.147889		44.667	-0.836688	0.196231	-4.2638	2.00982e-05	0.00899752		TIAM2	TIAM Rac1 associated GEF 2 [Source:VGNC Symbol;Acc:VGNC:96602]	TIAM2	protein_coding	4126	1	11648508	11759348	-1
ENSSSCG00000028635		0.535786	3.91732	18.9206	0.000332716	0.156446		102.148	0.553055	0.11947	4.62922	3.67047e-06	0.0036188					protein_coding	3445	3	11841732	11898101	-1
ENSSSCG00000039703		0.542824	6.28977	18.4128	0.000380817	0.158022		540.11	0.565863	0.131831	4.29233	1.76809e-05	0.00860653		EEPD1	endonuclease/exonuclease/phosphatase family domain containing 1 [Source:VGNC Symbol;Acc:VGNC:87559]	EEPD1	protein_coding	3273	18	37823920	37948659	-1
ENSSSCG00000036538		3.50653	2.31917	19.6122	0.000389673	0.158022		35.2028	3.60097	0.800791	4.49677	6.89946e-06	0.00486153					lncRNA	2932	4	82125992	82145158	1
ENSSSCG00000027935		-1.06076	5.53304	18.8125	0.000390845	0.158022		314.668	-1.01317	0.23802	-4.25666	2.075e-05	0.00899752		FHOD3	formin homology 2 domain containing 3 [Source:VGNC Symbol;Acc:VGNC:88132]	FHOD3	protein_coding	6655	6	120036845	120586816	1
ENSSSCG00000036742		0.771034	4.3322	18.3041	0.000392079	0.158022		137.171	0.774964	0.192573	4.02425	5.71561e-05	0.0178994		KLF15	KLF transcription factor 15 [Source:VGNC Symbol;Acc:VGNC:89495]	KLF15	protein_coding	2530	7	53877818	53889144	-1
ENSSSCG00000041566		0.551008	5.76394	17.921	0.000434831	0.169209		375.934	0.579109	0.15982	3.62351	0.000290627	0.0468076					lncRNA	2341	7	3055192	3057806	1
ENSSSCG00000029558		-0.888622	6.77612	18.049	0.000450142	0.169328		749.621	-0.871403	0.197614	-4.40962	1.03552e-05	0.00614444		EXTL1	exostosin like glycosyltransferase 1 [Source:VGNC Symbol;Acc:VGNC:87848]	EXTL1	protein_coding	2860	6	83462323	83476596	1
ENSSSCG00000009048		0.488786	4.86084	17.4741	0.000491345	0.178865		202.178	0.518262	0.148377	3.49286	0.000477869	0.0595319		GAB1	GRB2 associated binding protein 1 [Source:VGNC Symbol;Acc:VGNC:88294]	GAB1	protein_coding	6747	8	84257965	84391621	-1
ENSSSCG00000027205		0.937396	5.95075	17.5045	0.000535925	0.188997		418.194	0.940172	0.234256	4.01344	5.98402e-05	0.0182335		LPCAT3	lysophosphatidylcholine acyltransferase 3 [Source:VGNC Symbol;Acc:VGNC:89790]	LPCAT3	protein_coding	1879	5	63708020	63746103	1
ENSSSCG00000038128		-0.792655	2.47587	16.9672	0.000565521	0.192939		36.8555	-0.782803	0.219848	-3.56066	0.000369922	0.053468		CDYL2	chromodomain Y like 2 [Source:VGNC Symbol;Acc:VGNC:86529]	CDYL2	protein_coding	4053	6	7420790	7604947	1
ENSSSCG00000015589		-0.87192	3.62062	16.7883	0.000594577	0.192939		81.0105	-0.841091	0.215741	-3.89861	9.67455e-05	0.024238		VASH2	vasohibin 2 [Source:VGNC Symbol;Acc:VGNC:94802]	VASH2	protein_coding	5906	9	130473857	130511246	-1
ENSSSCG00000039539		0.849716	4.2253	16.7361	0.000603374	0.192939		128.267	0.878393	0.245217	3.5821	0.000340843	0.0510578		DHTKD1	dehydrogenase E1 and transketolase domain containing 1 [Source:VGNC Symbol;Acc:VGNC:97966]	DHTKD1	protein_coding	5315	10	59820423	59875290	-1
ENSSSCG00000036060		-1.37555	6.51837	17.6214	0.000615489	0.192939		624.678	-1.32616	0.309532	-4.28442	1.83215e-05	0.00860653		RRAD	RRAD, Ras related glycolysis inhibitor and calcium channel regulator [Source:VGNC Symbol;Acc:VGNC:92454]	RRAD	protein_coding	1409	6	27601695	27605083	-1
ENSSSCG00000009186		-0.534153	5.01592	16.1675	0.000709064	0.209286		219.085	-0.50884	0.125093	-4.06768	4.74845e-05	0.0157453		METAP1	methionyl aminopeptidase 1 [Source:VGNC Symbol;Acc:VGNC:90151]	METAP1	protein_coding	6013	8	121288690	121352459	-1
ENSSSCG00000015340		-1.30542	6.53119	16.9604	0.000718474	0.209286		627.801	-1.28543	0.285549	-4.50162	6.74375e-06	0.00486153		ASNS	asparagine synthetase (glutamine-hydrolyzing) [Source:NCBI gene (formerly Entrezgene);Acc:100312961]		protein_coding	1965	9	77318213	77343035	-1
ENSSSCG00000008312		-0.369853	8.0503	16.0983	0.000723273	0.209286		1832.86	-0.345663	0.099462	-3.47533	0.000510232	0.0610602		DYSF	dysferlin [Source:VGNC Symbol;Acc:VGNC:87509]	DYSF	protein_coding	7000	3	71020144	71246967	-1
ENSSSCG00000029698		-0.531209	5.25365	15.8723	0.000771903	0.213195		259.771	-0.50479	0.120503	-4.18902	2.8016e-05	0.0108915		LRRC42	leucine rich repeat containing 42 [Source:VGNC Symbol;Acc:VGNC:89841]	LRRC42	protein_coding	4324	6	158316226	158338122	-1
ENSSSCG00000004829		0.612756	4.36626	15.7913	0.000790216	0.213195		142.791	0.634525	0.191928	3.30605	0.000946207	0.0927612		CACHD1	cache domain containing 1 [Source:VGNC Symbol;Acc:VGNC:86116]	CACHD1	protein_coding	5614	6	147775073	148305330	-1
ENSSSCG00000006664		-0.961564	2.53856	15.7771	0.000793459	0.213195		37.6888	-0.960524	0.262043	-3.66552	0.000246838	0.042349		MTMR11	myotubularin related protein 11 [Source:NCBI gene (formerly Entrezgene);Acc:100153767]		protein_coding	2840	4	99115133	99122808	1
ENSSSCG00000002357		0.554835	5.69825	15.5764	0.000841149	0.217941		355.427	0.577974	0.133995	4.3134	1.60764e-05	0.00860653		ALDH6A1	aldehyde dehydrogenase 6 family member A1 [Source:VGNC Symbol;Acc:VGNC:85242]	ALDH6A1	protein_coding	4393	7	97360610	97381830	-1
ENSSSCG00000048318		1.19327	4.93262	16.1179	0.000849748	0.217941		221.621	1.22472	0.335619	3.64914	0.00026312	0.0435057		STAC	SH3 and cysteine rich domain [Source:HGNC Symbol;Acc:HGNC:11353]	STAC	protein_coding	6522	13	21429653	21549314	1
ENSSSCG00000007317		-0.665267	7.40637	15.251	0.000925664	0.232136		1162.51	-0.634236	0.194613	-3.25896	0.00111822	0.100855		DLGAP4	DLG associated protein 4 [Source:VGNC Symbol;Acc:VGNC:96043]	DLGAP4	protein_coding	4973	17	39570878	39775928	1
ENSSSCG00000008368		-0.387117	7.44101	14.913	0.00102284	0.235842		1195.46	-0.356852	0.0963506	-3.70368	0.000212491	0.0386391		UGP2	UDP-glucose pyrophosphorylase 2 [Source:VGNC Symbol;Acc:VGNC:98400]	UGP2	protein_coding	3183	3	77975441	78031703	-1
ENSSSCG00000026116		-0.516094	7.54498	14.8862	0.00103105	0.235842		1280.48	-0.487925	0.129852	-3.75754	0.000171594	0.0340574		FHOD1	formin homology 2 domain containing 1 [Source:VGNC Symbol;Acc:VGNC:88131]	FHOD1	protein_coding	3958	6	27867502	27883079	-1
ENSSSCG00000039157		-0.409195	6.93441	14.7506	0.0010737	0.235842		841.115	-0.381702	0.10834	-3.52317	0.000426414	0.0579865		CLASP1	cytoplasmic linker associated protein 1 [Source:VGNC Symbol;Acc:VGNC:95829]	CLASP1	protein_coding	7700	15	29782746	30042734	1
ENSSSCG00000035105		-0.627944	7.54841	14.6965	0.00109125	0.235842		1283.69	-0.580942	0.178974	-3.24595	0.0011706	0.103916			dual specificity phosphatase 13B [Source:VGNC Symbol;Acc:VGNC:107137]		protein_coding	6527	14	77651967	77677708	-1
ENSSSCG00000026044		0.561682	6.56639	14.6881	0.00109402	0.235842		654.132	0.585497	0.149878	3.9065	9.36425e-05	0.024238		FDFT1	farnesyl-diphosphate farnesyltransferase 1 [Source:VGNC Symbol;Acc:VGNC:88076]	FDFT1	protein_coding	7498	14	14967074	15016227	1
ENSSSCG00000028512		1.06562	5.25426	15.0231	0.00114176	0.235842		251.558	1.064	0.241936	4.39784	1.09333e-05	0.00616312		LDLR	low density lipoprotein receptor [Source:VGNC Symbol;Acc:VGNC:89671]	LDLR	protein_coding	5423	2	69828332	69864827	1
ENSSSCG00000001841		0.981201	1.92935	14.5423	0.00114307	0.235842		25.3032	0.997165	0.273489	3.64608	0.000266267	0.0435057		RHCG	Rh family C glycoprotein [Source:VGNC Symbol;Acc:VGNC:109430]	RHCG	protein_coding	1859	7	55046245	55071475	-1
ENSSSCG00000032996		-1.26125	5.28401	15.2111	0.00114361	0.235842		265.645	-1.25469	0.323197	-3.88213	0.000103544	0.0253774		SLC7A5	solute carrier family 7 member 5 [Source:HGNC Symbol;Acc:HGNC:11063]	SLC7A5	protein_coding	4844	6	1545944	1574285	1
ENSSSCG00000001008		0.505942	4.72043	14.4973	0.00115872	0.235842		178.221	0.52512	0.137029	3.8322	0.000127004	0.0280753		BPHL	biphenyl hydrolase like [Source:NCBI gene (formerly Entrezgene);Acc:100154272]		protein_coding	1496	7	1882720	1909854	1
ENSSSCG00000009050		-0.858688	2.78002	14.3888	0.00119737	0.235842		44.8023	-0.819197	0.229218	-3.57387	0.000351746	0.0515011		INPP4B	inositol polyphosphate-4-phosphatase type II B [Source:VGNC Symbol;Acc:VGNC:89141]	INPP4B	protein_coding	4209	8	85084133	85514516	1
ENSSSCG00000001097		0.841754	6.31347	14.6085	0.00120889	0.235842		559.02	0.876104	0.258463	3.38967	0.000699761	0.0764813		RIPOR2	RHO family interacting cell polarization regulator 2 [Source:VGNC Symbol;Acc:VGNC:92322]	RIPOR2	protein_coding	5230	7	19609358	19838093	-1
ENSSSCG00000039780		0.93512	3.22803	14.3217	0.00122199	0.235842		65.2217	0.9741	0.272129	3.57955	0.00034419	0.0510578		RTN4RL1	reticulon 4 receptor like 1 [Source:VGNC Symbol;Acc:VGNC:92504]	RTN4RL1	protein_coding	6610	12	48071370	48146314	-1
ENSSSCG00000017777		0.495538	6.93849	14.2987	0.00123059	0.235842		849.986	0.519805	0.156923	3.31249	0.0009247	0.0927612		FLOT2	flotillin 2 [Source:VGNC Symbol;Acc:VGNC:88159]	FLOT2	protein_coding	3298	12	45101531	45120455	-1
ENSSSCG00000038767		0.536941	5.44834	14.2922	0.00123302	0.235842		304.203	0.570842	0.179368	3.18252	0.00146001	0.123761		MBP	myelin basic protein [Source:NCBI gene (formerly Entrezgene);Acc:414286]		protein_coding	6419	1	147590865	147685290	1
ENSSSCG00000022945		-1.29121	2.39878	13.9561	0.00138427	0.256484		32.4382	-1.2557	0.334873	-3.74976	0.000177004	0.0344059		UCHL1	ubiquitin C-terminal hydrolase L1 [Source:NCBI gene (formerly Entrezgene);Acc:396637]		protein_coding	1549	8	32353246	32367332	1
ENSSSCG00000035854		-0.340984	5.97766	13.9091	0.0013864	0.256484		434.877	-0.308368	0.101543	-3.03683	0.00239084	0.157746		RAB11FIP3	RAB11 family interacting protein 3 [Source:VGNC Symbol;Acc:VGNC:92040]	RAB11FIP3	protein_coding	3912	3	41211684	41285502	-1
ENSSSCG00000012050		-1.30999	5.71751	14.4613	0.00145331	0.262603		359.136	-1.2964	0.335814	-3.86048	0.000113166	0.0260375		RCAN1	regulator of calcineurin 1 [Source:VGNC Symbol;Acc:VGNC:92170]	RCAN1	protein_coding	2583	13	198102098	198205629	-1
ENSSSCG00000018007		-0.856731	7.79784	13.9872	0.00146601	0.262603		1531.33	-0.826951	0.217125	-3.80864	0.000139731	0.0295885		MYH3	myosin heavy chain 3 [Source:VGNC Symbol;Acc:VGNC:98145]	MYH3	protein_coding	6461	12	55347087	55375353	-1
ENSSSCG00000013354		-1.17112	8.0976	14.144	0.00154729	0.269246		1873.34	-1.14697	0.292037	-3.92749	8.58355e-05	0.0238882		CSRP3	cysteine and glycine rich protein 3 [Source:NCBI gene (formerly Entrezgene);Acc:100337687]		protein_coding	1085	2	40215353	40240616	1
ENSSSCG00000023306		0.383661	5.80817	13.5116	0.00156827	0.269246		386.957	0.408907	0.116072	3.52287	0.000426901	0.0579865		ELMO2	engulfment and cell motility 2 [Source:VGNC Symbol;Acc:VGNC:95837]	ELMO2	protein_coding	3953	17	48526700	48567657	-1
ENSSSCG00000006835		-0.76998	7.39658	13.6505	0.00157468	0.269246		1147.17	-0.749145	0.191185	-3.91842	8.91303e-05	0.0239251		SARS1	seryl-tRNA synthetase 1 [Source:VGNC Symbol;Acc:VGNC:98300]	SARS1	protein_coding	2011	4	110857089	110874815	-1
ENSSSCG00000015045		-0.695524	5.61791	13.4193	0.00164299	0.276734		330.855	-0.659031	0.175108	-3.76358	0.000167499	0.0340574		NCAM1	neural cell adhesion molecule 1 [Source:VGNC Symbol;Acc:VGNC:108603]	NCAM1	protein_coding	6499	9	40628631	40960591	1
ENSSSCG00000003079		-1.00271	2.99602	13.2639	0.00169496	0.281288		51.4086	-0.972613	0.269756	-3.60552	0.000311524	0.0478082			PVR cell adhesion molecule [Source:VGNC Symbol;Acc:VGNC:98546]		protein_coding	4064	6	51161383	51178451	1
ENSSSCG00000025698		-1.51791	3.07439	13.5601	0.00174231	0.28226		53.7703	-1.45743	0.39446	-3.69475	0.000220107	0.0393886		SERPINE1	serpin family E member 1 [Source:NCBI gene (formerly Entrezgene);Acc:396945]		protein_coding	2976	3	8863695	8871547	1
ENSSSCG00000002520		0.595985	4.59462	13.1435	0.00176059	0.28226		167.322	0.603537	0.183191	3.29458	0.000985684	0.0949795			solute carrier family 25 member 29 [Source:VGNC Symbol;Acc:VGNC:93006]		protein_coding	2358	7	121178217	121192278	-1
ENSSSCG00000030076		-1.43979	2.36784	13.1834	0.00180316	0.28226		33.1317	-1.3972	0.396389	-3.52482	0.000423775	0.0579865		SLC6A13	solute carrier family 6 member 13 [Source:VGNC Symbol;Acc:VGNC:93156]	SLC6A13	protein_coding	2002	5	67577197	67614054	-1
ENSSSCG00000031724		-1.01172	5.90568	13.498	0.0018082	0.28226		407.043	-0.962295	0.252116	-3.81687	0.000135155	0.0293026		LYNX1	Ly6/neurotoxin 1 [Source:VGNC Symbol;Acc:VGNC:108096]	LYNX1	protein_coding	4457	4	1450147	1455889	1
ENSSSCG00000029323		0.744717	3.09212	13.0286	0.00182588	0.28226		56.2273	0.777492	0.222689	3.49139	0.000480522	0.0595319		KCNE3	potassium voltage-gated channel subfamily E regulatory subunit 3 [Source:VGNC Symbol;Acc:VGNC:89337]	KCNE3	protein_coding	3582	9	8810720	8822494	-1
ENSSSCG00000010925		-0.347591	7.74928	12.8689	0.0019211	0.292689		1490.64	-0.31592	0.110369	-2.86239	0.00420454	0.200524		PPP1R12B	protein phosphatase 1 regulatory subunit 12B [Source:VGNC Symbol;Acc:VGNC:96430]	PPP1R12B	protein_coding	7759	10	24465041	24637358	1
ENSSSCG00000016863		0.329854	7.70842	12.8299	0.00194521	0.292689		1446.3	0.350485	0.0940107	3.72814	0.000192896	0.0362451		OXCT1	3-oxoacid CoA-transferase 1 [Source:NCBI gene (formerly Entrezgene);Acc:396978]		protein_coding	6151	16	26512401	26659808	-1
ENSSSCG00000010312		-0.873198	4.25195	12.7675	0.00204641	0.300067		125.7	-0.855925	0.219242	-3.90403	9.46058e-05	0.024238		PLAU	plasminogen activator, urokinase [Source:NCBI gene (formerly Entrezgene);Acc:396985]		protein_coding	2621	14	76629299	76635172	1
ENSSSCG00000011208		-1.18243	4.36726	13.0859	0.00204742	0.300067		136.585	-1.14782	0.305542	-3.75667	0.00017219	0.0340574		ZNF385D	zinc finger protein 385D [Source:VGNC Symbol;Acc:VGNC:95234]	ZNF385D	protein_coding	2613	13	8236335	8569112	-1
ENSSSCG00000011695		0.570646	4.71717	12.5777	0.00210929	0.305171		182.174	0.582426	0.176597	3.29806	0.000973549	0.0946189		AGTR1	angiotensin II receptor type 1 [Source:VGNC Symbol;Acc:VGNC:85191]	AGTR1	protein_coding	5278	13	88934868	88983105	1
ENSSSCG00000054901		-0.510684	4.24089	12.4713	0.00218315	0.306411		126.535	-0.491914	0.119569	-4.11406	3.88753e-05	0.0136963					protein_coding	1161	X	125281053	125282213	1
ENSSSCG00000027252		-0.612609	4.1915	12.4489	0.00219903	0.306411		120.946	-0.592668	0.14811	-4.00153	6.2933e-05	0.0186712		HCFC1R1	host cell factor C1 regulator 1 [Source:VGNC Symbol;Acc:VGNC:88799]	HCFC1R1	protein_coding	1002	3	39164375	39166049	1
ENSSSCG00000010640		-0.446252	10.2429	12.4485	0.00219932	0.306411		8380.93	-0.415649	0.150101	-2.76912	0.00562075	0.220029		NRAP	nebulin related anchoring protein [Source:VGNC Symbol;Acc:VGNC:90888]	NRAP	protein_coding	7022	14	123926927	124018440	-1
ENSSSCG00000017159		-0.4138	3.71604	12.3454	0.00227418	0.312977		90.145	-0.388299	0.118286	-3.2827	0.00102818	0.0961965			TBC1 domain family member 16 [Source:VGNC Symbol;Acc:VGNC:93765]		protein_coding	1218	12	2447307	2455837	1
ENSSSCG00000024837		-0.88794	3.46419	12.2573	0.0023431	0.314003		71.8622	-0.867799	0.244976	-3.54238	0.000396537	0.0559252		SYT12	synaptotagmin 12 [Source:VGNC Symbol;Acc:VGNC:93681]	SYT12	protein_coding	3354	2	5410627	5433926	-1
ENSSSCG00000009672		0.697545	5.32944	12.2806	0.00237285	0.314003		281.498	0.723725	0.222488	3.25287	0.00114247	0.102224			scavenger receptor class A member 5 [Source:VGNC Symbol;Acc:VGNC:92612]		protein_coding	3094	14	11615637	11747284	-1
ENSSSCG00000026597		-0.652571	6.31141	12.262	0.00237508	0.314003		552.424	-0.607476	0.223131	-2.72251	0.00647881	0.232618		SLC38A4	solute carrier family 38 member 4 [Source:VGNC Symbol;Acc:VGNC:93096]	SLC38A4	protein_coding	6218	5	77411613	77482013	-1
ENSSSCG00000010461		-1.64874	7.97288	13.0207	0.00239293	0.314003		1692.28	-1.57992	0.471488	-3.35092	0.000805446	0.0840796		ANKRD1	ankyrin repeat domain 1 [Source:VGNC Symbol;Acc:VGNC:85321]	ANKRD1	protein_coding	4531	14	102603777	102612839	-1
ENSSSCG00000007874		-0.764635	6.72729	12.133	0.00258612	0.335453		732.124	-0.73501	0.226828	-3.24038	0.0011937	0.105139		ABCC1	ATP binding cassette subfamily C member 1 [Source:VGNC Symbol;Acc:VGNC:84952]	ABCC1	protein_coding	6075	3	28360873	28473456	-1
ENSSSCG00000009664		0.75485	3.28372	11.8901	0.00264053	0.338618		65.9644	0.780424	0.226624	3.4437	0.00057381	0.0660115		PTK2B	protein tyrosine kinase 2 beta [Source:VGNC Symbol;Acc:VGNC:91964]	PTK2B	protein_coding	4224	14	11064492	11194192	1
ENSSSCG00000016290		0.528756	3.25801	11.7206	0.00279324	0.354177		64.1487	0.546999	0.1574	3.47522	0.000510433	0.0610602		EFHD1	EF-hand domain family member D1 [Source:VGNC Symbol;Acc:VGNC:96222]	EFHD1	protein_coding	2327	15	133120093	133169428	1
ENSSSCG00000008553		-0.458204	7.13551	11.6158	0.00289264	0.359075		966.945	-0.432428	0.117733	-3.67296	0.000239761	0.0422354		PREB	prolactin regulatory element binding [Source:VGNC Symbol;Acc:VGNC:91786]	PREB	protein_coding	2461	3	111992391	111996559	1
ENSSSCG00000031698		-0.390986	5.23525	11.5921	0.0029156	0.359075		256.243	-0.373681	0.0910753	-4.10299	4.07853e-05	0.0139338		GFUS	GDP-L-fucose synthase [Source:VGNC Symbol;Acc:VGNC:94530]	GFUS	protein_coding	2098	4	949867	959744	1
ENSSSCG00000013645		-0.304062	5.66287	11.5801	0.00292733	0.359075		348.023	-0.280227	0.114996	-2.43684	0.0148164	0.319086		ATG4D	autophagy related 4D cysteine peptidase [Source:VGNC Symbol;Acc:VGNC:85624]	ATG4D	protein_coding	2122	2	69320331	69328519	1
ENSSSCG00000038255		-0.532993	6.06097	11.497	0.00301002	0.362449		457.661	-0.496779	0.151728	-3.27415	0.00105979	0.0963552		ART1	ADP-ribosyltransferase 1 [Source:VGNC Symbol;Acc:VGNC:85551]	ART1	protein_coding	3206	9	6431021	6443603	-1
ENSSSCG00000009580		-0.985892	2.54644	11.4881	0.00301907	0.362449		36.6832	-0.961308	0.273347	-3.51681	0.000436766	0.0580934		S1PR3	sphingosine-1-phosphate receptor 3 [Source:VGNC Symbol;Acc:VGNC:92553]	S1PR3	protein_coding	3767	14	659309	671706	1
ENSSSCG00000023001		0.405148	4.80024	11.4054	0.00310415	0.368376		189.586	0.430059	0.131225	3.27726	0.00104821	0.0961965		CCDC149	coiled-coil domain containing 149 [Source:VGNC Symbol;Acc:VGNC:86262]	CCDC149	protein_coding	4238	8	18807739	18914080	-1
ENSSSCG00000045776		-0.501991	3.54476	11.3773	0.00313372	0.368376		77.0028	-0.481935	0.138763	-3.47308	0.000514522	0.0610602		ZNF593	zinc finger protein 593 [Source:HGNC Symbol;Acc:HGNC:30943]	ZNF593	protein_coding	2067	6	83590895	83593278	1
ENSSSCG00000035537		-0.965324	3.24726	11.3206	0.00324737	0.371199		61.7151	-0.914004	0.286902	-3.18576	0.00144372	0.123761		RUNX1	RUNX family transcription factor 1 [Source:VGNC Symbol;Acc:VGNC:92516]	RUNX1	protein_coding	6202	13	198371837	198638189	-1
ENSSSCG00000016095		0.411217	6.26155	11.2556	0.00326529	0.371199		534.279	0.439914	0.144194	3.05085	0.00228193	0.155918		CLK1	CDC like kinase 1 [Source:VGNC Symbol;Acc:VGNC:95942]	CLK1	protein_coding	2531	15	104553430	104562171	-1
ENSSSCG00000007358		0.431235	4.91711	11.2547	0.00326628	0.371199		206.448	0.441311	0.140217	3.14733	0.00164767	0.1316		EMILIN3	elastin microfibril interfacer 3 [Source:VGNC Symbol;Acc:VGNC:95748]	EMILIN3	protein_coding	3681	17	44006840	44013508	-1
ENSSSCG00000004314		0.464824	4.65995	11.234	0.00328932	0.371199		171.981	0.501661	0.144666	3.46772	0.000524902	0.0616432		PM20D2	peptidase M20 domain containing 2 [Source:VGNC Symbol;Acc:VGNC:91586]	PM20D2	protein_coding	6686	1	57188336	57219233	1
ENSSSCG00000001499		-0.302311	8.92989	11.1133	0.00342701	0.372703		3377.88	-0.27003	0.108599	-2.48649	0.0129009	0.300315		DST	dystonin [Source:HGNC Symbol;Acc:HGNC:1090]	DST	protein_coding	24560	7	28812252	29300152	1
ENSSSCG00000012164		-0.50999	3.42297	11.1126	0.00342782	0.372703		71.1498	-0.478304	0.174282	-2.74443	0.00606159	0.226664		CNKSR2	connector enhancer of kinase suppressor of Ras 2 [Source:VGNC Symbol;Acc:VGNC:86822]	CNKSR2	protein_coding	6104	X	17561260	17838493	1
ENSSSCG00000015144		0.836851	2.50812	11.0986	0.00344419	0.372703		36.3601	0.85553	0.260923	3.27886	0.00104229	0.0961965		GRAMD1B	GRAM domain containing 1B [Source:VGNC Symbol;Acc:VGNC:88656]	GRAMD1B	protein_coding	3365	9	50335062	50505129	1
ENSSSCG00000001689		-0.491578	5.64902	11.0472	0.00350508	0.372703		340.746	-0.461545	0.149644	-3.08428	0.00204045	0.145503		GTPBP2	GTP binding protein 2 [Source:VGNC Symbol;Acc:VGNC:88743]	GTPBP2	protein_coding	3403	7	38603474	38613647	-1
ENSSSCG00000028020		-0.507329	5.84015	11.034	0.00352096	0.372703		387.461	-0.480045	0.129059	-3.71958	0.000199551	0.0368809		MRPS9	mitochondrial ribosomal protein S9 [Source:VGNC Symbol;Acc:VGNC:90401]	MRPS9	protein_coding	3602	3	49625248	49681440	-1
ENSSSCG00000037355		-0.437222	4.27193	11.013	0.0035463	0.372703		129.981	-0.422118	0.155712	-2.7109	0.00671017	0.237397		RNF115	ring finger protein 115 [Source:VGNC Symbol;Acc:VGNC:92348]	RNF115	protein_coding	3745	4	99493481	99573564	1
ENSSSCG00000013736		0.388555	7.49326	10.9975	0.00356519	0.372703		1240.56	0.407104	0.106988	3.80514	0.000141723	0.0295885		PRDX2	peroxiredoxin 2 [Source:NCBI gene (formerly Entrezgene);Acc:100512521]		protein_coding	1447	2	66207828	66212009	1
ENSSSCG00000012955		-0.335454	5.6947	10.9664	0.00360328	0.372703		355.314	-0.308625	0.131003	-2.35586	0.01848	0.352527		KLC2	kinesin light chain 2 [Source:VGNC Symbol;Acc:VGNC:89486]	KLC2	protein_coding	3017	2	6116429	6126951	-1
ENSSSCG00000009377		-0.47363	3.86144	10.9458	0.00362881	0.372703		97.7453	-0.461348	0.131212	-3.51606	0.000438	0.0580934		THSD1	thrombospondin type 1 domain containing 1 [Source:VGNC Symbol;Acc:VGNC:93966]	THSD1	protein_coding	3000	11	15668813	15697872	-1
ENSSSCG00000011643		0.372863	5.93259	10.9425	0.00363291	0.372703		420.751	0.395467	0.116113	3.40588	0.000659501	0.0730478		AMOTL2	angiomotin like 2 [Source:VGNC Symbol;Acc:VGNC:85285]	AMOTL2	protein_coding	5028	13	75490942	75509420	-1
ENSSSCG00000011453		-0.637193	8.47736	10.9472	0.0036942	0.375118		2454.88	-0.604672	0.204827	-2.9521	0.00315616	0.175208		ITIH4	inter-alpha-trypsin inhibitor heavy chain 4 [Source:VGNC Symbol;Acc:VGNC:109459]	ITIH4	protein_coding	4371	13	34928439	34948229	-1
ENSSSCG00000040025		-1.33703	2.005	10.9312	0.00372292	0.375118		24.0917	-1.35426	0.406538	-3.3312	0.000864733	0.0894403		NANOS1	nanos C2HC-type zinc finger 1 [Source:VGNC Symbol;Acc:VGNC:90574]	NANOS1	protein_coding	855	14	128962375	128963229	1
ENSSSCG00000008289		-0.805664	4.1209	10.8142	0.00387194	0.38414		114.584	-0.798292	0.220859	-3.61449	0.000300936	0.0477852		MTHFD2	methylenetetrahydrofolate dehydrogenase (NADP+ dependent) 2, methenyltetrahydrofolate cyclohydrolase [Source:VGNC Symbol;Acc:VGNC:110693]	MTHFD2	protein_coding	4685	3	68818119	68833600	-1
ENSSSCG00000003645		-0.44015	4.41284	10.7193	0.00392312	0.38414		144.173	-0.41696	0.117713	-3.54217	0.000396844	0.0559252		UTP11	UTP11 small subunit processome component [Source:NCBI gene (formerly Entrezgene);Acc:100513019]		protein_coding	1428	6	93993593	94006898	1
ENSSSCG00000038521		-1.49998	3.239	11.051	0.00394643	0.38414		58.7204	-1.51066	0.419204	-3.60363	0.000313802	0.0478082		CHAC1	ChaC glutathione specific gamma-glutamylcyclotransferase 1 [Source:VGNC Symbol;Acc:VGNC:86619]	CHAC1	protein_coding	1548	1	130360514	130363308	-1
ENSSSCG00000031728		-1.11189	6.7874	11.1231	0.00396514	0.38414		780.948	-1.08239	0.348259	-3.108	0.00188359	0.140633		ABRA	actin binding Rho activating protein [Source:NCBI gene (formerly Entrezgene);Acc:100154546]		protein_coding	3025	4	30712238	30721193	1
ENSSSCG00000000759		0.450152	4.73491	10.6757	0.00398282	0.38414		183.756	0.475817	0.143627	3.31287	0.00092343	0.0927612		WNT5B	Wnt family member 5B [Source:HGNC Symbol;Acc:HGNC:16265]	WNT5B	protein_coding	2564	5	68627185	68732265	1
ENSSSCG00000009699		0.473438	2.85119	10.6083	0.00407701	0.38414		48.8791	0.494402	0.157684	3.1354	0.00171622	0.134366		HPGD	15-hydroxyprostaglandin dehydrogenase [Source:VGNC Symbol;Acc:VGNC:88961]	HPGD	protein_coding	3327	14	15718678	15760767	1
ENSSSCG00000004705		-0.702098	4.22444	10.6083	0.00408541	0.38414		127.542	-0.666972	0.213302	-3.12689	0.00176667	0.135459		MAP1A	microtubule associated protein 1A [Source:VGNC Symbol;Acc:VGNC:89978]	MAP1A	protein_coding	10348	1	127916644	127936955	-1
ENSSSCG00000011973		-0.870546	3.74907	10.6407	0.00411235	0.38414		87.8477	-0.840683	0.255776	-3.28679	0.00101335	0.0961965		COL8A1	collagen type VIII alpha 1 chain [Source:VGNC Symbol;Acc:VGNC:86880]	COL8A1	protein_coding	5256	13	159216144	159374576	-1
ENSSSCG00000001573		-0.48631	3.49756	10.569	0.0041331	0.38414		76.3328	-0.470075	0.180681	-2.60169	0.0092766	0.266797		PIM1	Pim-1 proto-oncogene, serine/threonine kinase [Source:HGNC Symbol;Acc:HGNC:8986]	PIM1	protein_coding	2598	7	32788291	32793878	1
ENSSSCG00000035493		-0.351718	6.30543	10.5553	0.00415287	0.38414		545.238	-0.315305	0.125984	-2.50273	0.0123238	0.295507		SACS	sacsin molecular chaperone [Source:HGNC Symbol;Acc:HGNC:10519]	SACS	protein_coding	14967	11	2382906	2442316	-1
ENSSSCG00000016340		0.502359	7.91287	10.5218	0.00420151	0.38548		1681.94	0.54309	0.188033	2.88827	0.00387367	0.194097		ASB1	ankyrin repeat and SOCS box containing 1 [Source:VGNC Symbol;Acc:VGNC:95728]	ASB1	protein_coding	6533	15	137931774	137952046	1
ENSSSCG00000001539		0.629866	5.29309	10.5312	0.00423949	0.385828		264.241	0.63975	0.186365	3.43278	0.000597433	0.068035		PPARD	peroxisome proliferator activated receptor delta [Source:VGNC Symbol;Acc:VGNC:91683]	PPARD	protein_coding	3772	7	31222585	31295211	1
ENSSSCG00000010331		-0.387607	6.69577	10.2848	0.00456506	0.412134		709.213	-0.365746	0.0861354	-4.24618	2.1745e-05	0.00907973		ANXA11	annexin A11 [Source:VGNC Symbol;Acc:VGNC:85367]	ANXA11	protein_coding	2270	14	81835194	81879372	1
ENSSSCG00000009488		0.922145	2.37814	10.2251	0.00466216	0.414203		35.6573	0.97901	0.310886	3.1491	0.00163775	0.1316		SLITRK5	SLIT and NTRK like family member 5 [Source:VGNC Symbol;Acc:VGNC:93210]	SLITRK5	protein_coding	5092	11	57792665	57800846	1
ENSSSCG00000040731		-0.406175	5.44379	10.1691	0.00475527	0.414203		296.662	-0.379015	0.111889	-3.38742	0.000705522	0.0764813		TMEM65	transmembrane protein 65 [Source:VGNC Symbol;Acc:VGNC:94200]	TMEM65	protein_coding	7054	4	15263745	15352225	1
ENSSSCG00000013426		0.370714	6.53197	10.1563	0.00477687	0.414203		644.877	0.396522	0.149914	2.64499	0.00816932	0.260172		PWWP3A	PWWP domain containing 3A, DNA repair factor [Source:VGNC Symbol;Acc:VGNC:92011]	PWWP3A	protein_coding	4569	2	77089917	77111205	-1
ENSSSCG00000021353		-0.306134	5.63122	10.1316	0.0048188	0.414203		338.836	-0.274776	0.0999686	-2.74863	0.00598458	0.226664		TMX4	thioredoxin related transmembrane protein 4 [Source:NCBI gene (formerly Entrezgene);Acc:100627887]		protein_coding	5299	17	16831932	16881350	-1
ENSSSCG00000016032		0.59086	3.33283	10.0991	0.0048746	0.414203		67.478	0.614801	0.216107	2.84489	0.00444273	0.201154		TFPI	tissue factor pathway inhibitor [Source:VGNC Symbol;Acc:VGNC:98366]	TFPI	protein_coding	3635	15	92345075	92409905	-1
ENSSSCG00000023974		0.356829	4.11388	10.0942	0.00488303	0.414203		118.271	0.379136	0.111337	3.40531	0.000660891	0.0730478		PHF21A	PHD finger protein 21A [Source:VGNC Symbol;Acc:VGNC:91384]	PHF21A	protein_coding	5489	2	16344322	16545272	1
ENSSSCG00000006717		-1.73503	6.93157	10.6849	0.0049972	0.414203		830.616	-1.77754	0.508009	-3.49904	0.000466935	0.0595319		PHGDH	phosphoglycerate dehydrogenase [Source:NCBI gene (formerly Entrezgene);Acc:100144529]		protein_coding	1904	4	101444693	101478144	-1
ENSSSCG00000022288		-0.603365	2.00514	10.0282	0.00499881	0.414203		25.0028	-0.576045	0.205447	-2.80387	0.0050494	0.210824		STK38L	serine/threonine kinase 38 like [Source:VGNC Symbol;Acc:VGNC:93557]	STK38L	protein_coding	1886	5	46493675	46574697	-1
ENSSSCG00000016346		-0.602066	2.24024	10.0005	0.00504819	0.414203		29.72	-0.578106	0.19275	-2.99926	0.00270636	0.161331		MAD2L1BP	MAD2L1 binding protein [Source:VGNC Symbol;Acc:VGNC:89940]	MAD2L1BP	protein_coding	2800	7	38613440	38623832	1
ENSSSCG00000035934		0.608886	2.42907	10.0004	0.00504838	0.414203		35.5284	0.64225	0.20416	3.14582	0.00165623	0.1316		TXNDC16	thioredoxin domain containing 16 [Source:VGNC Symbol;Acc:VGNC:94606]	TXNDC16	protein_coding	5446	1	182102736	182203048	-1
ENSSSCG00000016613		0.519051	4.41376	9.99377	0.00506037	0.414203		144.099	0.554189	0.183766	3.01573	0.0025636	0.160958		AASS	aminoadipate-semialdehyde synthase [Source:VGNC Symbol;Acc:VGNC:84944]	AASS	protein_coding	5608	18	24974754	25039195	1
ENSSSCG00000022842		1.48944	2.48092	10.1995	0.00506479	0.414203		40.3289	1.51125	0.49367	3.06125	0.00220413	0.15245					protein_coding	903	3	64878846	64880270	-1
ENSSSCG00000009826		-0.58673	4.27009	9.9591	0.00512325	0.414203		128.796	-0.558788	0.166052	-3.36513	0.000765075	0.0813722		TCTN1	tectonic family member 1 [Source:VGNC Symbol;Acc:VGNC:93839]	TCTN1	protein_coding	3772	14	31954000	32010185	1
ENSSSCG00000013418		0.666265	6.77475	10.0341	0.0051696	0.414203		753.768	0.672328	0.224506	2.9947	0.00274712	0.161331		CFD	complement factor D [Source:NCBI gene (formerly Entrezgene);Acc:396877]		protein_coding	1098	2	77509795	77511974	-1
ENSSSCG00000013094		-0.300513	7.65929	9.91838	0.00519824	0.414203		1388.29	-0.280825	0.0695514	-4.03766	5.39872e-05	0.01739		DDB1	damage specific DNA binding protein 1 [Source:VGNC Symbol;Acc:VGNC:87202]	DDB1	protein_coding	4294	2	10171502	10201598	1
ENSSSCG00000024061		0.496013	9.79613	9.91707	0.00520066	0.414203		6178.81	0.506152	0.184057	2.74998	0.00595997	0.226664		TNNI1	troponin I1, slow skeletal type [Source:VGNC Symbol;Acc:VGNC:95548]	TNNI1	protein_coding	3162	10	23788279	23804119	-1
ENSSSCG00000001063		0.65491	3.61315	9.90324	0.00522641	0.414203		83.5807	0.659784	0.227157	2.90453	0.003678	0.191087		MYLIP	myosin regulatory light chain interacting protein [Source:VGNC Symbol;Acc:VGNC:103999]	MYLIP	protein_coding	3057	7	12117240	12137925	1
ENSSSCG00000020912		-0.665849	2.63129	9.89136	0.00524865	0.414203		41.5427	-0.642083	0.215021	-2.98615	0.00282518	0.164181		HECTD2	HECT domain E3 ubiquitin protein ligase 2 [Source:VGNC Symbol;Acc:VGNC:88833]	HECTD2	protein_coding	4759	14	103095709	103182111	1
ENSSSCG00000013270		-0.355456	6.84631	9.83302	0.0053594	0.420006		805.761	-0.324651	0.138532	-2.34351	0.0191033	0.35862		CRY2	cryptochrome circadian regulator 2 [Source:VGNC Symbol;Acc:VGNC:87012]	CRY2	protein_coding	4069	2	16587109	16620385	-1
ENSSSCG00000027423		0.672709	3.4691	9.72377	0.00557385	0.433799		73.9349	0.691374	0.220661	3.1332	0.00172914	0.134444		TMEM53	transmembrane protein 53 [Source:VGNC Symbol;Acc:VGNC:94190]	TMEM53	protein_coding	1691	6	166645098	166680654	1
ENSSSCG00000010974		0.693428	6.67122	9.79508	0.00568119	0.438935		714.779	0.727666	0.258341	2.81669	0.0048521	0.206887		CNTFR	ciliary neurotrophic factor receptor [Source:VGNC Symbol;Acc:VGNC:95975]	CNTFR	protein_coding	1968	10	32211777	32251503	1
ENSSSCG00000011767		0.357798	3.96472	9.62798	0.00576978	0.438935		105.415	0.379224	0.108552	3.4935	0.000476739	0.0595319		TTC14	tetratricopeptide repeat domain 14 [Source:VGNC Symbol;Acc:VGNC:94535]	TTC14	protein_coding	6385	13	118614424	118638223	1
ENSSSCG00000017402		0.393069	6.15968	9.62709	0.00577164	0.438935		499.078	0.408763	0.157775	2.59079	0.00957562	0.269889		STAT5A	signal transducer and activator of transcription 5A [Source:VGNC Symbol;Acc:VGNC:99087]	STAT5A	protein_coding	4027	12	20474227	20499138	-1
ENSSSCG00000004774		0.415109	7.72543	9.61572	0.00579542	0.438935		1457.62	0.441971	0.147656	2.99325	0.00276027	0.161331		IVD	isovaleryl-CoA dehydrogenase [Source:NCBI gene (formerly Entrezgene);Acc:100156047]		protein_coding	3705	1	130893984	130910586	-1
ENSSSCG00000037416		-0.380727	7.7991	9.57964	0.00587156	0.441737		1539.76	-0.351591	0.139821	-2.51458	0.0119174	0.29109		CLIC5	chloride intracellular channel 5 [Source:NCBI gene (formerly Entrezgene);Acc:100154589]		protein_coding	3946	7	40682907	40863886	-1
ENSSSCG00000003775		-0.298273	5.56658	9.53065	0.00597676	0.445665		327.565	-0.271485	0.108956	-2.49168	0.012714	0.297998		MSH4	Rab geranylgeranyltransferase subunit beta [Source:NCBI gene (formerly Entrezgene);Acc:733698]	MSH4	protein_coding	3027	6	137410691	137534233	-1
ENSSSCG00000013460		0.279405	8.50402	9.51148	0.0060185	0.445665		2499.11	0.301998	0.0661542	4.56506	4.99349e-06	0.00402119		OAZ1	ornithine decarboxylase antizyme 1 [Source:NCBI gene (formerly Entrezgene);Acc:397034]		protein_coding	1209	2	76293150	76296620	-1
ENSSSCG00000009851		0.26127	8.36333	9.50064	0.00604225	0.445665		2270.37	0.281728	0.0575228	4.89767	9.69783e-07	0.00121481			phosphatidylethanolamine binding protein 1 [Source:VGNC Symbol;Acc:VGNC:111125]		protein_coding	1402	14	34523906	34530186	-1
ENSSSCG00000031503		0.403326	6.23447	9.4653	0.00612039	0.446984		513.773	0.427694	0.114193	3.74537	0.000180127	0.0344195		PRRX1	paired related homeobox 1 [Source:VGNC Symbol;Acc:VGNC:91875]	PRRX1	protein_coding	4346	4	80427687	80501646	-1
ENSSSCG00000014796		-0.790147	2.71492	9.44788	0.0061593	0.446984		43.2546	-0.754991	0.269494	-2.80151	0.00508634	0.210824		CHRNA10	cholinergic receptor nicotinic alpha 10 subunit [Source:VGNC Symbol;Acc:VGNC:86667]	CHRNA10	protein_coding	2354	9	6427191	6432875	1
ENSSSCG00000003694		0.548305	7.21602	9.45182	0.00617895	0.446984		1029.06	0.573067	0.198758	2.88324	0.00393612	0.196353		EMILIN2	elastin microfibril interfacer 2 [Source:VGNC Symbol;Acc:VGNC:87681]	EMILIN2	protein_coding	3968	6	103730626	103786927	-1
ENSSSCG00000037420		-0.56415	2.92165	9.39663	0.00627547	0.449068		49.3097	-0.541753	0.174913	-3.09727	0.00195311	0.143917		TMEM170B	transmembrane protein 170B [Source:VGNC Symbol;Acc:VGNC:94108]	TMEM170B	protein_coding	3726	7	8093890	8127414	1
ENSSSCG00000012773		1.08119	3.43012	9.53092	0.00628736	0.449068		76.6687	1.10984	0.360715	3.07677	0.00209256	0.146531		PNCK	pregnancy up-regulated nonubiquitous CaM kinase [Source:NCBI gene (formerly Entrezgene);Acc:100337678]		protein_coding	1483	X	124425872	124429261	-1
ENSSSCG00000036208		0.432638	4.68273	9.35747	0.00636586	0.449424		176.823	0.458741	0.154737	2.96464	0.00303033	0.170819		SHMT1	serine hydroxymethyltransferase 1 [Source:VGNC Symbol;Acc:VGNC:92855]	SHMT1	protein_coding	3262	12	60416463	60435450	1
ENSSSCG00000058216		1.33208	4.21561	9.72058	0.00639064	0.449424		128.243	1.32693	0.40446	3.28074	0.00103535	0.0961965		IGFBP3	insulin like growth factor binding protein 3 [Source:NCBI gene (formerly Entrezgene);Acc:448812]		protein_coding	2283	18	50003022	50010690	1
ENSSSCG00000032170		-0.589582	4.77118	9.33744	0.00641674	0.449424		185.385	-0.578432	0.222664	-2.59778	0.00938299	0.26703		DAPK3	death associated protein kinase 3 [Source:VGNC Symbol;Acc:VGNC:87158]	DAPK3	protein_coding	2547	2	74759004	74775330	1
ENSSSCG00000005934		-0.341314	4.4956	9.30688	0.00648479	0.449424		153.185	-0.319926	0.100643	-3.17883	0.00147868	0.124408		TRAPPC9	trafficking protein particle complex subunit 9 [Source:VGNC Symbol;Acc:VGNC:94380]	TRAPPC9	protein_coding	4213	4	3065234	3533669	1
ENSSSCG00000010025		0.436981	5.0199	9.30089	0.00649902	0.449424		223.282	0.449835	0.146779	3.06471	0.00217883	0.15163		LIMK2	LIM domain kinase 2 [Source:VGNC Symbol;Acc:VGNC:89728]	LIMK2	protein_coding	4769	14	47983975	48040821	1
ENSSSCG00000029066		0.380443	5.95545	9.27755	0.00655487	0.449424		427.159	0.399022	0.134273	2.97172	0.00296141	0.169477		IDI1	isopentenyl-diphosphate delta isomerase 1 [Source:HGNC Symbol;Acc:HGNC:5387]	IDI1	protein_coding	1660	10	68534796	68539280	1
ENSSSCG00000022282		0.441069	4.01477	9.2708	0.00657111	0.449424		110.419	0.457902	0.12496	3.6644	0.000247919	0.042349		BDH2	3-hydroxybutyrate dehydrogenase 2 [Source:VGNC Symbol;Acc:VGNC:85793]	BDH2	protein_coding	2713	8	117969998	117995215	1
ENSSSCG00000058971		-0.423024	4.63594	9.23827	0.00665006	0.450137		167.532	-0.38974	0.132232	-2.94739	0.00320468	0.176242		FAM219A	family with sequence similarity 219 member A [Source:HGNC Symbol;Acc:HGNC:19920]	FAM219A	protein_coding	4297	10	32355647	32420092	1
ENSSSCG00000012770		0.369631	3.64818	9.23367	0.00666131	0.450137		84.4335	0.391871	0.13712	2.85786	0.00426502	0.200524		CCNQ	cyclin Q [Source:VGNC Symbol;Acc:VGNC:97918]	CCNQ	protein_coding	1275	X	124361006	124369867	-1
ENSSSCG00000032282		-1.12743	2.38683	9.24005	0.0067554	0.450877		32.6117	-1.12044	0.370028	-3.02799	0.00246182	0.157746		ACP5	acid phosphatase 5, tartrate resistant [Source:VGNC Symbol;Acc:VGNC:85027]	ACP5	protein_coding	1367	2	70206162	70208229	-1
ENSSSCG00000017738		-0.475334	3.04473	9.17921	0.00679611	0.450877		55.1007	-0.458128	0.160844	-2.84828	0.00439558	0.200524		ADAP2	ArfGAP with dual PH domains 2 [Source:VGNC Symbol;Acc:VGNC:85096]	ADAP2	protein_coding	3898	12	42817669	42849922	-1
ENSSSCG00000000554		-0.460004	4.67935	9.15036	0.00686876	0.450877		175.534	-0.431329	0.176997	-2.43693	0.0148125	0.319086		FGFR1OP2	FGFR1 onco partner 2 [Source:VGNC Symbol;Acc:VGNC:88119]	FGFR1OP2	protein_coding	3101	5	46794110	46824153	-1
ENSSSCG00000025924		0.636921	7.80601	9.22953	0.0068703	0.450877		1547.29	0.640379	0.211493	3.0279	0.00246259	0.157746		IGFBP5	insulin like growth factor binding protein 5 [Source:NCBI gene (formerly Entrezgene);Acc:397182]		protein_coding	5455	15	118857625	118878120	-1
ENSSSCG00000015872		0.572284	7.14156	9.18405	0.00687202	0.450877		986.371	0.621364	0.219383	2.83232	0.00462114	0.20373		GPD2	glycerol-3-phosphate dehydrogenase 2 [Source:VGNC Symbol;Acc:VGNC:96330]	GPD2	protein_coding	5754	15	63619762	63728633	1
ENSSSCG00000060929		-0.553469	4.42871	9.12649	0.0069295	0.45202		145.972	-0.526287	0.207732	-2.53349	0.0112933	0.284834		SBK1	SH3 domain binding kinase 1 [Source:HGNC Symbol;Acc:HGNC:17699]	SBK1	protein_coding	2715	3	18676246	18732465	-1
ENSSSCG00000009216		-3.00822	4.56989	9.71168	0.00702318	0.452945		146.985	-2.99558	0.903872	-3.31417	0.000919162	0.0927612		SPP1	secreted phosphoprotein 1 [Source:VGNC Symbol;Acc:VGNC:93419]	SPP1	protein_coding	1507	8	131077786	131085340	-1
ENSSSCG00000032241		-1.24682	3.15575	9.29591	0.00702395	0.452945		56.789	-1.20525	0.390245	-3.08843	0.00201215	0.14449		GPNMB	glycoprotein nmb [Source:VGNC Symbol;Acc:VGNC:88593]	GPNMB	protein_coding	2865	9	92037509	92071499	1
ENSSSCG00000009230		-0.281966	5.36575	9.03333	0.00717243	0.45742		282.295	-0.250001	0.0987925	-2.53057	0.0113879	0.285179		WDFY3	WD repeat and FYVE domain containing 3 [Source:VGNC Symbol;Acc:VGNC:94903]	WDFY3	protein_coding	11412	8	133675345	133937221	1
ENSSSCG00000021731		0.397197	3.69948	9.02508	0.00719438	0.45742		87.9335	0.416499	0.140602	2.96226	0.00305385	0.171289		WWC2	WW and C2 domain containing 2 [Source:VGNC Symbol;Acc:VGNC:96033]	WWC2	protein_coding	6534	15	44615983	44802786	1
ENSSSCG00000013181		0.474901	7.25962	9.01738	0.00721496	0.45742		1043.17	0.480101	0.136785	3.50989	0.000448299	0.0580934		SERPING1	serpin family G member 1 [Source:VGNC Symbol;Acc:VGNC:92745]	SERPING1	protein_coding	1993	2	13324158	13338663	-1
ENSSSCG00000059123		-0.59909	2.15829	8.98741	0.00729566	0.459953		28.3355	-0.574988	0.211764	-2.71523	0.00662292	0.236287					protein_coding	2000	6	58391612	58396490	-1
ENSSSCG00000013397		1.15294	2.14095	8.99438	0.00738633	0.463082		31.8827	1.15843	0.441348	2.62476	0.00867113	0.261834		BMAL1	aryl hydrocarbon receptor nuclear translocator like [Source:VGNC Symbol;Acc:VGNC:96796]	BMAL1	protein_coding	2848	2	45895289	45988570	-1
ENSSSCG00000011326		0.683834	2.94333	8.93319	0.00744421	0.464132		50.9164	0.676881	0.232184	2.91528	0.00355365	0.186979		PTH1R	parathyroid hormone 1 receptor [Source:NCBI gene (formerly Entrezgene);Acc:397675]		protein_coding	2179	13	29753326	29775348	1
ENSSSCG00000033168		-0.38058	5.76756	8.87681	0.00760227	0.468665		370.386	-0.350964	0.106056	-3.30924	0.000935498	0.0927612		TMEM161A	transmembrane protein 161A [Source:VGNC Symbol;Acc:VGNC:94101]	TMEM161A	protein_coding	3209	2	58728813	58744937	1
ENSSSCG00000013745		-0.378071	5.74508	8.85896	0.0076531	0.468665		363.997	-0.359342	0.0929203	-3.86721	0.00011009	0.0260375		FARSA	phenylalanyl-tRNA synthetase subunit alpha [Source:VGNC Symbol;Acc:VGNC:88014]	FARSA	protein_coding	5331	2	66105429	66118191	1
ENSSSCG00000006474		-0.639713	8.48545	8.94042	0.00765343	0.468665		2454.85	-0.6113	0.203277	-3.00723	0.00263641	0.161331		NES	nestin [Source:VGNC Symbol;Acc:VGNC:90689]	NES	protein_coding	5991	4	93412247	93421893	1
ENSSSCG00000010832		-0.422662	2.81936	8.82966	0.00773733	0.468665		46.5978	-0.396283	0.159851	-2.47908	0.0131723	0.303032		HHIPL2	HHIP like 2 [Source:VGNC Symbol;Acc:VGNC:96108]	HHIPL2	protein_coding	2901	10	11315849	11336308	-1
ENSSSCG00000000853		-0.449916	4.75381	8.8227	0.0077575	0.468665		182.761	-0.422852	0.16405	-2.57757	0.00994969	0.271605		NT5DC3	5'-nucleotidase domain containing 3 [Source:VGNC Symbol;Acc:VGNC:90924]	NT5DC3	protein_coding	5994	5	80644245	80692941	1
ENSSSCG00000010247		-0.321554	5.79509	8.81975	0.00776609	0.468665		379.422	-0.291681	0.0998867	-2.92012	0.00349898	0.186955		DDX21	DExD-box helicase 21 [Source:VGNC Symbol;Acc:VGNC:87215]	DDX21	protein_coding	4837	14	72039982	72063773	1
ENSSSCG00000029760		-0.33578	6.10197	8.79939	0.00782549	0.468982		474.823	-0.30984	0.149548	-2.07185	0.0382797	0.463053		CIPC	CLOCK interacting pacemaker [Source:VGNC Symbol;Acc:VGNC:97929]	CIPC	protein_coding	4184	7	100180970	100197837	1
ENSSSCG00000029199		-1.00121	6.92675	9.07586	0.00790776	0.468982		821.726	-0.962149	0.293615	-3.27691	0.00104951	0.0961965			sodium voltage-gated channel beta subunit 4 [Source:VGNC Symbol;Acc:VGNC:92636]		protein_coding	5350	9	45451478	45479773	-1
ENSSSCG00000031311		0.934315	4.03823	8.89753	0.007983	0.468982		109.369	0.966267	0.318497	3.03383	0.00241467	0.157746					protein_coding	1917	AEMK02000687.1	22473	38698	-1
ENSSSCG00000002654		-0.373773	7.91067	8.71381	0.00808074	0.468982		1664.78	-0.339902	0.136791	-2.48483	0.0129615	0.300552		FBXO31	F-box protein 31 [Source:VGNC Symbol;Acc:VGNC:88038]	FBXO31	protein_coding	4886	6	1949276	1995462	1
ENSSSCG00000010861		-0.422729	9.24767	8.70005	0.00812267	0.468982		4214.53	-0.41193	0.158822	-2.59366	0.00949598	0.268315		COQ8A	coenzyme Q8A [Source:VGNC Symbol;Acc:VGNC:95818]	COQ8A	protein_coding	3248	10	14596599	14643772	1
ENSSSCG00000002855		-0.676589	2.09161	8.67217	0.00820831	0.468982		26.4295	-0.651371	0.217495	-2.99488	0.00274556	0.161331		CCNE1	cyclin E1 [Source:HGNC Symbol;Acc:HGNC:1589]	CCNE1	protein_coding	2776	6	39919624	39933363	1
ENSSSCG00000046753		-0.40663	3.5486	8.65368	0.00826568	0.468982		77.5627	-0.38863	0.139235	-2.79119	0.0052515	0.213738		KTI12	KTI12 chromatin associated homolog [Source:HGNC Symbol;Acc:HGNC:25160]	KTI12	protein_coding	1760	6	160155842	160157601	1
ENSSSCG00000036973		0.390236	4.21484	8.6478	0.00828401	0.468982		126.429	0.400789	0.155279	2.58109	0.00984888	0.270187		RAC3	Rac family small GTPase 3 [Source:VGNC Symbol;Acc:VGNC:92049]	RAC3	protein_coding	1035	12	981074	984227	-1
ENSSSCG00000045726		0.471557	3.35282	8.63161	0.00833473	0.468982		68.6692	0.489834	0.169324	2.89289	0.00381718	0.193036		PXMP2	peroxisomal membrane protein 2 [Source:VGNC Symbol;Acc:VGNC:111133]	PXMP2	protein_coding	1540	14	22780161	22797962	-1
ENSSSCG00000006141		0.414803	11.1794	8.62905	0.00834278	0.468982		16287.2	0.443987	0.176696	2.51272	0.0119803	0.29109		CA3	carbonic anhydrase 3 [Source:NCBI gene (formerly Entrezgene);Acc:494016]		protein_coding	1641	4	51227485	51237844	-1
ENSSSCG00000001723		-0.577135	5.41399	8.65373	0.00836385	0.468982		288.836	-0.555856	0.197495	-2.81454	0.00488477	0.207033		PLA2G7	phospholipase A2 group VII [Source:VGNC Symbol;Acc:VGNC:91501]	PLA2G7	protein_coding	4904	7	41486598	41531345	-1
ENSSSCG00000013377		-1.25878	2.24041	8.70536	0.00837027	0.468982		30.6968	-1.25343	0.450328	-2.78337	0.00537968	0.217386		USH1C	USH1 protein network component harmonin [Source:VGNC Symbol;Acc:VGNC:94738]	USH1C	protein_coding	2577	2	41593802	41647247	1
ENSSSCG00000010451		0.749113	2.51569	8.61746	0.00837936	0.468982		38.6036	0.752975	0.269555	2.7934	0.00521577	0.213053		IFIT2	interferon induced protein with tetratricopeptide repeats 2 [Source:VGNC Symbol;Acc:VGNC:89034]	IFIT2	protein_coding	3447	14	101193419	101204288	1
ENSSSCG00000057259		0.586497	2.16216	8.61205	0.00839648	0.468982		28.5669	0.603348	0.213187	2.83014	0.00465277	0.20373		SMCO4	single-pass membrane protein with coiled-coil domains 4 [Source:HGNC Symbol;Acc:HGNC:24810]	SMCO4	protein_coding	180	9	25918440	25918619	-1
ENSSSCG00000040519		-0.313531	4.51019	8.58098	0.0084956	0.468982		155.54	-0.290034	0.0968488	-2.99471	0.00274703	0.161331		URGCP	upregulator of cell proliferation [Source:VGNC Symbol;Acc:VGNC:110302]	URGCP	protein_coding	4597	18	48780576	48821582	1
ENSSSCG00000032562		-0.536812	3.42405	8.57714	0.00850796	0.468982		72.0692	-0.533893	0.179165	-2.97989	0.0028835	0.166711		TMC6	transmembrane channel like 6 [Source:VGNC Symbol;Acc:VGNC:94043]	TMC6	protein_coding	4419	12	3825443	3844624	1
ENSSSCG00000010026		0.516672	4.39937	8.57465	0.00851595	0.468982		144.461	0.535559	0.178632	2.99812	0.00271655	0.161331		PIK3IP1	phosphoinositide-3-kinase interacting protein 1 [Source:VGNC Symbol;Acc:VGNC:91444]	PIK3IP1	protein_coding	6569	14	48040881	48051660	-1
ENSSSCG00000014221		0.590494	3.73259	8.55545	0.00857804	0.468982		91.4403	0.613896	0.237831	2.58123	0.00984484	0.270187		LVRN	laeverin [Source:VGNC Symbol;Acc:VGNC:89898]	LVRN	protein_coding	4251	2	120117653	120193713	1
ENSSSCG00000008689		-0.913475	5.01932	8.77693	0.00859788	0.468982		220.592	-0.877225	0.301015	-2.91422	0.00356578	0.186979		ZFYVE28	zinc finger FYVE-type containing 28 [Source:VGNC Symbol;Acc:VGNC:95162]	ZFYVE28	protein_coding	3739	8	1225429	1312521	-1
ENSSSCG00000024388		0.453935	7.59852	8.54792	0.00860251	0.468982		1339.81	0.48582	0.177188	2.74184	0.00610958	0.226664		BNIP3	BCL2 interacting protein 3 [Source:VGNC Symbol;Acc:VGNC:85855]	BNIP3	protein_coding	1230	14	140362127	140371907	-1
ENSSSCG00000006766		-0.630753	2.69382	8.51237	0.0087192	0.470039		41.4846	-0.609852	0.217706	-2.80126	0.00509034	0.210824		PHTF1	putative homeodomain transcription factor 1 [Source:VGNC Symbol;Acc:VGNC:91404]	PHTF1	protein_coding	4808	4	106809391	106876846	1
ENSSSCG00000016963		0.593673	2.2243	8.50661	0.00873824	0.470039		30.7056	0.61566	0.204427	3.01164	0.0025984	0.160958		CCDC125	coiled-coil domain containing 125 [Source:VGNC Symbol;Acc:VGNC:86252]	CCDC125	protein_coding	2264	16	47436087	47477925	-1
ENSSSCG00000022584		-0.524651	3.07216	8.47286	0.00885089	0.470039		56.0146	-0.488291	0.195871	-2.49293	0.0126695	0.297575		PPP1R3F	protein phosphatase 1 regulatory subunit 3F [Source:VGNC Symbol;Acc:VGNC:91739]	PPP1R3F	protein_coding	2373	X	43328274	43344013	1
ENSSSCG00000016420		0.987523	6.40785	8.75955	0.00885291	0.470039		561.21	0.998768	0.289001	3.45593	0.000548403	0.0637391		INSIG1	insulin induced gene 1 [Source:NCBI gene (formerly Entrezgene);Acc:403162]		protein_coding	2712	18	2885612	2898767	-1
ENSSSCG00000005628		-0.501627	6.92566	8.46667	0.00887668	0.470039		834.212	-0.482485	0.183376	-2.63113	0.00851021	0.261834		ST6GALNAC4	ST6 N-acetylgalactosaminide alpha-2,6-sialyltransferase 4 [Source:VGNC Symbol;Acc:VGNC:93512]	ST6GALNAC4	protein_coding	1870	1	268391855	268402407	-1
ENSSSCG00000014156		0.758371	4.29565	8.52668	0.00894973	0.470039		139.707	0.782279	0.285681	2.73829	0.00617594	0.228287		ARRDC3	arrestin domain containing 3 [Source:VGNC Symbol;Acc:VGNC:85546]	ARRDC3	protein_coding	4061	2	98430465	98444647	-1
ENSSSCG00000016047		0.913634	4.56919	8.63893	0.00895169	0.470039		176.158	0.971054	0.341699	2.84184	0.00448538	0.201467		MSTN	myostatin [Source:NCBI gene (formerly Entrezgene);Acc:399534]		protein_coding	4489	15	94620270	94628545	-1
ENSSSCG00000001398		0.387099	3.653	8.44207	0.0089551	0.470039		83.7786	0.403712	0.130083	3.1035	0.00191248	0.141851			MHC class I antigen 7 [Source:NCBI gene (formerly Entrezgene);Acc:396650]		protein_coding	2081	7	23634648	23638619	-1
ENSSSCG00000029474		-0.349619	4.31847	8.42897	0.00899985	0.470156		135.351	-0.327786	0.122068	-2.68528	0.007247	0.244619		AVEN	apoptosis and caspase activation inhibitor [Source:HGNC Symbol;Acc:HGNC:13509]	AVEN	protein_coding	1637	7	80447524	80640119	1
ENSSSCG00000029539		-0.363154	4.94406	8.40903	0.00906843	0.470156		209.987	-0.335749	0.119003	-2.82134	0.0047824	0.206887		RAB23	RAB23, member RAS onco family [Source:VGNC Symbol;Acc:VGNC:98245]	RAB23	protein_coding	4260	7	28632082	28658952	1
ENSSSCG00000039953		0.577026	4.95654	8.41007	0.00913105	0.470156		219.453	0.604896	0.247809	2.44098	0.0146475	0.318182		PNRC1	proline rich nuclear receptor coactivator 1 [Source:VGNC Symbol;Acc:VGNC:91613]	PNRC1	protein_coding	5821	1	57128303	57136135	1
ENSSSCG00000014298		-0.300042	6.54147	8.38772	0.00914239	0.470156		641.839	-0.283254	0.120582	-2.34906	0.0188206	0.355417		PPP2CA	protein phosphatase 2 catalytic subunit alpha [Source:NCBI gene (formerly Entrezgene);Acc:397656]		protein_coding	4311	2	136494541	136522646	-1
ENSSSCG00000017717		-0.393327	8.59361	8.37649	0.00918165	0.470156		2682.72	-0.368158	0.158059	-2.32924	0.0198463	0.361189		UNC45B	unc-45 myosin chaperone B [Source:NCBI gene (formerly Entrezgene);Acc:100134956]		protein_coding	4324	12	39994194	40030966	-1
ENSSSCG00000059879		1.09943	3.18048	8.49949	0.0092073	0.470156		57.8824	1.05512	0.348427	3.02823	0.00245989	0.157746		SLC2A1	solute carrier family 2 member 1 [Source:HGNC Symbol;Acc:HGNC:11005]	SLC2A1	protein_coding	2260	6	168535440	168560867	1
ENSSSCG00000000383		-0.379494	3.90589	8.33613	0.00932422	0.47274		101.221	-0.356366	0.137161	-2.59816	0.00937251	0.26703		RNF41	ring finger protein 41 [Source:VGNC Symbol;Acc:VGNC:92394]	RNF41	protein_coding	2947	5	21596306	21624569	-1
ENSSSCG00000009853		-0.464297	7.35548	8.33124	0.00934169	0.47274		1119.36	-0.428852	0.15444	-2.77681	0.00548946	0.219639		WSB2	WD repeat and SOCS box containing 2 [Source:VGNC Symbol;Acc:VGNC:94982]	WSB2	protein_coding	4827	14	34609075	34632269	1
ENSSSCG00000012583		0.373264	5.44501	8.28196	0.00951954	0.478224		298.088	0.411228	0.144695	2.84203	0.00448274	0.201467		ACSL4	acyl-CoA synthetase long chain family member 4 [Source:VGNC Symbol;Acc:VGNC:85033]	ACSL4	protein_coding	5071	X	89760866	89806274	-1
ENSSSCG00000024015		0.690321	5.1419	8.36879	0.00954758	0.478224		232.349	0.707743	0.206647	3.42488	0.000615066	0.0693426		FADS1	fatty acid desaturase 1 [Source:NCBI gene (formerly Entrezgene);Acc:444995]		protein_coding	4466	2	9735322	9750506	1
ENSSSCG00000009914		-0.50449	8.04718	8.26797	0.00957718	0.478224		1812.89	-0.473919	0.170805	-2.77463	0.00552645	0.219639		MLEC	malectin [Source:VGNC Symbol;Acc:VGNC:111118]	MLEC	protein_coding	6466	14	40601990	40617295	1
ENSSSCG00000028304		0.393152	6.31263	8.2456	0.00965319	0.479297		549.312	0.411506	0.149737	2.74819	0.00599261	0.226664		ZFP36L1	ZFP36 ring finger protein like 1 [Source:VGNC Symbol;Acc:VGNC:95146]	ZFP36L1	protein_coding	3863	7	92490017	92495554	-1
ENSSSCG00000007168		0.306975	5.25742	8.2374	0.00968362	0.479297		260.875	0.325177	0.104209	3.12044	0.0018058	0.136635		PCED1A	PC-esterase domain containing 1A [Source:VGNC Symbol;Acc:VGNC:95786]	PCED1A	protein_coding	1969	17	32825998	32831041	1
ENSSSCG00000006840		-0.357138	4.23693	8.195	0.0098427	0.481804		128.575	-0.325369	0.157483	-2.06606	0.0388225	0.46457		WDR47	WD repeat domain 47 [Source:VGNC Symbol;Acc:VGNC:94924]	WDR47	protein_coding	5979	4	111006968	111076918	1
ENSSSCG00000024596		-0.600203	3.89524	8.1908	0.00985859	0.481804		98.049	-0.586922	0.1884	-3.1153	0.0018376	0.138114		NOCT	nocturnin [Source:VGNC Symbol;Acc:VGNC:90810]	NOCT	protein_coding	2591	8	87885420	87909241	-1
ENSSSCG00000014843		1.30911	1.77929	8.25233	0.00986396	0.481804		21.6443	1.33503	0.495588	2.69383	0.00706372	0.242056		CHRDL2	chordin like 2 [Source:VGNC Symbol;Acc:VGNC:86663]	CHRDL2	protein_coding	2153	9	9017690	9053554	-1
ENSSSCG00000031262		0.882869	9.30828	8.39465	0.00994191	0.481804		4473.37	0.902041	0.328158	2.7488	0.00598132	0.226664		TXNIP	thioredoxin interacting protein [Source:NCBI gene (formerly Entrezgene);Acc:733688]		protein_coding	2948	4	99348490	99352755	1
ENSSSCG00000007286		0.395477	6.27048	8.16741	0.00994775	0.481804		527.816	0.396883	0.130671	3.03727	0.00238733	0.157746		ACSS2	acyl-CoA synthetase short chain family member 2 [Source:VGNC Symbol;Acc:VGNC:95665]	ACSS2	protein_coding	3081	17	38260147	38315757	1
ENSSSCG00000016778		-0.523944	3.89148	8.14273	0.0100428	0.484331		99.4263	-0.496416	0.170677	-2.90851	0.0036316	0.189549		NLN	neurolysin [Source:VGNC Symbol;Acc:VGNC:90780]	NLN	protein_coding	4978	16	44225677	44334610	1
ENSSSCG00000015648		-0.424082	5.01787	8.09401	0.0102335	0.491425		220.225	-0.400671	0.121119	-3.30807	0.000939409	0.0927612		EIF2D	eukaryotic translation initiation factor 2D [Source:VGNC Symbol;Acc:VGNC:87613]	EIF2D	protein_coding	1971	9	67240588	67261223	-1
ENSSSCG00000003253		-0.476666	6.91363	8.0727	0.0103181	0.491622		823.078	-0.452735	0.157668	-2.87144	0.0040861	0.198563			myeloid associated differentiation marker [Source:VGNC Symbol;Acc:VGNC:98508]		protein_coding	4494	6	56236311	56244185	-1
ENSSSCG00000015709		-0.287927	4.50279	8.06927	0.0103319	0.491622		154.777	-0.260915	0.111972	-2.33018	0.0197967	0.361189		SLC35F5	solute carrier family 35 member F5 [Source:VGNC Symbol;Acc:VGNC:96015]	SLC35F5	protein_coding	4200	15	19936402	19971692	-1
ENSSSCG00000017886		0.693884	1.92952	8.05254	0.010399	0.491622		24.4375	0.703472	0.257342	2.7336	0.00626459	0.229201		FBXO39	F-box protein 39 [Source:VGNC Symbol;Acc:VGNC:88043]	FBXO39	protein_coding	3163	12	50635905	50640213	-1
ENSSSCG00000039695		-0.552182	2.03877	8.04934	0.0104119	0.491622		27.1108	-0.526299	0.219115	-2.40193	0.0163087	0.331453			coiled-coil domain containing 121 [Source:VGNC Symbol;Acc:VGNC:97044]		protein_coding	3010	3	111565066	111568817	1
ENSSSCG00000016677		-0.564683	6.44634	8.07905	0.0104574	0.491716		591.051	-0.552818	0.174844	-3.16177	0.00156811	0.129662		GARS1	glycyl-tRNA synthetase 1 [Source:VGNC Symbol;Acc:VGNC:88352]	GARS1	protein_coding	2659	18	42311576	42352162	-1
ENSSSCG00000007557		-0.868751	3.07646	8.03813	0.0105878	0.493268		55.8145	-0.834325	0.296283	-2.81597	0.00486297	0.206887		MICALL2	MICAL like 2 [Source:VGNC Symbol;Acc:VGNC:90210]	MICALL2	protein_coding	2978	3	951327	971108	-1
ENSSSCG00000004938		-0.349449	3.86492	8.00463	0.0105939	0.493268		98.2784	-0.323108	0.125515	-2.57426	0.0100456	0.272245		DENND4A	DENN domain containing 4A [Source:VGNC Symbol;Acc:VGNC:87251]	DENND4A	protein_coding	8246	1	163660244	163790334	-1
ENSSSCG00000026701		-0.395746	5.8504	7.99737	0.0106238	0.493268		393.048	-0.365995	0.122024	-2.99936	0.00270546	0.161331					protein_coding	2605	12	25441225	25449239	-1
ENSSSCG00000004374		-0.422133	4.83076	7.97465	0.0107179	0.493268		192.698	-0.397375	0.137367	-2.8928	0.00381826	0.193036		QRSL1	glutaminyl-tRNA amidotransferase subunit QRSL1 [Source:VGNC Symbol;Acc:VGNC:96759]	QRSL1	protein_coding	1705	1	72815613	72844843	1
ENSSSCG00000016067		-0.443042	3.72914	7.95417	0.0108036	0.493268		87.3366	-0.416429	0.137826	-3.02141	0.00251603	0.159358		STK17B	serine/threonine kinase 17b [Source:VGNC Symbol;Acc:VGNC:95527]	STK17B	protein_coding	4499	15	100029994	100066238	-1
ENSSSCG00000010522		-0.728732	5.79281	8.09881	0.0108361	0.493268		377.919	-0.686032	0.258891	-2.64988	0.00805193	0.25716		ANKRD2	ankyrin repeat domain 2 [Source:VGNC Symbol;Acc:VGNC:107364]	ANKRD2	protein_coding	1769	14	108944772	108958387	1
ENSSSCG00000028035		0.24832	7.57619	7.9445	0.0108443	0.493268		1322.62	0.281427	0.11551	2.43638	0.0148349	0.319086					protein_coding	4416	9	64526419	64554866	1
ENSSSCG00000008446		0.59122	3.76639	7.9312	0.0109006	0.493268		93.0618	0.617732	0.237302	2.60315	0.00923711	0.266797		SIX2	SIX homeobox 2 [Source:VGNC Symbol;Acc:VGNC:92893]	SIX2	protein_coding	1188	3	95459945	95463251	1
ENSSSCG00000003139		0.317889	7.40636	7.92586	0.0109233	0.493268		1167.95	0.337077	0.100395	3.3575	0.00078651	0.0828702		BCAT2	branched chain amino acid transaminase 2 [Source:VGNC Symbol;Acc:VGNC:85774]	BCAT2	protein_coding	3114	6	54107684	54142790	-1
ENSSSCG00000026733		-0.510149	4.03092	7.92487	0.0109275	0.493268		109.651	-0.492759	0.177619	-2.77425	0.00553285	0.219639		HIPK2	homeodomain interacting protein kinase 2 [Source:VGNC Symbol;Acc:VGNC:88888]	HIPK2	protein_coding	3955	18	9861792	10135065	1
ENSSSCG00000001064		-0.37384	7.77074	7.90033	0.0110325	0.496024		1506.3	-0.348537	0.114147	-3.05341	0.00226256	0.155537		GMPR	guanosine monophosphate reductase [Source:VGNC Symbol;Acc:VGNC:88514]	GMPR	protein_coding	6588	7	12254388	12299531	1
ENSSSCG00000033286		-0.462988	4.02579	7.88735	0.0110885	0.496564		108.385	-0.43139	0.147306	-2.92853	0.00340565	0.183709					protein_coding	3457	12	25314237	25321975	1
ENSSSCG00000016549		-0.280013	4.94934	7.86522	0.0111847	0.49886		210.87	-0.257984	0.0860305	-2.99875	0.00271092	0.161331		MKLN1	muskelin 1 [Source:VGNC Symbol;Acc:VGNC:90245]	MKLN1	protein_coding	6676	18	17501857	17832503	-1
ENSSSCG00000007998		0.650244	2.5035	7.85528	0.0112282	0.49886		37.03	0.664832	0.251957	2.63867	0.00832309	0.260651		RHBDL1	rhomboid like 1 [Source:VGNC Symbol;Acc:VGNC:92277]	RHBDL1	protein_coding	1566	3	41096884	41099587	-1
ENSSSCG00000038950		-0.279428	6.3439	7.84165	0.0112882	0.499559		557.517	-0.263722	0.103785	-2.54104	0.0110524	0.283194		VARS1	valyl-tRNA synthetase 1 [Source:NCBI gene (formerly Entrezgene);Acc:100270813]		protein_coding	4210	7	23886138	23899738	-1
ENSSSCG00000017215		-0.77569	6.14605	8.00103	0.011383	0.499771		486.245	-0.762819	0.267262	-2.8542	0.00431456	0.200524		SLC16A5	solute carrier family 16 member 5 [Source:VGNC Symbol;Acc:VGNC:92945]	SLC16A5	protein_coding	3331	12	6185528	6200001	-1
ENSSSCG00000021672		0.341967	5.69876	7.80254	0.0114623	0.499771		353.937	0.349495	0.118927	2.93874	0.00329545	0.179256		WBP2	WW domain binding protein 2 [Source:VGNC Symbol;Acc:VGNC:94899]	WBP2	protein_coding	1859	12	5565137	5573274	1
ENSSSCG00000002279		1.77991	5.1489	8.20521	0.0115531	0.499771		244.921	1.79654	0.607114	2.95914	0.00308497	0.172178		GPX2	glutathione peroxidase 2 [Source:NCBI gene (formerly Entrezgene);Acc:767625]		protein_coding	1060	7	89007375	89011620	-1
ENSSSCG00000063271		1.09471	2.22652	7.8215	0.011558	0.499771		29.6324	1.14578	0.406114	2.82132	0.0047827	0.206887					lncRNA	3214	10	23783193	23786406	-1
ENSSSCG00000016338		-0.453852	5.3259	7.78024	0.0115629	0.499771		279.244	-0.424697	0.19729	-2.15266	0.0313457	0.437243		PER2	period circadian regulator 2 [Source:VGNC Symbol;Acc:VGNC:96478]	PER2	protein_coding	6484	15	137793422	137837070	-1
ENSSSCG00000016578		-0.383889	11.5585	7.76326	0.0116402	0.499771		20985.1	-0.344415	0.180128	-1.91206	0.0558681	0.497302		FLNC	filamin C [Source:VGNC Symbol;Acc:VGNC:88157]	FLNC	protein_coding	9121	18	19759740	19787618	-1
ENSSSCG00000007470		0.656495	3.82156	7.76794	0.0116406	0.499771		97.4491	0.665266	0.259157	2.56704	0.010257	0.276545		RIPOR3	RIPOR family member 3 [Source:VGNC Symbol;Acc:VGNC:95766]	RIPOR3	protein_coding	4168	17	52088053	52162554	-1
ENSSSCG00000039873		0.542841	5.77705	7.7837	0.011689	0.499771		377.338	0.541429	0.208486	2.59696	0.00940537	0.26703		DCXR	dicarbonyl and L-xylulose reductase [Source:VGNC Symbol;Acc:VGNC:98985]	DCXR	protein_coding	1598	12	978139	982259	1
ENSSSCG00000036441		0.978291	2.1793	7.75545	0.0116916	0.499771		29.4989	1.02993	0.360558	2.85649	0.00428357	0.200524		PMP2	peripheral myelin protein 2 [Source:NCBI gene (formerly Entrezgene);Acc:100151890]	PMP2	protein_coding	1545	4	55135340	55141624	1
ENSSSCG00000038956		-0.484056	5.33502	7.73839	0.0117545	0.500176		271.605	-0.462702	0.152778	-3.0286	0.00245692	0.157746		HEYL	hes related family bHLH transcription factor with YRPW motif like [Source:VGNC Symbol;Acc:VGNC:88865]	HEYL	protein_coding	3507	6	95442661	95459575	-1
ENSSSCG00000026140		0.41556	4.21212	7.73077	0.0117897	0.500176		126.885	0.440988	0.16887	2.6114	0.00901732	0.265434					protein_coding	1658	AEMK02000328.1	189919	197286	1
ENSSSCG00000002294		-1.59755	5.32387	8.13684	0.0118369	0.500297		267.949	-1.62713	0.565896	-2.87531	0.00403625	0.198563		ARG2	arginase 2 [Source:VGNC Symbol;Acc:VGNC:85455]	ARG2	protein_coding	1446	7	91343988	91385909	1
ENSSSCG00000024809		-0.430455	5.57985	7.7061	0.0119046	0.500338		324.754	-0.395589	0.158106	-2.50205	0.0123475	0.295507		CLCN4	chloride voltage-gated channel 4 [Source:VGNC Symbol;Acc:VGNC:86728]	CLCN4	protein_coding	4717	X	6939387	7019738	1
ENSSSCG00000017401		-0.273875	5.96537	7.69579	0.011953	0.500338		432.855	-0.247601	0.107721	-2.29854	0.0215313	0.373452		ATP6V0A1	ATPase H+ transporting V0 subunit a1 [Source:VGNC Symbol;Acc:VGNC:85663]	ATP6V0A1	protein_coding	4390	12	20288411	20344127	-1
ENSSSCG00000025578		1.17895	2.06485	7.74079	0.0119897	0.500338		28.7685	1.19295	0.44724	2.66736	0.00764503	0.251283		ALDH1A2	aldehyde dehydrogenase 1 family member A2 [Source:VGNC Symbol;Acc:VGNC:97878]	ALDH1A2	protein_coding	4043	1	113932739	114037046	1
ENSSSCG00000039659		-0.327778	4.09761	7.68185	0.0120189	0.500338		116.691	-0.309054	0.108145	-2.85779	0.00426609	0.200524		TIMM10	translocase of inner mitochondrial membrane 10 [Source:HGNC Symbol;Acc:HGNC:11814]	TIMM10	protein_coding	865	2	13393282	13396439	1
ENSSSCG00000053804		0.482757	2.78268	7.66895	0.0120801	0.500338		45.9566	0.517989	0.184974	2.80033	0.00510511	0.210824					lncRNA	3217	5	19209550	19212766	1
ENSSSCG00000011806		0.343655	4.10093	7.64255	0.0122066	0.500338		117.332	0.365873	0.137652	2.65796	0.00786162	0.254191		MASP1	MBL associated serine protease 1 [Source:VGNC Symbol;Acc:VGNC:90032]	MASP1	protein_coding	7782	13	124955030	125054463	-1
ENSSSCG00000038144		-0.420069	5.33798	7.63582	0.012239	0.500338		276.522	-0.400501	0.150716	-2.65733	0.0078763	0.254191					protein_coding	3029	12	53659416	53692579	-1
ENSSSCG00000029226		0.694591	8.95869	7.74489	0.0123024	0.500338		3501.11	0.721882	0.291969	2.47246	0.0134187	0.303961		UBC	ubiquitin C [Source:VGNC Symbol;Acc:VGNC:94638]	UBC	protein_coding	4920	14	28257027	28263044	1
ENSSSCG00000037905		0.379504	5.66907	7.6142	0.012344	0.500338		350.919	0.397033	0.155867	2.54725	0.0108575	0.280873		ITGB5	integrin subunit beta 5 [Source:NCBI gene (formerly Entrezgene);Acc:100134977]		protein_coding	3079	13	135467798	135587473	1
ENSSSCG00000009616		-0.569858	6.15919	7.66538	0.0123611	0.500338		487.105	-0.534145	0.196288	-2.72123	0.00650396	0.23278		HR	HR lysine demethylase and nuclear receptor corepressor [Source:NCBI gene (formerly Entrezgene);Acc:397617]		protein_coding	4898	14	6386903	6407031	-1
ENSSSCG00000016867		0.342077	6.66611	7.60636	0.0123823	0.500338		699.804	0.355545	0.113585	3.1302	0.0017469	0.134894		CCDC152	coiled-coil domain containing 152 [Source:VGNC Symbol;Acc:VGNC:86264]	CCDC152	protein_coding	2083	16	27471003	27538665	1
ENSSSCG00000007881		-0.545055	2.24415	7.60353	0.0123962	0.500338		31.4497	-0.521392	0.22064	-2.36309	0.0181232	0.348993		ERCC4	ERCC excision repair 4, endonuclease catalytic subunit [Source:VGNC Symbol;Acc:VGNC:87764]	ERCC4	protein_coding	2793	3	29269989	29306151	-1
ENSSSCG00000014011		-0.484391	3.03783	7.59215	0.0124521	0.500338		54.3247	-0.462978	0.195137	-2.37258	0.0176645	0.34695		RASGEF1C	RasGEF domain family member 1C [Source:VGNC Symbol;Acc:VGNC:92110]	RASGEF1C	protein_coding	6497	2	78414860	78501807	1
ENSSSCG00000030140		0.738402	3.628	7.60855	0.0125093	0.500338		81.812	0.764398	0.268356	2.84845	0.0043933	0.200524					protein_coding	1730	4	115251719	115286760	-1
ENSSSCG00000056050		-0.377696	6.60527	7.56627	0.0125803	0.500338		674.786	-0.34533	0.141278	-2.44432	0.0145124	0.317263		CLCN1	chloride voltage-gated channel 1 [Source:HGNC Symbol;Acc:HGNC:2019]	CLCN1	protein_coding	4826	18	6902542	6940449	-1
ENSSSCG00000011179		-0.293285	5.66553	7.55569	0.0126332	0.500338		347.53	-0.268779	0.0794424	-3.38332	0.00071614	0.076893		MRPL3	mitochondrial ribosomal protein L3 [Source:VGNC Symbol;Acc:VGNC:90360]	MRPL3	protein_coding	1918	13	984910	1024507	1
ENSSSCG00000007710		1.21687	3.1265	7.72524	0.0126351	0.500338		55.2863	1.18383	0.389011	3.04319	0.00234083	0.157746		MLXIPL	MLX interacting protein like [Source:VGNC Symbol;Acc:VGNC:90263]	MLXIPL	protein_coding	3376	3	10898670	10934048	-1
ENSSSCG00000028475		-0.303345	6.9504	7.55515	0.0126359	0.500338		851.488	-0.269091	0.112727	-2.3871	0.0169819	0.341165		KPNA1	karyopherin subunit alpha 1 [Source:NCBI gene (formerly Entrezgene);Acc:397235]		protein_coding	5183	13	138018407	138103838	1
ENSSSCG00000007488		-0.50873	4.76784	7.53647	0.0127298	0.5015		185.889	-0.471214	0.202073	-2.3319	0.019706	0.360791		DOK5	docking protein 5 [Source:NCBI gene (formerly Entrezgene);Acc:100144540]		protein_coding	6745	17	55390802	55583858	1
ENSSSCG00000010816		-0.600765	4.39777	7.54155	0.0127986	0.5015		139.793	-0.570225	0.213104	-2.67581	0.00745482	0.249394		TGFB2	transforming growth factor beta 2 [Source:VGNC Symbol;Acc:VGNC:95541]	TGFB2	protein_coding	3187	10	8305539	8390341	1
ENSSSCG00000027070		-0.513241	4.19723	7.50706	0.0128793	0.5015		123.287	-0.499752	0.180355	-2.77094	0.00558954	0.220029		ENTPD6	ectonucleoside triphosphate diphosphohydrolase 6 [Source:VGNC Symbol;Acc:VGNC:96731]	ENTPD6	protein_coding	5708	17	30908252	30934083	1
ENSSSCG00000046945		-0.668962	5.66676	7.58306	0.0130173	0.5015		342.378	-0.623961	0.246839	-2.5278	0.0114778	0.285963					lncRNA	3884	10	13439771	13443929	1
ENSSSCG00000026939		0.254638	5.5488	7.4797	0.0130202	0.5015		321.379	0.275184	0.107228	2.56634	0.0102778	0.276545		LMAN2L	lectin, mannose binding 2 like [Source:VGNC Symbol;Acc:VGNC:89751]	LMAN2L	protein_coding	5932	3	56879221	56906710	1
ENSSSCG00000015444		0.281715	7.93139	7.47189	0.0130607	0.5015		1679.86	0.295373	0.101034	2.9235	0.0034612	0.185817		LAMB1	laminin subunit beta 1 [Source:VGNC Symbol;Acc:VGNC:89620]	LAMB1	protein_coding	6680	9	107671152	107772269	-1
ENSSSCG00000014568		-0.300339	6.58419	7.47146	0.0130629	0.5015		661.217	-0.27994	0.115005	-2.43415	0.0149267	0.319086		DENND2B	DENN domain containing 2B [Source:VGNC Symbol;Acc:VGNC:87248]	DENND2B	protein_coding	4059	9	665282	703382	1
ENSSSCG00000009229		-0.44659	3.97407	7.46586	0.0130921	0.5015		106.698	-0.427879	0.172795	-2.47622	0.0132781	0.303032		ARHGAP24	Rho GTPase activating protein 24 [Source:VGNC Symbol;Acc:VGNC:85463]	ARHGAP24	protein_coding	4112	8	132761720	133242014	-1
ENSSSCG00000011609		0.487792	7.06958	7.46963	0.0131211	0.5015		912.626	0.493121	0.159425	3.09311	0.00198068	0.14449		FBLN2	fibulin 2 [Source:VGNC Symbol;Acc:VGNC:108657]	FBLN2	protein_coding	4228	13	70757265	70830388	-1
ENSSSCG00000012680		0.414961	6.61753	7.45643	0.0131413	0.5015		670.27	0.419938	0.131156	3.20181	0.00136565	0.118434		GPC3	glypican 3 [Source:VGNC Symbol;Acc:VGNC:88580]	GPC3	protein_coding	2255	X	109536504	109973607	-1
ENSSSCG00000017184		0.431524	4.74595	7.44953	0.0131775	0.5015		180.83	0.434442	0.151234	2.87264	0.00407055	0.198563		PRPSAP1	phosphoribosyl pyrophosphate synthetase associated protein 1 [Source:VGNC Symbol;Acc:VGNC:91849]	PRPSAP1	protein_coding	2020	12	5144069	5174382	1
ENSSSCG00000025240		0.50397	8.67983	7.46095	0.0131985	0.5015		2866.38	0.550457	0.217089	2.53562	0.0112247	0.284009		DDIT4L	DNA damage inducible transcript 4 like [Source:VGNC Symbol;Acc:VGNC:87209]	DDIT4L	protein_coding	2354	8	120371769	120376441	1
ENSSSCG00000032474		0.940284	1.99912	7.40309	0.0134238	0.508347		24.3365	0.97408	0.343421	2.8364	0.00456247	0.20373		CXCL10	C-X-C motif chemokine ligand 10 [Source:NCBI gene (formerly Entrezgene);Acc:494019]		protein_coding	1437	8	71693339	71695948	-1
ENSSSCG00000024990		-0.537729	4.32072	7.38367	0.0135284	0.508642		133.643	-0.511534	0.180787	-2.82949	0.00466225	0.20373		MPI	mannose phosphate isomerase [Source:NCBI gene (formerly Entrezgene);Acc:100154551]		protein_coding	2208	7	58657662	58666929	-1
ENSSSCG00000009856		-0.684452	3.19235	7.37707	0.0135641	0.508642		59.87	-0.673854	0.258135	-2.61047	0.00904175	0.26546		NOS1	nitric oxide synthase 1 [Source:VGNC Symbol;Acc:VGNC:90823]	NOS1	protein_coding	7443	14	35113184	35295944	1
ENSSSCG00000044952		-0.560135	3.47782	7.37657	0.0135668	0.508642		73.7044	-0.541178	0.185625	-2.91544	0.00355187	0.186979		NLRX1	NLR family member X1 [Source:NCBI gene (formerly Entrezgene);Acc:100518678]	NLRX1	protein_coding	3734	9	46384948	46400983	1
ENSSSCG00000039024		0.689768	2.33239	7.35539	0.0136822	0.509155		34.1663	0.717734	0.29229	2.45556	0.0140667	0.311568		SPSB3	splA/ryanodine receptor domain and SOCS box containing 3 [Source:VGNC Symbol;Acc:VGNC:93432]	SPSB3	protein_coding	1896	3	40185014	40190518	1
ENSSSCG00000003201		-1.54905	6.77561	7.73122	0.0137122	0.509155		733.075	-1.59321	0.515677	-3.08955	0.0020046	0.14449		ATF5	activating transcription factor 5 [Source:VGNC Symbol;Acc:VGNC:85608]	ATF5	protein_coding	1781	6	54945119	54950137	1
ENSSSCG00000001955		-0.315599	4.9834	7.32887	0.0138283	0.509155		214.032	-0.290145	0.0911556	-3.18296	0.00145776	0.123761		SRP54	signal recognition particle 54 [Source:VGNC Symbol;Acc:VGNC:93459]	SRP54	protein_coding	2726	7	64829228	64877195	-1
ENSSSCG00000003101		0.932074	1.91241	7.32143	0.0138696	0.509155		24.2422	0.949674	0.38363	2.4755	0.0133052	0.303035		HIF3A	hypoxia inducible factor 3 subunit alpha [Source:VGNC Symbol;Acc:VGNC:88881]	HIF3A	protein_coding	1996	6	52342885	52373058	1
ENSSSCG00000003512		-0.330637	7.44019	7.31987	0.0138783	0.509155		1194.71	-0.292394	0.136551	-2.14128	0.0322518	0.442882		EIF4G3	eukaryotic translation initiation factor 4 gamma 3 [Source:VGNC Symbol;Acc:VGNC:87632]	EIF4G3	protein_coding	6228	6	79022138	79382029	-1
ENSSSCG00000037264		-0.389922	4.91755	7.31615	0.013899	0.509155		205.253	-0.368025	0.123762	-2.97366	0.00294269	0.169265		RAB31	RAB31, member RAS onco family [Source:VGNC Symbol;Acc:VGNC:98255]	RAB31	protein_coding	3886	6	98278647	98385795	-1
ENSSSCG00000028387		-0.417927	5.67661	7.30973	0.0139348	0.509155		348.589	-0.388716	0.164164	-2.36785	0.0178918	0.34712		CNKSR1	connector enhancer of kinase suppressor of Ras 1 [Source:VGNC Symbol;Acc:VGNC:86821]	CNKSR1	protein_coding	2570	6	83598372	83608607	1
ENSSSCG00000028228		0.264679	6.3184	7.30855	0.0139414	0.509155		547.229	0.291142	0.0917663	3.17264	0.00151058	0.12615		XPO1	exportin 1 [Source:VGNC Symbol;Acc:VGNC:95003]	XPO1	protein_coding	4585	3	80255146	80300327	1
ENSSSCG00000003195		0.284897	6.35345	7.28314	0.0140843	0.512513		562.478	0.302942	0.112297	2.69769	0.00698215	0.24173		PNKP	polynucleotide kinase 3'-phosphatase [Source:VGNC Symbol;Acc:VGNC:91595]	PNKP	protein_coding	6531	6	54867637	54881088	-1
ENSSSCG00000007816		-0.934484	2.54202	7.29995	0.0141242	0.512513		36.9965	-0.916812	0.331752	-2.76355	0.00571767	0.222279		IL21R	interleukin 21 receptor [Source:VGNC Symbol;Acc:VGNC:89096]	IL21R	protein_coding	7737	3	19443359	19489152	-1
ENSSSCG00000031538		0.485776	5.65079	7.27382	0.0141701	0.512531		347.319	0.49363	0.192807	2.56022	0.0104605	0.27814		RNASE4	ribonuclease A family member 4 [Source:NCBI gene (formerly Entrezgene);Acc:396976]		protein_coding	1240	7	78243691	78244930	-1
ENSSSCG00000033295		-0.279318	5.13467	7.25055	0.01427	0.514053		237.684	-0.255994	0.0830952	-3.08072	0.00206497	0.145503		EIF2S1	eukaryotic translation initiation factor 2 subunit alpha [Source:VGNC Symbol;Acc:VGNC:87614]	EIF2S1	protein_coding	2249	7	91085335	91109827	1
ENSSSCG00000028911		-0.879477	2.37678	7.2418	0.0143268	0.514053		33.6377	-0.855653	0.335696	-2.54889	0.0108066	0.280873		COLQ	collagen like tail subunit of asymmetric acetylcholinesterase [Source:VGNC Symbol;Acc:VGNC:86884]	COLQ	protein_coding	2877	13	2677740	2755307	-1
ENSSSCG00000010949		0.463372	3.49409	7.23686	0.0143488	0.514053		77.7948	0.498633	0.194921	2.55812	0.0105239	0.279167		DAPK1	death associated protein kinase 1 [Source:HGNC Symbol;Acc:HGNC:2674]	DAPK1	protein_coding	5912	10	27724648	27954350	-1
ENSSSCG00000026232		0.479675	4.79162	7.21545	0.0144731	0.516863		192.867	0.52687	0.203865	2.58441	0.00975453	0.270187		FAM184B	family with sequence similarity 184 member B [Source:VGNC Symbol;Acc:VGNC:87938]	FAM184B	protein_coding	4624	8	12634377	12741488	-1
ENSSSCG00000001992		-0.558466	4.76004	7.20955	0.0146129	0.517838		183.204	-0.552505	0.209598	-2.63602	0.00838857	0.261251		RABGGTA	Rab geranylgeranyltransferase subunit alpha [Source:VGNC Symbol;Acc:VGNC:92046]	RABGGTA	protein_coding	2837	7	75021755	75028875	1
ENSSSCG00000008215		-0.557139	8.77515	7.22802	0.014652	0.517838		3028.26	-0.529104	0.21593	-2.45035	0.0142719	0.313648		SMYD1	SET and MYND domain containing 1 [Source:VGNC Symbol;Acc:VGNC:93272]	SMYD1	protein_coding	4534	3	57867250	57918568	-1
ENSSSCG00000023298		-1.66883	3.2977	7.44985	0.0147469	0.517838		60.2663	-1.63278	0.617611	-2.6437	0.00820053	0.260305		SRXN1	sulfiredoxin 1 [Source:VGNC Symbol;Acc:VGNC:95751]	SRXN1	protein_coding	2476	17	34582440	34589300	1
ENSSSCG00000008352		-0.341013	3.94263	7.16396	0.0147769	0.517838		102.583	-0.315547	0.116721	-2.70342	0.00686294	0.240288		PNO1	partner of NOB1 homolog [Source:VGNC Symbol;Acc:VGNC:104030]	PNO1	protein_coding	4219	3	74068828	74084789	-1
ENSSSCG00000027197		-0.299703	8.23013	7.16298	0.0147828	0.517838		2084.17	-0.263165	0.128175	-2.05316	0.0400566	0.469925		DYRK1B	dual specificity tyrosine phosphorylation regulated kinase 1B [Source:VGNC Symbol;Acc:VGNC:87506]	DYRK1B	protein_coding	2546	6	48305849	48314514	-1
ENSSSCG00000021118		-0.310206	6.84668	7.15025	0.014859	0.517838		787.69	-0.279421	0.0942223	-2.96555	0.00302142	0.170819		GSPT1	G1 to S phase transition 1 [Source:VGNC Symbol;Acc:VGNC:88724]	GSPT1	protein_coding	6679	3	31237194	31273865	1
ENSSSCG00000052231		1.2414	3.43889	7.34695	0.0148637	0.517838		71.4132	1.27323	0.439016	2.90019	0.00372941	0.192312		RPRM	reprimo, TP53 dependent G2 arrest mediator homolog [Source:HGNC Symbol;Acc:HGNC:24201]	RPRM	protein_coding	1920	15	61140688	61142607	-1
ENSSSCG00000011750		0.504567	2.51142	7.14884	0.0148675	0.517838		38.5235	0.522219	0.193751	2.69531	0.00703234	0.242056		PLD1	phospholipase D1 [Source:VGNC Symbol;Acc:VGNC:91525]	PLD1	protein_coding	5912	13	110154874	110376294	-1
ENSSSCG00000012631		0.61562	4.39291	7.16608	0.0149254	0.518257		149.335	0.633666	0.268269	2.36205	0.0181741	0.349054		LONRF3	LON peptidase N-terminal domain and ring finger 3 [Source:VGNC Symbol;Acc:VGNC:89778]	LONRF3	protein_coding	7478	X	97494328	97534185	1
ENSSSCG00000021761		-0.262563	5.51193	7.11306	0.0150843	0.519972		311.481	-0.23609	0.0816849	-2.89025	0.00384932	0.193738		UBAP1	ubiquitin associated protein 1 [Source:VGNC Symbol;Acc:VGNC:95558]	UBAP1	protein_coding	3067	10	32552245	32626083	-1
ENSSSCG00000011530		-0.274775	4.67436	7.1105	0.0150999	0.519972		175.672	-0.246527	0.1042	-2.36591	0.0179859	0.347809		CRBN	cereblon [Source:VGNC Symbol;Acc:VGNC:86978]	CRBN	protein_coding	5737	13	59730639	59757860	-1
ENSSSCG00000010569		0.273487	6.27772	7.10836	0.015113	0.519972		539.963	0.299968	0.127949	2.34444	0.0190559	0.35862		OGA	O-GlcNAcase [Source:VGNC Symbol;Acc:VGNC:96756]	OGA	protein_coding	5118	14	112822499	112851203	-1
ENSSSCG00000002741		0.448401	3.9666	7.0955	0.015192	0.521099		109.75	0.480638	0.210722	2.28091	0.0225539	0.379469		ZNF821	zinc finger protein 821 [Source:VGNC Symbol;Acc:VGNC:95309]	ZNF821	protein_coding	2160	6	14850252	14869793	-1
ENSSSCG00000031346		-0.626686	3.40808	7.08033	0.0152857	0.522007		69.454	-0.597471	0.23411	-2.5521	0.0107076	0.280873		CMKLR1	chemerin chemokine-like receptor 1 [Source:VGNC Symbol;Acc:VGNC:86800]	CMKLR1	protein_coding	7623	14	42420177	42468058	1
ENSSSCG00000011831		1.50309	5.56266	7.43176	0.0153142	0.522007		331.296	1.47926	0.565203	2.61721	0.00886507	0.265432		APOD	apolipoprotein D [Source:VGNC Symbol;Acc:VGNC:85422]	APOD	protein_coding	1731	13	132514949	132562599	-1
ENSSSCG00000017143		0.369655	4.03834	7.06883	0.0153572	0.522007		112.747	0.395714	0.153098	2.58472	0.00974593	0.270187		CEP131	centrosomal protein 131 [Source:VGNC Symbol;Acc:VGNC:98982]	CEP131	protein_coding	3181	12	1538326	1556929	1
ENSSSCG00000004092		-0.887329	2.64556	7.06893	0.0154822	0.522312		39.8128	-0.879076	0.317057	-2.77261	0.00556093	0.219979		MTHFD1L	methylenetetrahydrofolate dehydrogenase (NADP+ dependent) 1 like [Source:VGNC Symbol;Acc:VGNC:103129]	MTHFD1L	protein_coding	3544	1	15140899	15329986	-1
ENSSSCG00000010332		0.463506	4.9818	7.03772	0.0155526	0.522312		216.18	0.46971	0.180673	2.59978	0.00932843	0.26703		PLAC9	placenta associated 9 [Source:NCBI gene (formerly Entrezgene);Acc:100155282]		protein_coding	2429	14	81889284	81901817	-1
ENSSSCG00000039921		0.936976	3.80211	7.16533	0.0155676	0.522312		91.5105	0.976051	0.34615	2.81973	0.00480638	0.206887					protein_coding	1663	AEMK02000229.1	45456	60908	-1
ENSSSCG00000010947		-0.56781	9.67924	7.06827	0.0156775	0.522312		5662.95	-0.540013	0.221867	-2.43395	0.0149349	0.319086		FBP2	fructose-bisphosphatase 2 [Source:NCBI gene (formerly Entrezgene);Acc:100134828]		protein_coding	1415	10	27631496	27665246	1
ENSSSCG00000002037		-0.558565	2.13197	7.01803	0.0156776	0.522312		27.4549	-0.540914	0.20672	-2.61666	0.0088796	0.265432		CDH24	cadherin 24 [Source:VGNC Symbol;Acc:VGNC:86485]	CDH24	protein_coding	3390	7	75990220	76001130	1
ENSSSCG00000010579		-0.227613	7.43246	7.01316	0.0157087	0.522312		1193.4	-0.201167	0.103249	-1.94836	0.0513722	0.486776		GBF1	golgi brefeldin A resistant guanine nucleotide exchange factor 1 [Source:VGNC Symbol;Acc:VGNC:88375]	GBF1	protein_coding	6393	14	113245502	113379471	1
ENSSSCG00000035119		-0.289101	5.4795	7.00543	0.0157582	0.522312		303.598	-0.268276	0.0771355	-3.47798	0.000505204	0.0610602		MTMR6	myotubularin related protein 6 [Source:HGNC Symbol;Acc:HGNC:7453]	MTMR6	protein_coding	3836	11	3188563	3217412	-1
ENSSSCG00000036512		0.396287	7.34432	7.00148	0.0157836	0.522312		1123.66	0.407404	0.171895	2.37008	0.0177845	0.34712		FGFRL1	fibroblast growth factor receptor like 1 [Source:VGNC Symbol;Acc:VGNC:88121]	FGFRL1	protein_coding	5375	8	365181	378375	1
ENSSSCG00000000455		0.521564	3.79392	6.99764	0.0158083	0.522312		92.7696	0.524934	0.188307	2.78765	0.0053092	0.215309		LRIG3	leucine rich repeats and immunoglobulin like domains 3 [Source:VGNC Symbol;Acc:VGNC:89812]	LRIG3	protein_coding	4081	5	24066623	24117970	-1
ENSSSCG00000034364		-0.780758	4.70091	7.11814	0.015829	0.522312		180.812	-0.75069	0.303875	-2.47039	0.0134966	0.304443		SPECC1	sperm antigen with calponin homology and coiled-coil domains 1 [Source:VGNC Symbol;Acc:VGNC:93398]	SPECC1	protein_coding	5852	12	59466791	59654192	-1
ENSSSCG00000028018		-0.212561	5.48605	6.98648	0.0158803	0.522477		306.645	-0.190898	0.0680083	-2.80698	0.00500085	0.210371		EP400	E1A binding protein p400 [Source:VGNC Symbol;Acc:VGNC:97978]	EP400	protein_coding	10171	14	23289244	23396656	-1
ENSSSCG00000004142		0.549326	5.38874	7.0057	0.0159828	0.523347		291.57	0.569768	0.247541	2.30171	0.0213518	0.371482		CITED2	Cbp/p300 interacting transactivator with Glu/Asp rich carboxy-terminal domain 2 [Source:VGNC Symbol;Acc:VGNC:86712]	CITED2	protein_coding	4154	1	25155664	25160279	1
ENSSSCG00000037065		0.389227	6.75922	6.95979	0.0160542	0.523347		751.577	0.428234	0.169688	2.52366	0.011614	0.286204		EMP2	epithelial membrane protein 2 [Source:VGNC Symbol;Acc:VGNC:87689]	EMP2	protein_coding	4637	3	32450604	32492721	1
ENSSSCG00000055563		-0.440562	3.55694	6.95371	0.0160941	0.523347		78.919	-0.41199	0.167694	-2.45679	0.0140183	0.311107					lncRNA	7804	18	10138141	10145944	1
ENSSSCG00000008792		0.356251	3.7629	6.95164	0.0161077	0.523347		91.0018	0.386707	0.134363	2.87808	0.00400106	0.198563		N4BP2	NEDD4 binding protein 2 [Source:VGNC Symbol;Acc:VGNC:90554]	N4BP2	protein_coding	8843	8	31219397	31287990	1
ENSSSCG00000038086		0.327106	7.7888	6.94424	0.0161564	0.523347		1527.8	0.333396	0.141573	2.35495	0.0185254	0.352796		ECHS1	enoyl-CoA hydratase, short chain 1 [Source:NCBI gene (formerly Entrezgene);Acc:100156927]		protein_coding	1969	14	141339364	141348994	-1
ENSSSCG00000021418		1.07904	5.99841	7.20049	0.0162119	0.523347		418.098	1.05669	0.338143	3.12497	0.00177824	0.135459		LSS	lanosterol synthase [Source:VGNC Symbol;Acc:VGNC:96406]	LSS	protein_coding	4253	AEMK02000328.1	519609	554041	1
ENSSSCG00000029331		-0.44591	8.40693	6.9329	0.0162314	0.523347		2328.7	-0.41024	0.157054	-2.61209	0.00899893	0.265434		PALLD	palladin, cytoskeletal associated protein [Source:VGNC Symbol;Acc:VGNC:111122]	PALLD	protein_coding	6130	14	20678452	21020125	-1
ENSSSCG00000009622		-0.295716	5.88462	6.90746	0.0164011	0.525623		401.173	-0.272068	0.09167	-2.96791	0.00299831	0.170722		POLR3D	RNA polymerase III subunit D [Source:VGNC Symbol;Acc:VGNC:91656]	POLR3D	protein_coding	6321	14	6521024	6532156	1
ENSSSCG00000000018		-0.37073	5.31639	6.90121	0.0164432	0.525623		269.708	-0.356996	0.1185	-3.01262	0.00259003	0.160958		KIAA0930	KIAA0930 [Source:VGNC Symbol;Acc:VGNC:89438]	KIAA0930	protein_coding	6869	5	4152128	4195613	1
ENSSSCG00000013242		0.277129	4.50389	6.89811	0.016464	0.525623		154.1	0.294246	0.103951	2.83062	0.0046458	0.20373		ACP2	acid phosphatase 2, lysosomal [Source:NCBI gene (formerly Entrezgene);Acc:100513002]		protein_coding	6513	2	15334001	15347770	1
ENSSSCG00000032213		0.690066	6.46445	7.01826	0.0165078	0.525623		587.549	0.681192	0.221075	3.08128	0.00206116	0.145503		DBI	diazepam binding inhibitor, acyl-CoA binding protein [Source:NCBI gene (formerly Entrezgene);Acc:397212]		protein_coding	6146	15	24895522	24906372	1
ENSSSCG00000012594		0.664139	1.87491	6.88669	0.0165412	0.525623		24.195	0.682438	0.252055	2.70749	0.00677937	0.238846		IL13RA2	interleukin 13 receptor subunit alpha 2 [Source:VGNC Symbol;Acc:VGNC:89082]	IL13RA2	protein_coding	1484	X	94402676	94439060	-1
ENSSSCG00000007477		-0.788913	3.72389	6.9462	0.0165815	0.525623		88.0978	-0.792224	0.312357	-2.53628	0.0112038	0.284009		NFATC2	nuclear factor of activated T cells 2 [Source:VGNC Symbol;Acc:VGNC:96440]	NFATC2	protein_coding	7479	17	52743568	52906821	-1
ENSSSCG00000061649		-0.379962	6.61725	6.86303	0.0167024	0.527213		675.684	-0.348067	0.154207	-2.25713	0.0239998	0.391825					lncRNA	5203	7	13137871	13143073	1
ENSSSCG00000008648		0.955123	2.85302	6.91767	0.016764	0.527213		46.2605	0.971502	0.373175	2.60334	0.00923199	0.266797		RSAD2	radical S-adenosyl methionine domain containing 2 [Source:NCBI gene (formerly Entrezgene);Acc:396752]		protein_coding	2766	3	128877186	128897815	-1
ENSSSCG00000010531		0.473308	2.02162	6.8483	0.0168037	0.527213		25.9794	0.493122	0.194822	2.53113	0.0113695	0.285179			R3H domain and coiled-coil containing 1 like [Source:VGNC Symbol;Acc:VGNC:92037]		protein_coding	1318	14	109503940	109569341	1
ENSSSCG00000004856		-0.452566	5.6361	6.84615	0.0168185	0.527213		341.121	-0.426132	0.189709	-2.24624	0.0246884	0.396491		NFATC1	nuclear factor of activated T cells 1 [Source:NCBI gene (formerly Entrezgene);Acc:397318]		protein_coding	6958	1	145911046	146008139	-1
ENSSSCG00000027952		0.903463	3.21151	6.88827	0.0169899	0.527541		59.0901	0.866531	0.321667	2.69388	0.00706261	0.242056		ADCY5	adenylate cyclase 5 [Source:VGNC Symbol;Acc:VGNC:85109]	ADCY5	protein_coding	6170	13	136972801	137135347	1
ENSSSCG00000026585		0.543798	2.34369	6.81825	0.0170123	0.527541		32.917	0.563213	0.20405	2.76018	0.00577697	0.223047		PROCR	protein C receptor [Source:VGNC Symbol;Acc:VGNC:96506]	PROCR	protein_coding	1473	17	38532763	38537394	1
ENSSSCG00000038304		0.216531	5.12701	6.8137	0.0170442	0.527541		239.623	0.238442	0.0886595	2.68942	0.00715767	0.242329			RNA binding motif protein 4B [Source:NCBI gene (formerly Entrezgene);Acc:100144418]		protein_coding	2113	2	5745455	5758170	1
ENSSSCG00000003662		-0.607339	6.18359	6.87168	0.0172013	0.527541		497.478	-0.578135	0.236764	-2.44182	0.0146133	0.318052		NT5C1A	5'-nucleotidase, cytosolic IA [Source:VGNC Symbol;Acc:VGNC:90919]	NT5C1A	protein_coding	7037	6	95473266	95497000	-1
ENSSSCG00000011239		0.379667	3.95381	6.78974	0.017213	0.527541		104.928	0.394875	0.127819	3.08933	0.00200608	0.14449		TRANK1	tetratricopeptide repeat and ankyrin repeat containing 1 [Source:VGNC Symbol;Acc:VGNC:94370]	TRANK1	protein_coding	10243	13	21938966	22023156	1
ENSSSCG00000024604		0.467806	2.71533	6.78821	0.0172239	0.527541		42.0815	0.487905	0.168449	2.89645	0.00377409	0.193036		ATAT1	alpha tubulin acetyltransferase 1 [Source:VGNC Symbol;Acc:VGNC:85602]	ATAT1	protein_coding	2715	7	23173447	23185458	1
ENSSSCG00000003768		-0.337472	8.6515	6.76928	0.0173587	0.527541		2794.21	-0.301037	0.160705	-1.87323	0.0610367	0.512641		NEXN	nexilin F-actin binding protein [Source:VGNC Symbol;Acc:VGNC:98154]	NEXN	protein_coding	3297	6	135318754	135382882	-1
ENSSSCG00000001056		-0.26223	4.68797	6.74362	0.0175434	0.527541		176.794	-0.231966	0.110266	-2.1037	0.0354046	0.451528		RANBP9	RAN binding protein 9 [Source:VGNC Symbol;Acc:VGNC:92082]	RANBP9	protein_coding	3061	7	9976096	10057669	-1
ENSSSCG00000008194		-0.451853	5.96514	6.74446	0.0175443	0.527541		424.716	-0.427448	0.158417	-2.69824	0.00697074	0.24173		ACTR1B	actin related protein 1B [Source:VGNC Symbol;Acc:VGNC:85050]	ACTR1B	protein_coding	2357	3	56610304	56620164	1
ENSSSCG00000004101		-0.486843	3.55648	6.74255	0.0175511	0.527541		79.5591	-0.457758	0.207332	-2.20785	0.0272545	0.414327		LRP11	LDL receptor related protein 11 [Source:VGNC Symbol;Acc:VGNC:89817]	LRP11	protein_coding	3182	1	16139496	16198969	1
ENSSSCG00000036326		0.283108	5.83019	6.73335	0.0176179	0.527541		395.811	0.311635	0.131887	2.36289	0.0181332	0.348993		LATS2	large tumor suppressor kinase 2 [Source:VGNC Symbol;Acc:VGNC:89649]	LATS2	protein_coding	4998	11	1225527	1265946	-1
ENSSSCG00000022230		-0.413838	6.19616	6.72572	0.0176734	0.527541		502.188	-0.391469	0.154734	-2.52994	0.0114082	0.285179		CD9	CD9 molecule [Source:NCBI gene (formerly Entrezgene);Acc:397067]		protein_coding	1269	5	64420182	64460304	-1
ENSSSCG00000008702		-0.32788	5.11389	6.71701	0.0177372	0.527541		236.955	-0.296745	0.131843	-2.25075	0.0244011	0.393828			docking protein 7 [Source:VGNC Symbol;Acc:VGNC:87405]		pseudogene	2122	8	2089765	2111953	1
ENSSSCG00000000298		0.446804	9.30819	6.71146	0.0177779	0.527541		4442.21	0.47754	0.217787	2.1927	0.0283292	0.420241			protein phosphatase 1 regulatory inhibitor subunit 1A [Source:VGNC Symbol;Acc:VGNC:91727]		protein_coding	1011	5	19753847	19763269	-1
ENSSSCG00000008122		0.536377	2.90979	6.70711	0.0178099	0.527541		50.397	0.549134	0.237939	2.30787	0.0210062	0.368311		ADRA2B	adrenoceptor alpha 2B [Source:NCBI gene (formerly Entrezgene);Acc:641353]		protein_coding	3635	3	45760541	45764175	1
ENSSSCG00000037046		-0.385264	6.06038	6.70682	0.017812	0.527541		453.904	-0.356307	0.133699	-2.66499	0.00769904	0.251591		TUBB4B	tubulin beta 4B class IVb [Source:VGNC Symbol;Acc:VGNC:94580]	TUBB4B	protein_coding	1826	AEMK02000682.1	665246	668858	-1
ENSSSCG00000058877		0.26712	5.31369	6.69819	0.0178757	0.527541		272.624	0.292036	0.0924053	3.16038	0.00157563	0.129662		RNF185	ring finger protein 185 [Source:HGNC Symbol;Acc:HGNC:26783]	RNF185	protein_coding	2977	14	47951481	47979699	1
ENSSSCG00000036584		0.345109	2.98487	6.68399	0.017981	0.527541		53.1301	0.368796	0.149295	2.47025	0.013502	0.304443		HAUS8	HAUS augmin like complex subunit 8 [Source:VGNC Symbol;Acc:VGNC:88790]	HAUS8	protein_coding	1600	2	60567581	60593375	1
ENSSSCG00000021129		-0.404901	11.5042	6.68144	0.018	0.527541		20171.5	-0.373305	0.169635	-2.20064	0.0277618	0.419124		PFKM	phosphofructokinase, muscle [Source:VGNC Symbol;Acc:VGNC:91338]	PFKM	protein_coding	5081	5	78476123	78526997	1
ENSSSCG00000027127		-0.223598	7.85251	6.68041	0.0180077	0.527541		1599.99	-0.192304	0.103243	-1.86264	0.0625136	0.515919		MAP2K2	mitogen-activated protein kinase kinase 2 [Source:NCBI gene (formerly Entrezgene);Acc:100525505]		protein_coding	2779	2	74626783	74651348	1
ENSSSCG00000020701		-0.917315	4.41128	6.83417	0.0180247	0.527541		140.004	-0.865384	0.327809	-2.6399	0.00829301	0.260433		TTC9	tetratricopeptide repeat domain 9 [Source:VGNC Symbol;Acc:VGNC:94560]	TTC9	protein_coding	2514	7	94218649	94254730	1
ENSSSCG00000031201		0.576372	5.58822	6.73804	0.0180307	0.527541		343.616	0.627583	0.26501	2.36815	0.0178773	0.34712		LMOD1	leiomodin 1 [Source:VGNC Symbol;Acc:VGNC:96405]	LMOD1	protein_coding	3155	10	24164792	24193820	-1
ENSSSCG00000049350		0.33803	7.36392	6.67203	0.0180703	0.527541		1150.54	0.36086	0.176618	2.04317	0.0410359	0.471141					lncRNA	3002	12	61508370	61511371	1
ENSSSCG00000042259		0.324808	4.5873	6.67183	0.0180718	0.527541		163.797	0.336391	0.127848	2.63119	0.00850876	0.261834		ABHD14B	abhydrolase domain containing 14B [Source:HGNC Symbol;Acc:HGNC:28235]	ABHD14B	protein_coding	1284	13	34101748	34104696	-1
ENSSSCG00000004373		-0.475141	4.51852	6.67106	0.0180775	0.527541		154.435	-0.461078	0.168573	-2.73518	0.00623464	0.229201		RTN4IP1	reticulon 4 interacting protein 1 [Source:VGNC Symbol;Acc:VGNC:92503]	RTN4IP1	protein_coding	3537	1	72762855	72815540	-1
ENSSSCG00000023318		-0.387724	6.64619	6.66942	0.0180898	0.527541		683.141	-0.367915	0.130497	-2.81934	0.00481221	0.206887		MARS1	methionyl-tRNA synthetase 1 [Source:VGNC Symbol;Acc:VGNC:90028]	MARS1	protein_coding	3178	5	22752374	22785501	1
ENSSSCG00000014240		0.427039	3.34234	6.66925	0.0180911	0.527541		66.8519	0.446779	0.147785	3.02317	0.00250146	0.15933		CSNK1G3	casein kinase 1 gamma 3 [Source:VGNC Symbol;Acc:VGNC:97951]	CSNK1G3	protein_coding	4440	2	127017026	127129543	1
ENSSSCG00000014128		-0.575106	9.54281	6.72321	0.0181497	0.527603		5171.12	-0.561046	0.230779	-2.43109	0.0150533	0.320815		CKMT2	creatine kinase, mitochondrial 2 [Source:VGNC Symbol;Acc:VGNC:86719]	CKMT2	protein_coding	7126	2	89796474	89832990	1
ENSSSCG00000030303		-0.762521	4.2741	6.74364	0.0181868	0.527603		128.426	-0.714463	0.29238	-2.44361	0.0145411	0.317263		ACHE	acetylcholinesterase [Source:VGNC Symbol;Acc:VGNC:97029]	ACHE	protein_coding	3299	3	8732441	8738605	-1
ENSSSCG00000008624		0.500747	6.82339	6.6711	0.0182652	0.528301		770.529	0.513361	0.174753	2.93764	0.00330719	0.179256		LPIN1	lipin 1 [Source:VGNC Symbol;Acc:VGNC:89793]	LPIN1	protein_coding	5652	3	124940561	125074122	-1
ENSSSCG00000011623		0.269444	5.04898	6.64097	0.0183044	0.528301		226.756	0.283329	0.105327	2.69	0.00714515	0.242329			transmembrane protein adipocyte associated 1 [Source:VGNC Symbol;Acc:VGNC:94347]		protein_coding	1797	13	72655980	72666986	1
ENSSSCG00000036418		-0.567786	2.9095	6.63158	0.0183759	0.528452		48.3612	-0.534065	0.209125	-2.55381	0.0106553	0.280873		SLC8A1	solute carrier family 8 member A1 [Source:VGNC Symbol;Acc:VGNC:93178]	SLC8A1	protein_coding	6004	3	99897162	100244759	1
ENSSSCG00000055200		0.771728	2.92513	6.62837	0.0184677	0.528452		49.9614	0.798131	0.311211	2.5646	0.0103296	0.276756					lncRNA	3321	AEMK02000574.1	40042	43362	1
ENSSSCG00000020856		-0.273256	5.05808	6.61841	0.0184766	0.528452		227.066	-0.251978	0.104325	-2.41532	0.0157214	0.328837		PPME1	protein phosphatase methylesterase 1 [Source:VGNC Symbol;Acc:VGNC:91713]	PPME1	protein_coding	3682	9	8513141	8605268	1
ENSSSCG00000032657		0.244977	8.72373	6.61576	0.018497	0.528452		2941.96	0.276786	0.124985	2.21455	0.0267911	0.413528		RPL3L	ribosomal protein L3 like [Source:VGNC Symbol;Acc:VGNC:92428]	RPL3L	protein_coding	1447	3	40007868	40016699	1
ENSSSCG00000000185		-0.345751	5.16583	6.60723	0.0185626	0.528988		244.452	-0.326046	0.114475	-2.84819	0.0043969	0.200524		PRKAG1	protein kinase AMP-activated non-catalytic subunit gamma 1 [Source:VGNC Symbol;Acc:VGNC:103314]	PRKAG1	protein_coding	1859	5	15033058	15049735	-1
ENSSSCG00000010554		2.33521	9.06102	6.92671	0.0187709	0.531426		3306.99	2.28428	0.726185	3.14559	0.00165755	0.1316		SCD	stearoyl-CoA desaturase [Source:VGNC Symbol;Acc:VGNC:111140]	SCD	protein_coding	5296	14	111461569	111478020	1
ENSSSCG00000038646		-0.868819	6.39783	6.76169	0.0188194	0.531426		577.844	-0.821299	0.341594	-2.40431	0.016203	0.331453		ENAH	ENAH actin regulator [Source:VGNC Symbol;Acc:VGNC:108271]	ENAH	protein_coding	6065	10	13446426	13609303	-1
ENSSSCG00000024149		1.60302	5.31877	6.88194	0.0188489	0.531426		248.619	1.5422	0.536883	2.87251	0.00407223	0.198563		ELOVL5	ELOVL fatty acid elongase 5 [Source:VGNC Symbol;Acc:VGNC:87661]	ELOVL5	protein_coding	2774	7	46860770	46932926	-1
ENSSSCG00000010108		0.305736	4.8548	6.56791	0.0188688	0.531426		198.701	0.326601	0.122935	2.65668	0.00789134	0.254191		KLHL22	kelch like family member 22 [Source:VGNC Symbol;Acc:VGNC:107404]	KLHL22	protein_coding	2828	14	50773964	50809986	1
ENSSSCG00000062050		-0.479279	4.62363	6.56411	0.0188986	0.531426		164.578	-0.465251	0.170356	-2.73106	0.00631315	0.229201		TUBB2A	tubulin beta 2A class IIa [Source:HGNC Symbol;Acc:HGNC:12412]	TUBB2A	protein_coding	1803	7	1910269	1914761	-1
ENSSSCG00000010479		1.54935	2.69874	6.73554	0.0190116	0.531426		39.6253	1.50583	0.531745	2.83186	0.00462781	0.20373		RBP4	retinol binding protein 4 [Source:VGNC Symbol;Acc:VGNC:92164]	RBP4	protein_coding	1511	14	105037464	105044765	-1
ENSSSCG00000016971		0.457628	4.67267	6.54714	0.0190328	0.531426		171.91	0.456517	0.165497	2.75846	0.00580752	0.223461		MCCC2	methylcrotonyl-CoA carboxylase subunit 2 [Source:VGNC Symbol;Acc:VGNC:90064]	MCCC2	protein_coding	4386	16	47917291	47996534	1
ENSSSCG00000031348		0.586169	1.99158	6.53963	0.0190924	0.531426		24.7672	0.612204	0.221021	2.76989	0.00560749	0.220029		ALPK1	alpha kinase 1 [Source:VGNC Symbol;Acc:VGNC:109647]	ALPK1	protein_coding	3954	8	110241619	110367912	-1
ENSSSCG00000010460		-0.300559	4.39324	6.53241	0.01915	0.531426		141.918	-0.276436	0.10114	-2.73321	0.00627201	0.229201		RPP30	ribonuclease P/MRP subunit p30 [Source:VGNC Symbol;Acc:VGNC:92433]	RPP30	protein_coding	2620	14	102566046	102597121	1
ENSSSCG00000027491		-0.245831	5.54824	6.53128	0.019159	0.531426		319.614	-0.221364	0.0890008	-2.48721	0.012875	0.300315			cytochrome c oxidase assembly factor 1 [Source:VGNC Symbol;Acc:VGNC:86851]		protein_coding	1224	18	51220948	51310989	1
ENSSSCG00000056217		-0.282143	4.96723	6.51943	0.0192541	0.531426		211.646	-0.259697	0.097019	-2.67676	0.00743375	0.249394		DPH3	diphthamide biosynthesis 3 [Source:NCBI gene (formerly Entrezgene);Acc:100156362]		protein_coding	2540	13	3391823	3395856	-1
ENSSSCG00000058007		-0.396038	5.68276	6.51499	0.0192898	0.531426		352.298	-0.366769	0.191149	-1.91876	0.055015	0.494214					lncRNA	1837	12	45818123	45820384	1
ENSSSCG00000026617		-0.27373	7.07941	6.50648	0.0193585	0.531426		929.753	-0.248274	0.0936008	-2.65248	0.00799028	0.255916		EIF2S2	eukaryotic translation initiation factor 2 subunit beta [Source:VGNC Symbol;Acc:VGNC:96265]	EIF2S2	protein_coding	2757	17	37538321	37570224	-1
ENSSSCG00000004039		0.911401	2.4391	6.513	0.0194603	0.531426		34.2609	0.898957	0.34501	2.6056	0.00917143	0.266797		SLC22A3	solute carrier family 22 member 3 [Source:VGNC Symbol;Acc:VGNC:92980]	SLC22A3	protein_coding	3774	1	7110074	7207401	-1
ENSSSCG00000030255		-0.280999	8.74756	6.48942	0.019497	0.531426		2952.59	-0.251389	0.0783293	-3.20939	0.00133015	0.116249		EIF4G1	eukaryotic translation initiation factor 4 gamma 1 [Source:VGNC Symbol;Acc:VGNC:87631]	EIF4G1	protein_coding	6535	13	122203508	122225360	1
ENSSSCG00000037562		0.421189	6.04494	6.48858	0.0195038	0.531426		455.512	0.443223	0.18621	2.38023	0.0173018	0.344676		SLC2A4RG	SLC2A4 regulator [Source:VGNC Symbol;Acc:VGNC:95715]	SLC2A4RG	protein_coding	1232	17	62657566	62659615	1
ENSSSCG00000002414		-0.398985	5.73825	6.48454	0.0195368	0.531426		359.895	-0.373038	0.131646	-2.83365	0.004602	0.20373		SEL1L	SEL1L adaptor subunit of ERAD E3 ubiquitin ligase [Source:VGNC Symbol;Acc:VGNC:92687]	SEL1L	protein_coding	6550	7	104219411	104283195	-1
ENSSSCG00000060628		-0.303492	5.40903	6.47832	0.0195877	0.531426		290.029	-0.282335	0.111078	-2.54178	0.0110291	0.283194		DNM1L	dynamin 1 like [Source:HGNC Symbol;Acc:HGNC:2973]	DNM1L	protein_coding	4775	5	41570282	41636028	-1
ENSSSCG00000002847		-1.09011	2.67977	6.55211	0.0195967	0.531426		39.8861	-1.12909	0.392506	-2.87662	0.00401962	0.198563		GPT2	glutamic--pyruvic transaminase 2 [Source:VGNC Symbol;Acc:VGNC:88651]	GPT2	protein_coding	3968	6	37625436	37669663	-1
ENSSSCG00000022168		-0.378284	6.16739	6.46952	0.01966	0.531426		490.098	-0.355809	0.155821	-2.28344	0.0224042	0.378741		APBB2	amyloid beta protein binding family B member 2 [Source:VGNC Symbol;Acc:VGNC:85403]	APBB2	protein_coding	6236	8	31921593	32193940	-1
ENSSSCG00000042341		-0.572029	2.16702	6.46728	0.0196784	0.531426		28.8416	-0.537851	0.235396	-2.28488	0.0223201	0.378741		DEPDC7	DEP domain containing 7 [Source:VGNC Symbol;Acc:VGNC:108750]	DEPDC7	protein_coding	1721	2	27909285	27928820	-1
ENSSSCG00000008132		-0.229091	6.40024	6.45441	0.0197848	0.531426		580.33	-0.204944	0.0732985	-2.79602	0.00517358	0.212596		STARD7	StAR related lipid transfer domain containing 7 [Source:VGNC Symbol;Acc:VGNC:93537]	STARD7	protein_coding	4738	3	46992777	47019206	1
ENSSSCG00000052944		-0.709402	3.60205	6.47695	0.0198084	0.531426		83.0614	-0.70588	0.297833	-2.37005	0.0177855	0.34712					protein_coding	3518	5	22261969	22267012	-1
ENSSSCG00000010186		-0.454137	3.5377	6.45113	0.019812	0.531426		78.3982	-0.437256	0.157513	-2.776	0.00550324	0.219639		URB2	URB2 ribosome biosis homolog [Source:VGNC Symbol;Acc:VGNC:96772]	URB2	protein_coding	5245	14	60229112	60254974	-1
ENSSSCG00000012657		-0.355299	6.43424	6.4495	0.0198255	0.531426		595.578	-0.347646	0.156794	-2.21722	0.0266079	0.412624		AIFM1	apoptosis inducing factor mitochondria associated 1 [Source:VGNC Symbol;Acc:VGNC:85198]	AIFM1	protein_coding	4497	X	106670520	106708317	-1
ENSSSCG00000008228		0.722853	3.10734	6.45574	0.0198728	0.531433		55.3237	0.724575	0.276116	2.62417	0.00868601	0.261834		GNLY	granulysin [Source:NCBI gene (formerly Entrezgene);Acc:396869]		protein_coding	633	3	59067221	59072045	-1
ENSSSCG00000006790		-0.360754	5.54308	6.41119	0.0201466	0.537482		315.963	-0.330986	0.116042	-2.85229	0.00434055	0.200524		WDR77	WD repeat domain 77 [Source:VGNC Symbol;Acc:VGNC:94942]	WDR77	protein_coding	2729	4	108907200	108922144	1
ENSSSCG00000023171		-0.297155	6.13868	6.38138	0.0204005	0.541851		487.873	-0.274376	0.153963	-1.78209	0.0747349	0.555015		SLC66A2	solute carrier family 66 member 2 [Source:VGNC Symbol;Acc:VGNC:93151]	SLC66A2	protein_coding	2759	6	127894111	127952225	-1
ENSSSCG00000015271		0.502575	4.94914	6.38426	0.0204763	0.541851		212.65	0.524623	0.22486	2.33311	0.0196425	0.360791		PRELP	proline and arginine rich end leucine rich repeat protein [Source:VGNC Symbol;Acc:VGNC:91789]	PRELP	protein_coding	3750	9	64190982	64207001	1
ENSSSCG00000016261		0.453382	2.67795	6.37014	0.0204973	0.541851		41.5907	0.467706	0.179916	2.59958	0.00933368	0.26703		SP110	SP110 nuclear body protein [Source:VGNC Symbol;Acc:VGNC:96367]	SP110	protein_coding	2345	15	131169917	131226544	-1
ENSSSCG00000001910		0.543769	5.38033	6.40227	0.0205663	0.541851		279.438	0.541521	0.190196	2.84717	0.00441103	0.200524		ISLR	immunoglobulin superfamily containing leucine rich repeat [Source:VGNC Symbol;Acc:VGNC:98052]	ISLR	protein_coding	2332	7	59349675	59352839	-1
ENSSSCG00000003637		-0.393827	8.20381	6.35961	0.0205882	0.541851		2013.48	-0.361317	0.124607	-2.89966	0.00373571	0.192312		MAP7D1	MAP7 domain containing 1 [Source:VGNC Symbol;Acc:VGNC:89993]	MAP7D1	protein_coding	6423	6	92297987	92325584	1
ENSSSCG00000010055		0.508087	3.69118	6.35672	0.0206134	0.541851		87.8162	0.523811	0.226811	2.30945	0.0209184	0.368311		GGT5	gamma-glutamyltransferase 5 [Source:VGNC Symbol;Acc:VGNC:88439]	GGT5	protein_coding	3018	14	49640586	49663003	1
ENSSSCG00000058577		-0.338174	7.21595	6.3529	0.0206465	0.541851		1025.74	-0.29662	0.140535	-2.11065	0.0348028	0.449962		SGCD	sarcoglycan delta [Source:NCBI gene (formerly Entrezgene);Acc:100240724]	SGCD	protein_coding	2928	16	66452178	66887924	-1
ENSSSCG00000032452		-0.548275	4.86819	6.36487	0.0207531	0.541966		194.377	-0.544667	0.19855	-2.74322	0.00608396	0.226664		WFS1	wolframin ER transmembrane glycoprotein [Source:VGNC Symbol;Acc:VGNC:94955]	WFS1	protein_coding	3477	8	4362680	4385273	-1
ENSSSCG00000009844		-0.387784	8.90587	6.33662	0.0207886	0.541966		3309.12	-0.34869	0.174366	-1.99976	0.0455261	0.482963		HSPB8	heat shock protein family B (small) member 8 [Source:VGNC Symbol;Acc:VGNC:96685]	HSPB8	protein_coding	1703	14	33626120	33640792	-1
ENSSSCG00000038008		0.304847	5.47218	6.33458	0.0208065	0.541966		307.588	0.326461	0.126483	2.58106	0.00984983	0.270187		RBM14	RNA binding motif protein 14 [Source:VGNC Symbol;Acc:VGNC:92147]	RBM14	protein_coding	6474	2	5759098	5800748	-1
ENSSSCG00000015833		-0.364271	3.60825	6.33043	0.020843	0.541966		81.7277	-0.348009	0.136505	-2.54941	0.0107905	0.280873		TTI2	TELO2 interacting protein 2 [Source:VGNC Symbol;Acc:VGNC:94564]	TTI2	protein_coding	2192	AEMK02000697.1	138241	147890	-1
ENSSSCG00000009083		0.261667	4.93884	6.30736	0.0210468	0.546008		208.419	0.281198	0.0987421	2.8478	0.00440224	0.200524		SPRY1	sprouty RTK signaling antagonist 1 [Source:VGNC Symbol;Acc:VGNC:93424]	SPRY1	protein_coding	6071	8	100450266	100863446	-1
ENSSSCG00000004132		0.399689	3.55793	6.29415	0.0211646	0.547803		78.4954	0.418293	0.146437	2.85647	0.00428378	0.200524		PHACTR2	phosphatase and actin regulator 2 [Source:VGNC Symbol;Acc:VGNC:91366]	PHACTR2	protein_coding	3951	1	21443970	21722922	-1
ENSSSCG00000010299		-0.288033	6.85356	6.27656	0.0213225	0.550628		793.889	-0.25765	0.122342	-2.10599	0.0352052	0.450789		ANXA7	annexin A7 [Source:VGNC Symbol;Acc:VGNC:85372]	ANXA7	protein_coding	5103	14	76205232	76234631	-1
ENSSSCG00000016751		-0.635024	2.63938	6.26608	0.0214172	0.551473		41.8338	-0.602108	0.277567	-2.16923	0.0300649	0.429597		GCK	glucokinase [Source:HGNC Symbol;Acc:HGNC:4195]	GCK	protein_coding	3038	18	50979167	51029844	1
ENSSSCG00000020962		0.298984	7.14934	6.24957	0.0215675	0.551473		970.729	0.330506	0.104969	3.1486	0.00164052	0.1316		DYNLL2	dynein light chain LC8-type 2 [Source:VGNC Symbol;Acc:VGNC:87501]	DYNLL2	protein_coding	2547	12	34349294	34356472	1
ENSSSCG00000036049		-0.62739	5.6275	6.33069	0.021575	0.551473		336.326	-0.590141	0.258252	-2.28514	0.0223047	0.378741		PEG10	paternally expressed 10 [Source:NCBI gene (formerly Entrezgene);Acc:654416]		protein_coding	5085	9	74474107	74486979	1
ENSSSCG00000014829		-0.309771	4.83644	6.24772	0.0215844	0.551473		196.236	-0.292008	0.127447	-2.29122	0.021951	0.377249		MRPL48	mitochondrial ribosomal protein L48 [Source:VGNC Symbol;Acc:VGNC:90372]	MRPL48	protein_coding	2988	9	8219967	8268536	1
ENSSSCG00000009807		0.690845	3.52557	6.26766	0.0215996	0.551473		76.772	0.707653	0.274085	2.58187	0.00982665	0.270187		RHOF	ras homolog family member F, filopodia associated [Source:VGNC Symbol;Acc:VGNC:92288]	RHOF	protein_coding	2562	14	30896114	30908419	1
ENSSSCG00000008013		0.732219	3.19256	6.25565	0.0216493	0.551496		59.6571	0.719119	0.276992	2.59617	0.00942682	0.26703		IGFALS	insulin like growth factor binding protein acid labile subunit [Source:VGNC Symbol;Acc:VGNC:110281]	IGFALS	protein_coding	2031	3	40174764	40177784	1
ENSSSCG00000004479		-0.452942	5.80067	6.23718	0.0217547	0.552206		382.793	-0.416452	0.199594	-2.08649	0.0369343	0.458083		FILIP1	filamin A interacting protein 1 [Source:VGNC Symbol;Acc:VGNC:88139]	FILIP1	protein_coding	7790	1	90427659	90638550	1
ENSSSCG00000012911		-0.3267	9.15008	6.22456	0.0217973	0.552206		3947.25	-0.295477	0.152862	-1.93297	0.0532396	0.491583		CARNS1	carnosine synthase 1 [Source:VGNC Symbol;Acc:VGNC:97913]	CARNS1	protein_coding	3911	2	5097243	5105696	-1
ENSSSCG00000012181		-0.325189	4.31892	6.22167	0.021824	0.552206		136.362	-0.295223	0.142444	-2.07255	0.0382143	0.463053		PDK3	pyruvate dehydrogenase kinase 3 [Source:VGNC Symbol;Acc:VGNC:91279]	PDK3	protein_coding	8272	X	20486341	20602664	1
ENSSSCG00000016705		0.403543	3.95973	6.20739	0.0219566	0.552504		104.943	0.426987	0.168993	2.52665	0.0115156	0.285963		HOXA3	homeobox A3 [Source:VGNC Symbol;Acc:VGNC:88938]	HOXA3	protein_coding	2945	18	45454213	45466537	1
ENSSSCG00000009029		0.373216	6.2635	6.18932	0.0221258	0.552504		537.57	0.401458	0.199193	2.01542	0.0438603	0.475463		ARHGAP10	Rho GTPase activating protein 10 [Source:VGNC Symbol;Acc:VGNC:85458]	ARHGAP10	protein_coding	3105	8	80675002	81024452	-1
ENSSSCG00000005291		0.390294	6.39028	6.18386	0.0221772	0.552504		590.793	0.411823	0.209282	1.96778	0.0490928	0.483799		TLE1	TLE family member 1, transcriptional corepressor [Source:VGNC Symbol;Acc:VGNC:103189]	TLE1	protein_coding	4393	1	234277843	234370593	-1
ENSSSCG00000016703		0.43083	5.92305	6.17809	0.0222395	0.552504		427.336	0.444753	0.21194	2.09848	0.0358627	0.453005		HOXA5	homeobox A5 [Source:NCBI gene (formerly Entrezgene);Acc:100499568]		protein_coding	6070	18	45421663	45432885	1
ENSSSCG00000007992		-0.300466	6.09082	6.17557	0.0222554	0.552504		467.383	-0.285058	0.12614	-2.25985	0.0238304	0.391068		PIGQ	phosphatidylinositol glycan anchor biosynthesis class Q [Source:VGNC Symbol;Acc:VGNC:91428]	PIGQ	protein_coding	6679	3	41160657	41176318	-1
ENSSSCG00000000746		-0.278139	4.75773	6.17335	0.0222765	0.552504		183.791	-0.255602	0.129089	-1.98004	0.0476987	0.483185		WASHC1	WASH complex subunit 1 [Source:NCBI gene (formerly Entrezgene);Acc:100512536]		protein_coding	2546	5	67394875	67412431	-1
ENSSSCG00000033822		2.38843	6.22834	6.47361	0.0223498	0.552504		455.051	2.35335	0.781074	3.01296	0.00258711	0.160958		THRSP	thyroid hormone responsive [Source:NCBI gene (formerly Entrezgene);Acc:100512730]		protein_coding	5231	9	12479907	12488557	1
ENSSSCG00000010757		0.233517	5.11278	6.16392	0.022366	0.552504		236.025	0.251935	0.0896543	2.81007	0.004953	0.209139		EBF3	EBF transcription factor 3 [Source:VGNC Symbol;Acc:VGNC:87527]	EBF3	protein_coding	6623	14	138819848	138935462	-1
ENSSSCG00000008988		0.355489	4.08331	6.16054	0.0223982	0.552504		116.037	0.385191	0.142805	2.69733	0.00698988	0.24173		CCNG2	cyclin G2 [Source:VGNC Symbol;Acc:VGNC:86358]	CCNG2	protein_coding	3535	8	72791703	72800551	1
ENSSSCG00000032605		-0.598582	1.82231	6.15536	0.0224476	0.552504		21.1285	-0.583166	0.216623	-2.69207	0.00710091	0.242329					pseudogene	1995	15	83293608	83295604	-1
ENSSSCG00000058562		-0.506637	2.01488	6.15063	0.0224929	0.552504		25.6176	-0.493331	0.221325	-2.22899	0.0258147	0.407042					protein_coding	766	1	217182555	217204965	-1
ENSSSCG00000021466		0.364451	4.55078	6.1479	0.022519	0.552504		163.721	0.401704	0.182936	2.19587	0.0281011	0.420241		BMT2	base methyltransferase of 25S rRNA 2 homolog [Source:VGNC Symbol;Acc:VGNC:85849]	BMT2	protein_coding	3884	18	32798290	32900764	1
ENSSSCG00000042447		-0.326028	9.34258	6.14392	0.0225573	0.552504		4499.14	-0.294083	0.142148	-2.06885	0.0385598	0.46427		APOBEC2	apolipoprotein B mRNA editing enzyme catalytic subunit 2 [Source:HGNC Symbol;Acc:HGNC:605]	APOBEC2	protein_coding	6832	7	36364300	36384295	1
ENSSSCG00000054789		0.430828	2.57421	6.14136	0.0225819	0.552504		38.7212	0.455202	0.181417	2.50915	0.0121022	0.292791		YPEL1	yippee like 1 [Source:HGNC Symbol;Acc:HGNC:12845]	YPEL1	protein_coding	2801	14	50190798	50208256	1
ENSSSCG00000003156		-0.294285	8.81651	6.13471	0.022646	0.552504		3107.76	-0.260364	0.112141	-2.32177	0.0202455	0.362908		HRC	histidine rich calcium binding protein [Source:VGNC Symbol;Acc:VGNC:88971]	HRC	protein_coding	2484	6	54337347	54341625	-1
ENSSSCG00000054932		-0.478422	3.48343	6.13284	0.022664	0.552504		76.5894	-0.458599	0.213174	-2.15129	0.0314533	0.437243					lncRNA	3102	AEMK02000697.1	148851	151952	1
ENSSSCG00000011755		-0.440209	3.94426	6.13115	0.0226803	0.552504		101.807	-0.415871	0.155773	-2.66973	0.00759128	0.250304		NCEH1	neutral cholesterol ester hydrolase 1 [Source:NCBI gene (formerly Entrezgene);Acc:100154209]		protein_coding	5389	13	111139621	111248079	-1
ENSSSCG00000022099		-0.330076	6.59214	6.11488	0.0228382	0.552504		656.966	-0.318556	0.125649	-2.53529	0.0112354	0.284009		TP53INP2	tumor protein p53 inducible nuclear protein 2 [Source:VGNC Symbol;Acc:VGNC:95737]	TP53INP2	protein_coding	4061	17	38104200	38113166	1
ENSSSCG00000015710		-0.340374	5.59637	6.11379	0.0228489	0.552504		327.326	-0.319514	0.106751	-2.99307	0.00276182	0.161331		ACTR3	actin related protein 3 [Source:VGNC Symbol;Acc:VGNC:103894]	ACTR3	protein_coding	5819	15	20104812	20167421	1
ENSSSCG00000034811		0.438385	5.183	6.10982	0.0228875	0.552504		245.888	0.448599	0.152544	2.94078	0.0032739	0.179174		QDPR	quinoid dihydropteridine reductase [Source:NCBI gene (formerly Entrezgene);Acc:397619]		protein_coding	1474	8	12529512	12549603	-1
ENSSSCG00000012551		0.302287	3.98263	6.10873	0.0228983	0.552504		107.764	0.337154	0.147861	2.28021	0.0225951	0.379469		RNF128	ring finger protein 128 [Source:VGNC Symbol;Acc:VGNC:92354]	RNF128	protein_coding	3143	X	87111870	87211601	1
ENSSSCG00000061647		-0.727275	7.41162	6.22533	0.0230231	0.552504		1172.67	-0.719476	0.278365	-2.58465	0.00974792	0.270187		CASQ2	calsequestrin 2 [Source:HGNC Symbol;Acc:HGNC:1513]	CASQ2	protein_coding	1973	4	104918501	104983607	1
ENSSSCG00000038911		0.342725	5.83328	6.08765	0.0231052	0.552504		390.216	0.35895	0.144491	2.48424	0.0129829	0.300552		KLF2	KLF transcription factor 2 [Source:NCBI gene (formerly Entrezgene);Acc:100174959]		protein_coding	1740	2	61270199	61273138	-1
ENSSSCG00000037999		-0.330925	6.14752	6.08582	0.0231233	0.552504		483.622	-0.304814	0.100316	-3.03853	0.00237738	0.157746		PPP1R14B	protein phosphatase 1 regulatory inhibitor subunit 14B [Source:NCBI gene (formerly Entrezgene);Acc:397205]		protein_coding	1651	2	7862661	7867876	1
ENSSSCG00000010290		-0.298087	6.58654	6.08476	0.0231338	0.552504		663.257	-0.263059	0.137794	-1.90907	0.0562527	0.498188		MCU	mitochondrial calcium uniporter [Source:VGNC Symbol;Acc:VGNC:90085]	MCU	protein_coding	2878	14	75678393	75721500	1
ENSSSCG00000014338		-0.387419	8.0352	6.0716	0.0232643	0.552504		1792.45	-0.372106	0.123945	-3.00218	0.00268049	0.161331		HSPA9	heat shock protein family A (Hsp70) member 9 [Source:VGNC Symbol;Acc:VGNC:99761]	HSPA9	protein_coding	2749	2	140515253	140531857	-1
ENSSSCG00000016792		-0.895212	5.75628	6.25306	0.0232647	0.552504		375.605	-0.864046	0.363843	-2.37477	0.0175597	0.345988		RETREG1	reticulophagy regulator 1 [Source:VGNC Symbol;Acc:VGNC:92223]	RETREG1	protein_coding	3069	16	5726494	5879714	-1
ENSSSCG00000004738		-0.254084	3.93722	6.0714	0.0232663	0.552504		103.538	-0.229985	0.106096	-2.16771	0.0301809	0.430432		MAPKBP1	mitogen-activated protein kinase binding protein 1 [Source:VGNC Symbol;Acc:VGNC:90014]	MAPKBP1	protein_coding	6976	1	129533539	129588095	-1
ENSSSCG00000038644		0.389941	3.83121	6.06336	0.0233465	0.552504		97.5549	0.425844	0.191209	2.22712	0.0259394	0.408174		HOXC8	homeobox C8 [Source:VGNC Symbol;Acc:VGNC:88954]	HOXC8	protein_coding	2367	5	19222057	19225835	1
ENSSSCG00000016646		-0.391204	6.37448	6.06224	0.0233576	0.552504		573.724	-0.35431	0.187464	-1.89002	0.0587555	0.5045		IFRD1	interferon related developmental regulator 1 [Source:NCBI gene (formerly Entrezgene);Acc:493185]	IFRD1	protein_coding	6781	18	33193426	33248297	-1
ENSSSCG00000036438		1.47904	5.99516	6.32339	0.0234351	0.552504		439.04	1.45542	0.585304	2.4866	0.012897	0.300315		GPX3	glutathione peroxidase 3 [Source:NCBI gene (formerly Entrezgene);Acc:396598]		protein_coding	1508	16	71980475	71989026	-1
ENSSSCG00000010181		-0.340349	4.88148	6.04877	0.0234927	0.552504		200.828	-0.316901	0.128172	-2.47247	0.0134182	0.303961		C1orf198	chromosome 14 C1orf198 homolog [Source:VGNC Symbol;Acc:VGNC:85947]	C1orf198	protein_coding	3369	14	59515877	59552288	1
ENSSSCG00000016556		-0.557952	2.27472	6.03976	0.0235835	0.552504		29.8716	-0.532382	0.202794	-2.62524	0.00865874	0.261834		CEP41	centrosomal protein 41 [Source:VGNC Symbol;Acc:VGNC:86569]	CEP41	protein_coding	3487	18	18415562	18462575	1
ENSSSCG00000000499		-0.536156	4.20557	6.0381	0.0236385	0.552504		124.986	-0.508381	0.220241	-2.30829	0.020983	0.368311		BEST3	bestrophin 3 [Source:VGNC Symbol;Acc:VGNC:85805]	BEST3	protein_coding	6617	5	33904975	33956637	-1
ENSSSCG00000007031		-0.340072	5.17392	6.03052	0.0236771	0.552504		244.088	-0.31399	0.100052	-3.13825	0.00169957	0.133993		POLB	DNA polymerase beta [Source:VGNC Symbol;Acc:VGNC:108731]	POLB	protein_coding	1963	17	11356129	11388821	1
ENSSSCG00000050823		-0.599606	2.95994	6.02202	0.0237636	0.552504		50.3701	-0.558986	0.254309	-2.19806	0.0279449	0.419509					protein_coding	279	2	96124053	96124560	-1
ENSSSCG00000026863		-0.239169	5.10701	6.00914	0.0238952	0.552504		237.24	-0.222012	0.114852	-1.93303	0.0532328	0.491583		FARP1	FERM, ARH/RhoGEF and pleckstrin domain protein 1 [Source:VGNC Symbol;Acc:VGNC:88012]	FARP1	protein_coding	5879	11	67144645	67457548	1
ENSSSCG00000010143		0.427828	4.5421	5.99735	0.0240164	0.552504		158.359	0.453502	0.197627	2.29473	0.0217485	0.374912		MTR	5-methyltetrahydrofolate-homocysteine methyltransferase [Source:VGNC Symbol;Acc:VGNC:90468]	MTR	protein_coding	8631	14	54546978	54652763	-1
ENSSSCG00000029430		-0.279537	7.6095	5.99492	0.0240415	0.552504		1354.09	-0.251313	0.138281	-1.81741	0.069155	0.537321			importin 13 [Source:VGNC Symbol;Acc:VGNC:89177]		protein_coding	3048	6	167333479	167347719	-1
ENSSSCG00000017231		0.4574	3.71706	5.99458	0.024045	0.552504		89.0662	0.45962	0.17185	2.67455	0.00748306	0.24947		NAT9	N-acetyltransferase 9 (putative) [Source:VGNC Symbol;Acc:VGNC:99019]	NAT9	protein_coding	1919	12	6459710	6464234	1
ENSSSCG00000021586		-0.266632	5.11398	5.98933	0.0240992	0.552504		238.114	-0.240436	0.11053	-2.17529	0.0296082	0.427532		ZHX2	zinc fingers and homeoboxes 2 [Source:VGNC Symbol;Acc:VGNC:95165]	ZHX2	protein_coding	4940	4	16374902	16553002	-1
ENSSSCG00000054763		-0.46504	2.6921	5.98448	0.0241495	0.552504		41.2598	-0.450502	0.177625	-2.53625	0.0112046	0.284009		MCUR1	mitochondrial calcium uniporter regulator 1 [Source:HGNC Symbol;Acc:HGNC:21097]	MCUR1	protein_coding	1225	7	10119546	10142895	-1
ENSSSCG00000021181		0.988485	2.9076	6.05393	0.0241714	0.552504		47.4492	0.952202	0.367916	2.5881	0.00965077	0.270187		DHCR7	7-dehydrocholesterol reductase [Source:VGNC Symbol;Acc:VGNC:97964]	DHCR7	protein_coding	2042	2	2377416	2391447	1
ENSSSCG00000012317		0.496985	2.22763	5.98001	0.0241959	0.552504		29.667	0.512919	0.201115	2.55037	0.0107607	0.280873		GSPT2	G1 to S phase transition 2 [Source:VGNC Symbol;Acc:VGNC:110571]	GSPT2	protein_coding	2457	X	45193338	45195901	-1
ENSSSCG00000035675		0.385634	5.25461	5.97672	0.0242302	0.552504		262.96	0.407778	0.175194	2.32758	0.0199344	0.361319		TMT1A	thiol methyltransferase 1A [Source:HGNC Symbol;Acc:HGNC:24550]	TMT1A	protein_coding	2117	AEMK02000258.1	418514	428899	-1
ENSSSCG00000004980		-0.620926	3.63661	5.98217	0.024282	0.552504		83.8632	-0.571046	0.270004	-2.11496	0.0344338	0.449009		THSD4	thrombospondin type 1 domain containing 4 [Source:VGNC Symbol;Acc:VGNC:93967]	THSD4	protein_coding	4953	1	168751582	169323977	1
ENSSSCG00000006732		-0.367201	6.18889	5.96927	0.024308	0.552504		498.528	-0.333392	0.146862	-2.2701	0.0232013	0.387331		TRIM45	tripartite motif containing 45 [Source:VGNC Symbol;Acc:VGNC:94417]	TRIM45	protein_coding	3672	4	103613177	103623225	1
ENSSSCG00000014074		-0.414086	2.95496	5.96799	0.0243214	0.552504		50.9113	-0.38988	0.169064	-2.30611	0.0211043	0.368527		GFM2	GTP dependent ribosome recycling factor mitochondrial 2 [Source:VGNC Symbol;Acc:VGNC:88423]	GFM2	protein_coding	4319	2	83779439	83843839	-1
ENSSSCG00000049507		-0.694721	2.57099	5.96592	0.0243429	0.552504		38.6975	-0.661946	0.303113	-2.18383	0.0289751	0.42369					lncRNA	3436	7	12722155	12727995	1
ENSSSCG00000038617		0.274087	4.97496	5.96463	0.0243565	0.552504		219.08	0.303854	0.128856	2.35808	0.0183696	0.351932		PCMTD2	protein-L-isoaspartate (D-aspartate) O-methyltransferase domain containing 2 [Source:VGNC Symbol;Acc:VGNC:108730]	PCMTD2	protein_coding	3591	17	63029289	63049703	1
ENSSSCG00000008581		-0.38045	4.55445	5.9615	0.0243893	0.552504		159.509	-0.339766	0.168049	-2.02183	0.0431944	0.473794		NCOA1	nuclear receptor coactivator 1 [Source:VGNC Symbol;Acc:VGNC:90615]	NCOA1	protein_coding	6057	3	113999253	114250298	-1
ENSSSCG00000030415		-0.541718	4.8212	5.98345	0.0244211	0.552504		188.523	-0.524252	0.191213	-2.74172	0.00611192	0.226664		DPP3	dipeptidyl peptidase 3 [Source:VGNC Symbol;Acc:VGNC:87420]	DPP3	protein_coding	2937	2	5907252	5946734	-1
ENSSSCG00000007237		0.284732	4.91741	5.95757	0.0244306	0.552504		208.477	0.311898	0.117367	2.65747	0.00787303	0.254191		PDRG1	p53 and DNA damage regulated 1 [Source:VGNC Symbol;Acc:VGNC:95745]	PDRG1	protein_coding	2058	17	35608804	35616066	-1
ENSSSCG00000025315		-0.367164	3.28106	5.94614	0.0245511	0.554119		63.9453	-0.346691	0.142784	-2.42808	0.015179	0.321668		SEPSECS	Sep (O-phosphoserine) tRNA:Sec (selenocysteine) tRNA synthase [Source:VGNC Symbol;Acc:VGNC:98962]	SEPSECS	protein_coding	6162	8	19097456	19136222	-1
ENSSSCG00000003439		0.859766	5.24615	6.09187	0.0246169	0.554463		255.927	0.829248	0.317033	2.61565	0.00890573	0.265432		DHRS3	dehydrogenase/reductase 3 [Source:VGNC Symbol;Acc:VGNC:87282]	DHRS3	protein_coding	1865	6	72556236	72598815	-1
ENSSSCG00000031855		0.52118	3.5604	5.93543	0.0246647	0.554463		78.4023	0.561599	0.229094	2.45139	0.0142304	0.313348					protein_coding	2936	AEMK02000574.1	21402	39516	1
ENSSSCG00000008836		-0.331115	4.07805	5.92603	0.0247647	0.555075		113.164	-0.306599	0.127366	-2.40723	0.0160742	0.331405		SCFD2	sec1 family domain containing 2 [Source:VGNC Symbol;Acc:VGNC:98301]	SCFD2	protein_coding	3228	8	39715528	40145887	-1
ENSSSCG00000035297		0.885669	4.80198	6.07283	0.0247932	0.555075		184.652	0.872206	0.338652	2.57553	0.0100088	0.271901		ISG12(A)	putative ISG12(a) protein [Source:NCBI gene (formerly Entrezgene);Acc:100153902]		protein_coding	1208	7	115356517	115361538	1
ENSSSCG00000063011		0.294215	5.63515	5.91905	0.0248394	0.555075		343.111	0.310678	0.117962	2.63372	0.00844563	0.261834					lncRNA	4674	14	30886075	30894855	1
ENSSSCG00000036050		0.358373	4.25112	5.9144	0.0248892	0.555088		130.377	0.368962	0.158147	2.33303	0.0196467	0.360791		CD302	CD302 molecule [Source:NCBI gene (formerly Entrezgene);Acc:100126280]		protein_coding	5570	15	66696775	66732605	-1
ENSSSCG00000012284		0.498821	2.29879	5.90411	0.025	0.555696		31.2085	0.522366	0.193586	2.69837	0.00696804	0.24173		ZNF182	zinc finger protein 182 [Source:VGNC Symbol;Acc:VGNC:95199]	ZNF182	protein_coding	3496	X	42444230	42473285	-1
ENSSSCG00000048463		-0.460668	4.40945	5.90273	0.0250149	0.555696		143.166	-0.439824	0.182159	-2.4145	0.0157567	0.328964					lncRNA	1918	13	207666921	207676660	-1
ENSSSCG00000017801		2.11672	4.96489	6.17819	0.0251076	0.556023		189.697	2.09898	0.73508	2.85545	0.00429758	0.200524		TRARG1	trafficking regulator of GLUT4 (SLC2A4) 1 [Source:NCBI gene (formerly Entrezgene);Acc:100126201]		protein_coding	3445	12	46621117	46634332	-1
ENSSSCG00000004238		-0.354267	4.5442	5.88868	0.0251671	0.556023		157.795	-0.317113	0.162198	-1.9551	0.0505713	0.485226		HSF2	heat shock transcription factor 2 [Source:VGNC Symbol;Acc:VGNC:88994]	HSF2	protein_coding	2524	1	40147164	40180297	-1
ENSSSCG00000011442		0.279057	6.19305	5.87378	0.0253297	0.556023		502.136	0.290601	0.095916	3.02974	0.00244762	0.157746		NISCH	nischarin [Source:VGNC Symbol;Acc:VGNC:107159]	NISCH	protein_coding	5299	13	34595782	34630303	1
ENSSSCG00000011435		-0.385699	6.9908	5.87123	0.0253576	0.556023		867.54	-0.361167	0.130777	-2.76171	0.00574999	0.222768		TWF2	twinfilin actin binding protein 2 [Source:VGNC Symbol;Acc:VGNC:94596]	TWF2	protein_coding	1941	13	34361297	34371277	-1
ENSSSCG00000010325		-0.566413	3.88544	5.86903	0.0254349	0.556023		102.668	-0.550147	0.271741	-2.02453	0.0429161	0.473794		KCNMA1	potassium calcium-activated channel subfamily M alpha 1 [Source:VGNC Symbol;Acc:VGNC:107403]	KCNMA1	protein_coding	6407	14	79352005	80106295	-1
ENSSSCG00000031629		-0.539742	3.38268	5.86356	0.0254419	0.556023		68.2423	-0.505217	0.216668	-2.33176	0.0197133	0.360791		MOSMO	modulator of smoothened [Source:VGNC Symbol;Acc:VGNC:90313]	MOSMO	protein_coding	1472	3	24107877	24176166	-1
ENSSSCG00000058329		0.447024	2.65866	5.86325	0.0254453	0.556023		41.9751	0.461103	0.195155	2.36275	0.0181399	0.348993		SPAAR	small regulatory polypeptide of amino acid response [Source:HGNC Symbol;Acc:HGNC:27244]	SPAAR	protein_coding	228	1	236676050	236676277	1
ENSSSCG00000032083		-0.270654	6.6572	5.86235	0.0254553	0.556023		697.094	-0.244411	0.11492	-2.1268	0.0334368	0.447843		MRPL37	mitochondrial ribosomal protein L37 [Source:VGNC Symbol;Acc:VGNC:90362]	MRPL37	protein_coding	3511	6	158090970	158143500	-1
ENSSSCG00000009876		-0.273338	5.80603	5.86073	0.0254731	0.556023		383.461	-0.25656	0.117268	-2.1878	0.0286838	0.421826		DDX54	DEAD-box helicase 54 [Source:VGNC Symbol;Acc:VGNC:87230]	DDX54	protein_coding	4891	14	38645891	38668265	-1
ENSSSCG00000032367		0.787459	6.2908	5.98782	0.0256804	0.559466		562.961	0.805167	0.335306	2.40129	0.0163374	0.331453		CEBPD	CCAAT enhancer binding protein delta [Source:VGNC Symbol;Acc:VGNC:86532]	CEBPD	protein_coding	1539	4	79872939	79874477	1
ENSSSCG00000040281		-0.374711	6.29203	5.82264	0.0258968	0.560128		536.01	-0.349999	0.162224	-2.1575	0.0309664	0.434764		ARMCX3	armadillo repeat containing X-linked 3 [Source:HGNC Symbol;Acc:HGNC:24065]	ARMCX3	protein_coding	8476	X	83187979	83197532	1
ENSSSCG00000017177		0.298774	5.70224	5.82205	0.0259035	0.560128		357.558	0.315862	0.146347	2.15832	0.0309032	0.434418		ST6GALNAC2	ST6 N-acetylgalactosaminide alpha-2,6-sialyltransferase 2 [Source:VGNC Symbol;Acc:VGNC:93510]	ST6GALNAC2	protein_coding	2023	12	4938663	4954246	1
ENSSSCG00000040337		0.721751	4.72185	5.91514	0.0259191	0.560128		175.882	0.690101	0.269356	2.56204	0.010406	0.277346			adenylate kinase 4 [Source:VGNC Symbol;Acc:VGNC:85209]		protein_coding	6813	6	147177031	147257814	-1
ENSSSCG00000006746		-0.360259	2.20977	5.81422	0.0259915	0.560128		30.0217	-0.343452	0.177915	-1.93043	0.0535536	0.492534		VANGL1	VANGL planar cell polarity protein 1 [Source:VGNC Symbol;Acc:VGNC:94797]	VANGL1	protein_coding	4302	4	104996073	105048775	-1
ENSSSCG00000024621		0.253578	6.75414	5.81396	0.0259945	0.560128		747.275	0.289652	0.132707	2.18265	0.0290615	0.424222		KAT2B	lysine acetyltransferase 2B [Source:VGNC Symbol;Acc:VGNC:89304]	KAT2B	protein_coding	6614	13	6985235	7100345	1
ENSSSCG00000027660		0.561681	4.33734	5.82979	0.0260376	0.560128		135.816	0.567573	0.233211	2.43374	0.0149439	0.319086		IFI44L	interferon induced protein 44 like [Source:VGNC Symbol;Acc:VGNC:97103]	IFI44L	protein_coding	4310	6	134659639	134679331	-1
ENSSSCG00000009425		-0.635693	4.0763	5.84236	0.0260582	0.560128		112.105	-0.611484	0.25345	-2.41264	0.0158373	0.329427		LACC1	laccase domain containing 1 [Source:VGNC Symbol;Acc:VGNC:111463]	LACC1	protein_coding	6786	11	23141133	23159649	-1
ENSSSCG00000005944		0.297767	4.14165	5.79765	0.0261792	0.561658		119.363	0.313703	0.131798	2.38018	0.0173041	0.344676		NDRG1	N-myc downstream regulated 1 [Source:VGNC Symbol;Acc:VGNC:98825]	NDRG1	protein_coding	2983	4	8014446	8069335	1
ENSSSCG00000037566		0.393434	3.6312	5.78353	0.0263402	0.563256		82.6984	0.410145	0.176536	2.3233	0.020163	0.362908					protein_coding	2138	6	88704562	88712853	-1
ENSSSCG00000017257		0.367518	5.42641	5.78237	0.0263535	0.563256		295.312	0.385605	0.164896	2.33847	0.0193626	0.360791		ABCA9	ATP binding cassette subfamily A member 9 [Source:VGNC Symbol;Acc:VGNC:110642]	ABCA9	protein_coding	6310	12	11294698	11359523	1
ENSSSCG00000011615		0.237565	7.97534	5.77711	0.0264138	0.563477		1736.13	0.264442	0.106771	2.47672	0.0132597	0.303032		RAB7A	RAB7A, member RAS onco family [Source:VGNC Symbol;Acc:VGNC:98273]	RAB7A	protein_coding	4976	13	71777424	71852694	-1
ENSSSCG00000034733		-0.223011	4.97573	5.75864	0.0266268	0.566378		214.532	-0.20029	0.0855178	-2.34208	0.0191765	0.35862		CMAS	cytidine monophosphate N-acetylneuraminic acid synthetase [Source:VGNC Symbol;Acc:VGNC:86797]	CMAS	protein_coding	2298	5	51438020	51458615	-1
ENSSSCG00000022128		0.35742	4.64175	5.75622	0.0266549	0.566378		173.066	0.395681	0.180611	2.1908	0.0284666	0.421171		MXI1	MAX interactor 1, dimerization protein [Source:VGNC Symbol;Acc:VGNC:111123]	MXI1	protein_coding	4851	14	120643830	120724099	1
ENSSSCG00000061268		0.58431	3.14993	5.75231	0.0267003	0.566378		57.9543	0.595594	0.236617	2.51712	0.0118318	0.289983		IFIT3	interferon induced protein with tetratricopeptide repeats 3 [Source:NCBI gene (formerly Entrezgene);Acc:100154248]	IFIT3	protein_coding	2158	14	101214710	101225164	1
ENSSSCG00000003849		-0.399216	2.93267	5.7436	0.0268017	0.566454		50.174	-0.381362	0.155507	-2.45238	0.0141914	0.3131		MAGOH	mago homolog, exon junction complex subunit [Source:VGNC Symbol;Acc:VGNC:110402]	MAGOH	protein_coding	1710	6	158988614	159000035	1
ENSSSCG00000005914		-0.233129	5.4477	5.74338	0.0268043	0.566454		297.789	-0.213679	0.0866438	-2.46617	0.0136565	0.306091		SHARPIN	SHANK associated RH domain interactor [Source:VGNC Symbol;Acc:VGNC:98317]	SHARPIN	protein_coding	1659	4	600698	605701	1
ENSSSCG00000056792		-0.489718	3.56814	5.73892	0.0268564	0.566494		78.5766	-0.465385	0.209637	-2.21996	0.0264217	0.410866					lncRNA	2382	2	74782673	74785385	-1
ENSSSCG00000018023		-0.308828	4.90723	5.73439	0.0269095	0.566554		206.186	-0.294482	0.158662	-1.85603	0.0634491	0.519104		COX10	cytochrome c oxidase assembly factor heme A:farnesyltransferase COX10 [Source:NCBI gene (formerly Entrezgene);Acc:100521863]		protein_coding	1472	12	58011817	58109185	1
ENSSSCG00000053358		0.27393	4.12502	5.71722	0.0271117	0.569045		119.268	0.292204	0.110601	2.64196	0.00824276	0.260305		RAB40B	RAB40B, member RAS oncogene family [Source:HGNC Symbol;Acc:HGNC:18284]	RAB40B	protein_coding	1749	12	493315	516962	1
ENSSSCG00000028517		0.842422	3.76773	5.8047	0.0271286	0.569045		87.7198	0.836932	0.313499	2.66965	0.00759303	0.250304		SC5D	sterol-C5-desaturase [Source:VGNC Symbol;Acc:VGNC:92600]	SC5D	protein_coding	2084	9	48357165	48372386	1
ENSSSCG00000025689		0.276443	5.08687	5.70373	0.0272717	0.569376		232.685	0.296763	0.11841	2.50623	0.0122026	0.294588		DVL2	dishevelled segment polarity protein 2 [Source:VGNC Symbol;Acc:VGNC:87491]	DVL2	protein_coding	3067	12	52581688	52590285	-1
ENSSSCG00000035867		-0.443938	5.26445	5.70205	0.0273324	0.569376		261.959	-0.423495	0.182467	-2.32094	0.0202902	0.362908		GFOD1	Gfo/Idh/MocA-like oxidoreductase domain containing 1 [Source:VGNC Symbol;Acc:VGNC:88424]	GFOD1	protein_coding	8099	7	9735660	9853788	-1
ENSSSCG00000035983		-0.818698	5.42177	5.83753	0.0273393	0.569376		286.437	-0.793216	0.304796	-2.60245	0.00925612	0.266797		TPPP3	tubulin polymerization promoting protein family member 3 [Source:VGNC Symbol;Acc:VGNC:94346]	TPPP3	protein_coding	1144	6	28045438	28046998	-1
ENSSSCG00000035747		-0.225023	4.86486	5.69728	0.0273486	0.569376		199.904	-0.202182	0.103094	-1.96115	0.0498617	0.484232		YIPF4	Yip1 domain family member 4 [Source:VGNC Symbol;Acc:VGNC:95030]	YIPF4	protein_coding	5713	3	107304385	107340012	-1
ENSSSCG00000021007		-0.30613	4.05359	5.69083	0.0274258	0.569376		111.487	-0.285019	0.112258	-2.53897	0.0111178	0.283579		MRPL19	mitochondrial ribosomal protein L19 [Source:VGNC Symbol;Acc:VGNC:90355]	MRPL19	protein_coding	5036	3	67600842	67611441	-1
ENSSSCG00000003877		-0.212008	5.8155	5.68905	0.0274471	0.569376		386.611	-0.183511	0.0925219	-1.98344	0.0473188	0.482963		FAF1	Fas associated factor 1 [Source:VGNC Symbol;Acc:VGNC:87879]	FAF1	protein_coding	3973	6	161166996	161603725	1
ENSSSCG00000000559		-0.32963	4.75882	5.68059	0.0275489	0.569567		184.991	-0.299107	0.161854	-1.848	0.0646023	0.524119		RASSF8	Ras association domain family member 8 [Source:VGNC Symbol;Acc:VGNC:92128]	RASSF8	protein_coding	5584	5	47729751	47847452	-1
ENSSSCG00000008305		-0.449849	3.39729	5.6735	0.0276343	0.569567		70.3878	-0.434572	0.174809	-2.48598	0.0129194	0.300315		SMYD5	SMYD family member 5 [Source:VGNC Symbol;Acc:VGNC:93275]	SMYD5	protein_coding	2381	3	69552738	69565978	-1
ENSSSCG00000007757		-0.260643	9.06604	5.67099	0.0276646	0.569567		3697.06	-0.228646	0.107463	-2.12767	0.0333644	0.447843		TRIM72	tripartite motif containing 72 [Source:VGNC Symbol;Acc:VGNC:94432]	TRIM72	protein_coding	3099	3	17284431	17306738	-1
ENSSSCG00000032498		-0.394506	6.9507	5.66229	0.0277702	0.569567		849.606	-0.366853	0.151986	-2.41373	0.0157901	0.329053		IDH3A	isocitrate dehydrogenase (NAD(+)) 3 catalytic subunit alpha [Source:HGNC Symbol;Acc:HGNC:5384]	IDH3A	protein_coding	2744	7	47759439	47778956	-1
ENSSSCG00000038500		-0.287489	5.62021	5.65487	0.0278606	0.569567		343.357	-0.268879	0.137063	-1.96172	0.0497946	0.484232		TRIB1	tribbles pseudokinase 1 [Source:VGNC Symbol;Acc:VGNC:94391]	TRIB1	protein_coding	3462	4	14289751	14297663	-1
ENSSSCG00000004691		-0.233202	6.66732	5.65285	0.0278851	0.569567		696.498	-0.202958	0.093344	-2.1743	0.0296824	0.427532		EIF3J	eukaryotic translation initiation factor 3 subunit J [Source:VGNC Symbol;Acc:VGNC:87621]	EIF3J	protein_coding	2861	1	126997227	127019147	-1
ENSSSCG00000031072		0.415678	2.43513	5.65164	0.0278999	0.569567		34.4447	0.439315	0.171878	2.55597	0.0105892	0.280242		ZNF514	zinc finger protein 514 [Source:VGNC Symbol;Acc:VGNC:95255]	ZNF514	protein_coding	5391	3	46111102	46125718	1
ENSSSCG00000011336		-0.338492	4.36195	5.65158	0.0279007	0.569567		137.779	-0.318348	0.121511	-2.61991	0.00879532	0.264422		ELP6	elongator acetyltransferase complex subunit 6 [Source:VGNC Symbol;Acc:VGNC:87667]	ELP6	protein_coding	3839	13	30325249	30341295	-1
ENSSSCG00000041322		-0.317995	9.26988	5.65077	0.0279105	0.569567		4308.23	-0.284698	0.180707	-1.57547	0.115148	0.634778		ALPK3	alpha kinase 3 [Source:HGNC Symbol;Acc:HGNC:17574]	ALPK3	protein_coding	6395	7	52667362	52718757	-1
ENSSSCG00000000292		0.603411	5.51049	5.70185	0.0281687	0.573688		310.781	0.640175	0.273252	2.3428	0.0191395	0.35862		ZNF385A	zinc finger protein 385A [Source:VGNC Symbol;Acc:VGNC:95233]	ZNF385A	protein_coding	3728	5	19560318	19583221	-1
ENSSSCG00000004399		0.615567	3.67122	5.6324	0.0283055	0.573688		86.4685	0.662666	0.279436	2.37144	0.017719	0.34712		SLC22A16	solute carrier family 22 member 16 [Source:VGNC Symbol;Acc:VGNC:92976]	SLC22A16	protein_coding	2038	1	76423355	76467575	-1
ENSSSCG00000047083		0.508338	4.75431	5.63119	0.0283543	0.573688		185.761	0.530255	0.2573	2.06084	0.0393182	0.467588			H2B clustered histone 21 [Source:VGNC Symbol;Acc:VGNC:109827]		protein_coding	2179	4	99169485	99186310	1
ENSSSCG00000004342		-0.421085	2.73649	5.60641	0.0284586	0.573688		43.903	-0.401272	0.173747	-2.30952	0.0209146	0.368311		NDUFAF4	NADH:ubiquinone oxidoreductase complex assembly factor 4 [Source:VGNC Symbol;Acc:VGNC:90641]	NDUFAF4	protein_coding	4772	1	64034406	64044800	-1
ENSSSCG00000013897		-0.424843	4.18596	5.60578	0.0284665	0.573688		121.748	-0.39759	0.179966	-2.20925	0.027157	0.414204		RAB3A	RAB3A, member RAS onco family [Source:VGNC Symbol;Acc:VGNC:98264]	RAB3A	protein_coding	1557	2	59603117	59609767	1
ENSSSCG00000010568		-0.489624	2.63389	5.60453	0.0284822	0.573688		39.1922	-0.46859	0.176534	-2.65439	0.00794513	0.255195		NPM3	nucleophosmin/nucleoplasmin 3 [Source:VGNC Symbol;Acc:VGNC:90854]	NPM3	protein_coding	913	14	112819393	112821367	-1
ENSSSCG00000010679		-0.198208	7.54893	5.59619	0.0285866	0.573688		1290.14	-0.167752	0.0694398	-2.41579	0.0157009	0.328837		EIF3A	eukaryotic translation initiation factor 3 subunit A [Source:VGNC Symbol;Acc:VGNC:87615]	EIF3A	protein_coding	5316	14	128967653	129007173	-1
ENSSSCG00000036206		-0.272384	4.48603	5.59001	0.0286645	0.573688		151.742	-0.242261	0.113251	-2.13914	0.0324241	0.443494		DIPK2A	divergent protein kinase domain 2A [Source:VGNC Symbol;Acc:VGNC:87310]	DIPK2A	protein_coding	5290	13	84634777	84657371	1
ENSSSCG00000008898		0.567928	4.03624	5.60036	0.0287088	0.573688		114.881	0.578681	0.280996	2.05939	0.0394569	0.467757			HOP homeobox [Source:VGNC Symbol;Acc:VGNC:88932]		protein_coding	1512	8	55862197	55901633	-1
ENSSSCG00000023408		-0.272615	6.63427	5.58578	0.0287177	0.573688		682.482	-0.236727	0.130722	-1.81091	0.0701547	0.541358		SAMD4A	sterile alpha motif domain containing 4A [Source:VGNC Symbol;Acc:VGNC:92569]	SAMD4A	protein_coding	7040	1	183915512	184140115	1
ENSSSCG00000004506		-0.276422	6.50949	5.58297	0.0287532	0.573688		626.896	-0.244668	0.117969	-2.07399	0.0380798	0.46262		CTIF	cap binding complex dependent translation initiation factor [Source:VGNC Symbol;Acc:VGNC:87062]	CTIF	protein_coding	6982	1	98133342	98456433	1
ENSSSCG00000035400		0.390101	4.91724	5.58141	0.028773	0.573688		209.103	0.422393	0.194937	2.16681	0.030249	0.430549		YPEL2	yippee like 2 [Source:VGNC Symbol;Acc:VGNC:95036]	YPEL2	protein_coding	4875	12	35573495	35644199	1
ENSSSCG00000001732		0.275096	5.54029	5.57434	0.0288626	0.573688		317.628	0.297619	0.104127	2.85822	0.0042602	0.200524		MMUT	methylmalonyl-CoA mutase [Source:NCBI gene (formerly Entrezgene);Acc:399535]		protein_coding	3188	7	43597246	43624671	-1
ENSSSCG00000008807		-0.356441	3.50652	5.57402	0.0288666	0.573688		74.8451	-0.337541	0.128272	-2.63145	0.00850223	0.261834		GUF1	GTP binding elongation factor GUF1 [Source:VGNC Symbol;Acc:VGNC:88754]	GUF1	protein_coding	2348	8	35167622	35190584	1
ENSSSCG00000031707		0.206425	8.01637	5.57336	0.028875	0.573688		1800.83	0.229091	0.109409	2.09389	0.0362699	0.454233		CTDSP2	CTD small phosphatase 2 [Source:NCBI gene (formerly Entrezgene);Acc:100624883]		protein_coding	7503	5	23105172	23132586	-1
ENSSSCG00000021380		0.394686	2.56436	5.55148	0.0291544	0.577023		38.7889	0.422802	0.194607	2.1726	0.0298108	0.427532			UBX domain protein 7 [Source:VGNC Symbol;Acc:VGNC:108702]		protein_coding	3423	13	133689755	133746927	1
ENSSSCG00000056683		0.796559	1.77235	5.55136	0.0291559	0.577023		21.7276	0.859189	0.382778	2.24462	0.0247927	0.397035					lncRNA	1090	5	77935022	77936324	-1
ENSSSCG00000040998		-0.245516	5.30909	5.54822	0.0291963	0.577023		270.654	-0.220101	0.121221	-1.81571	0.0694156	0.537685		LEAP2	liver enriched antimicrobial peptide 2 [Source:NCBI gene (formerly Entrezgene);Acc:396687]		protein_coding	6041	2	135194448	135207534	1
ENSSSCG00000038912		0.736785	4.96605	5.64056	0.0293707	0.577997		208.23	0.759928	0.276871	2.7447	0.00605665	0.226664					protein_coding	741	2	127152	129801	-1
ENSSSCG00000012653		0.701562	4.9918	5.62833	0.0293802	0.577997		220.109	0.730401	0.3144	2.32316	0.0201706	0.362908		ZDHHC9	zinc finger DHHC-type palmitoyltransferase 9 [Source:VGNC Symbol;Acc:VGNC:95131]	ZDHHC9	protein_coding	2844	X	106401245	106436014	-1
ENSSSCG00000008068		-0.508943	6.90976	5.56929	0.0294286	0.577997		818.043	-0.487102	0.194864	-2.49971	0.0124297	0.295507		IARS1	isoleucyl-tRNA synthetase 1 [Source:VGNC Symbol;Acc:VGNC:107144]	IARS1	protein_coding	4882	3	41945770	42022760	-1
ENSSSCG00000025876		-0.567085	3.83065	5.53536	0.0294505	0.577997		93.2449	-0.541155	0.212661	-2.54469	0.0109375	0.282172		PBLD	phenazine biosynthesis like protein domain containing [Source:VGNC Symbol;Acc:VGNC:91201]	PBLD	protein_coding	4161	14	71440778	71487480	-1
ENSSSCG00000004334		-0.271166	4.62485	5.51923	0.0295718	0.577997		167.306	-0.24082	0.116715	-2.06332	0.0390819	0.466236		MAP3K7	mitogen-activated protein kinase kinase kinase 7 [Source:VGNC Symbol;Acc:VGNC:89987]	MAP3K7	protein_coding	4932	1	58481956	58548057	-1
ENSSSCG00000062444		0.421183	5.94429	5.5205	0.029612	0.577997		418.577	0.418099	0.169117	2.47225	0.0134267	0.303961		ACAD8	acyl-CoA dehydrogenase family member 8 [Source:NCBI gene (formerly Entrezgene);Acc:100627341]	ACAD8	protein_coding	1866	9	60807486	60828389	1
ENSSSCG00000017273		-0.358339	5.37137	5.51551	0.0296203	0.577997		279.635	-0.326105	0.128842	-2.53106	0.0113719	0.285179		PSMD12	proteasome 26S subunit, non-ATPase 12 [Source:VGNC Symbol;Acc:VGNC:91920]	PSMD12	protein_coding	3076	12	13705343	13742776	-1
ENSSSCG00000009420		-0.358011	2.55598	5.51134	0.0296749	0.577997		38.4301	-0.332457	0.168668	-1.97107	0.0487155	0.483799		NUFIP1	nuclear FMR1 interacting protein 1 [Source:VGNC Symbol;Acc:VGNC:90966]	NUFIP1	protein_coding	2962	11	22267481	22302707	1
ENSSSCG00000031877		0.379191	3.60497	5.50636	0.0297403	0.577997		80.612	0.399593	0.158363	2.52327	0.0116269	0.286204		ABHD8	abhydrolase domain containing 8 [Source:VGNC Symbol;Acc:VGNC:96783]	ABHD8	protein_coding	2038	2	60380705	60388983	1
ENSSSCG00000030294		0.338249	4.28147	5.50503	0.0297577	0.577997		135.859	0.367467	0.15123	2.42986	0.0151046	0.321301		ZNF398	zinc finger protein 398 [Source:HGNC Symbol;Acc:HGNC:18373]	ZNF398	protein_coding	6298	9	109171636	109200789	-1
ENSSSCG00000014780		0.414138	3.17755	5.4935	0.0299097	0.579777		59.5353	0.434329	0.160237	2.71055	0.0067172	0.237397		TRIM21	tripartite motif containing 21 [Source:VGNC Symbol;Acc:VGNC:94398]	TRIM21	protein_coding	3208	9	5782200	5791577	1
ENSSSCG00000016983		-0.678521	3.49447	5.50754	0.0300273	0.579777		76.5287	-0.659477	0.322838	-2.04275	0.0410772	0.471141		STC2	stanniocalcin 2 [Source:NCBI gene (formerly Entrezgene);Acc:100126236]		protein_coding	4247	16	50989433	51004481	1
ENSSSCG00000008971		-0.299598	7.06826	5.48149	0.0300689	0.579777		920.951	-0.258549	0.12431	-2.07988	0.0375366	0.459889		USO1	USO1 vesicle transport factor [Source:VGNC Symbol;Acc:VGNC:94741]	USO1	protein_coding	5649	8	71363614	71452939	1
ENSSSCG00000008123		-0.480665	3.37247	5.47501	0.0301552	0.579777		69.2326	-0.480379	0.226207	-2.12362	0.0337019	0.44859		ARID5A	AT-rich interaction domain 5A [Source:VGNC Symbol;Acc:VGNC:85510]	ARID5A	protein_coding	2452	3	46701632	46714113	-1
ENSSSCG00000038071		-0.427431	3.28526	5.46488	0.0302906	0.579777		64.3146	-0.399959	0.171721	-2.32913	0.0198524	0.361189		RASL12	RAS like family 12 [Source:VGNC Symbol;Acc:VGNC:92121]	RASL12	protein_coding	2433	1	163089444	163103523	-1
ENSSSCG00000024932		0.289434	5.29322	5.46413	0.0303007	0.579777		265.695	0.317158	0.0880038	3.60391	0.00031347	0.0478082		CERS5	ceramide synthase 5 [Source:VGNC Symbol;Acc:VGNC:97926]	CERS5	protein_coding	3170	5	16037747	16070007	-1
ENSSSCG00000015337		-0.236631	5.8608	5.45596	0.0304106	0.579777		396.296	-0.213769	0.0855395	-2.49907	0.012452	0.295507					protein_coding	3965	9	76286988	76349256	-1
ENSSSCG00000004049		0.802044	3.08865	5.49331	0.0304209	0.579777		53.5955	0.78136	0.312571	2.49978	0.012427	0.295507		ACAT2	acetyl-CoA acetyltransferase 2 [Source:VGNC Symbol;Acc:VGNC:85005]	ACAT2	protein_coding	3662	1	7598735	7612866	-1
ENSSSCG00000033112		-0.58756	2.41965	5.4531	0.0304491	0.579777		33.6323	-0.569395	0.233032	-2.44342	0.014549	0.317263		TSPYL5	TSPY like 5 [Source:VGNC Symbol;Acc:VGNC:94520]	TSPYL5	protein_coding	4456	4	39362947	39367402	1
ENSSSCG00000013105		-0.527302	2.2666	5.44962	0.0304961	0.579777		29.8632	-0.505994	0.202667	-2.49668	0.0125364	0.295585		CCDC86	coiled-coil domain containing 86 [Source:VGNC Symbol;Acc:VGNC:86323]	CCDC86	protein_coding	3274	2	10895652	10906119	-1
ENSSSCG00000039962		0.394536	7.94017	5.44943	0.0304985	0.579777		1701.31	0.427114	0.20257	2.10848	0.0349899	0.450789		HSPB1	heat shock protein family B (small) member 1 [Source:NCBI gene (formerly Entrezgene);Acc:493184]		protein_coding	858	3	10037949	10039704	-1
ENSSSCG00000056277		0.411512	3.74986	5.44198	0.0305995	0.579777		88.9286	0.447979	0.163189	2.74516	0.00604821	0.226664		KCNA5	potassium voltage-gated channel subfamily A member 5 [Source:NCBI gene (formerly Entrezgene);Acc:474166]		protein_coding	2872	5	65439336	65442207	-1
ENSSSCG00000016364		-0.277301	8.2212	5.43518	0.0306918	0.579777		2049.87	-0.260187	0.0910993	-2.85608	0.00428911	0.200524		GPC1	glypican 1 [Source:VGNC Symbol;Acc:VGNC:96329]	GPC1	protein_coding	3341	15	139457669	139484670	1
ENSSSCG00000029606		0.69977	3.7013	5.47476	0.0307257	0.579777		85.0776	0.69166	0.276509	2.5014	0.0123702	0.295507		AOX1	aldehyde oxidase 1 [Source:NCBI gene (formerly Entrezgene);Acc:100523701]		protein_coding	5582	15	104157527	104236006	1
ENSSSCG00000037958		0.268318	6.81952	5.42988	0.0307641	0.579777		787.989	0.293323	0.133751	2.19306	0.0283033	0.420241		TOB2	transducer of ERBB2, 2 [Source:VGNC Symbol;Acc:VGNC:94298]	TOB2	protein_coding	4944	5	7086651	7098637	1
ENSSSCG00000037070		-0.436851	3.69306	5.42757	0.0307956	0.579777		87.5049	-0.414065	0.193616	-2.13859	0.0324687	0.443494		GRID2IP	Grid2 interacting protein [Source:VGNC Symbol;Acc:VGNC:88675]	GRID2IP	protein_coding	5215	3	4666678	4700037	1
ENSSSCG00000001164		-0.369835	2.66468	5.42635	0.0308122	0.579777		42.3003	-0.346679	0.166471	-2.08251	0.0372957	0.459889		ZNF184	zinc finger protein 184 [Source:VGNC Symbol;Acc:VGNC:95200]	ZNF184	protein_coding	3073	7	21413350	21435221	-1
ENSSSCG00000034868		0.242151	5.5896	5.4263	0.0308129	0.579777		330.093	0.261939	0.101556	2.57925	0.00990142	0.270943		VAMP2	vesicle associated membrane protein 2 [Source:HGNC Symbol;Acc:HGNC:12643]	VAMP2	protein_coding	3066	12	53378409	53382240	-1
ENSSSCG00000004403		-0.406993	2.51076	5.42191	0.030873	0.579777		37.0039	-0.380828	0.179807	-2.11798	0.0341766	0.449009		CDC40	cell division cycle 40 [Source:VGNC Symbol;Acc:VGNC:86452]	CDC40	protein_coding	2166	1	76179164	76232959	1
ENSSSCG00000029456		-0.744266	4.46098	5.50487	0.0309502	0.579777		144.747	-0.731556	0.287151	-2.54763	0.0108457	0.280873		SLC7A1	solute carrier family 7 member 1 [Source:VGNC Symbol;Acc:VGNC:93169]	SLC7A1	protein_coding	6405	11	6538045	6604658	-1
ENSSSCG00000007109		-0.288288	5.10899	5.41445	0.0309754	0.579777		233.785	-0.262152	0.0991939	-2.64283	0.00822171	0.260305		XRN2	5'-3' exoribonuclease 2 [Source:VGNC Symbol;Acc:VGNC:95571]	XRN2	protein_coding	3338	17	29107667	29193479	1
ENSSSCG00000011562		-0.253851	6.06534	5.41414	0.0309797	0.579777		458.501	-0.222781	0.0966774	-2.30437	0.0212018	0.369441		EMC3	ER membrane protein complex subunit 3 [Source:VGNC Symbol;Acc:VGNC:87671]	EMC3	protein_coding	5244	13	66217970	66241935	-1
ENSSSCG00000009405		-0.316984	8.53364	5.40904	0.0310499	0.580115		2558.52	-0.289815	0.127987	-2.26441	0.0235491	0.388778		SUCLA2	succinate-CoA ligase ADP-forming subunit beta [Source:VGNC Symbol;Acc:VGNC:109413]	SUCLA2	protein_coding	6416	11	19616495	19670662	1
ENSSSCG00000023031		-0.937395	5.21183	5.56571	0.0311005	0.580115		247.065	-0.915444	0.341115	-2.68368	0.00728166	0.245055		TNNT2	troponin T2, cardiac type [Source:NCBI gene (formerly Entrezgene);Acc:100622450]		protein_coding	1148	10	23749335	23763396	-1
ENSSSCG00000033385		-0.326956	6.0635	5.39611	0.0312288	0.581546		454.644	-0.291593	0.146159	-1.99504	0.0460384	0.482963					protein_coding	5876	14	43057893	43189736	1
ENSSSCG00000023498		-0.335804	9.40572	5.38096	0.0314398	0.584512		4667.15	-0.305632	0.13762	-2.22083	0.0263623	0.410509		HSPB6	heat shock protein family B (small) member 6 [Source:VGNC Symbol;Acc:VGNC:96628]	HSPB6	protein_coding	1434	6	45181443	45183998	-1
ENSSSCG00000000024		-0.27786	6.92495	5.37263	0.0315566	0.585718		840.761	-0.245143	0.137894	-1.77776	0.0754439	0.555015		PARVB	parvin beta [Source:VGNC Symbol;Acc:VGNC:91186]	PARVB	protein_coding	3624	5	4906685	5015441	-1
ENSSSCG00000006632		-0.445706	4.16815	5.35296	0.0318343	0.589891		119.535	-0.417767	0.168571	-2.47829	0.0132014	0.303032		SCNM1	sodium channel modifier 1 [Source:VGNC Symbol;Acc:VGNC:92639]	SCNM1	protein_coding	877	4	98079851	98082351	-1
ENSSSCG00000040575		0.862644	3.7953	5.44217	0.0318978	0.589891		93.7151	0.875311	0.365855	2.3925	0.0167338	0.33749		ISG15	ISG15 ubiquitin like modifier [Source:NCBI gene (formerly Entrezgene);Acc:100145895]		protein_coding	634	6	63363173	63364208	1
ENSSSCG00000003018		0.897409	6.00127	5.50772	0.0319383	0.589891		427.027	0.880779	0.346831	2.53951	0.0111008	0.283579		LIPE	lipase E, hormone sensitive type [Source:VGNC Symbol;Acc:VGNC:98493]	LIPE	protein_coding	3780	6	49540708	49560125	1
ENSSSCG00000014347		-0.239983	7.33934	5.33308	0.0321176	0.591122		1120.49	-0.204626	0.109517	-1.86843	0.0617018	0.513757		PROB1	proline rich basic protein 1 [Source:VGNC Symbol;Acc:VGNC:91827]	PROB1	protein_coding	3060	2	141282086	141285145	-1
ENSSSCG00000003204		-0.457206	3.72733	5.33276	0.0321222	0.591122		87.4739	-0.447197	0.17295	-2.5857	0.00971801	0.270187		VRK3	VRK serine/threonine kinase 3 [Source:VGNC Symbol;Acc:VGNC:98409]	VRK3	protein_coding	3270	6	54973782	55030716	-1
ENSSSCG00000028646		-0.194631	6.22901	5.32998	0.0321621	0.591122		517.657	-0.17084	0.0833914	-2.04866	0.0404958	0.47038		MMADHC	metabolism of cobalamin associated D [Source:VGNC Symbol;Acc:VGNC:96071]	MMADHC	protein_coding	4833	15	2499154	2520799	1
ENSSSCG00000012156		-0.384743	2.64218	5.32057	0.0322974	0.592483		41.0953	-0.360795	0.171894	-2.09893	0.0358228	0.453005		CDKL5	cyclin dependent kinase like 5 [Source:VGNC Symbol;Acc:VGNC:86513]	CDKL5	protein_coding	5162	X	14952225	15078855	1
ENSSSCG00000052963		-0.593271	5.07821	5.3734	0.0323411	0.592483		233.988	-0.542613	0.295169	-1.83831	0.0660162	0.528984		SSH2	slingshot protein phosphatase 2 [Source:HGNC Symbol;Acc:HGNC:30580]	SSH2	protein_coding	4386	12	45823002	46015446	-1
ENSSSCG00000055210		-0.395261	4.67654	5.31296	0.0324074	0.592735		176.801	-0.356924	0.216173	-1.6511	0.0987174	0.606853					lncRNA	1669	12	45819400	45821960	-1
ENSSSCG00000015712		-0.313987	4.99922	5.29359	0.0326891	0.593495		217.572	-0.290391	0.115903	-2.50547	0.0122288	0.294589		DDX18	DEAD-box helicase 18 [Source:VGNC Symbol;Acc:VGNC:99709]	DDX18	protein_coding	3953	15	23425669	23442980	1
ENSSSCG00000033700		-0.256644	5.51396	5.28863	0.0327617	0.593495		311.572	-0.229535	0.0948584	-2.41977	0.0155303	0.326972					protein_coding	2128	14	90481070	90506642	1
ENSSSCG00000005124		-0.524012	2.2248	5.28747	0.0327787	0.593495		29.7672	-0.494122	0.223823	-2.20765	0.027269	0.414327		IFT74	intraflagellar transport 74 [Source:VGNC Symbol;Acc:VGNC:89050]	IFT74	protein_coding	3124	1	196086072	196173880	-1
ENSSSCG00000005243		-0.29049	5.35235	5.28707	0.0327846	0.593495		279.359	-0.26173	0.1284	-2.03839	0.0415108	0.471141		PGM5	phosphoglucomutase 5 [Source:VGNC Symbol;Acc:VGNC:91358]	PGM5	protein_coding	3248	1	221634524	221836459	1
ENSSSCG00000055629		0.422783	2.60532	5.28673	0.0327895	0.593495		40.998	0.448041	0.21657	2.06881	0.0385643	0.46427					protein_coding	381	4	99196927	99197307	-1
ENSSSCG00000017868		-0.378762	7.85511	5.2841	0.0328281	0.593495		1600.05	-0.349662	0.178816	-1.95543	0.0505324	0.485226		P2RX5	purinergic receptor P2X 5 [Source:VGNC Symbol;Acc:VGNC:110212]	P2RX5	protein_coding	6383	12	49778800	49796110	-1
ENSSSCG00000038530		0.556203	2.28865	5.28384	0.0328319	0.593495		31.8696	0.587502	0.275678	2.13111	0.0330799	0.446639		TMEM240	transmembrane protein 240 [Source:VGNC Symbol;Acc:VGNC:94150]	TMEM240	protein_coding	1344	6	63721656	63727526	-1
ENSSSCG00000027738		-0.271896	7.08312	5.28127	0.0328697	0.593495		937.188	-0.238599	0.134233	-1.77751	0.0754849	0.555015		LRRFIP2	LRR binding FLII interacting protein 2 [Source:VGNC Symbol;Acc:VGNC:89858]	LRRFIP2	protein_coding	5372	13	21670424	21793043	1
ENSSSCG00000015755		0.276158	6.23301	5.27536	0.0329567	0.594116		522.466	0.316766	0.154245	2.05365	0.0400097	0.469925		AGPAT5	1-acylglycerol-3-phosphate O-acyltransferase 5 [Source:VGNC Symbol;Acc:VGNC:95954]	AGPAT5	protein_coding	3677	15	37801183	37853468	1
ENSSSCG00000037719		-0.228975	5.19457	5.26654	0.0330872	0.595517		250.786	-0.197297	0.112071	-1.76047	0.0783282	0.564624		PDPK1	3-phosphoinositide dependent protein kinase 1 [Source:VGNC Symbol;Acc:VGNC:110697]	PDPK1	protein_coding	5210	3	39432058	39512601	-1
ENSSSCG00000007465		-0.309304	4.20675	5.25786	0.0332161	0.596065		126.75	-0.276492	0.145712	-1.89753	0.0577585	0.501067		B4GALT5	beta-1,4-galactosyltransferase 5 [Source:VGNC Symbol;Acc:VGNC:96499]	B4GALT5	protein_coding	1700	17	51259813	51334020	-1
ENSSSCG00000033189		0.611367	3.28233	5.26033	0.0332233	0.596065		66.2647	0.630975	0.296529	2.12787	0.0333477	0.447843			family with sequence similarity 107 member A [Source:NCBI gene (formerly Entrezgene);Acc:100516512]		protein_coding	3256	13	40276903	40421972	-1
ENSSSCG00000014893		-0.42401	4.52844	5.24522	0.0334049	0.597954		154.533	-0.38246	0.18767	-2.03794	0.0415559	0.471141		NARS2	asparaginyl-tRNA synthetase 2, mitochondrial [Source:VGNC Symbol;Acc:VGNC:104003]	NARS2	protein_coding	6951	9	12867686	13010887	-1
ENSSSCG00000003521		0.503568	3.10074	5.23712	0.0335265	0.597954		58.5152	0.531161	0.260342	2.04024	0.0413262	0.471141			Wnt family member 4 [Source:VGNC Symbol;Acc:VGNC:94972]		protein_coding	1419	6	80112277	80137952	-1
ENSSSCG00000010542		-0.305982	4.10948	5.23652	0.0335355	0.597954		116.627	-0.276227	0.125906	-2.19391	0.0282416	0.420241		CUTC	cutC copper transporter [Source:VGNC Symbol;Acc:VGNC:87092]	CUTC	protein_coding	5100	14	110895067	110925428	1
ENSSSCG00000026453		-0.68277	5.15532	5.32206	0.0336165	0.597954		247.19	-0.660443	0.296761	-2.22551	0.0260473	0.408402		ACSM5	acyl-CoA synthetase medium chain family member 5 [Source:VGNC Symbol;Acc:VGNC:85036]	ACSM5	protein_coding	3293	3	25393190	25422476	-1
ENSSSCG00000036210		-0.208824	6.09331	5.2286	0.0336549	0.597954		467.068	-0.181733	0.0732431	-2.48123	0.0130929	0.302478		DYNC1LI2	dynein cytoplasmic 1 light intermediate chain 2 [Source:VGNC Symbol;Acc:VGNC:87498]	DYNC1LI2	protein_coding	4565	6	27416477	27446360	-1
ENSSSCG00000034321		0.259565	4.90821	5.22157	0.0337613	0.597954		206.941	0.289944	0.108573	2.67049	0.00757402	0.250304		TP53INP1	tumor protein p53 inducible nuclear protein 1 [Source:VGNC Symbol;Acc:VGNC:94329]	TP53INP1	protein_coding	5816	4	41747654	41766685	1
ENSSSCG00000029441		-0.347986	12.8699	5.22116	0.0337676	0.597954		51783.2	-0.313146	0.160112	-1.95579	0.0504901	0.485226			myosin, heavy chain 2, skeletal muscle, adult [Source:NCBI gene (formerly Entrezgene);Acc:397256]		protein_coding	6323	12	55253872	55277616	-1
ENSSSCG00000007203		-0.182722	6.23052	5.21862	0.0338061	0.597954		516.349	-0.154363	0.0764389	-2.01943	0.0434424	0.474112					protein_coding	6143	17	34693061	34754052	1
ENSSSCG00000026940		-0.447596	3.86588	5.21278	0.0338949	0.597954		95.3906	-0.422995	0.168457	-2.511	0.012039	0.291888		CASP10	caspase 10 [Source:VGNC Symbol;Acc:VGNC:95638]	CASP10	protein_coding	7053	15	104858100	104894933	1
ENSSSCG00000025534		-0.31273	6.29908	5.20914	0.0339503	0.597954		538.46	-0.286694	0.130316	-2.19999	0.0278074	0.419124		CSE1L	chromosome segregation 1 like [Source:VGNC Symbol;Acc:VGNC:96039]	CSE1L	protein_coding	4078	17	50744910	50797548	1
ENSSSCG00000004753		-0.242549	4.65095	5.2069	0.0339845	0.597954		170.486	-0.221217	0.0880369	-2.51277	0.0119786	0.29109		INO80	INO80 complex ATPase subunit [Source:VGNC Symbol;Acc:VGNC:89138]	INO80	protein_coding	8110	1	130201718	130342838	1
ENSSSCG00000036145		-0.339987	5.99944	5.20542	0.0340072	0.597954		441.328	-0.29884	0.179238	-1.66728	0.0954584	0.601558		PRKAA2	protein kinase AMP-activated catalytic subunit alpha 2 [Source:VGNC Symbol;Acc:VGNC:91798]	PRKAA2	protein_coding	2546	6	155681784	155754278	-1
ENSSSCG00000014410		0.457645	4.42916	5.19973	0.0340943	0.597954		151.27	0.485745	0.229879	2.11305	0.0345968	0.449665		SH3RF2	SH3 domain containing ring finger 2 [Source:VGNC Symbol;Acc:VGNC:92831]	SH3RF2	protein_coding	4144	2	147290579	147413143	1
ENSSSCG00000000136		-0.50428	2.10566	5.19947	0.0340983	0.597954		26.4492	-0.498532	0.214916	-2.31966	0.0203593	0.362908		CSF2RB	colony stimulating factor 2 receptor subunit beta [Source:VGNC Symbol;Acc:VGNC:87033]	CSF2RB	protein_coding	4932	5	10816376	10840618	-1
ENSSSCG00000008979		0.488497	5.70282	5.22592	0.0341571	0.597954		364.255	0.532815	0.239832	2.22161	0.0263095	0.410509		NUP54	nucleoporin 54 [Source:VGNC Symbol;Acc:VGNC:98950]	NUP54	protein_coding	7075	8	71792155	71833157	-1
ENSSSCG00000025822		1.17236	3.88745	5.34333	0.0342503	0.597954		94.6477	1.13393	0.435668	2.60274	0.00924813	0.266797		SFRP1	secreted frizzled related protein 1 [Source:VGNC Symbol;Acc:VGNC:95493]	SFRP1	protein_coding	3960	17	10436426	10489748	-1
ENSSSCG00000006982		0.40911	3.17145	5.18958	0.0342504	0.597954		61.3162	0.443683	0.214487	2.06857	0.0385862	0.46427		ZDHHC2	zinc finger DHHC-type palmitoyltransferase 2 [Source:VGNC Symbol;Acc:VGNC:95886]	ZDHHC2	protein_coding	4228	17	4855345	4928664	1
ENSSSCG00000000194		-0.492774	5.93075	5.21927	0.0343164	0.597954		411.016	-0.460541	0.18978	-2.42671	0.0152363	0.322279					protein_coding	2650	5	15153106	15270122	1
ENSSSCG00000021718		-0.280155	3.98259	5.17725	0.0344409	0.597954		107.647	-0.262223	0.10942	-2.39648	0.0165534	0.33505		METTL17	methyltransferase like 17 [Source:NCBI gene (formerly Entrezgene);Acc:100625593]		protein_coding	1542	7	78138233	78145331	-1
ENSSSCG00000005662		0.311473	3.06043	5.17598	0.0344607	0.597954		54.8362	0.332754	0.136595	2.43607	0.0148478	0.319086		SPOUT1	SPOUT domain containing methyltransferase 1 [Source:VGNC Symbol;Acc:VGNC:93418]	SPOUT1	protein_coding	2784	1	269157176	269167087	-1
ENSSSCG00000017199		-0.389313	5.07171	5.17511	0.0344742	0.597954		227.843	-0.377397	0.156521	-2.41116	0.0159021	0.330166		TRIM47	tripartite motif containing 47 [Source:VGNC Symbol;Acc:VGNC:94419]	TRIM47	protein_coding	2340	12	5535236	5539715	1
ENSSSCG00000050458		-0.726769	3.69023	5.22192	0.0344991	0.597954		83.7076	-0.693024	0.303484	-2.28356	0.0223973	0.378741		MPEG1	macrophage expressed 1 [Source:NCBI gene (formerly Entrezgene);Acc:100516953]		protein_coding	3957	2	12194327	12198351	1
ENSSSCG00000003154		-0.534661	9.20459	5.21383	0.0346083	0.597954		4051.88	-0.508674	0.21986	-2.31363	0.0206882	0.366151		GYS1	glycogen synthase 1 [Source:NCBI gene (formerly Entrezgene);Acc:574064]		protein_coding	5169	6	54233050	54250261	-1
ENSSSCG00000009436		-0.317345	3.54897	5.16186	0.0346806	0.597954		77.8778	-0.295065	0.130771	-2.25635	0.0240485	0.391825		MTRF1	mitochondrial translation release factor 1 [Source:VGNC Symbol;Acc:VGNC:90471]	MTRF1	protein_coding	2913	11	25603809	25639177	1
ENSSSCG00000032043		-0.42018	4.97518	5.15404	0.0348031	0.597954		214.725	-0.394653	0.202264	-1.95117	0.0510363	0.485555		SLC35D1	solute carrier family 35 member D1 [Source:VGNC Symbol;Acc:VGNC:98614]	SLC35D1	protein_coding	5797	6	145533537	145596066	1
ENSSSCG00000038717		-0.34859	3.6947	5.15372	0.0348081	0.597954		86.7574	-0.327365	0.146386	-2.23632	0.0253311	0.402955		FARS2	phenylalanyl-tRNA synthetase 2, mitochondrial [Source:VGNC Symbol;Acc:VGNC:88013]	FARS2	protein_coding	1472	7	3262396	3557407	1
ENSSSCG00000011441		0.362936	9.6364	5.15103	0.0348503	0.597954		5548.93	0.374472	0.190111	1.96975	0.0488665	0.483799		TNNC1	troponin C1, slow skeletal and cardiac type [Source:NCBI gene (formerly Entrezgene);Acc:100156435]		protein_coding	699	13	34591386	34594337	-1
ENSSSCG00000040673		0.471527	3.25403	5.14882	0.0348852	0.597954		63.8544	0.479742	0.2193	2.18761	0.0286979	0.421826		TMEM140	transmembrane protein 140 [Source:VGNC Symbol;Acc:VGNC:94088]	TMEM140	protein_coding	2212	18	14133374	14148618	-1
ENSSSCG00000003155		-0.520505	4.39431	5.15933	0.034956	0.597954		143.322	-0.483356	0.242014	-1.99722	0.0458012	0.482963		PPP1R15A	protein phosphatase 1 regulatory subunit 15A [Source:VGNC Symbol;Acc:VGNC:91725]	PPP1R15A	protein_coding	2303	6	54172050	54175463	1
ENSSSCG00000005030		0.358021	6.79622	5.14111	0.0350067	0.597954		760.626	0.35761	0.160636	2.22622	0.0259994	0.408241		NID2	nidogen 2 [Source:VGNC Symbol;Acc:VGNC:90743]	NID2	protein_coding	4850	1	181699106	181815167	-1
ENSSSCG00000039198		0.311698	4.89005	5.13835	0.0350503	0.597954		203.636	0.334932	0.168455	1.98826	0.0467832	0.482963		PCGF2	polycomb group ring finger 2 [Source:VGNC Symbol;Acc:VGNC:91219]	PCGF2	protein_coding	2558	12	23362654	23375775	1
ENSSSCG00000055651		0.508796	7.13279	5.17981	0.0350624	0.597954		954.202	0.518065	0.207549	2.4961	0.0125566	0.295585		C1S	complement C1s [Source:NCBI gene (formerly Entrezgene);Acc:397274]	C1S	protein_coding	2952	5	63670312	63708214	-1
ENSSSCG00000012127		-0.299444	3.21756	5.13666	0.0350771	0.597954		61.9794	-0.283186	0.132973	-2.12965	0.0332004	0.447193		GEMIN8	gem nuclear organelle associated protein 8 [Source:VGNC Symbol;Acc:VGNC:88416]	GEMIN8	protein_coding	1330	X	10647028	10671184	-1
ENSSSCG00000040125		-0.410016	5.21824	5.13	0.0351922	0.597989		250.632	-0.403026	0.159696	-2.52371	0.0116124	0.286204		HSF4	heat shock transcription factor 4 [Source:HGNC Symbol;Acc:HGNC:5227]	HSF4	protein_coding	1917	6	27808652	27818750	1
ENSSSCG00000032962		-0.231361	6.52739	5.12712	0.0352285	0.597989		636.109	-0.20016	0.102963	-1.94399	0.0518966	0.487568		ZNF664	zinc finger protein 664 [Source:VGNC Symbol;Acc:VGNC:95288]	ZNF664	protein_coding	4465	14	29031605	29068864	-1
ENSSSCG00000025912		-0.264301	5.20895	5.12651	0.0352382	0.597989		251.709	-0.240582	0.112676	-2.13516	0.0327477	0.444816		URI1	URI1 prefoldin like chaperone [Source:VGNC Symbol;Acc:VGNC:94731]	URI1	protein_coding	3432	6	40023595	40110536	1
ENSSSCG00000011304		0.296827	3.37903	5.12118	0.0353232	0.598532		70.2912	0.321447	0.140953	2.28052	0.0225771	0.379469		ZNF197	zinc finger protein 197 [Source:VGNC Symbol;Acc:VGNC:95202]	ZNF197	protein_coding	7764	13	27875490	27902191	1
ENSSSCG00000017518		0.39321	4.09476	5.1024	0.0356244	0.600211		116.274	0.41251	0.158402	2.6042	0.00920903	0.266797		OSBPL7	oxysterol binding protein like 7 [Source:VGNC Symbol;Acc:VGNC:91073]	OSBPL7	protein_coding	3707	12	24059124	24076109	-1
ENSSSCG00000003017		-0.328131	4.99929	5.10044	0.035656	0.600211		214.479	-0.310209	0.102031	-3.04036	0.00236299	0.157746		TGFB1	transforming growth factor beta 1 [Source:VGNC Symbol;Acc:VGNC:98656]	TGFB1	protein_coding	3156	6	49332173	49349046	-1
ENSSSCG00000001835		-0.448685	2.57881	5.09997	0.0356636	0.600211		38.3935	-0.421173	0.218716	-1.92566	0.0541467	0.493686		ABHD2	abhydrolase domain containing 2, acylglycerol lipase [Source:VGNC Symbol;Acc:VGNC:84980]	ABHD2	protein_coding	1640	7	54655804	54770131	1
ENSSSCG00000015196		0.303572	3.91077	5.09907	0.0356781	0.600211		101.786	0.329347	0.1479	2.22683	0.0259589	0.408174		SIAE	sialic acid acetylesterase [Source:VGNC Symbol;Acc:VGNC:92864]	SIAE	protein_coding	5574	9	51879224	51918827	-1
ENSSSCG00000006391		-0.288725	9.92939	5.09844	0.0356882	0.600211		6797.78	-0.253273	0.156723	-1.61605	0.106083	0.623063		ATP1A2	ATPase Na+/K+ transporting subunit alpha 2 [Source:NCBI gene (formerly Entrezgene);Acc:396828]	ATP1A2	protein_coding	5278	4	90341322	90370996	-1
ENSSSCG00000008261		0.509087	5.3775	5.12747	0.0358374	0.601823		284.028	0.543202	0.228293	2.37941	0.0173402	0.344677		HK2	hexokinase 2 [Source:NCBI gene (formerly Entrezgene);Acc:494561]		protein_coding	5298	3	68153835	68231615	-1
ENSSSCG00000003140		-0.496012	4.11712	5.08851	0.0358942	0.601882		118.622	-0.473544	0.240304	-1.9706	0.0487697	0.483799		FGF21	fibroblast growth factor 21 [Source:NCBI gene (formerly Entrezgene);Acc:100302504]		protein_coding	2769	6	54080739	54084601	1
ENSSSCG00000000672		0.817847	2.93503	5.11804	0.0360005	0.602768		47.2686	0.783925	0.326487	2.40109	0.0163463	0.331453		CLSTN3	calsyntenin 3 [Source:VGNC Symbol;Acc:VGNC:86786]	CLSTN3	protein_coding	3869	5	63572065	63599525	-1
ENSSSCG00000009956		-0.301752	5.13534	5.07228	0.0361136	0.603299		237.786	-0.282686	0.107582	-2.62763	0.00859819	0.261834		GRK3	G protein-coupled receptor kinase 3 [Source:VGNC Symbol;Acc:VGNC:88695]	GRK3	protein_coding	6186	14	43224930	43442965	1
ENSSSCG00000003771		0.209289	5.90905	5.05867	0.0363371	0.603299		413.368	0.238662	0.105269	2.26717	0.0233799	0.388537		FUBP1	far upstream element binding protein 1 [Source:VGNC Symbol;Acc:VGNC:96781]	FUBP1	protein_coding	7231	6	135281521	135318714	1
ENSSSCG00000030395		-0.410932	7.86191	5.06516	0.0363581	0.603299		1616.43	-0.37919	0.212991	-1.78031	0.0750256	0.555015		ASB5	ankyrin repeat and SOCS box containing 5 [Source:VGNC Symbol;Acc:VGNC:95834]	ASB5	protein_coding	3479	15	38710179	38790460	-1
ENSSSCG00000001070		0.290524	5.64177	5.05566	0.0363868	0.603299		346.546	0.329907	0.16289	2.02533	0.0428331	0.473794		FAM8A1	family with sequence similarity 8 member A1 [Source:VGNC Symbol;Acc:VGNC:87996]	FAM8A1	protein_coding	4286	7	13378139	13390889	1
ENSSSCG00000033509		-0.607256	3.12999	5.05299	0.0364405	0.603299		57.0986	-0.579135	0.261136	-2.21775	0.0265719	0.412624		SAMD11	sterile alpha motif domain containing 11 [Source:VGNC Symbol;Acc:VGNC:92564]	SAMD11	protein_coding	3258	6	63287713	63308482	1
ENSSSCG00000003998		0.407207	2.68405	5.04632	0.0365414	0.603299		41.9002	0.423065	0.190917	2.21596	0.026694	0.412823					protein_coding	2548	6	62833585	62859304	1
ENSSSCG00000005970		0.788715	3.10552	5.08461	0.0365527	0.603299		53.6094	0.7834	0.318698	2.45812	0.0139665	0.311107		SQLE	squalene epoxidase [Source:VGNC Symbol;Acc:VGNC:93444]	SQLE	protein_coding	2794	4	14669791	14700126	-1
ENSSSCG00000017557		0.804112	3.21027	5.09055	0.0365536	0.603299		62.9969	0.819461	0.382977	2.13971	0.0323781	0.443494		WFIKKN2	WAP, follistatin/kazal, immunoglobulin, kunitz and netrin domain containing 2 [Source:VGNC Symbol;Acc:VGNC:99105]	WFIKKN2	protein_coding	3630	12	27093679	27100409	1
ENSSSCG00000012769		-0.357753	5.80093	5.0347	0.0367348	0.603299		382.493	-0.32673	0.176957	-1.84638	0.0648377	0.52452		ATP2B3	ATPase plasma membrane Ca2+ transporting 3 [Source:VGNC Symbol;Acc:VGNC:85650]	ATP2B3	protein_coding	6797	X	124301713	124357653	1
ENSSSCG00000006453		-0.335861	3.69942	5.03369	0.0367516	0.603299		86.529	-0.31606	0.146673	-2.15487	0.0311721	0.436325		KIRREL1	kirre like nephrin family adhesion molecule 1 [Source:VGNC Symbol;Acc:VGNC:89480]	KIRREL1	protein_coding	4419	4	92176746	92290610	-1
ENSSSCG00000042169		-1.06772	4.48032	5.18084	0.0367829	0.603299		150.995	-1.0315	0.487035	-2.11792	0.0341822	0.449009		METTL21EP	methyltransferase like 21E, pseudogene [Source:HGNC Symbol;Acc:HGNC:41948]	METTL21EP	protein_coding	1488	11	71174395	71192224	1
ENSSSCG00000059551		-0.735775	3.38723	5.06993	0.0367939	0.603299		67.7518	-0.71821	0.304628	-2.35766	0.0183904	0.351932		EIF4EBP3	eukaryotic translation initiation factor 4E binding protein 3 [Source:NCBI gene (formerly Entrezgene);Acc:100529254]		protein_coding	700	2	142303859	142305716	1
ENSSSCG00000030119		0.235536	4.82268	5.02987	0.0368154	0.603299		192.486	0.258745	0.103479	2.50046	0.0124033	0.295507		PRPF3	pre-mRNA processing factor 3 [Source:VGNC Symbol;Acc:VGNC:91840]	PRPF3	protein_coding	4110	4	98745269	98785807	-1
ENSSSCG00000010638		0.409023	3.40031	5.02928	0.0368252	0.603299		69.8167	0.426802	0.166486	2.5636	0.0103593	0.276756		TCF7L2	transcription factor 7 like 2 [Source:VGNC Symbol;Acc:VGNC:93825]	TCF7L2	protein_coding	7233	14	123343412	123546417	1
ENSSSCG00000007763		-0.262323	7.16535	5.026	0.0368802	0.603299		985.593	-0.239533	0.0885117	-2.70623	0.00680519	0.239009		BCKDK	branched chain keto acid dehydrogenase kinase [Source:VGNC Symbol;Acc:VGNC:85778]	BCKDK	protein_coding	2177	3	17375354	17380880	-1
ENSSSCG00000005083		0.393348	5.04183	5.02556	0.0368875	0.603299		226.595	0.420935	0.190207	2.21303	0.0268954	0.413647		DHRS7	dehydrogenase/reductase 7 [Source:NCBI gene (formerly Entrezgene);Acc:100152785]		protein_coding	3590	1	189151131	189170534	-1
ENSSSCG00000000189		0.34369	3.63938	5.01342	0.0370918	0.605762		83.9217	0.360891	0.170366	2.11833	0.0341471	0.449009		LMBR1L	limb development membrane protein 1 like [Source:VGNC Symbol;Acc:VGNC:89753]	LMBR1L	protein_coding	2236	5	15121554	15135252	-1
ENSSSCG00000047800		0.48107	3.02276	5.00418	0.037248	0.606904		53.2299	0.490044	0.203507	2.408	0.0160402	0.331405		TSPYL4	TSPY like 4 [Source:HGNC Symbol;Acc:HGNC:21559]	TSPYL4	protein_coding	5346	1	81887571	81892916	-1
ENSSSCG00000039271		-0.85905	4.90164	5.12485	0.0372694	0.606904		199.826	-0.808238	0.367518	-2.19918	0.0278653	0.419124		ST8SIA2	ST8 alpha-N-acetyl-neuraminide alpha-2,8-sialyltransferase 2 [Source:NCBI gene (formerly Entrezgene);Acc:100158046]		protein_coding	5442	7	86446149	86514393	-1
ENSSSCG00000034448		0.348098	3.57007	4.9926	0.037445	0.608886		79.0123	0.358021	0.145644	2.45819	0.0139639	0.311107		FLT3LG	fms related receptor tyrosine kinase 3 ligand [Source:HGNC Symbol;Acc:HGNC:3766]	FLT3LG	protein_coding	2113	6	54551533	54561489	1
ENSSSCG00000015273		-0.286346	6.66865	4.98725	0.0375363	0.608913		692.475	-0.255103	0.10775	-2.36755	0.0179063	0.34712		ATP2B4	ATPase plasma membrane Ca2+ transporting 4 [Source:VGNC Symbol;Acc:VGNC:85651]	ATP2B4	protein_coding	8912	9	64336499	64445663	1
ENSSSCG00000012965		-0.210002	7.01937	4.98478	0.0375787	0.608913		894.479	-0.182032	0.100126	-1.81803	0.0690595	0.53695		DRAP1	DR1 associated protein 1 [Source:VGNC Symbol;Acc:VGNC:87438]	DRAP1	protein_coding	939	2	6409655	6412395	-1
ENSSSCG00000022442		0.194038	5.46663	4.98303	0.0376085	0.608913		301.825	0.214038	0.0739544	2.89419	0.00380143	0.193036		PAF1	PAF1 homolog, Paf1/RNA polymerase II complex component [Source:VGNC Symbol;Acc:VGNC:91150]	PAF1	protein_coding	2188	6	48046502	48052038	-1
ENSSSCG00000012173		0.281741	5.79308	4.97674	0.0377167	0.609789		377.347	0.294984	0.0999701	2.95072	0.00317033	0.175208		SAT1	spermidine/spermine N1-acetyltransferase 1 [Source:NCBI gene (formerly Entrezgene);Acc:397645]		protein_coding	1120	X	19907906	19910974	1
ENSSSCG00000017126		0.291391	6.02837	4.96502	0.0379187	0.611719		447.021	0.313674	0.118064	2.65681	0.0078885	0.254191		NARF	nuclear prelamin A recognition factor [Source:VGNC Symbol;Acc:VGNC:90582]	NARF	protein_coding	4139	12	632363	651817	-1
ENSSSCG00000013984		-0.299683	2.91685	4.96039	0.0379989	0.611719		49.7328	-0.273539	0.15166	-1.80363	0.0712893	0.545632		SNAP47	synaptosome associated protein 47 [Source:HGNC Symbol;Acc:HGNC:30669]	SNAP47	protein_coding	2612	2	50831116	51006672	1
ENSSSCG00000038607		-0.605186	8.91976	5.03424	0.0380199	0.611719		3340.76	-0.5749	0.261982	-2.19443	0.0282047	0.420241		GADL1	glutamate decarboxylase like 1 [Source:VGNC Symbol;Acc:VGNC:88319]	GADL1	protein_coding	3534	13	16892163	17049305	-1
ENSSSCG00000008073		0.682215	3.82817	5.00128	0.0380529	0.611719		95.0973	0.689681	0.291186	2.36852	0.0178593	0.34712		OMD	osteomodulin [Source:VGNC Symbol;Acc:VGNC:91040]	OMD	protein_coding	5452	3	42142658	42154583	-1
ENSSSCG00000034510		-0.258128	6.77625	4.95386	0.0381124	0.611804		751.926	-0.22597	0.112013	-2.01736	0.0436578	0.475095		ORAI1	ORAI calcium release-activated calcium modulator 1 [Source:NCBI gene (formerly Entrezgene);Acc:100154923]		protein_coding	1579	14	31011644	31027993	-1
ENSSSCG00000038931		-0.283263	4.38696	4.94833	0.0382088	0.612271		141.912	-0.262693	0.118638	-2.21423	0.0268129	0.413528		C6orf120	chromosome 1 C6orf120 homolog [Source:VGNC Symbol;Acc:VGNC:85967]	C6orf120	protein_coding	2471	1	575725	578431	-1
ENSSSCG00000012126		0.502237	3.94212	4.94668	0.03825	0.612271		102.06	0.505181	0.206231	2.44959	0.0143017	0.313692			glycoprotein M6B [Source:VGNC Symbol;Acc:VGNC:103953]		protein_coding	3810	X	10430301	10582354	-1
ENSSSCG00000011361		-0.382523	4.98919	4.93877	0.038376	0.612915		213.861	-0.34827	0.174192	-1.99934	0.0455711	0.482963		SLC26A6	solute carrier family 26 member 6 [Source:VGNC Symbol;Acc:VGNC:93031]	SLC26A6	protein_coding	3862	13	31317877	31330580	-1
ENSSSCG00000012939		-0.289772	4.0354	4.93737	0.0384006	0.612915		110.342	-0.263751	0.120499	-2.18882	0.0286096	0.421826		BRMS1	BRMS1 transcriptional repressor and anoikis regulator [Source:VGNC Symbol;Acc:VGNC:96570]	BRMS1	protein_coding	1558	2	6046098	6053667	1
ENSSSCG00000021811		0.560125	2.02786	4.93438	0.0384531	0.612915		26.3692	0.580644	0.275615	2.10672	0.0351418	0.450789		GDPD3	glycerophosphodiester phosphodiesterase domain containing 3 [Source:VGNC Symbol;Acc:VGNC:88408]	GDPD3	protein_coding	2251	3	18282889	18292092	-1
ENSSSCG00000008404		-0.350922	3.71087	4.93087	0.0385149	0.613034		89.1976	-0.324281	0.1635	-1.98336	0.047327	0.482963		MTIF2	mitochondrial translational initiation factor 2 [Source:VGNC Symbol;Acc:VGNC:90453]	MTIF2	protein_coding	3899	3	85947635	85989111	1
ENSSSCG00000014818		-0.356358	4.53497	4.92777	0.0385694	0.613037		158.092	-0.331542	0.177307	-1.86987	0.0615014	0.512641		STARD10	StAR related lipid transfer domain containing 10 [Source:VGNC Symbol;Acc:VGNC:93530]	STARD10	protein_coding	2548	9	7302814	7332770	-1
ENSSSCG00000026819		0.285953	7.99989	4.91556	0.0387855	0.615604		1768.62	0.294142	0.149344	1.96955	0.0488894	0.483799		NID1	nidogen 1 [Source:VGNC Symbol;Acc:VGNC:90742]	NID1	protein_coding	5855	14	55239577	55390782	1
ENSSSCG00000038738		-0.216913	4.97226	4.90389	0.0389933	0.617615		213.795	-0.195919	0.104785	-1.86973	0.0615212	0.512641		DMWD	DM1 locus, WD repeat containing [Source:VGNC Symbol;Acc:VGNC:96978]	DMWD	protein_coding	2999	6	52110734	52117740	-1
ENSSSCG00000020876		0.53007	2.48655	4.9023	0.0390217	0.617615		37.5051	0.569277	0.277509	2.05138	0.0402297	0.47038		RTL5	retrotransposon Gag like 5 [Source:VGNC Symbol;Acc:VGNC:92498]	RTL5	protein_coding	1695	X	58010839	58012533	-1
ENSSSCG00000007469		-0.270529	4.2886	4.8864	0.0393071	0.620311		131.828	-0.255171	0.110941	-2.30006	0.021445	0.372528		PTPN1	protein tyrosine phosphatase non-receptor type 1 [Source:VGNC Symbol;Acc:VGNC:96519]	PTPN1	protein_coding	4660	17	52017130	52086736	1
ENSSSCG00000007774		0.388399	4.26194	4.88388	0.0393526	0.620311		130.161	0.414367	0.201401	2.05742	0.0396456	0.468944		CTF1	cardiotrophin 1 [Source:VGNC Symbol;Acc:VGNC:102561]	CTF1	protein_coding	1673	3	17539941	17544396	-1
ENSSSCG00000009742		-0.38575	7.41301	4.8801	0.039448	0.620311		1194.35	-0.348812	0.206263	-1.6911	0.0908172	0.592176		ULK1	unc-51 like autophagy activating kinase 1 [Source:VGNC Symbol;Acc:VGNC:94694]	ULK1	protein_coding	5073	14	23423698	23448136	-1
ENSSSCG00000034015		-0.952183	7.588	5.02814	0.0394653	0.620311		1346.85	-0.915243	0.4808	-1.90358	0.0569643	0.49939		XIRP1	xin actin binding repeat containing 1 [Source:NCBI gene (formerly Entrezgene);Acc:100134978]		pseudogene	6266	13	23867474	23876852	-1
ENSSSCG00000006569		0.512358	3.52792	4.87566	0.0395013	0.620311		76.0776	0.507222	0.21954	2.31038	0.0208669	0.368311		SLC27A3	solute carrier family 27 member 3 [Source:VGNC Symbol;Acc:VGNC:93037]	SLC27A3	protein_coding	2379	4	95898804	95903604	-1
ENSSSCG00000000997		0.491061	3.82794	4.87453	0.0395218	0.620311		95.6723	0.527286	0.25159	2.09581	0.0360989	0.45323		PPP1R3G	protein phosphatase 1 regulatory subunit 3G [Source:VGNC Symbol;Acc:VGNC:91740]	PPP1R3G	protein_coding	1062	7	3051149	3052210	1
ENSSSCG00000057418		0.418321	3.3599	4.86999	0.0396042	0.620741		67.189	0.436007	0.166734	2.61499	0.00892306	0.265432		PPP1R3E	protein phosphatase 1 regulatory subunit 3E [Source:HGNC Symbol;Acc:HGNC:14943]	PPP1R3E	protein_coding	3342	7	75776720	75780649	1
ENSSSCG00000003428		0.278414	4.78147	4.85956	0.0397944	0.621048		186.4	0.294657	0.106873	2.75707	0.00583224	0.223648		MTHFR	methylenetetrahydrofolate reductase [Source:VGNC Symbol;Acc:VGNC:90451]	MTHFR	protein_coding	6348	6	71863637	71881820	-1
ENSSSCG00000029687		0.378067	4.35476	4.85784	0.0398257	0.621048		138.107	0.412022	0.178682	2.30589	0.0211166	0.368527		PGAP4	post-GPI attachment to proteins GalNAc transferase 4 [Source:VGNC Symbol;Acc:VGNC:91344]	PGAP4	protein_coding	6583	1	243168416	243190242	-1
ENSSSCG00000036988		0.269555	5.13697	4.84454	0.04007	0.621048		240.341	0.294808	0.130118	2.2657	0.02347	0.388547					protein_coding	1312	7	1980292	1988727	1
ENSSSCG00000028045		-0.224932	5.67581	4.84345	0.04009	0.621048		349.612	-0.208732	0.080681	-2.58712	0.00967805	0.270187		MUL1	mitochondrial E3 ubiquitin protein ligase 1 [Source:VGNC Symbol;Acc:VGNC:90484]	MUL1	protein_coding	2377	6	78747650	78758812	-1
ENSSSCG00000016461		-0.263296	6.85215	4.84292	0.0400998	0.621048		793.782	-0.246027	0.114522	-2.14829	0.0316904	0.438432		ZYX	zyxin [Source:VGNC Symbol;Acc:VGNC:95346]	ZYX	protein_coding	3064	18	6861077	6870265	-1
ENSSSCG00000032413		-0.40508	2.95443	4.84023	0.0401495	0.621048		49.963	-0.386015	0.157302	-2.45397	0.014129	0.312335					protein_coding	1419	8	20607618	20609036	1
ENSSSCG00000029708		0.386308	3.34569	4.83986	0.0401564	0.621048		67.4779	0.394873	0.175213	2.25367	0.0242167	0.392834		SLC25A38	solute carrier family 25 member 38 [Source:VGNC Symbol;Acc:VGNC:93013]	SLC25A38	protein_coding	2748	13	24030653	24044782	1
ENSSSCG00000017382		0.315947	6.17123	4.83652	0.0402181	0.621048		502.25	0.340347	0.178438	1.90737	0.0564729	0.498923		EZH1	enhancer of zeste 1 polycomb repressive complex 2 subunit [Source:NCBI gene (formerly Entrezgene);Acc:100518394]		protein_coding	6250	12	20115297	20141749	1
ENSSSCG00000003654		-0.188387	6.11805	4.83268	0.0402891	0.621048		476.708	-0.15976	0.0775693	-2.05957	0.0394396	0.467757		MACF1	microtubule actin crosslinking factor 1 [Source:VGNC Symbol;Acc:VGNC:98496]	MACF1	protein_coding	14381	6	95153005	95301618	1
ENSSSCG00000034771		-0.278455	4.42497	4.83226	0.040297	0.621048		144.465	-0.261036	0.107175	-2.4356	0.014867	0.319086		CCNDBP1	cyclin D1 binding protein 1 [Source:VGNC Symbol;Acc:VGNC:86354]	CCNDBP1	protein_coding	4672	1	128253035	128269452	-1
ENSSSCG00000006461		0.194852	5.35092	4.83009	0.0403373	0.621048		280.989	0.214559	0.0859594	2.49605	0.0125586	0.295585		ARHGEF11	Rho guanine nucleotide exchange factor 11 [Source:VGNC Symbol;Acc:VGNC:85487]	ARHGEF11	protein_coding	5310	4	93046770	93160084	1
ENSSSCG00000053768		-0.489565	2.11031	4.82352	0.0404594	0.621048		28.1539	-0.465274	0.236064	-1.97097	0.0487275	0.483799		ARL11	ADP ribosylation factor like GTPase 11 [Source:HGNC Symbol;Acc:HGNC:24046]	ARL11	protein_coding	3063	11	18095974	18099819	-1
ENSSSCG00000008772		-0.417383	5.37332	4.82681	0.0405445	0.621048		280.882	-0.378653	0.178757	-2.11825	0.0341536	0.449009		RELL1	RELT like 1 [Source:VGNC Symbol;Acc:VGNC:92206]	RELL1	protein_coding	3698	8	29118514	29190565	-1
ENSSSCG00000003821		0.737943	1.71886	4.80429	0.0408193	0.621048		20.834	0.78584	0.351249	2.23727	0.0252684	0.402936		KANK4	KN motif and ankyrin repeat domains 4 [Source:VGNC Symbol;Acc:VGNC:89298]	KANK4	protein_coding	3484	6	150143912	150184120	1
ENSSSCG00000010821		-0.361778	6.96957	4.80092	0.0408828	0.621048		855.942	-0.334989	0.144116	-2.32445	0.0201015	0.362908		EPRS1	glutamyl-prolyl-tRNA synthetase 1 [Source:VGNC Symbol;Acc:VGNC:96283]	EPRS1	protein_coding	4911	10	9579304	9648414	-1
ENSSSCG00000018032		-0.376535	3.05937	4.79943	0.040911	0.621048		56.5327	-0.350767	0.177274	-1.97867	0.0478535	0.483185		TRPV2	transient receptor potential cation channel subfamily V member 2 [Source:VGNC Symbol;Acc:VGNC:94474]	TRPV2	protein_coding	3468	12	59135329	59152228	-1
ENSSSCG00000022419		-0.288921	5.20616	4.79828	0.0409327	0.621048		250.15	-0.2588	0.112665	-2.29709	0.0216139	0.374243		FEM1B	fem-1 homolog B [Source:VGNC Symbol;Acc:VGNC:88083]	FEM1B	protein_coding	4610	1	166162883	166175937	1
ENSSSCG00000005494		-1.14501	4.83729	4.95605	0.0409774	0.621048		195.306	-1.12379	0.535905	-2.097	0.0359937	0.453005		TNC	tenascin C [Source:VGNC Symbol;Acc:VGNC:103192]	TNC	protein_coding	7903	1	255533238	255630376	-1
ENSSSCG00000014288		-0.236154	5.6204	4.79573	0.0409809	0.621048		336.505	-0.208397	0.108391	-1.92264	0.0545253	0.493686		GDF9	growth differentiation factor 9 [Source:NCBI gene (formerly Entrezgene);Acc:414285]		protein_coding	4315	2	135181089	135187026	-1
ENSSSCG00000015430		-0.324682	4.07066	4.7946	0.0410021	0.621048		114.241	-0.298444	0.135115	-2.20882	0.0271874	0.414204		RINT1	RAD50 interactor 1 [Source:VGNC Symbol;Acc:VGNC:92314]	RINT1	protein_coding	5979	9	105392864	105430160	1
ENSSSCG00000001697		-0.249544	4.87583	4.79386	0.0410162	0.621048		199.987	-0.225279	0.114843	-1.96163	0.049806	0.484232		TMEM63B	transmembrane protein 63B [Source:VGNC Symbol;Acc:VGNC:94197]	TMEM63B	protein_coding	3346	7	39138431	39165077	1
ENSSSCG00000006540		-0.21905	8.09429	4.79159	0.0410591	0.621048		1878.17	-0.195891	0.0750838	-2.60896	0.00908178	0.265943		PBXIP1	PBX homeobox interacting protein 1 [Source:VGNC Symbol;Acc:VGNC:109435]	PBXIP1	protein_coding	5683	4	94832270	94847648	1
ENSSSCG00000004465		0.333141	4.21686	4.78839	0.0411198	0.621048		124.689	0.344844	0.134286	2.56799	0.0102289	0.276545		BCKDHB	branched chain keto acid dehydrogenase E1 subunit beta [Source:VGNC Symbol;Acc:VGNC:85777]	BCKDHB	protein_coding	1571	1	85755743	86017650	-1
ENSSSCG00000007324		-0.287369	3.96939	4.77634	0.0413492	0.621048		105.351	-0.269755	0.12712	-2.12206	0.0338331	0.448746		SOGA1	suppressor of glucose, autophagy associated 1 [Source:VGNC Symbol;Acc:VGNC:95740]	SOGA1	protein_coding	7102	17	40020440	40099001	-1
ENSSSCG00000013747		-0.241241	6.7927	4.77224	0.0414276	0.621048		759.526	-0.210396	0.0892602	-2.35711	0.0184176	0.351932		RAD23A	RAD23 homolog A, nucleotide excision repair protein [Source:VGNC Symbol;Acc:VGNC:92055]	RAD23A	protein_coding	2324	2	66084668	66096329	-1
ENSSSCG00000011299		0.53386	6.84612	4.82255	0.0414411	0.621048		780.438	0.525927	0.229063	2.29599	0.0216765	0.374243		CLEC3B	C-type lectin domain family 3 member B [Source:VGNC Symbol;Acc:VGNC:86754]	CLEC3B	protein_coding	820	13	28219500	28229096	1
ENSSSCG00000007507		1.66261	4.60017	4.9503	0.0414504	0.621048		147.703	1.61029	0.73097	2.20295	0.0275982	0.418202		PCK1	phosphoenolpyruvate carboxykinase 1 [Source:VGNC Symbol;Acc:VGNC:96469]	PCK1	protein_coding	2713	17	57930432	57936522	1
ENSSSCG00000007941		-0.222901	6.51086	4.76255	0.0416134	0.621048		625.311	-0.19687	0.0783163	-2.51378	0.0119447	0.29109		CDIP1	cell death inducing p53 target 1 [Source:VGNC Symbol;Acc:VGNC:86493]	CDIP1	protein_coding	1790	3	37815710	37839009	1
ENSSSCG00000023604		0.265216	6.77022	4.76132	0.0416371	0.621048		752.929	0.277937	0.137016	2.0285	0.0425089	0.473794		LAP3	leucine aminopeptidase 3 [Source:VGNC Symbol;Acc:VGNC:89635]	LAP3	protein_coding	2109	8	12590330	12619107	1
ENSSSCG00000043817		0.450978	3.12225	4.75588	0.0417419	0.621048		59.287	0.467241	0.224141	2.08458	0.037107	0.458821					protein_coding	6975	1	201292659	201506032	1
ENSSSCG00000006911		0.295049	5.98816	4.75528	0.0417536	0.621048		438.459	0.313924	0.148278	2.11713	0.0342485	0.449009		TGFBR3	transforming growth factor beta receptor 3 [Source:VGNC Symbol;Acc:VGNC:93932]	TGFBR3	protein_coding	6054	4	125110072	125316796	1
ENSSSCG00000015407		0.502528	3.74569	4.75392	0.0417798	0.621048		88.3768	0.502036	0.215566	2.32892	0.0198631	0.361189		GNAI1	G protein subunit alpha i1 [Source:VGNC Symbol;Acc:VGNC:88521]	GNAI1	protein_coding	3227	9	100187843	100272532	-1
ENSSSCG00000013226		-0.418085	4.50592	4.75345	0.0417888	0.621048		152.182	-0.411554	0.170799	-2.40957	0.0159711	0.33099		PTPMT1	protein tyrosine phosphatase mitochondrial 1 [Source:NCBI gene (formerly Entrezgene);Acc:100514336]		protein_coding	1638	2	15043613	15052831	-1
ENSSSCG00000041131		-0.430303	2.43659	4.75226	0.0418119	0.621048		35.8422	-0.396625	0.223311	-1.77611	0.0757152	0.555015		SMIM13	small integral membrane protein 13 [Source:HGNC Symbol;Acc:HGNC:27356]	SMIM13	protein_coding	415	7	7774542	7779936	1
ENSSSCG00000008641		-0.335239	3.54502	4.75113	0.0418337	0.621048		76.9246	-0.310251	0.144454	-2.14775	0.0317332	0.438432		ADAM17	ADAM metallopeptidase domain 17 [Source:VGNC Symbol;Acc:VGNC:85065]	ADAM17	protein_coding	5445	3	126795426	126853995	1
ENSSSCG00000031776		-0.332783	3.86849	4.75048	0.0418463	0.621048		101.746	-0.296593	0.17889	-1.65796	0.0973262	0.604215			TUB like protein 4 [Source:VGNC Symbol;Acc:VGNC:94592]		protein_coding	3406	1	8655544	8824497	-1
ENSSSCG00000035101		-0.502771	4.13298	4.75089	0.0420116	0.621048		116.363	-0.464236	0.237804	-1.95218	0.0509164	0.485555		KLF5	KLF transcription factor 5 [Source:NCBI gene (formerly Entrezgene);Acc:100038005]		protein_coding	3214	11	45369810	45388314	1
ENSSSCG00000060530		0.447816	6.58344	4.76284	0.0420676	0.621048		655.135	0.460031	0.20182	2.27941	0.0226427	0.379469		C1R	complement C1r [Source:HGNC Symbol;Acc:HGNC:1246]	C1R	protein_coding	3173	5	63643374	63655143	1
ENSSSCG00000029790		0.221073	6.08151	4.7374	0.0421004	0.621048		466.968	0.248962	0.116032	2.14563	0.0319025	0.439692		PCYOX1	prenylcysteine oxidase 1 [Source:VGNC Symbol;Acc:VGNC:91235]	PCYOX1	protein_coding	3100	3	72207408	72223581	-1
ENSSSCG00000006231		-0.22695	5.2667	4.7334	0.0421785	0.621048		266.659	-0.196845	0.129269	-1.52276	0.12782	0.655613		CHD7	chromodomain helicase DNA binding protein 7 [Source:VGNC Symbol;Acc:VGNC:86633]	CHD7	protein_coding	9065	4	72573453	72694146	-1
ENSSSCG00000025448		-0.356278	4.64136	4.72747	0.0422944	0.621048		168.107	-0.329106	0.136027	-2.41942	0.0155452	0.326972		SERTAD3	SERTA domain containing 3 [Source:VGNC Symbol;Acc:VGNC:92751]	SERTAD3	protein_coding	1697	6	48709065	48713086	-1
ENSSSCG00000027266		1.7971	2.48369	4.86565	0.0423218	0.621048		32.2541	1.72641	0.761596	2.26683	0.0234005	0.388537		PNPLA3	patatin like phospholipase domain containing 3 [Source:VGNC Symbol;Acc:VGNC:103312]	PNPLA3	protein_coding	2532	5	5075622	5092515	-1
ENSSSCG00000036482		0.39446	3.17985	4.72098	0.0424218	0.621048		60.0249	0.403815	0.178522	2.26199	0.023698	0.390031		ZSWIM7	zinc finger SWIM-type containing 7 [Source:VGNC Symbol;Acc:VGNC:95336]	ZSWIM7	protein_coding	6494	12	59418924	59436604	1
ENSSSCG00000011822		-0.254248	5.08032	4.71756	0.0424891	0.621048		230.315	-0.229407	0.0990119	-2.31696	0.0205058	0.364393		OPA1	OPA1 mitochondrial dynamin like GTPase [Source:VGNC Symbol;Acc:VGNC:91045]	OPA1	protein_coding	8381	13	130624796	130719083	1
ENSSSCG00000008503		-0.332632	3.58658	4.71307	0.0425777	0.621048		81.3539	-0.316027	0.187208	-1.68811	0.0913901	0.594537		FEZ2	fasciculation and elongation protein zeta 2 [Source:VGNC Symbol;Acc:VGNC:88093]	FEZ2	protein_coding	6654	3	103566228	103615769	1
ENSSSCG00000005022		-0.400912	3.03758	4.70813	0.0426753	0.621048		53.0866	-0.37297	0.15995	-2.33179	0.0197119	0.360791		NIN	ninein [Source:VGNC Symbol;Acc:VGNC:90745]	NIN	protein_coding	8457	1	180479758	180592241	-1
ENSSSCG00000011171		0.345397	6.09257	4.70781	0.0426817	0.621048		470.312	0.37298	0.187634	1.98781	0.0468329	0.482963		CTSV	cathepsin V [Source:NCBI gene (formerly Entrezgene);Acc:396926]	CTSV	protein_coding	2540	10	25202389	25209210	1
ENSSSCG00000008030		-0.226093	4.78599	4.70638	0.04271	0.621048		187.222	-0.205625	0.0980614	-2.0969	0.0360025	0.453005		TSR3	TSR3 ribosome maturation factor [Source:VGNC Symbol;Acc:VGNC:94523]	TSR3	protein_coding	1231	3	40534222	40536766	1
ENSSSCG00000007744		-0.338363	7.76567	4.70505	0.0427363	0.621048		1498.48	-0.301262	0.152115	-1.98049	0.047649	0.483185		PHKG1	phosphorylase kinase catalytic subunit gamma 1 [Source:NCBI gene (formerly Entrezgene);Acc:397548]		protein_coding	5078	3	16822043	16834329	1
ENSSSCG00000002142		-0.470822	5.70795	4.73157	0.0427739	0.621048		353.025	-0.439705	0.199861	-2.20006	0.0278028	0.419124		TEP1	telomerase associated protein 1 [Source:VGNC Symbol;Acc:VGNC:93877]	TEP1	protein_coding	7981	7	78491053	78530183	1
ENSSSCG00000025941		0.352787	5.93162	4.70106	0.0428155	0.621048		416.624	0.389417	0.166987	2.33202	0.0196998	0.360791		PTP4A1	protein tyrosine phosphatase 4A1 [Source:HGNC Symbol;Acc:HGNC:9634]	PTP4A1	protein_coding	2946	1	45170468	45180289	1
ENSSSCG00000014033		0.274671	4.41375	4.69972	0.0428421	0.621048		144.679	0.295424	0.108876	2.7134	0.00665968	0.236849		RMND5B	required for meiotic nuclear division 5 homolog B [Source:VGNC Symbol;Acc:VGNC:92337]	RMND5B	protein_coding	6547	2	80225496	80246945	-1
ENSSSCG00000038132		0.282918	6.88348	4.69802	0.042876	0.621048		828.987	0.312707	0.177281	1.76391	0.0777472	0.562582		IRF2BP2	interferon regulatory factor 2 binding protein 2 [Source:VGNC Symbol;Acc:VGNC:89205]	IRF2BP2	protein_coding	4852	14	56545685	56551125	1
ENSSSCG00000032231		0.352244	3.32958	4.69669	0.0429024	0.621048		68.3047	0.363291	0.17156	2.11757	0.0342112	0.449009					protein_coding	1852	6	63415712	63445119	-1
ENSSSCG00000014960		-0.244314	6.09517	4.6956	0.0429243	0.621048		473.378	-0.211841	0.133646	-1.58509	0.112945	0.631969		AMOTL1	angiomotin like 1 [Source:VGNC Symbol;Acc:VGNC:85284]	AMOTL1	protein_coding	3105	9	26864312	26973552	1
ENSSSCG00000001341		0.356285	6.8703	4.68431	0.0431498	0.621048		798.968	0.355279	0.159089	2.2332	0.0255356	0.404906					protein_coding	2474	7	23004631	23015536	-1
ENSSSCG00000009931		0.667069	2.89681	4.68975	0.0432028	0.621048		47.74	0.657735	0.288004	2.28377	0.0223852	0.378741		MVK	mevalonate kinase [Source:VGNC Symbol;Acc:VGNC:90490]	MVK	protein_coding	5715	14	41281673	41357368	-1
ENSSSCG00000009043		-0.310539	5.44127	4.67893	0.0432579	0.621048		294.167	-0.279932	0.123531	-2.26608	0.0234462	0.388547		ABCE1	ATP binding cassette subfamily E member 1 [Source:VGNC Symbol;Acc:VGNC:84965]	ABCE1	protein_coding	4349	8	83299322	83353109	-1
ENSSSCG00000031280		-0.229009	6.18448	4.67432	0.0433507	0.621048		498.333	-0.205742	0.11619	-1.77074	0.0766036	0.558479		MRPL57	mitochondrial ribosomal protein L57 [Source:VGNC Symbol;Acc:VGNC:90378]	MRPL57	protein_coding	636	11	1321085	1321828	1
ENSSSCG00000024671		0.404792	3.81002	4.67394	0.0433583	0.621048		94.9607	0.443767	0.216884	2.04611	0.0407459	0.470665		WNT9A	Wnt family member 9A [Source:VGNC Symbol;Acc:VGNC:94978]	WNT9A	protein_coding	3922	2	51102763	51128346	-1
ENSSSCG00000039307		0.236823	4.53275	4.67301	0.0433771	0.621048		157.93	0.260127	0.107687	2.41558	0.0157103	0.328837		H2AJ	H2A.J histone [Source:VGNC Symbol;Acc:VGNC:109801]	H2AJ	protein_coding	645	5	57777010	57777654	-1
ENSSSCG00000016192		0.34912	6.28088	4.67218	0.0433937	0.621048		534.952	0.384579	0.183389	2.09706	0.0359884	0.453005		PLCD4	phospholipase C delta 4 [Source:NCBI gene (formerly Entrezgene);Acc:397119]	PLCD4	protein_coding	3238	15	120626938	120688112	1
ENSSSCG00000015616		0.464496	3.38133	4.67157	0.0434061	0.621048		72.0009	0.478431	0.233471	2.04921	0.0404413	0.47038		HSD11B1	hydroxysteroid 11-beta dehydrogenase 1 [Source:VGNC Symbol;Acc:VGNC:88983]	HSD11B1	protein_coding	1527	9	133231451	133278396	-1
ENSSSCG00000054762		0.344912	3.95906	4.66901	0.0434578	0.621048		104.272	0.362665	0.172565	2.10161	0.035587	0.452875					lncRNA	4456	1	21437900	21442355	1
ENSSSCG00000011390		0.183446	5.40988	4.66882	0.0434617	0.621048		291.471	0.202897	0.077689	2.61166	0.00901033	0.265434		IP6K1	inositol hexakisphosphate kinase 1 [Source:VGNC Symbol;Acc:VGNC:89172]	IP6K1	protein_coding	4753	13	32253515	32319988	-1
ENSSSCG00000008558		0.371076	2.88326	4.6668	0.0435024	0.621048		48.4606	0.391741	0.164996	2.37425	0.0175848	0.345988		AGBL5	AGBL carboxypeptidase 5 [Source:VGNC Symbol;Acc:VGNC:85177]	AGBL5	protein_coding	3229	3	112047290	112066977	-1
ENSSSCG00000031175		-0.317379	3.29404	4.66521	0.0435347	0.621048		65.4062	-0.297605	0.154596	-1.92505	0.0542232	0.493686		FNIP2	folliculin interacting protein 2 [Source:VGNC Symbol;Acc:VGNC:88188]	FNIP2	protein_coding	6938	8	47702961	47838535	1
ENSSSCG00000013642		-0.278326	5.50126	4.66035	0.0436333	0.621048		312.711	-0.252669	0.143504	-1.76071	0.0782871	0.564624		PDE4A	phosphodiesterase 4A [Source:VGNC Symbol;Acc:VGNC:91254]	PDE4A	protein_coding	2924	2	69225708	69266702	1
ENSSSCG00000002412		-0.396349	3.34509	4.65854	0.04367	0.621048		66.3074	-0.364845	0.167199	-2.1821	0.0291019	0.424222		STON2	stonin 2 [Source:VGNC Symbol;Acc:VGNC:93568]	STON2	protein_coding	3804	7	104039493	104189701	-1
ENSSSCG00000003513		0.321844	6.30524	4.65665	0.0437083	0.621048		538.825	0.325142	0.142367	2.28384	0.0223812	0.378741		ECE1	endothelin converting enzyme 1 [Source:VGNC Symbol;Acc:VGNC:87531]	ECE1	protein_coding	4887	6	79408326	79466152	-1
ENSSSCG00000016568		-0.241956	5.33504	4.65591	0.0437235	0.621048		275.647	-0.215143	0.108743	-1.97845	0.047878	0.483185		AHCYL2	adenosylhomocysteinase like 2 [Source:VGNC Symbol;Acc:VGNC:97874]	AHCYL2	protein_coding	4866	18	19260228	19441883	-1
ENSSSCG00000034821		-0.532154	3.89128	4.66452	0.0437303	0.621048		98.701	-0.524964	0.250917	-2.09218	0.0364225	0.454233		ARMCX4	armadillo repeat containing X-linked 4 [Source:VGNC Symbol;Acc:VGNC:108317]	ARMCX4	protein_coding	8952	X	83092697	83103834	1
ENSSSCG00000008026		0.19313	5.33686	4.65211	0.0438009	0.621048		277.235	0.212136	0.0965533	2.19708	0.0280144	0.419992		CRAMP1	cramped chromatin regulator homolog 1 [Source:VGNC Symbol;Acc:VGNC:97941]	CRAMP1	protein_coding	7631	3	40257685	40308089	-1
ENSSSCG00000016041		-0.333554	4.28273	4.65207	0.0438017	0.621048		133.005	-0.313474	0.150416	-2.08404	0.0371566	0.458821		ASNSD1	asparagine synthetase domain containing 1 [Source:VGNC Symbol;Acc:VGNC:108506]	ASNSD1	protein_coding	2014	15	94266701	94272119	1
ENSSSCG00000017525		-0.259668	8.20252	4.64183	0.044011	0.621048		2020.78	-0.227091	0.1055	-2.15253	0.0313557	0.437243		NFE2L1	NFE2 like bZIP transcription factor 1 [Source:VGNC Symbol;Acc:VGNC:90713]	NFE2L1	protein_coding	5749	12	24303399	24316763	1
ENSSSCG00000011501		0.182409	6.45267	4.6381	0.0440875	0.621048		603.119	0.204065	0.0776566	2.62778	0.00859433	0.261834		SUCLG2	succinate-CoA ligase GDP-forming subunit beta [Source:VGNC Symbol;Acc:VGNC:93604]	SUCLG2	protein_coding	2354	13	48823733	49090468	-1
ENSSSCG00000016704		0.309913	5.04938	4.6374	0.0441021	0.621048		227.111	0.345356	0.166117	2.07899	0.0376179	0.459983					protein_coding	1872	18	45443208	45445631	1
ENSSSCG00000002547		-0.16679	7.26132	4.63727	0.0441047	0.621048		1059.49	-0.139466	0.0723225	-1.92838	0.0538073	0.493268		KLC1	kinesin light chain 1 [Source:HGNC Symbol;Acc:HGNC:6387]	KLC1	protein_coding	5488	AEMK02000452.1	2153300	2220598	1
ENSSSCG00000008555		0.932083	2.3085	4.66657	0.0441917	0.621048		31.1677	0.902235	0.416786	2.16474	0.0304074	0.430857			cell growth regulator with EF-hand domain 1 [Source:VGNC Symbol;Acc:VGNC:98866]		protein_coding	1449	3	112006628	112020208	1
ENSSSCG00000013874		0.495998	3.31973	4.63293	0.044194	0.621048		66.2264	0.503532	0.216972	2.32072	0.020302	0.362908		OCEL1	occludin/ELL domain containing 1 [Source:VGNC Symbol;Acc:VGNC:98167]	OCEL1	protein_coding	1323	2	60442228	60445008	-1
ENSSSCG00000021906		-0.462124	2.58733	4.62726	0.0443109	0.621048		38.307	-0.461637	0.220269	-2.09579	0.0361008	0.45323		SYT7	synaptotagmin 7 [Source:VGNC Symbol;Acc:VGNC:100868]	SYT7	protein_coding	5241	2	9947925	10012496	1
ENSSSCG00000044722		0.763891	3.07665	4.65951	0.0443252	0.621048		57.4077	0.790396	0.367392	2.15137	0.0314471	0.437243					lncRNA	631	13	75843255	75845028	1
ENSSSCG00000026387		0.348282	2.56379	4.62515	0.0443545	0.621048		38.8523	0.367931	0.188016	1.95691	0.0503583	0.485226			receptor accessory protein 6 [Source:VGNC Symbol;Acc:VGNC:100850]		protein_coding	1499	2	76983452	76988882	-1
ENSSSCG00000054126		-0.206685	5.42438	4.62305	0.0443981	0.621048		297.127	-0.173544	0.120897	-1.43547	0.151153	0.695553		ARIH1	ariadne RBR E3 ubiquitin protein ligase 1 [Source:HGNC Symbol;Acc:HGNC:689]	ARIH1	protein_coding	2552	7	60710051	60824101	-1
ENSSSCG00000007803		-0.244305	7.01628	4.62141	0.044432	0.621048		890.021	-0.232929	0.0969707	-2.40206	0.0163031	0.331453		TUFM	Tu translation elongation factor, mitochondrial [Source:VGNC Symbol;Acc:VGNC:94588]	TUFM	protein_coding	2088	3	18521128	18524959	-1
ENSSSCG00000001396		0.332671	4.37639	4.61848	0.0444929	0.621048		140.129	0.358105	0.136336	2.62664	0.00862333	0.261834			MHC class I antigen 8 [Source:NCBI gene (formerly Entrezgene);Acc:100135036]		protein_coding	3977	7	23622397	23628329	1
ENSSSCG00000037557		0.396286	2.6686	4.61277	0.0446115	0.621048		41.998	0.412289	0.181648	2.26972	0.0232247	0.387331		DRC3	dynein regulatory complex subunit 3 [Source:VGNC Symbol;Acc:VGNC:87441]	DRC3	protein_coding	4605	12	60633177	60651849	-1
ENSSSCG00000037616		0.424768	2.5382	4.61048	0.0446593	0.621048		37.4652	0.433941	0.21306	2.03671	0.0416793	0.471307		SULT1C4	sulfotransferase family 1C member 4 [Source:HGNC Symbol;Acc:HGNC:11457]	SULT1C4	protein_coding	1159	3	47766407	47776867	-1
ENSSSCG00000030605		-0.215243	5.28872	4.60407	0.044793	0.621048		268.988	-0.194555	0.113663	-1.71168	0.0869559	0.582981		POLR2M	RNA polymerase II subunit M [Source:VGNC Symbol;Acc:VGNC:109539]	POLR2M	protein_coding	3929	1	114256460	114266875	-1
ENSSSCG00000001912		0.370189	4.35396	4.5984	0.0449119	0.621048		137.54	0.383308	0.163442	2.34523	0.0190154	0.358494		PML	PML nuclear body scaffold [Source:VGNC Symbol;Acc:VGNC:99296]	PML	protein_coding	6172	7	59405053	59450105	-1
ENSSSCG00000035379		-0.429987	1.87528	4.59673	0.044947	0.621048		23.6579	-0.39942	0.228526	-1.74781	0.0804969	0.569693		JCHAIN	joining chain of multimeric IgA and IgM [Source:VGNC Symbol;Acc:VGNC:89281]	JCHAIN	protein_coding	2113	8	67439415	67494980	-1
ENSSSCG00000039650		0.299918	6.13582	4.59561	0.0449706	0.621048		480.228	0.304759	0.129621	2.35115	0.0187156	0.354978		PCYT2	phosphate cytidylyltransferase 2, ethanolamine [Source:VGNC Symbol;Acc:VGNC:91238]	PCYT2	protein_coding	1881	12	1084410	1091029	1
ENSSSCG00000034570		0.938575	6.02742	4.73211	0.044972	0.621048		438.404	0.942915	0.380341	2.47913	0.0131703	0.303032		IFI6	interferon alpha inducible protein 6 [Source:VGNC Symbol;Acc:VGNC:89033]	IFI6	protein_coding	967	6	84852793	84857982	-1
ENSSSCG00000038992		-0.469591	3.2924	4.5953	0.044977	0.621048		64.361	-0.442589	0.204419	-2.16511	0.0303796	0.430857		TUBB6	tubulin beta 6 class V [Source:VGNC Symbol;Acc:VGNC:94581]	TUBB6	protein_coding	5519	6	97229868	97240662	-1
ENSSSCG00000022961		0.615425	3.69681	4.61695	0.045004	0.621048		84.9243	0.606671	0.264172	2.29651	0.021647	0.374243		CLMP	CXADR like membrane protein [Source:VGNC Symbol;Acc:VGNC:86770]	CLMP	protein_coding	4398	9	49989767	50093417	-1
ENSSSCG00000035446		0.174991	9.2767	4.59232	0.0450397	0.621048		4295.35	0.198818	0.093022	2.13732	0.0325717	0.443494		CAVIN1	caveolae associated protein 1 [Source:VGNC Symbol;Acc:VGNC:86217]	CAVIN1	protein_coding	5626	12	20372476	20389509	1
ENSSSCG00000005678		-0.271727	5.00917	4.59029	0.0450824	0.621048		219.198	-0.263318	0.128112	-2.05537	0.0398431	0.469865		NTMT1	N-terminal Xaa-Pro-Lys N-methyltransferase 1 [Source:NCBI gene (formerly Entrezgene);Acc:100153919]		protein_coding	1553	1	269819753	269828831	1
ENSSSCG00000063195		0.30892	3.16516	4.58886	0.0451125	0.621048		59.26	0.327248	0.145079	2.25565	0.0240925	0.391825		ZNF71	zinc finger protein 71 [Source:HGNC Symbol;Acc:HGNC:13141]	ZNF71	protein_coding	2788	6	60857442	60881008	-1
ENSSSCG00000024325		1.80473	4.18159	4.75564	0.0451225	0.621048		109.949	1.77649	0.739276	2.40301	0.0162607	0.331453		SGK2	serum/glucocorticoid regulated kinase 2 [Source:VGNC Symbol;Acc:VGNC:95597]	SGK2	protein_coding	4894	17	46188265	46208804	1
ENSSSCG00000029160		0.958986	8.3257	4.72435	0.0451271	0.621048		2227.88	0.996718	0.467607	2.13153	0.0330455	0.446639					protein_coding	2473	7	23914891	23928175	1
ENSSSCG00000038584		-0.50357	1.78495	4.58348	0.0452263	0.621655		21.0103	-0.481694	0.237069	-2.03187	0.0421664	0.473794		FGF12	fibroblast growth factor 12 [Source:VGNC Symbol;Acc:VGNC:88102]	FGF12	protein_coding	3377	13	129240083	129817911	-1
ENSSSCG00000006202		-0.333849	3.57725	4.5672	0.045572	0.625645		79.6857	-0.305098	0.162811	-1.87393	0.0609394	0.512641		CSPP1	centrosome and spindle pole associated protein 1 [Source:VGNC Symbol;Acc:VGNC:87045]	CSPP1	protein_coding	4878	4	67613660	67738877	-1
ENSSSCG00000009932		0.492739	2.78673	4.55512	0.0458307	0.625861		43.682	0.502781	0.204403	2.45976	0.0139031	0.311		MMAB	metabolism of cobalamin associated B [Source:VGNC Symbol;Acc:VGNC:96743]	MMAB	protein_coding	3746	14	41357637	41373205	1
ENSSSCG00000013241		0.43928	4.77723	4.56261	0.045835	0.625861		186.297	0.439136	0.209861	2.0925	0.0363934	0.454233		NR1H3	nuclear receptor subfamily 1 group H member 3 [Source:VGNC Symbol;Acc:VGNC:90871]	NR1H3	protein_coding	2716	2	15315282	15334820	-1
ENSSSCG00000011371		-0.348395	5.25519	4.55357	0.0458639	0.625861		258.326	-0.327382	0.133231	-2.45725	0.0140007	0.311107		NDUFAF3	NADH:ubiquinone oxidoreductase complex assembly factor 3 [Source:NCBI gene (formerly Entrezgene);Acc:100156018]		protein_coding	1841	13	31656948	31659220	1
ENSSSCG00000013893		1.04546	4.38565	4.67422	0.0459808	0.625861		161.285	1.06	0.555511	1.90815	0.0563719	0.498852		ARRDC2	arrestin domain containing 2 [Source:VGNC Symbol;Acc:VGNC:85545]	ARRDC2	protein_coding	4925	2	59771113	59778354	-1
ENSSSCG00000016784		-0.467347	4.45182	4.55582	0.0460002	0.625861		146.765	-0.43855	0.217663	-2.01481	0.0439244	0.4757		ANKH	ANKH inorganic pyrophosphate transport regulator [Source:VGNC Symbol;Acc:VGNC:85315]	ANKH	protein_coding	3805	16	4105165	4271170	-1
ENSSSCG00000023437		0.246072	3.96119	4.54344	0.0460823	0.625861		105.791	0.276963	0.130262	2.1262	0.033487	0.447843		ITPR1	inositol 1,4,5-trisphosphate receptor type 1 [Source:VGNC Symbol;Acc:VGNC:89253]	ITPR1	protein_coding	9514	13	61068126	61398912	1
ENSSSCG00000034398		-0.342112	3.26959	4.54207	0.0461118	0.625861		63.834	-0.323556	0.156845	-2.0629	0.0391218	0.466236		CFAP418	cilia and flagella associated protein 418 [Source:VGNC Symbol;Acc:VGNC:86035]	CFAP418	protein_coding	2885	4	41373740	41394680	1
ENSSSCG00000013029		0.269245	4.32462	4.54153	0.0461236	0.625861		134.081	0.287926	0.0987076	2.91696	0.00353461	0.186979		TRMT112	tRNA methyltransferase activator subunit 11-2 [Source:VGNC Symbol;Acc:VGNC:94445]	TRMT112	protein_coding	950	2	7802275	7803552	1
ENSSSCG00000034012		-0.346344	4.47687	4.54001	0.0461565	0.625861		150.884	-0.326396	0.165254	-1.97511	0.0482553	0.483799		CASP3	caspase 3 [Source:NCBI gene (formerly Entrezgene);Acc:397244]		protein_coding	2930	15	45742751	45764213	-1
ENSSSCG00000028168		0.248563	5.91277	4.53978	0.0461614	0.625861		414.537	0.274999	0.126203	2.17902	0.0293305	0.426124		TAF7	TATA-box binding protein associated factor 7 [Source:VGNC Symbol;Acc:VGNC:93721]	TAF7	protein_coding	5163	2	142947343	142952505	-1
ENSSSCG00000044541		0.269703	4.56846	4.5381	0.0461978	0.625861		162.4	0.295279	0.124157	2.37827	0.0173939	0.344677					lncRNA	1987	3	72279600	72281804	1
ENSSSCG00000063463		0.366286	3.51831	4.53207	0.0463286	0.626493		79.863	0.386511	0.188802	2.04717	0.0406414	0.470422					protein_coding	999	3	691973	692971	1
ENSSSCG00000028172		0.347614	7.07987	4.52985	0.046377	0.626493		932.107	0.392768	0.1681	2.33652	0.0194644	0.360791		FAM78A	family with sequence similarity 78 member A [Source:VGNC Symbol;Acc:VGNC:87984]	FAM78A	protein_coding	4308	1	271242333	271257836	-1
ENSSSCG00000002844		0.29611	8.50034	4.52829	0.046411	0.626493		2528.64	0.338067	0.171685	1.96911	0.0489408	0.483799		PHKB	phosphorylase kinase regulatory subunit beta [Source:VGNC Symbol;Acc:VGNC:98532]	PHKB	protein_coding	7229	6	36991274	37193593	-1
ENSSSCG00000017555		0.202789	6.6272	4.52174	0.0465538	0.62767		683.633	0.228747	0.108174	2.11462	0.0344628	0.449009		LUC7L3	LUC7 like 3 pre-mRNA splicing factor [Source:VGNC Symbol;Acc:VGNC:99010]	LUC7L3	protein_coding	6218	12	27021480	27035233	1
ENSSSCG00000001806		0.237893	7.47131	4.51454	0.0467116	0.628341		1234.4	0.27209	0.130975	2.07742	0.0377624	0.46075		FSD2	fibronectin type III and SPRY domain containing 2 [Source:VGNC Symbol;Acc:VGNC:88253]	FSD2	protein_coding	3130	7	52144506	52194133	1
ENSSSCG00000000014		-0.233988	4.10948	4.51439	0.046715	0.628341		117.153	-0.216947	0.113058	-1.91891	0.054996	0.494214		FAM118A	family with sequence similarity 118 member A [Source:VGNC Symbol;Acc:VGNC:87893]	FAM118A	protein_coding	2433	5	4070701	4101287	-1
ENSSSCG00000054369		0.565133	3.57814	4.5198	0.0467909	0.628613		80.4705	0.617521	0.295076	2.09275	0.0363712	0.454233					lncRNA	1747	3	28896126	28914765	-1
ENSSSCG00000032960		0.32962	4.04236	4.5053	0.0469148	0.629529		111.639	0.368588	0.169636	2.17282	0.0297936	0.427532		MANEAL	mannosidase endo-alpha like [Source:VGNC Symbol;Acc:VGNC:89972]	MANEAL	protein_coding	3328	6	93821535	93829456	1
ENSSSCG00000029967		-0.439057	2.90687	4.49958	0.0470412	0.630475		49.2715	-0.41449	0.194218	-2.13415	0.0328304	0.445094		PEX1	peroxisomal biosis factor 1 [Source:VGNC Symbol;Acc:VGNC:91319]	PEX1	protein_coding	4381	9	72385475	72444582	-1
ENSSSCG00000011027		-0.24625	6.56345	4.49528	0.0471364	0.631001		647.656	-0.209496	0.115185	-1.81878	0.0689446	0.53695		KIF5B	kinesin family member 5B [Source:VGNC Symbol;Acc:VGNC:96393]	KIF5B	protein_coding	5521	10	42637109	42693491	-1
ENSSSCG00000026078		0.421194	4.07026	4.47936	0.0474909	0.633984		115.078	0.4345	0.205464	2.11472	0.0344535	0.449009		GLCE	glucuronic acid epimerase [Source:VGNC Symbol;Acc:VGNC:88477]	GLCE	protein_coding	5299	1	167007939	167122186	1
ENSSSCG00000017014		0.652799	5.06343	4.55046	0.0475145	0.633984		219.823	0.638483	0.267533	2.38656	0.0170068	0.341165		PANK3	pantothenate kinase 3 [Source:VGNC Symbol;Acc:VGNC:91165]	PANK3	protein_coding	7300	16	55313324	55340065	1
ENSSSCG00000030443		-0.215802	4.20744	4.47613	0.0475634	0.633984		125.769	-0.191051	0.110682	-1.72614	0.0843231	0.578916		INTS13	integrator complex subunit 13 [Source:VGNC Symbol;Acc:VGNC:89160]	INTS13	protein_coding	2747	5	46824150	46860553	1
ENSSSCG00000002313		0.323448	3.01265	4.47197	0.0476566	0.633984		54.1886	0.343769	0.164215	2.09341	0.0363125	0.454233		SLC10A1	solute carrier family 10 member 1 [Source:VGNC Symbol;Acc:VGNC:92914]	SLC10A1	protein_coding	5878	7	93397608	93421985	-1
ENSSSCG00000023105		0.268668	6.70409	4.4714	0.0476695	0.633984		724.934	0.30786	0.148992	2.06629	0.0388011	0.46457		NET1	neuroepithelial cell transforming 1 [Source:VGNC Symbol;Acc:VGNC:95622]	NET1	protein_coding	4709	10	65425011	65459754	-1
ENSSSCG00000028523		-0.731878	3.49426	4.51081	0.0476973	0.633984		76.3726	-0.697788	0.343215	-2.03309	0.0420429	0.473519		HUS1	HUS1 checkpoint clamp component [Source:NCBI gene (formerly Entrezgene);Acc:100192318]	HUS1	protein_coding	1005	18	48522998	48534682	1
ENSSSCG00000008646		0.363678	4.2304	4.4677	0.0477525	0.633984		126.045	0.370522	0.173342	2.13752	0.0325556	0.443494		RNF144A	ring finger protein 144A [Source:VGNC Symbol;Acc:VGNC:92358]	RNF144A	protein_coding	4674	3	128747722	128817537	-1
ENSSSCG00000017352		-0.320397	4.50578	4.46131	0.0478966	0.634059		153.506	-0.286352	0.141365	-2.02562	0.0428042	0.473794		CCDC43	coiled-coil domain containing 43 [Source:VGNC Symbol;Acc:VGNC:98979]	CCDC43	protein_coding	2224	12	18640278	18654212	1
ENSSSCG00000010565		-0.350965	4.24239	4.46002	0.0479259	0.634059		127.108	-0.337663	0.148095	-2.28005	0.0226048	0.379469		DPCD	deleted in primary ciliary dyskinesia homolog (mouse) [Source:HGNC Symbol;Acc:HGNC:24542]	DPCD	protein_coding	1350	14	112617398	112637913	1
ENSSSCG00000037015		0.318461	4.38507	4.45998	0.0479267	0.634059		142.698	0.337116	0.139185	2.42208	0.015432	0.325807		SESN3	sestrin 3 [Source:VGNC Symbol;Acc:VGNC:92755]	SESN3	protein_coding	9695	9	27207236	27298628	-1
ENSSSCG00000039342		0.75901	3.01254	4.48298	0.0480767	0.635124		55.7153	0.797475	0.391106	2.03903	0.0414472	0.471141		DNAI1	dynein axonemal intermediate chain 1 [Source:VGNC Symbol;Acc:VGNC:108269]	DNAI1	protein_coding	2521	10	32275175	32355399	-1
ENSSSCG00000017861		0.465565	3.30534	4.44806	0.048197	0.635124		64.3074	0.478951	0.205376	2.33207	0.0196972	0.360791		ASPA	aspartoacylase [Source:NCBI gene (formerly Entrezgene);Acc:100142661]		protein_coding	4536	12	49610519	49641864	1
ENSSSCG00000034266		-0.366484	4.9107	4.44434	0.0482817	0.635124		207.09	-0.336102	0.207608	-1.61892	0.105464	0.62188		CACNA1H	calcium voltage-gated channel subunit alpha1 H [Source:VGNC Symbol;Acc:VGNC:97041]	CACNA1H	protein_coding	7751	3	40637427	40695177	-1
ENSSSCG00000026297		1.32462	3.91784	4.58168	0.0482826	0.635124		94.1761	1.28736	0.570839	2.25522	0.0241198	0.391825		KLB	klotho beta [Source:VGNC Symbol;Acc:VGNC:89485]	KLB	protein_coding	5943	8	30653572	30691349	1
ENSSSCG00000026153		-0.376312	7.28507	4.4417	0.0484357	0.635124		1064.45	-0.371717	0.158869	-2.33977	0.0192957	0.360165		ACAT1	acetyl-CoA acetyltransferase 1 [Source:VGNC Symbol;Acc:VGNC:85004]	ACAT1	protein_coding	1585	9	36525261	36545633	1
ENSSSCG00000016031		0.254711	4.76232	4.43582	0.0484763	0.635124		184.607	0.2749	0.108793	2.52683	0.0115098	0.285963		CALCRL	calcitonin receptor like receptor [Source:VGNC Symbol;Acc:VGNC:109487]	CALCRL	protein_coding	7281	15	92233841	92332386	-1
ENSSSCG00000005596		-0.261101	4.62166	4.4351	0.0484929	0.635124		165.219	-0.239099	0.0875128	-2.73216	0.00629209	0.229201		ARPC5L	actin related protein 2/3 complex subunit 5 like [Source:NCBI gene (formerly Entrezgene);Acc:100154462]		protein_coding	1895	1	265642260	265654018	1
ENSSSCG00000015583		0.282472	5.00418	4.43394	0.0485193	0.635124		221.273	0.311723	0.160123	1.94677	0.0515622	0.487008		SMYD2	SET and MYND domain containing 2 [Source:VGNC Symbol;Acc:VGNC:93273]	SMYD2	protein_coding	1931	9	129263526	129316349	-1
ENSSSCG00000000006		0.245275	4.0761	4.43181	0.0485681	0.635124		116.841	0.274518	0.141262	1.94333	0.0519764	0.487912		PPARA	peroxisome proliferator activated receptor alpha [Source:NCBI gene (formerly Entrezgene);Acc:397239]		protein_coding	3680	5	3300741	3364239	-1
ENSSSCG00000000252		0.58981	1.81536	4.43153	0.0485747	0.635124		23.5973	0.618912	0.288157	2.14783	0.0317272	0.438432		KRT8	keratin 8 [Source:NCBI gene (formerly Entrezgene);Acc:100152077]		protein_coding	1789	5	18167553	18180404	-1
ENSSSCG00000020967		0.6589	2.28455	4.42713	0.0486756	0.635124		30.3095	0.65674	0.312635	2.10066	0.0356708	0.452875			CD300H molecule [Source:VGNC Symbol;Acc:VGNC:108043]		protein_coding	2550	12	6620423	6630070	1
ENSSSCG00000008687		0.22659	6.23611	4.42521	0.04872	0.635124		518.165	0.241692	0.113437	2.13063	0.0331196	0.446639		MXD4	MAX dimerization protein 4 [Source:VGNC Symbol;Acc:VGNC:90493]	MXD4	protein_coding	3231	8	1203172	1216725	-1
ENSSSCG00000036115		-0.230745	7.27672	4.42215	0.0487905	0.635124		1067.9	-0.193983	0.113571	-1.70803	0.0876308	0.583205		PPP3R1	protein phosphatase 3 regulatory subunit B, alpha [Source:VGNC Symbol;Acc:VGNC:106453]	PPP3R1	protein_coding	3304	3	74000517	74068172	1
ENSSSCG00000026063		0.24501	5.49972	4.42131	0.0488099	0.635124		310.451	0.277014	0.132695	2.08761	0.0368333	0.457838		DPP9	dipeptidyl peptidase 9 [Source:VGNC Symbol;Acc:VGNC:87424]	DPP9	protein_coding	3941	2	74134743	74179738	1
ENSSSCG00000060622		0.52984	3.36515	4.41757	0.0489069	0.635124		68.9628	0.537082	0.259058	2.07321	0.0381525	0.463004					protein_coding	774	2	124097	125493	1
ENSSSCG00000038493		-0.198509	5.82645	4.41491	0.0489577	0.635124		390.647	-0.169596	0.096514	-1.75721	0.0788819	0.567003		PFDN1	prefoldin subunit 1 [Source:VGNC Symbol;Acc:VGNC:91332]	PFDN1	protein_coding	1245	2	142011063	142077925	-1
ENSSSCG00000017260		-0.22813	5.81578	4.41465	0.0489639	0.635124		385.574	-0.211783	0.101819	-2.08	0.037526	0.459889		WIPI1	WD repeat domain, phosphoinositide interacting 1 [Source:NCBI gene (formerly Entrezgene);Acc:100462758]		protein_coding	4601	12	11715318	11752021	1
ENSSSCG00000036501		-0.220493	8.09856	4.41206	0.049024	0.635173		1893.52	-0.200428	0.0967661	-2.07126	0.0383346	0.463221		WDR1	WD repeat domain 1 [Source:VGNC Symbol;Acc:VGNC:94905]	WDR1	protein_coding	2838	8	6413347	6452346	-1
ENSSSCG00000015556		0.45025	2.91265	4.40893	0.0490966	0.635384		50.4282	0.473746	0.240664	1.96849	0.0490113	0.483799		LAMC2	laminin subunit gamma 2 [Source:VGNC Symbol;Acc:VGNC:89625]	LAMC2	protein_coding	5104	9	124435807	124495351	1
ENSSSCG00000036926		-0.289107	5.8428	4.40476	0.0491935	0.635908		396.25	-0.26039	0.160989	-1.61744	0.105783	0.622441		MVB12B	multivesicular body subunit 12B [Source:VGNC Symbol;Acc:VGNC:90488]	MVB12B	protein_coding	4341	1	266933542	267105788	1
ENSSSCG00000010876		-0.315585	5.92746	4.39933	0.0493201	0.636364		416.13	-0.275419	0.160884	-1.71191	0.0869129	0.582981		DESI2	desumoylating isopeptidase 2 [Source:VGNC Symbol;Acc:VGNC:96037]	DESI2	protein_coding	4091	10	17365689	17416635	1
ENSSSCG00000000411		-0.538609	4.44173	4.42592	0.0493757	0.636364		146.121	-0.503987	0.242294	-2.08007	0.0375193	0.459889		NAB2	NGFI-A binding protein 2 [Source:VGNC Symbol;Acc:VGNC:90560]	NAB2	protein_coding	2591	5	22400277	22406419	1
ENSSSCG00000016210		-0.407686	4.73507	4.39597	0.0494093	0.636364		177.201	-0.391212	0.167741	-2.33224	0.0196879	0.360791		ABCB6	ATP binding cassette subfamily B member 6 [Source:VGNC Symbol;Acc:VGNC:111313]	ABCB6	protein_coding	2837	15	121246187	121254331	-1
ENSSSCG00000039538		-0.283021	4.09441	4.39359	0.0494543	0.636364		114.387	-0.265317	0.110392	-2.40341	0.0162428	0.331453					protein_coding	3113	5	8749103	8762002	-1
ENSSSCG00000001544		-0.293336	5.52587	4.38412	0.0496769	0.638204		314.261	-0.271226	0.136262	-1.99047	0.0465388	0.482963		TEAD3	TEA domain transcription factor 3 [Source:NCBI gene (formerly Entrezgene);Acc:654299]		protein_coding	3233	7	31336560	31361835	-1
ENSSSCG00000006252		0.254389	3.75354	4.37951	0.0497855	0.638204		91.9392	0.275213	0.11866	2.31935	0.0203762	0.362908		TMEM68	transmembrane protein 68 [Source:VGNC Symbol;Acc:VGNC:94202]	TMEM68	protein_coding	4038	4	75969247	76001178	1
ENSSSCG00000025343		-0.242453	4.67362	4.37887	0.0498005	0.638204		174.4	-0.220046	0.139031	-1.58271	0.113488	0.632661		ZNF628	zinc finger protein 628 [Source:HGNC Symbol;Acc:HGNC:28054]	ZNF628	protein_coding	2997	6	59634503	59637678	1
ENSSSCG00000017403		-0.263594	6.76146	4.37607	0.0498667	0.638204		742.767	-0.235456	0.112885	-2.0858	0.036997	0.458356		STAT3	signal transducer and activator of transcription 3 [Source:NCBI gene (formerly Entrezgene);Acc:733648]		protein_coding	4534	12	20407233	20472992	1
ENSSSCG00000010133		-0.269016	6.60361	4.3739	0.0499182	0.638204		667.342	-0.24614	0.1258	-1.95659	0.0503952	0.485226		ARVCF	ARVCF delta catenin family member [Source:VGNC Symbol;Acc:VGNC:85555]	ARVCF	protein_coding	3862	14	51403923	51440058	-1
ENSSSCG00000025023		0.36144	4.16558	4.37054	0.0499978	0.638204		120.975	0.365118	0.171676	2.12679	0.0334378	0.447843		PGGHG	protein-glucosylgalactosylhydroxylysine glucosidase [Source:VGNC Symbol;Acc:VGNC:91349]	PGGHG	protein_coding	4072	2	99271	106991	1
ENSSSCG00000031614		-0.645364	4.63542	4.42835	0.0500897	0.638204		165.993	-0.596803	0.29937	-1.99353	0.0462037	0.482963		SMCO1	single-pass membrane protein with coiled-coil domains 1 [Source:VGNC Symbol;Acc:VGNC:93243]	SMCO1	protein_coding	1155	13	133615398	133621074	1
ENSSSCG00000017761		0.748973	2.49125	4.37709	0.0501241	0.638204		35.5915	0.708191	0.344348	2.05661	0.0397234	0.468944		UNC119	unc-119 lipid binding chaperone [Source:VGNC Symbol;Acc:VGNC:94701]	UNC119	protein_coding	1674	12	44801267	44807339	-1
ENSSSCG00000012160		-0.550513	4.20727	4.39006	0.0501297	0.638204		121.926	-0.518528	0.245796	-2.10959	0.0348937	0.450621		SH3KBP1	SH3 domain containing kinase binding protein 1 [Source:VGNC Symbol;Acc:VGNC:92828]	SH3KBP1	protein_coding	5327	X	15885069	16224183	-1
ENSSSCG00000005273		0.392738	3.86212	4.3636	0.0501628	0.638204		96.4798	0.398483	0.174029	2.28975	0.022036	0.378134		OSTF1	osteoclast stimulating factor 1 [Source:NCBI gene (formerly Entrezgene);Acc:397066]		protein_coding	1669	1	228142041	228197035	1
ENSSSCG00000006214		-0.271903	4.15033	4.35922	0.0502672	0.638812		120.365	-0.246826	0.13562	-1.81998	0.0687618	0.53695		RRS1	ribosome biosis regulator 1 homolog [Source:VGNC Symbol;Acc:VGNC:92469]	RRS1	protein_coding	2393	4	68285803	68288195	-1
ENSSSCG00000020678		0.276605	4.20903	4.35391	0.0503941	0.639704		126.383	0.302852	0.159871	1.89435	0.0581791	0.502532		BANP	BTG3 associated nuclear protein [Source:NCBI gene (formerly Entrezgene);Acc:100622381]		protein_coding	2643	6	1421462	1495486	-1
ENSSSCG00000001434		0.510939	1.96304	4.34881	0.0505163	0.639828		25.9346	0.526631	0.239493	2.19894	0.0278821	0.419124		EGFL8	EGF like domain multiple 8 [Source:VGNC Symbol;Acc:VGNC:87585]	EGFL8	protein_coding	1310	7	24201632	24204971	1
ENSSSCG00000040849		-0.674999	2.48362	4.34811	0.0505626	0.639828		36.1627	-0.650318	0.344063	-1.89011	0.0587432	0.5045					protein_coding	1137	AEMK02000452.1	3756562	3760776	-1
ENSSSCG00000034994		-0.261151	6.70829	4.34641	0.0505739	0.639828		717.398	-0.227967	0.126675	-1.79963	0.0719196	0.549136		AKAP1	A-kinase anchoring protein 1 [Source:NCBI gene (formerly Entrezgene);Acc:100533549]		protein_coding	3661	12	33396473	33411440	1
ENSSSCG00000001624		0.291794	2.77107	4.34212	0.0506772	0.640121		45.7579	0.314607	0.163533	1.92381	0.0543785	0.493686		FRS3	fibroblast growth factor receptor substrate 3 [Source:VGNC Symbol;Acc:VGNC:88247]	FRS3	protein_coding	2126	7	36959468	36969478	-1
ENSSSCG00000037935		0.274668	4.96318	4.34074	0.0507105	0.640121		213.279	0.287221	0.150641	1.90666	0.0565653	0.498923		CYYR1	cysteine and tyrosine rich 1 [Source:VGNC Symbol;Acc:VGNC:87139]	CYYR1	protein_coding	3574	13	189957611	190066539	-1
ENSSSCG00000057510		0.436224	4.01203	4.33491	0.0508513	0.64113		110.324	0.438101	0.210655	2.0797	0.0375527	0.459889		PLA2G15	phospholipase A2 group XV [Source:HGNC Symbol;Acc:HGNC:17163]	PLA2G15	protein_coding	2331	6	28820668	28832767	1
ENSSSCG00000008303		-0.183196	7.59403	4.32909	0.0509921	0.64113		1329.3	-0.162236	0.0806217	-2.01232	0.0441864	0.476263		CCT7	chaperonin containing TCP1 subunit 7 [Source:NCBI gene (formerly Entrezgene);Acc:100322871]		protein_coding	2412	3	69526534	69546548	-1
ENSSSCG00000039887		-0.182489	5.64931	4.32545	0.0510807	0.64113		345.359	-0.155282	0.0949686	-1.63509	0.10203	0.613987		MARCHF5	membrane associated ring-CH-type finger 5 [Source:VGNC Symbol;Acc:VGNC:90021]	MARCHF5	protein_coding	7148	14	103871310	103927876	1
ENSSSCG00000000779		-0.354435	3.44748	4.32388	0.0511187	0.64113		72.8565	-0.320768	0.176805	-1.81424	0.0696403	0.538125		KIF21A	kinesin family member 21A [Source:VGNC Symbol;Acc:VGNC:89464]	KIF21A	protein_coding	7061	5	70889000	71029809	-1
ENSSSCG00000036824		-0.267563	6.00298	4.32374	0.0511223	0.64113		439.883	-0.251429	0.124672	-2.01673	0.0437241	0.475117		AVPI1	AVP induced 1 [Source:VGNC Symbol;Acc:VGNC:85702]	AVPI1	protein_coding	5399	14	109041257	109052112	-1
ENSSSCG00000009123		-0.28914	7.54531	4.32337	0.0511313	0.64113		1288.77	-0.252618	0.149463	-1.69017	0.090996	0.592999		CAMK2D	calcium/calmodulin dependent protein kinase II delta [Source:NCBI gene (formerly Entrezgene);Acc:397674]		protein_coding	3929	8	108915572	109222905	1
ENSSSCG00000038455		-0.376625	6.6047	4.32415	0.0512555	0.641155		677.16	-0.3402	0.215586	-1.57803	0.11456	0.634666			RNA binding motif protein 24 [Source:VGNC Symbol;Acc:VGNC:92152]		protein_coding	1886	7	13126251	13137773	1
ENSSSCG00000013110		-0.307615	7.13981	4.3181	0.0512598	0.641155		966.27	-0.278992	0.14251	-1.9577	0.0502653	0.485226		TMEM109	transmembrane protein 109 [Source:VGNC Symbol;Acc:VGNC:94066]	TMEM109	protein_coding	1677	2	10828652	10837062	-1
ENSSSCG00000007492		0.302806	4.13514	4.31629	0.0513037	0.641155		119.243	0.325982	0.16127	2.02134	0.0432441	0.473794		FAM210B	family with sequence similarity 210 member B [Source:VGNC Symbol;Acc:VGNC:95736]	FAM210B	protein_coding	3124	17	56941630	56953361	1
ENSSSCG00000020777		0.268542	5.29064	4.3096	0.0514676	0.642482		267.823	0.282075	0.128542	2.19443	0.0282046	0.420241					protein_coding	3247	5	10066086	10095502	-1
ENSSSCG00000029886		0.569084	3.90561	4.32907	0.0515238	0.642482		99.5606	0.60051	0.258253	2.32527	0.0200573	0.362908		LYVE1	lymphatic vessel endothelial hyaluronan receptor 1 [Source:VGNC Symbol;Acc:VGNC:89922]	LYVE1	protein_coding	2351	2	48937419	48954196	1
ENSSSCG00000040860		-1.06819	7.11923	4.43866	0.051798	0.644704		941.136	-1.04025	0.491751	-2.1154	0.0343957	0.449009		NMRK2	nicotinamide riboside kinase 2 [Source:VGNC Symbol;Acc:VGNC:90801]	NMRK2	protein_coding	1678	2	74785907	74791155	-1
ENSSSCG00000007314		-0.315	3.9534	4.29544	0.0518163	0.644704		103.829	-0.293781	0.138247	-2.12505	0.0335826	0.448059			erythrocyte membrane protein band 4.1 like 1 [Source:VGNC Symbol;Acc:VGNC:107139]		protein_coding	8071	17	39326627	39495055	1
ENSSSCG00000052926		-0.296636	4.74925	4.29117	0.0519219	0.645307		182.056	-0.282075	0.145542	-1.9381	0.0526107	0.489467					protein_coding	342	X	110793274	110793615	1
ENSSSCG00000009125		-0.243667	6.97959	4.28774	0.0520068	0.645651		870.79	-0.20675	0.126156	-1.63884	0.101248	0.613119			ankyrin 2 [Source:VGNC Symbol;Acc:VGNC:109648]		protein_coding	8344	8	109306796	109912908	-1
ENSSSCG00000010992		0.878989	3.52325	4.35135	0.0521673	0.645939		72.7347	0.836353	0.374012	2.23616	0.0253411	0.402955			aquaporin 7 [Source:NCBI gene (formerly Entrezgene);Acc:100126283]		protein_coding	6328	10	33099169	33116154	1
ENSSSCG00000026761		-0.224947	6.3755	4.28076	0.0521805	0.645939		566.295	-0.201917	0.0768283	-2.62816	0.00858481	0.261834		CCT8	chaperonin containing TCP1 subunit 8 [Source:VGNC Symbol;Acc:VGNC:86386]	CCT8	protein_coding	3393	13	192406281	192423413	-1
ENSSSCG00000028346		-0.210284	7.12512	4.27925	0.052218	0.645939		963.933	-0.1911	0.0995841	-1.91898	0.0549865	0.494214		SAMM50	SAMM50 sorting and assembly machinery component [Source:VGNC Symbol;Acc:VGNC:92572]	SAMM50	protein_coding	8489	5	5035895	5071277	-1
ENSSSCG00000038730		0.25875	4.94452	4.2773	0.0522666	0.645939		211.317	0.284336	0.142823	1.99083	0.0465	0.482963		ITPRID2	ITPR interacting domain containing 2 [Source:VGNC Symbol;Acc:VGNC:95518]	ITPRID2	protein_coding	5207	15	87326442	87418089	1
ENSSSCG00000033123		0.341588	4.56948	4.27261	0.052384	0.645939		158.843	0.346529	0.151579	2.28613	0.0222467	0.378741		TMEM97	transmembrane protein 97 [Source:VGNC Symbol;Acc:VGNC:94220]	TMEM97	protein_coding	2268	12	44604021	44609999	1
ENSSSCG00000053021		-0.359241	4.82295	4.26937	0.052465	0.645939		195.151	-0.314374	0.196271	-1.60173	0.109215	0.627964					protein_coding	6335	15	84411672	84422716	-1
ENSSSCG00000008479		-0.27197	4.05114	4.26928	0.0524673	0.645939		111.231	-0.23817	0.132003	-1.80427	0.071189	0.545632		DHX57	DExH-box helicase 57 [Source:VGNC Symbol;Acc:VGNC:87296]	DHX57	protein_coding	4925	3	101458930	101533147	1
ENSSSCG00000028201		0.226348	4.24748	4.26846	0.0524879	0.645939		131.102	0.251093	0.109537	2.2923	0.0218882	0.376744		CWF19L2	CWF19 like cell cycle control factor 2 [Source:VGNC Symbol;Acc:VGNC:96726]	CWF19L2	protein_coding	3293	9	35967204	36059749	-1
ENSSSCG00000010719		-0.271764	4.27081	4.26286	0.0526284	0.646963		131.439	-0.25157	0.153921	-1.63441	0.102173	0.614021					protein_coding	2458	14	132482973	132495350	1
ENSSSCG00000004884		-0.267174	4.4758	4.25843	0.0527401	0.647629		150.624	-0.238078	0.119777	-1.98767	0.0468485	0.482963		TMX3	thioredoxin related transmembrane protein 3 [Source:VGNC Symbol;Acc:VGNC:94248]	TMX3	protein_coding	4714	1	153988050	154031120	1
ENSSSCG00000022162		-0.443171	4.32345	4.25331	0.0529713	0.649762		132.757	-0.414953	0.200245	-2.07222	0.0382446	0.463053		RAB11FIP5	RAB11 family interacting protein 5 [Source:VGNC Symbol;Acc:VGNC:110706]	RAB11FIP5	protein_coding	6369	3	69657696	69699541	1
ENSSSCG00000001683		-0.327674	6.35173	4.24636	0.0530454	0.649836		574.011	-0.303356	0.185446	-1.63582	0.101877	0.613987		POLH	DNA polymerase eta [Source:VGNC Symbol;Acc:VGNC:91635]	POLH	protein_coding	4122	7	38567788	38601790	1
ENSSSCG00000059937		0.362161	2.87682	4.24451	0.0530925	0.649836		49.303	0.392683	0.191225	2.05351	0.0400233	0.469925					lncRNA	6468	18	45436089	45442556	1
ENSSSCG00000011233		-0.251009	4.81786	4.23802	0.0532576	0.650497		191.035	-0.226421	0.100047	-2.26314	0.023627	0.389431		DYNC1LI1	dynein cytoplasmic 1 light intermediate chain 1 [Source:VGNC Symbol;Acc:VGNC:87497]	DYNC1LI1	protein_coding	4035	13	18506194	18558007	-1
ENSSSCG00000034655		-0.330409	4.7626	4.23564	0.0533183	0.650497		185.226	-0.310135	0.156405	-1.98289	0.0473796	0.482963		COQ7	coenzyme Q7, hydroxylase [Source:VGNC Symbol;Acc:VGNC:86909]	COQ7	protein_coding	846	3	26366000	26373584	1
ENSSSCG00000000665		0.516381	2.57553	4.2356	0.0533194	0.650497		37.5324	0.523339	0.236126	2.21636	0.0266671	0.412823		RIMKLB	ribosomal modification protein rimK like family member B [Source:VGNC Symbol;Acc:VGNC:92308]	RIMKLB	protein_coding	5089	5	62676225	62715067	-1
ENSSSCG00000046387		-0.211447	7.52675	4.22815	0.0535102	0.651018		1264.7	-0.189495	0.0695492	-2.72462	0.00643756	0.231876		PSMD2	proteasome 26S subunit ubiquitin receptor, non-ATPase 2 [Source:NCBI gene (formerly Entrezgene);Acc:100627568]		protein_coding	2985	13	122187466	122199400	1
ENSSSCG00000005501		0.245997	3.85409	4.22547	0.0535788	0.651018		97.8935	0.270813	0.131653	2.05702	0.0396839	0.468944		TRIM32	tripartite motif containing 32 [Source:VGNC Symbol;Acc:VGNC:94407]	TRIM32	protein_coding	3302	1	257054228	257066909	1
ENSSSCG00000047747		-0.684065	1.73686	4.22431	0.0536087	0.651018		19.9213	-0.663561	0.305036	-2.17535	0.0296038	0.427532					lncRNA	1938	3	10736420	10740644	-1
ENSSSCG00000023807		0.646379	6.39256	4.30159	0.0536269	0.651018		562.508	0.632211	0.269009	2.35015	0.0187659	0.354978		ACO1	aconitase 1 [Source:VGNC Symbol;Acc:VGNC:95539]	ACO1	protein_coding	3508	10	33937833	34001900	-1
ENSSSCG00000010132		-0.423754	6.40718	4.24208	0.0536506	0.651018		574.174	-0.407971	0.173563	-2.35056	0.0187452	0.354978		COMT	catechol-O-methyltransferase [Source:VGNC Symbol;Acc:VGNC:107378]	COMT	protein_coding	6533	14	51385738	51403998	1
ENSSSCG00000012840		0.268408	7.16687	4.21879	0.0537508	0.651534		983.442	0.288627	0.114326	2.52459	0.0115834	0.286204		CD151	CD151 molecule [Source:VGNC Symbol;Acc:VGNC:96613]	CD151	protein_coding	1687	2	525051	529565	1
ENSSSCG00000018086		-0.250235	8.56692	4.21329	0.0538927	0.652553		2647.76	-0.22718	0.153999	-1.4752	0.140159	0.679929		ND4L	NADH dehydrogenase subunit 4L [Source:NCBI gene (formerly Entrezgene);Acc:808509]		protein_coding	297	MT	11069	11365	1
ENSSSCG00000010311		-0.263441	7.30317	4.20915	0.054	0.653151		1089.88	-0.225736	0.127272	-1.77365	0.0761209	0.556903		CAMK2G	calcium/calmodulin dependent protein kinase II gamma [Source:VGNC Symbol;Acc:VGNC:86157]	CAMK2G	protein_coding	4008	14	76535096	76593108	-1
ENSSSCG00000062876		-0.387282	5.82636	4.21271	0.054111	0.653793		386.831	-0.349339	0.178479	-1.95732	0.0503102	0.485226		SLC25A30	solute carrier family 25 member 30 [Source:HGNC Symbol;Acc:HGNC:27371]	SLC25A30	protein_coding	3735	11	21848941	21865590	-1
ENSSSCG00000030089		-0.19693	5.30906	4.19769	0.0542978	0.655008		272.401	-0.172184	0.0877837	-1.96146	0.0498258	0.484232		RBM18	RNA binding motif protein 18 [Source:VGNC Symbol;Acc:VGNC:92149]	RBM18	protein_coding	2528	1	262333533	262356222	-1
ENSSSCG00000051899		0.270565	8.15237	4.19604	0.0543408	0.655008		1957.02	0.276857	0.125129	2.21257	0.0269275	0.413647		B2M	beta-2-microglobulin [Source:NCBI gene (formerly Entrezgene);Acc:397033]		protein_coding	1876	1	126864468	126871552	-1
ENSSSCG00000021746		-0.255137	4.50112	4.1929	0.0544229	0.655008		153.051	-0.231522	0.113414	-2.04138	0.0412127	0.471141		MRPL35	mitochondrial ribosomal protein L35 [Source:VGNC Symbol;Acc:VGNC:90361]	MRPL35	protein_coding	2734	3	58560680	58575081	-1
ENSSSCG00000033731		-0.240182	5.55111	4.18984	0.054503	0.655008		318.132	-0.218654	0.083123	-2.63049	0.00852612	0.261834		SLC35B1	solute carrier family 35 member B1 [Source:VGNC Symbol;Acc:VGNC:93071]	SLC35B1	protein_coding	1853	12	25881256	25888293	-1
ENSSSCG00000044078		0.221939	5.05639	4.18965	0.0545079	0.655008		225.732	0.243275	0.0863695	2.81668	0.00485227	0.206887		ING4	inhibitor of growth family member 4 [Source:VGNC Symbol;Acc:VGNC:109554]	ING4	protein_coding	1905	5	64027855	64036773	1
ENSSSCG00000027525		0.336758	6.18979	4.18767	0.0545598	0.655008		492.661	0.351109	0.146586	2.39524	0.0166093	0.33558		DHCR24	24-dehydrocholesterol reductase [Source:NCBI gene (formerly Entrezgene);Acc:100628197]		protein_coding	4194	6	157483783	157519061	1
ENSSSCG00000008878		-0.216911	4.75325	4.18154	0.0547207	0.656155		182.164	-0.188177	0.107152	-1.75616	0.0790605	0.567003		PPID	peptidylprolyl isomerase D [Source:VGNC Symbol;Acc:VGNC:98212]	PPID	protein_coding	2023	8	47656273	47702748	-1
ENSSSCG00000040854		-0.260799	5.82844	4.17833	0.0548053	0.656155		387.398	-0.233645	0.115629	-2.02064	0.0433166	0.474009			bolA family member 3 [Source:VGNC Symbol;Acc:VGNC:97039]		protein_coding	3439	3	68883051	68898008	1
ENSSSCG00000034449		0.216995	5.09037	4.17414	0.0549159	0.656155		234.079	0.235958	0.0971609	2.42853	0.0151602	0.321668		RSRP1	arginine and serine rich protein 1 [Source:VGNC Symbol;Acc:VGNC:92489]	RSRP1	protein_coding	1404	6	82850949	82854270	-1
ENSSSCG00000000133		0.305029	6.08647	4.17251	0.0549588	0.656155		462.615	0.31697	0.143333	2.21143	0.0270063	0.413681		TST	thiosulfate sulfurtransferase [Source:VGNC Symbol;Acc:VGNC:94529]	TST	protein_coding	1439	5	10746890	10759622	1
ENSSSCG00000037431		-0.325904	4.60151	4.16613	0.0551278	0.656155		164.936	-0.316262	0.138757	-2.27925	0.0226523	0.379469		TIMM17A	translocase of inner mitochondrial membrane 17A [Source:VGNC Symbol;Acc:VGNC:104074]	TIMM17A	protein_coding	909	10	24200368	24211786	1
ENSSSCG00000011136		-0.172558	5.45672	4.15858	0.0553285	0.656155		301.474	-0.145874	0.0918375	-1.58839	0.112198	0.631195		TASOR2	transcription activation suppressor family member 2 [Source:VGNC Symbol;Acc:VGNC:96008]	TASOR2	protein_coding	9848	10	65197584	65252646	-1
ENSSSCG00000022396		-0.284197	4.91664	4.15637	0.0553875	0.656155		203.612	-0.253619	0.124508	-2.03697	0.041653	0.471307		BLZF1	basic leucine zipper nuclear factor 1 [Source:VGNC Symbol;Acc:VGNC:85835]	BLZF1	protein_coding	2571	4	81571300	81639577	-1
ENSSSCG00000033514		-0.719863	4.29598	4.22157	0.0553909	0.656155		130.29	-0.683272	0.32522	-2.10095	0.0356453	0.452875		CRHR2	corticotropin releasing hormone receptor 2 [Source:VGNC Symbol;Acc:VGNC:86994]	CRHR2	protein_coding	2379	18	42251749	42295467	1
ENSSSCG00000015120		-0.327874	6.85786	4.14857	0.055596	0.656155		806.865	-0.290313	0.184636	-1.57236	0.115868	0.634778		USP2	ubiquitin specific peptidase 2 [Source:VGNC Symbol;Acc:VGNC:94751]	USP2	protein_coding	3077	9	46563482	46590392	-1
ENSSSCG00000040701		0.301959	6.95939	4.14692	0.0556403	0.656155		862.394	0.334323	0.174563	1.91519	0.0554678	0.495817		GYPC	glycophorin C (Gerbich blood group) [Source:HGNC Symbol;Acc:HGNC:4704]	GYPC	protein_coding	582	15	25576567	25579306	-1
ENSSSCG00000009676		0.213751	5.31412	4.14642	0.0556536	0.656155		273.048	0.232189	0.0901423	2.57581	0.0100007	0.271901		ZNF395	zinc finger protein 395 [Source:VGNC Symbol;Acc:VGNC:95235]	ZNF395	protein_coding	4813	14	12135918	12184489	-1
ENSSSCG00000013432		-0.351964	5.41644	4.14331	0.0557372	0.656155		287.576	-0.32849	0.151792	-2.16407	0.0304588	0.430857		MIDN	midnolin [Source:VGNC Symbol;Acc:VGNC:90216]	MIDN	protein_coding	3169	2	77204017	77211671	-1
ENSSSCG00000056642		-0.48144	4.29092	4.15399	0.0557411	0.656155		131.769	-0.447202	0.240829	-1.85693	0.0633208	0.518807					lncRNA	3931	1	169324516	169328540	1
ENSSSCG00000007231		0.367309	9.44176	4.14447	0.0557581	0.656155		4887.12	0.389989	0.213322	1.82817	0.0675247	0.534002		MYLK2	myosin light chain kinase 2 [Source:VGNC Symbol;Acc:VGNC:95797]	MYLK2	protein_coding	3322	17	35499887	35513093	1
ENSSSCG00000006358		-0.266902	8.1124	4.1399	0.055829	0.656155		1910.27	-0.249474	0.123371	-2.02214	0.0431618	0.473794		NDUFS2	NADH:ubiquinone oxidoreductase core subunit S2 [Source:VGNC Symbol;Acc:VGNC:90650]	NDUFS2	protein_coding	1622	4	89246960	89257085	-1
ENSSSCG00000011356		-0.26104	8.97962	4.13873	0.0558604	0.656155		3493.79	-0.246674	0.129035	-1.91169	0.0559163	0.497302		UQCRC1	ubiquinol-cytochrome c reductase core protein 1 [Source:VGNC Symbol;Acc:VGNC:94728]	UQCRC1	protein_coding	1917	13	31298449	31309516	-1
ENSSSCG00000033687		-0.25209	4.76457	4.13366	0.0559972	0.656155		185.176	-0.227884	0.114656	-1.98755	0.0468614	0.482963		ATG101	autophagy related 101 [Source:VGNC Symbol;Acc:VGNC:85614]	ATG101	protein_coding	1324	5	17418121	17425624	1
ENSSSCG00000038226		-0.254902	4.5897	4.13356	0.0559999	0.656155		162.18	-0.226001	0.102729	-2.19998	0.0278082	0.419124					protein_coding	3048	Y	4583336	4663489	1
ENSSSCG00000009584		-0.295914	7.22581	4.13086	0.056073	0.656155		1036.65	-0.253082	0.16373	-1.54572	0.122171	0.647208		SEMA4D	semaphorin 4D [Source:VGNC Symbol;Acc:VGNC:92703]	SEMA4D	protein_coding	5007	14	957081	1078508	-1
ENSSSCG00000029094		-0.243572	3.85011	4.12941	0.0561123	0.656155		96.7025	-0.22113	0.109804	-2.01386	0.0440246	0.475871		PIK3R4	phosphoinositide-3-kinase regulatory subunit 4 [Source:VGNC Symbol;Acc:VGNC:91446]	PIK3R4	protein_coding	5611	13	1731023	1815556	1
ENSSSCG00000027477		0.25594	4.2516	4.12853	0.0561361	0.656155		128.003	0.278811	0.109403	2.54848	0.0108193	0.280873		TBC1D2B	TBC1 domain family member 2B [Source:VGNC Symbol;Acc:VGNC:93774]	TBC1D2B	protein_coding	7046	7	47839392	47929092	1
ENSSSCG00000012853		0.439694	3.00825	4.12692	0.0561797	0.656155		52.2963	0.447752	0.214084	2.09148	0.0364848	0.454508		IRF7	interferon regulatory factor 7 [Source:VGNC Symbol;Acc:VGNC:89210]	IRF7	protein_coding	1810	2	372238	375378	-1
ENSSSCG00000009747		-0.306626	3.50684	4.12629	0.0561967	0.656155		76.0307	-0.287629	0.135743	-2.11893	0.0340967	0.449009		STX2	syntaxin 2 [Source:VGNC Symbol;Acc:VGNC:93590]	STX2	protein_coding	3384	14	24341549	24380626	1
ENSSSCG00000027371		0.252769	6.5801	4.12466	0.056241	0.656155		653.59	0.268587	0.0967161	2.77707	0.00548521	0.219639		PCDHGA4	protocadherin gamma subfamily A, 4 [Source:HGNC Symbol;Acc:HGNC:8702]	PCDHGA4	protein_coding	4795	2	142993554	143156556	1
ENSSSCG00000024009		-0.391065	4.11402	4.12232	0.0563044	0.656155		114.575	-0.381044	0.160221	-2.37823	0.0173959	0.344677		CAMK2N1	calcium/calmodulin dependent protein kinase II inhibitor 1 [Source:VGNC Symbol;Acc:VGNC:96935]	CAMK2N1	protein_coding	1918	6	78730206	78733740	-1
ENSSSCG00000032188		0.338944	3.37447	4.1202	0.0563621	0.656155		69.4498	0.36317	0.151221	2.40159	0.0163239	0.331453		METTL26	methyltransferase like 26 [Source:VGNC Symbol;Acc:VGNC:90163]	METTL26	protein_coding	3034	3	41134246	41141353	1
ENSSSCG00000058042		0.369965	4.06005	4.11972	0.0563753	0.656155		110.696	0.380987	0.16792	2.26886	0.0232767	0.387625		ELMO1	engulfment and cell motility 1 [Source:HGNC Symbol;Acc:HGNC:16286]	ELMO1	protein_coding	3792	18	36786378	37347283	1
ENSSSCG00000015111		-0.280333	3.99369	4.11869	0.0564031	0.656155		107.389	-0.248036	0.141704	-1.75038	0.0800521	0.568688		C2CD2L	C2CD2 like [Source:VGNC Symbol;Acc:VGNC:85991]	C2CD2L	protein_coding	3312	9	46321817	46331078	1
ENSSSCG00000057266		0.31552	4.73693	4.11692	0.0564515	0.656155		178.213	0.328306	0.124489	2.63723	0.00835872	0.261042		DDT	D-dopachrome tautomerase [Source:NCBI gene (formerly Entrezgene);Acc:100155535]		protein_coding	715	14	49790804	49793357	-1
ENSSSCG00000038694		-0.412835	4.0622	4.1136	0.0565422	0.656155		111.386	-0.380838	0.190683	-1.99723	0.0458002	0.482963		CCND2	cyclin D2 [Source:NCBI gene (formerly Entrezgene);Acc:397162]		protein_coding	3003	5	66087379	66114571	-1
ENSSSCG00000036967		-0.270175	4.48814	4.11185	0.0565899	0.656155		151.347	-0.250193	0.120433	-2.07745	0.0377599	0.46075		ARL8A	ADP ribosylation factor like GTPase 8A [Source:VGNC Symbol;Acc:VGNC:96067]	ARL8A	protein_coding	1721	10	24314932	24324228	-1
ENSSSCG00000008890		-0.246279	4.19119	4.11118	0.0566082	0.656155		123.102	-0.22383	0.101257	-2.21052	0.027069	0.414078		TMA16	translation machinery associated 16 homolog [Source:VGNC Symbol;Acc:VGNC:94038]	TMA16	protein_coding	5331	8	52343233	52375044	1
ENSSSCG00000003196		0.288896	6.03018	4.11089	0.0566162	0.656155		452.209	0.317819	0.179446	1.77111	0.0765417	0.558479		PTOV1	PTOV1 extended AT-hook containing adaptor protein [Source:VGNC Symbol;Acc:VGNC:91966]	PTOV1	protein_coding	1606	6	54865187	54873743	1
ENSSSCG00000009166		0.468816	3.64837	4.10719	0.0567176	0.656155		85.9597	0.5054	0.262908	1.92235	0.0545621	0.493686		MANBA	mannosidase beta [Source:VGNC Symbol;Acc:VGNC:89970]	MANBA	protein_coding	3210	8	118251106	118361900	1
ENSSSCG00000001793		0.30097	5.7236	4.1065	0.0567364	0.656155		363.377	0.310919	0.149809	2.07544	0.0379456	0.46215		ADAMTSL3	ADAMTS like 3 [Source:VGNC Symbol;Acc:VGNC:85092]	ADAMTSL3	protein_coding	7225	7	51006366	51363620	-1
ENSSSCG00000010529		1.04361	3.7574	4.20216	0.056806	0.656155		84.7761	0.999376	0.431918	2.31381	0.0206781	0.366151		SFRP5	secreted frizzled related protein 5 [Source:NCBI gene (formerly Entrezgene);Acc:100153176]		protein_coding	1761	14	109119822	109125686	-1
ENSSSCG00000034455		-0.231291	5.3321	4.10394	0.0568067	0.656155		277.279	-0.207188	0.120656	-1.71718	0.0859471	0.582321		RNF166	ring finger protein 166 [Source:VGNC Symbol;Acc:VGNC:92367]	RNF166	protein_coding	1715	6	976980	982995	1
ENSSSCG00000032916		0.244263	7.60898	4.0946	0.0570639	0.657329		1342.3	0.254098	0.104283	2.43662	0.0148253	0.319086			mitochondrial pyruvate carrier 1 [Source:VGNC Symbol;Acc:VGNC:90318]		protein_coding	7133	1	2541383	2552858	1
ENSSSCG00000025353		0.355573	10.118	4.09021	0.0571965	0.657329		7727.11	0.362352	0.202412	1.79017	0.0734263	0.551702		TNNT1	troponin T1, slow skeletal type [Source:VGNC Symbol;Acc:VGNC:94284]	TNNT1	protein_coding	1717	6	59347582	59365284	-1
ENSSSCG00000006954		0.22687	8.71791	4.08808	0.0572442	0.657329		2928.96	0.248468	0.144908	1.71466	0.0864074	0.582981		EEF1D	eukaryotic translation elongation factor 1 delta [Source:HGNC Symbol;Acc:HGNC:3211]	EEF1D	protein_coding	2260	4	969527	983270	1
ENSSSCG00000006892		-0.197108	5.68917	4.08704	0.057273	0.657329		353.171	-0.166155	0.0913381	-1.81912	0.0688925	0.53695		DNTTIP2	deoxynucleotidyltransferase terminal interacting protein 2 [Source:NCBI gene (formerly Entrezgene);Acc:100157622]		protein_coding	8086	4	123394740	123414511	1
ENSSSCG00000009755		0.87483	3.93373	4.16395	0.0572871	0.657329		98.3728	0.83554	0.368999	2.26435	0.0235529	0.388778		AACS	acetoacetyl-CoA synthetase [Source:VGNC Symbol;Acc:VGNC:84937]	AACS	protein_coding	3306	14	28109869	28169253	-1
ENSSSCG00000030113		0.446868	9.44027	4.11148	0.0573016	0.657329		4886.06	0.473866	0.256249	1.84924	0.0644236	0.523657		SHISA2	shisa family member 2 [Source:VGNC Symbol;Acc:VGNC:92845]	SHISA2	protein_coding	3029	11	3806302	3812170	-1
ENSSSCG00000014247		0.3556	5.85928	4.07869	0.0575349	0.657329		391.963	0.372668	0.134659	2.76749	0.00564898	0.220369		ALDH7A1	aldehyde dehydrogenase 7 family member A1 [Source:VGNC Symbol;Acc:VGNC:85243]	ALDH7A1	protein_coding	4809	2	129662969	129709705	-1
ENSSSCG00000012576		0.682899	5.54502	4.15394	0.0575564	0.657329		309.541	0.662216	0.289595	2.2867	0.0222136	0.378741		CHRDL1	chordin like 1 [Source:VGNC Symbol;Acc:VGNC:86662]	CHRDL1	protein_coding	4085	X	90703428	90827210	-1
ENSSSCG00000029251		-0.329456	9.48373	4.07584	0.0575844	0.657329		4910.2	-0.291566	0.148421	-1.96445	0.049478	0.484232		MAP4	microtubule associated protein 4 [Source:VGNC Symbol;Acc:VGNC:103071]	MAP4	protein_coding	8701	13	30633054	30804761	-1
ENSSSCG00000010267		0.339497	5.64998	4.07525	0.0576009	0.657329		345.278	0.377995	0.186333	2.0286	0.0424994	0.473794		LRRC20	leucine rich repeat containing 20 [Source:VGNC Symbol;Acc:VGNC:89830]	LRRC20	protein_coding	3282	14	73214203	73296646	-1
ENSSSCG00000016116		-0.282404	3.80551	4.06932	0.0577668	0.657329		93.6189	-0.261278	0.122921	-2.12558	0.0335382	0.447997		WDR12	WD repeat domain 12 [Source:VGNC Symbol;Acc:VGNC:95603]	WDR12	protein_coding	6688	15	106380755	106410416	-1
ENSSSCG00000059025		-0.210376	5.80042	4.06785	0.0578078	0.657329		380.375	-0.175688	0.116832	-1.50377	0.13264	0.666486		RAB21	RAB21, member RAS oncogene family [Source:HGNC Symbol;Acc:HGNC:18263]	RAB21	protein_coding	2836	5	35757494	35787654	1
ENSSSCG00000010575		-0.329961	4.88381	4.0662	0.0578542	0.657329		199.631	-0.307388	0.147643	-2.08197	0.0373449	0.459889		PPRC1	PPARG related coactivator 1 [Source:VGNC Symbol;Acc:VGNC:91763]	PPRC1	protein_coding	5276	14	113137037	113152831	1
ENSSSCG00000011395		0.159478	6.91111	4.06358	0.0579277	0.657329		830.472	0.181977	0.0676169	2.69129	0.0071176	0.242329		RBM5	RNA binding motif protein 5 [Source:VGNC Symbol;Acc:VGNC:92160]	RBM5	protein_coding	3334	13	32579983	32612710	1
ENSSSCG00000005665		0.709971	2.56658	4.06703	0.0581352	0.657329		36.7984	0.679881	0.342691	1.98395	0.0472613	0.482963		PHYHD1	phytanoyl-CoA dioxygenase domain containing 1 [Source:VGNC Symbol;Acc:VGNC:107165]	PHYHD1	protein_coding	1263	1	269242734	269254670	1
ENSSSCG00000054177		-0.216645	7.93686	4.05561	0.058152	0.657329		1695.43	-0.178872	0.111122	-1.60968	0.107467	0.623258					protein_coding	4576	13	29066986	29100070	-1
ENSSSCG00000011917		-0.224125	7.75335	4.05448	0.058184	0.657329		1484.11	-0.186204	0.110709	-1.68193	0.0925828	0.59708		NAA50	N-alpha-acetyltransferase 50, NatE catalytic subunit [Source:VGNC Symbol;Acc:VGNC:104002]	NAA50	protein_coding	8058	13	146193231	146222133	1
ENSSSCG00000003644		-0.419672	9.17792	4.06893	0.0582347	0.657329		4063.06	-0.387073	0.241905	-1.6001	0.109575	0.627964		FHL3	four and a half LIM domains 3 [Source:VGNC Symbol;Acc:VGNC:88129]	FHL3	protein_coding	5521	6	93980635	93988573	-1
ENSSSCG00000034609		-0.512767	2.6573	4.05118	0.0582772	0.657329		41.1674	-0.496297	0.265316	-1.87058	0.0614027	0.512641		RNF112	ring finger protein 112 [Source:VGNC Symbol;Acc:VGNC:92347]	RNF112	protein_coding	6364	12	60117461	60126173	-1
ENSSSCG00000004414		0.230743	6.94313	4.04795	0.0583687	0.657329		844.627	0.248659	0.0911092	2.72924	0.00634808	0.229385		CD164	CD164 molecule [Source:VGNC Symbol;Acc:VGNC:109374]	CD164	protein_coding	3141	1	75441575	75458145	-1
ENSSSCG00000002390		-0.23523	3.93519	4.04764	0.0583773	0.657329		103.67	-0.213267	0.119266	-1.78815	0.073751	0.552104		ANGEL1	angel homolog 1 [Source:VGNC Symbol;Acc:VGNC:85301]	ANGEL1	protein_coding	6534	7	99930684	99959417	-1
ENSSSCG00000005649		-0.239633	5.53134	4.04617	0.058419	0.657329		315.857	-0.223845	0.118616	-1.88714	0.0591415	0.506273		URM1	ubiquitin related modifier 1 [Source:NCBI gene (formerly Entrezgene);Acc:100154341]		protein_coding	1544	1	268798462	268815530	1
ENSSSCG00000032949		0.34057	2.98699	4.04617	0.0584191	0.657329		52.3238	0.360192	0.166267	2.16635	0.0302843	0.430549		APH1B	aph-1 homolog B, gamma-secretase subunit [Source:VGNC Symbol;Acc:VGNC:103898]	APH1B	protein_coding	4314	1	108730298	108763401	-1
ENSSSCG00000018033		0.152938	8.91798	4.04564	0.058434	0.657329		3331.21	0.175552	0.049978	3.51258	0.000443772	0.0580934		UBB	ubiquitin B [Source:VGNC Symbol;Acc:VGNC:98389]	UBB	protein_coding	892	12	59171289	59172841	-1
ENSSSCG00000028886		-0.197398	7.4148	4.0452	0.0584466	0.657329		1180.2	-0.161862	0.114457	-1.41417	0.157312	0.705029		IPO7	importin 7 [Source:VGNC Symbol;Acc:VGNC:89180]	IPO7	protein_coding	4914	9	111662	163104	-1
ENSSSCG00000038404		0.252984	4.26773	4.04338	0.0584984	0.657329		132.886	0.281746	0.151487	1.85987	0.0629038	0.51747					protein_coding	3902	7	1752689	1776087	-1
ENSSSCG00000000877		-0.232654	4.85586	4.04046	0.0585813	0.657329		197.652	-0.209815	0.102817	-2.04066	0.0412845	0.471141		SCYL2	SCY1 like pseudokinase 2 [Source:VGNC Symbol;Acc:VGNC:98305]	SCYL2	protein_coding	5659	5	83813206	83878760	-1
ENSSSCG00000011662		-0.343277	5.69559	4.0392	0.058617	0.657329		350.166	-0.312343	0.147029	-2.12437	0.0336396	0.448289		COPB2	COPI coat complex subunit beta 2 [Source:VGNC Symbol;Acc:VGNC:86896]	COPB2	protein_coding	6500	13	80218989	80264762	-1
ENSSSCG00000012823		-0.244303	4.95437	4.03643	0.0586961	0.657329		209.918	-0.22965	0.0927006	-2.47733	0.013237	0.303032		DKC1	dyskerin pseudouridine synthase 1 [Source:NCBI gene (formerly Entrezgene);Acc:100216430]		protein_coding	2828	X	125218923	125229525	1
ENSSSCG00000007179		-0.227031	4.40538	4.03596	0.0587095	0.657329		144.167	-0.207795	0.0987018	-2.10528	0.0352666	0.450789		STK35	serine/threonine kinase 35 [Source:VGNC Symbol;Acc:VGNC:95802]	STK35	protein_coding	6083	17	33367349	33412281	-1
ENSSSCG00000029241		-0.329451	5.79642	4.03523	0.0587303	0.657329		381.108	-0.304466	0.162088	-1.8784	0.0603267	0.51162		ASB10	ankyrin repeat and SOCS box containing 10 [Source:VGNC Symbol;Acc:VGNC:97889]	ASB10	protein_coding	1970	18	6039507	6049861	1
ENSSSCG00000016233		-0.469526	4.03307	4.03951	0.0587723	0.657329		107.418	-0.456192	0.208025	-2.19297	0.0283099	0.420241		SERPINE2	serpin family E member 2 [Source:NCBI gene (formerly Entrezgene);Acc:397542]		protein_coding	2504	15	125748394	125816215	-1
ENSSSCG00000040702		0.291532	3.68347	4.03029	0.0588713	0.657539		85.5907	0.319977	0.136059	2.35175	0.0186854	0.354978		CCDC174	coiled-coil domain containing 174 [Source:NCBI gene (formerly Entrezgene);Acc:100689257]		protein_coding	4845	13	69895325	69915655	-1
ENSSSCG00000004500		-0.230614	5.3474	4.02903	0.0589076	0.657539		277.13	-0.19773	0.107445	-1.84029	0.065726	0.528527		ARK2N	arkadia (RNF111) N-terminal like PKA signaling regulator 2N [Source:VGNC Symbol;Acc:VGNC:85964]	ARK2N	protein_coding	5613	1	95809188	95895020	1
ENSSSCG00000060656		-0.658741	6.27792	4.09709	0.0591147	0.65781		521.386	-0.659485	0.281591	-2.34199	0.0191811	0.35862		GPX1	glutathione peroxidase 1 [Source:NCBI gene (formerly Entrezgene);Acc:397403]		protein_coding	918	13	31916246	31917433	-1
ENSSSCG00000025900		-0.248931	5.2805	4.02052	0.0591519	0.65781		265.655	-0.219943	0.117889	-1.86568	0.0620862	0.514796		SH3BP5L	SH3 binding domain protein 5 like [Source:VGNC Symbol;Acc:VGNC:92820]	SH3BP5L	protein_coding	5172	2	52323048	52339665	1
ENSSSCG00000017604		0.249328	5.51323	4.01992	0.0591689	0.65781		319.111	0.285775	0.146952	1.94469	0.0518126	0.487568		HLF	HLF transcription factor, PAR bZIP family member [Source:VGNC Symbol;Acc:VGNC:88896]	HLF	protein_coding	5511	12	31589337	31643594	1
ENSSSCG00000035392		0.370473	3.83663	4.0194	0.0591839	0.65781		98.8058	0.382562	0.216858	1.76411	0.0777132	0.562582		IGFBP2	insulin like growth factor binding protein 2 [Source:NCBI gene (formerly Entrezgene);Acc:397064]		protein_coding	1421	15	118822047	118850976	1
ENSSSCG00000025711		0.480936	4.25483	4.02392	0.0593629	0.65781		129.219	0.471088	0.224566	2.09777	0.0359253	0.453005			meiosis specific with OB-fold [Source:VGNC Symbol;Acc:VGNC:90134]		protein_coding	1914	3	40092732	40133171	1
ENSSSCG00000038580		-0.359138	5.34396	4.00807	0.0595225	0.65781		277.274	-0.338229	0.186185	-1.81663	0.0692737	0.537685		FUT1	fucosyltransferase 1 (H blood group) [Source:NCBI gene (formerly Entrezgene);Acc:397138]		protein_coding	2524	6	54077431	54080514	-1
ENSSSCG00000029438		-1.17319	3.84157	4.11345	0.0595384	0.65781		90.9024	-1.15419	0.557439	-2.07053	0.038403	0.46355		SESN2	sestrin 2 [Source:VGNC Symbol;Acc:VGNC:92754]	SESN2	protein_coding	4233	6	85324228	85348032	1
ENSSSCG00000006729		0.784918	3.39113	4.05473	0.0595476	0.65781		71.0122	0.833762	0.383902	2.17181	0.0298703	0.427532		TENT5C	terminal nucleotidyltransferase 5C [Source:VGNC Symbol;Acc:VGNC:93875]	TENT5C	protein_coding	5701	4	103131830	103154070	-1
ENSSSCG00000012323		0.300349	4.0146	4.00466	0.05961	0.65781		109.009	0.317871	0.133736	2.37686	0.0174607	0.345354		TSPYL2	TSPY like 2 [Source:VGNC Symbol;Acc:VGNC:94519]	TSPYL2	protein_coding	2931	X	45909719	45916857	1
ENSSSCG00000006635		-0.254816	9.02118	4	0.0597456	0.65781		3582.61	-0.228803	0.121821	-1.87818	0.0603561	0.51162		SEMA6C	semaphorin 6C [Source:VGNC Symbol;Acc:VGNC:92710]	SEMA6C	protein_coding	6244	4	98107360	98122347	1
ENSSSCG00000037792		0.240117	7.08164	3.99864	0.059785	0.65781		938.795	0.264831	0.150188	1.76333	0.0778453	0.562582		COX7A1	cytochrome c oxidase subunit 7A1 [Source:NCBI gene (formerly Entrezgene);Acc:399685]		protein_coding	2316	6	45517229	45520713	-1
ENSSSCG00000027550		0.42226	5.62357	4.01475	0.0598293	0.65781		333.512	0.451011	0.200371	2.25088	0.0243933	0.393828		PLCD1	phospholipase C delta 1 [Source:NCBI gene (formerly Entrezgene);Acc:100627099]		protein_coding	2675	13	22851584	22872992	-1
ENSSSCG00000034313		-0.229635	7.82388	3.9966	0.0598446	0.65781		1556.16	-0.204917	0.0784158	-2.61322	0.00896947	0.265434		SELENOW	selenoprotein W [Source:VGNC Symbol;Acc:VGNC:110393]	SELENOW	protein_coding	655	6	53470787	53474652	1
ENSSSCG00000001913		0.392451	2.89661	3.99583	0.0598672	0.65781		49.1084	0.408231	0.189853	2.15025	0.0315355	0.437308		STOML1	stomatin like 1 [Source:VGNC Symbol;Acc:VGNC:93566]	STOML1	protein_coding	2031	7	59452176	59461206	1
ENSSSCG00000010774		-0.227887	5.73038	3.9947	0.0599001	0.65781		364.017	-0.213087	0.11379	-1.87263	0.0611195	0.512641		ZNF511	zinc finger protein 511 [Source:VGNC Symbol;Acc:VGNC:104105]	ZNF511	protein_coding	1257	14	141253368	141261064	1
ENSSSCG00000005608		-0.475954	7.47107	4.02636	0.0599604	0.65781		1206.95	-0.467745	0.208936	-2.2387	0.0251752	0.402019		ANGPTL2	angiopoietin like 2 [Source:VGNC Symbol;Acc:VGNC:85304]	ANGPTL2	protein_coding	3657	1	267639638	267672923	-1
ENSSSCG00000032380		0.326372	2.67448	3.99105	0.0600068	0.65781		42.8264	0.353022	0.184386	1.91459	0.0555452	0.495817		C1orf53	chromosome 10 C1orf53 homolog [Source:VGNC Symbol;Acc:VGNC:96234]	C1orf53	protein_coding	501	10	20732774	20737947	1
ENSSSCG00000026427		0.498663	2.09608	3.99052	0.0600221	0.65781		27.3322	0.535246	0.27058	1.97814	0.0479127	0.483185		RORC	RAR related orphan receptor C [Source:VGNC Symbol;Acc:VGNC:92410]	RORC	protein_coding	3327	4	97375136	97400209	1
ENSSSCG00000018091		-0.279037	11.5712	3.98935	0.0600566	0.65781		21156.6	-0.248556	0.155849	-1.59486	0.110745	0.62939		ND5	NADH dehydrogenase subunit 5 [Source:NCBI gene (formerly Entrezgene);Acc:808511]		protein_coding	1821	MT	12935	14755	1
ENSSSCG00000008058		-0.461063	4.88184	4.00643	0.0600977	0.65781		197.358	-0.436964	0.20551	-2.12624	0.0334837	0.447843			potassium channel tetramerization domain containing 5 [Source:VGNC Symbol;Acc:VGNC:103973]		protein_coding	2390	3	39403987	39429588	-1
ENSSSCG00000038048		-1.27438	2.81897	4.07276	0.0602137	0.658441		44.3177	-1.30404	0.678333	-1.92242	0.0545524	0.493686					pseudogene	1675	6	4598754	4641451	-1
ENSSSCG00000039854		-0.355775	4.60296	3.98142	0.060289	0.658456		163.647	-0.323354	0.184713	-1.75057	0.0800192	0.568688		TLCD4	TLC domain containing 4 [Source:VGNC Symbol;Acc:VGNC:98371]	TLCD4	protein_coding	6457	4	122232593	122365705	-1
ENSSSCG00000011690		0.41744	3.52933	3.97817	0.0603847	0.658456		77.9964	0.42499	0.214523	1.9811	0.0475806	0.483185		PLSCR4	phospholipid scramblase 4 [Source:VGNC Symbol;Acc:VGNC:91575]	PLSCR4	protein_coding	3328	13	86542283	86573629	-1
ENSSSCG00000052671		0.195541	9.4849	3.97799	0.0603901	0.658456		4975.61	0.210452	0.126599	1.66235	0.0964426	0.602379			ribosomal protein L13a [Source:NCBI gene (formerly Entrezgene);Acc:780432]		protein_coding	616	6	54564793	54568340	1
ENSSSCG00000008762		-0.322105	2.56686	3.97206	0.0605651	0.659728		38.7748	-0.298403	0.173555	-1.71935	0.0855502	0.581721		STIM2	stromal interaction molecule 2 [Source:VGNC Symbol;Acc:VGNC:98967]	STIM2	protein_coding	1867	8	20517587	20604319	1
ENSSSCG00000008395		-0.35709	2.76758	3.9688	0.0606615	0.66014		43.663	-0.335847	0.168507	-1.99307	0.0462536	0.482963		VRK2	VRK serine/threonine kinase 2 [Source:VGNC Symbol;Acc:VGNC:110730]	VRK2	protein_coding	5016	3	83433313	83536980	-1
ENSSSCG00000006093		-0.292625	3.93464	3.96431	0.0607946	0.660298		102.66	-0.26971	0.132922	-2.02909	0.0424491	0.473794		NDUFAF6	NADH:ubiquinone oxidoreductase complex assembly factor 6 [Source:VGNC Symbol;Acc:VGNC:90642]	NDUFAF6	protein_coding	3693	4	41621174	41655792	-1
ENSSSCG00000017256		0.343275	5.64415	3.95493	0.0610741	0.660298		347.65	0.358232	0.204625	1.75067	0.0800022	0.568688		ABCA6	ATP binding cassette subfamily A member 6 [Source:VGNC Symbol;Acc:VGNC:84950]	ABCA6	protein_coding	6395	12	11225384	11286095	1
ENSSSCG00000000645		0.272491	4.89981	3.95329	0.0611231	0.660298		206.674	0.287386	0.148354	1.93716	0.0527258	0.489646		GABARAPL1	GABA type A receptor associated protein like 1 [Source:NCBI gene (formerly Entrezgene);Acc:100462751]		protein_coding	1935	5	61758130	61767601	-1
ENSSSCG00000027294		-0.211767	6.55182	3.95216	0.0611567	0.660298		640.955	-0.189035	0.0978311	-1.93226	0.0533274	0.491589		CDV3	CDV3 homolog [Source:VGNC Symbol;Acc:VGNC:86525]	CDV3	protein_coding	3238	13	74705619	74721142	1
ENSSSCG00000022324		0.341017	3.89746	3.95131	0.0611821	0.660298		100.19	0.349635	0.158243	2.20948	0.027141	0.414204		PPFIA3	PTPRF interacting protein alpha 3 [Source:VGNC Symbol;Acc:VGNC:91693]	PPFIA3	protein_coding	5243	6	54313981	54337338	1
ENSSSCG00000011705		-0.428669	3.23962	3.95091	0.0611942	0.660298		60.9733	-0.41324	0.179049	-2.30797	0.0210007	0.368311		COMMD2	COMM domain containing 2 [Source:VGNC Symbol;Acc:VGNC:86887]	COMMD2	protein_coding	1202	13	89962623	89969713	-1
ENSSSCG00000040929		0.209109	11.3596	3.94991	0.0612239	0.660298		18343.8	0.23573	0.140891	1.67314	0.0942997	0.599872		TPT1	tumor protein, translationally-controlled 1 [Source:NCBI gene (formerly Entrezgene);Acc:397664]		protein_coding	903	11	21929221	21932691	1
ENSSSCG00000024045		0.343328	7.34048	3.94842	0.0612801	0.660298		1127.89	0.386116	0.201554	1.91569	0.0554043	0.495817		CASTOR2	cytosolic arginine sensor for mTORC1 subunit 2 [Source:HGNC Symbol;Acc:HGNC:37073]	CASTOR2	protein_coding	6552	3	11956300	12039978	-1
ENSSSCG00000002846		-0.200414	5.80054	3.94745	0.0612977	0.660298		382.223	-0.175461	0.08753	-2.00459	0.0450074	0.480961		DNAJA2	DnaJ heat shock protein family (Hsp40) member A2 [Source:VGNC Symbol;Acc:VGNC:96621]	DNAJA2	protein_coding	5192	6	37591916	37608361	1
ENSSSCG00000009839		0.440554	3.37006	3.94702	0.0613108	0.660298		70.2856	0.477022	0.219323	2.17497	0.0296321	0.427532		CIT	citron rho-interacting serine/threonine kinase [Source:VGNC Symbol;Acc:VGNC:86710]	CIT	protein_coding	8558	14	33009877	33196286	1
ENSSSCG00000015943		-0.247865	6.23665	3.94672	0.0613196	0.660298		514.119	-0.223169	0.0989329	-2.25576	0.0240854	0.391825		GORASP2	golgi reassembly stacking protein 2 [Source:VGNC Symbol;Acc:VGNC:95851]	GORASP2	protein_coding	7152	15	77048136	77130620	1
ENSSSCG00000009887		-0.279868	4.21484	3.93906	0.0615497	0.660584		123.789	-0.252429	0.130399	-1.93582	0.05289	0.48996		NAA25	N-alpha-acetyltransferase 25, NatB auxiliary subunit [Source:VGNC Symbol;Acc:VGNC:96750]	NAA25	protein_coding	5277	14	39606882	39682470	1
ENSSSCG00000014852		-0.339367	4.76786	3.93584	0.061647	0.660584		182.949	-0.322144	0.143771	-2.24068	0.0250471	0.40054		ARRB1	arrestin beta 1 [Source:VGNC Symbol;Acc:VGNC:85542]	ARRB1	protein_coding	8393	9	9516947	9597976	-1
ENSSSCG00000006865		-0.232423	4.5125	3.93511	0.061669	0.660584		154.9	-0.20956	0.129725	-1.61542	0.10622	0.623063		RTCA	RNA 3'-terminal phosphate cyclase [Source:NCBI gene (formerly Entrezgene);Acc:100154102]		protein_coding	1626	4	117852766	117875684	-1
ENSSSCG00000001952		0.407814	4.93401	3.93819	0.0617919	0.660584		214.908	0.409792	0.233654	1.75384	0.0794584	0.568688		NFKBIA	NFKB inhibitor alpha [Source:NCBI gene (formerly Entrezgene);Acc:406188]		protein_coding	1765	7	64507822	64511277	1
ENSSSCG00000016672		1.04362	2.51287	3.98608	0.0618943	0.660584		35.4699	1.02139	0.48798	2.09309	0.036341	0.454233		ADCYAP1R1	ADCYAP receptor type I [Source:VGNC Symbol;Acc:VGNC:85115]	ADCYAP1R1	protein_coding	4222	18	41917428	41972301	-1
ENSSSCG00000034763		0.441496	4.67523	3.93777	0.061898	0.660584		176.399	0.449151	0.251508	1.78583	0.0741271	0.553627		IRS2	insulin receptor substrate 2 [Source:VGNC Symbol;Acc:VGNC:89214]	IRS2	protein_coding	5601	11	76626179	76653881	-1
ENSSSCG00000001372		-0.277286	4.38172	3.92751	0.0618988	0.660584		139.536	-0.264629	0.120104	-2.20334	0.0275706	0.418202		GNL1	G protein nucleolar 1 (putative) [Source:NCBI gene (formerly Entrezgene);Acc:100151741]		protein_coding	5556	7	23098179	23112934	-1
ENSSSCG00000040967		-0.270567	4.10442	3.92634	0.0619344	0.660584		119.09	-0.240294	0.156027	-1.54008	0.123541	0.648791		NACC2	NACC family member 2 [Source:VGNC Symbol;Acc:VGNC:90564]	NACC2	protein_coding	2011	AEMK02000682.1	1557763	1622545	1
ENSSSCG00000031077		-0.219612	6.3174	3.92583	0.0619498	0.660584		550.29	-0.18702	0.141416	-1.32249	0.186006	0.731111		KPNA4	karyopherin subunit alpha 4 [Source:VGNC Symbol;Acc:VGNC:89563]	KPNA4	protein_coding	3833	13	100185092	100253070	-1
ENSSSCG00000008973		0.347715	3.67113	3.92501	0.0619746	0.660584		84.7223	0.374293	0.187498	1.99625	0.0459069	0.482963		NAAA	N-acylethanolamine acid amidase [Source:VGNC Symbol;Acc:VGNC:90556]	NAAA	protein_coding	3287	8	71573788	71603338	-1
ENSSSCG00000004022		-0.341052	6.49692	3.92203	0.0620767	0.660584		615.715	-0.307636	0.144921	-2.12278	0.0337723	0.448727		RPS6KA2	ribosomal protein S6 kinase A2 [Source:VGNC Symbol;Acc:VGNC:92441]	RPS6KA2	protein_coding	5485	1	2203606	2522599	1
ENSSSCG00000030289		-0.296203	6.55777	3.92118	0.062091	0.660584		640.49	-0.261798	0.1295	-2.02161	0.0432162	0.473794		PTPN11	protein tyrosine phosphatase non-receptor type 11 [Source:VGNC Symbol;Acc:VGNC:91972]	PTPN11	protein_coding	5889	14	39202169	39292003	-1
ENSSSCG00000001804		-0.345694	6.77067	3.92167	0.0621071	0.660584		753.351	-0.325299	0.191953	-1.69468	0.0901362	0.589792		HOMER2	homer scaffold protein 2 [Source:VGNC Symbol;Acc:VGNC:88929]	HOMER2	protein_coding	3320	7	52001579	52096828	1
ENSSSCG00000032698		-0.561342	4.52546	3.9514	0.0622637	0.661625		152.553	-0.525836	0.269682	-1.94983	0.0511961	0.486255		TPPP	tubulin polymerization promoting protein [Source:VGNC Symbol;Acc:VGNC:94344]	TPPP	protein_coding	8105	16	79542928	79556382	1
ENSSSCG00000014917		0.365764	3.0635	3.90933	0.0624528	0.662546		55.9427	0.399635	0.196069	2.03824	0.0415256	0.471141		CCDC81	coiled-coil domain containing 81 [Source:VGNC Symbol;Acc:VGNC:86316]	CCDC81	protein_coding	4035	9	20225733	20280285	1
ENSSSCG00000035058		0.266859	4.6143	3.90771	0.0625025	0.662546		166.567	0.280998	0.128365	2.18906	0.0285928	0.421826		PID1	phosphotyrosine interaction domain containing 1 [Source:NCBI gene (formerly Entrezgene);Acc:100302508]		protein_coding	6581	15	130075143	130332698	-1
ENSSSCG00000022742		0.207749	6.60788	3.90614	0.0625505	0.662546		669.333	0.229048	0.0817924	2.80036	0.00510462	0.210824		PRDX6	peroxiredoxin 6 [Source:NCBI gene (formerly Entrezgene);Acc:399538]		protein_coding	1441	9	115857644	115868892	1
ENSSSCG00000048919		-0.174566	6.33897	3.90436	0.0626052	0.662546		558.415	-0.14641	0.112733	-1.29873	0.194038	0.740296		PRNP	prion protein [Source:NCBI gene (formerly Entrezgene);Acc:494014]	PRNP	protein_coding	2764	17	13694190	13705124	1
ENSSSCG00000023714		0.370665	3.91018	3.9022	0.0626716	0.662546		99.6814	0.409481	0.19446	2.10574	0.0352273	0.450789		SLC31A2	solute carrier family 31 member 2 [Source:VGNC Symbol;Acc:VGNC:93063]	SLC31A2	protein_coding	1851	1	253794913	253805282	1
ENSSSCG00000038469		0.211766	4.77803	3.90119	0.0627026	0.662546		189.805	0.239215	0.124296	1.92456	0.0542838	0.493686		KLHL7	kelch like family member 7 [Source:VGNC Symbol;Acc:VGNC:103974]	KLHL7	protein_coding	2768	9	91924495	91971695	1
ENSSSCG00000010514		-0.255422	5.56036	3.89891	0.0627728	0.662667		319.708	-0.232507	0.0978862	-2.37528	0.0175357	0.345988		RRP12	ribosomal RNA processing 12 homolog [Source:VGNC Symbol;Acc:VGNC:92465]	RRP12	protein_coding	7027	14	108772175	108805506	-1
ENSSSCG00000008695		0.231651	4.97193	3.89672	0.0628405	0.662762		215.219	0.254515	0.118769	2.14295	0.032117	0.441583		MFSD10	major facilitator superfamily domain containing 10 [Source:VGNC Symbol;Acc:VGNC:90183]	MFSD10	protein_coding	2383	8	1710530	1715760	-1
ENSSSCG00000031949		-0.214032	4.49888	3.88801	0.0631096	0.663168		152.13	-0.188571	0.0945979	-1.99339	0.0462187	0.482963		TP53BP1	tumor protein p53 binding protein 1 [Source:VGNC Symbol;Acc:VGNC:94325]	TP53BP1	protein_coding	5959	1	127959213	128028712	1
ENSSSCG00000038618		-0.299229	4.64991	3.88726	0.063133	0.663168		171.014	-0.287289	0.167068	-1.71959	0.085507	0.581721		RFLNB	refilin B [Source:VGNC Symbol;Acc:VGNC:92239]	RFLNB	protein_coding	1771	12	47307637	47314589	1
ENSSSCG00000004600		-0.240058	5.62734	3.88708	0.0631387	0.663168		337.09	-0.210377	0.105633	-1.99158	0.0464167	0.482963		TCF12	transcription factor 12 [Source:VGNC Symbol;Acc:VGNC:93817]	TCF12	protein_coding	7950	1	114682303	115056262	-1
ENSSSCG00000004121		-0.31873	4.60819	3.88704	0.06314	0.663168		164.24	-0.280502	0.159552	-1.75807	0.0787363	0.566841		FBXO30	F-box protein 30 [Source:VGNC Symbol;Acc:VGNC:108155]	FBXO30	protein_coding	9140	1	19764591	19777618	1
ENSSSCG00000012841		0.400361	8.19729	3.89574	0.0632673	0.663168		2012.06	0.405245	0.194431	2.08426	0.0371362	0.458821		PNPLA2	patatin like phospholipase domain containing 2 [Source:VGNC Symbol;Acc:VGNC:91607]	PNPLA2	protein_coding	2293	2	513077	518182	1
ENSSSCG00000013570		-0.257079	4.00853	3.88246	0.0632819	0.663168		107.761	-0.229689	0.122319	-1.87778	0.0604107	0.511698		MCOLN1	mucolipin TRP cation channel 1 [Source:VGNC Symbol;Acc:VGNC:90079]	MCOLN1	protein_coding	4105	2	71602770	71613312	-1
ENSSSCG00000004419		0.212531	4.94896	3.88219	0.0632904	0.663168		213.288	0.238484	0.121602	1.96119	0.0498573	0.484232		SLC16A10	solute carrier family 16 member 10 [Source:VGNC Symbol;Acc:VGNC:103178]	SLC16A10	protein_coding	7141	1	76998359	77138639	1
ENSSSCG00000028947		-0.229268	4.25893	3.8766	0.0634647	0.664065		130.441	-0.205329	0.122581	-1.67505	0.0939239	0.598586		PELI1	pellino E3 ubiquitin protein ligase 1 [Source:VGNC Symbol;Acc:VGNC:91306]	PELI1	protein_coding	3419	3	77713489	77796914	1
ENSSSCG00000016682		-0.276237	4.57023	3.87547	0.0635	0.664065		161.697	-0.247078	0.138407	-1.78515	0.0742366	0.553627		PLEKHA8	pleckstrin homology domain containing A8 [Source:VGNC Symbol;Acc:VGNC:110307]	PLEKHA8	protein_coding	6261	18	42820921	42902867	-1
ENSSSCG00000040421		0.257154	4.67205	3.87328	0.0635683	0.664065		173.999	0.267258	0.120333	2.22099	0.0263513	0.410509		HMG20B	high mobility group 20B [Source:VGNC Symbol;Acc:VGNC:88901]	HMG20B	protein_coding	1601	2	75093075	75098536	-1
ENSSSCG00000017087		0.554192	4.31127	3.89971	0.0636707	0.664065		131.516	0.575833	0.258124	2.23084	0.0256919	0.406516		GM2A	ganglioside GM2 activator [Source:VGNC Symbol;Acc:VGNC:88506]	GM2A	protein_coding	2069	16	71742090	71754884	-1
ENSSSCG00000023806		0.527017	3.26719	3.86876	0.063741	0.664065		62.9765	0.563345	0.254654	2.21219	0.0269532	0.413647		LRRN1	leucine rich repeat neuronal 1 [Source:VGNC Symbol;Acc:VGNC:89860]	LRRN1	protein_coding	6479	13	60393650	60432802	1
ENSSSCG00000016019		-0.163366	6.08013	3.8674	0.0637523	0.664065		464.624	-0.139762	0.0742116	-1.88328	0.0596618	0.508858		NCKAP1	NCK associated protein 1 [Source:VGNC Symbol;Acc:VGNC:96432]	NCKAP1	protein_coding	6693	15	88425142	88528326	-1
ENSSSCG00000023975		-0.313017	7.61826	3.86627	0.0637879	0.664065		1354	-0.275911	0.161131	-1.71234	0.0868343	0.582981		CCDC9B	coiled-coil domain containing 9B [Source:VGNC Symbol;Acc:VGNC:86332]	CCDC9B	protein_coding	4910	1	130975347	130983969	1
ENSSSCG00000016629		-0.348585	3.92462	3.86328	0.0638817	0.664429		101.235	-0.317509	0.168165	-1.88808	0.0590151	0.506053		ST7	suppression of tumorigenicity 7 [Source:NCBI gene (formerly Entrezgene);Acc:100125380]	ST7	protein_coding	2836	18	29027811	29285505	-1
ENSSSCG00000002353		-0.414235	2.42225	3.85594	0.0641129	0.666219		35.2435	-0.389587	0.217136	-1.79421	0.0727801	0.55104		FAM161B	FAM161 centrosomal protein B [Source:VGNC Symbol;Acc:VGNC:87917]	FAM161B	protein_coding	2864	7	97244923	97258435	-1
ENSSSCG00000035795		0.203776	5.72606	3.85161	0.0642498	0.66637		365.861	0.231529	0.132638	1.74556	0.0808866	0.570256		SUMO3	small ubiquitin like modifier 3 [Source:HGNC Symbol;Acc:HGNC:11124]	SUMO3	protein_coding	417	13	207476441	207484250	-1
ENSSSCG00000035791		0.234473	4.98149	3.85087	0.0642732	0.66637		216.069	0.248385	0.122574	2.02642	0.0427222	0.473794		SIX5	SIX homeobox 5 [Source:VGNC Symbol;Acc:VGNC:92896]	SIX5	protein_coding	2447	6	52095334	52099571	-1
ENSSSCG00000043051		0.310379	2.96535	3.8483	0.0643546	0.66637		51.5229	0.325072	0.161003	2.01904	0.0434832	0.474112					protein_coding	5105	5	9343965	9358130	-1
ENSSSCG00000016331		0.657509	8.30327	3.91378	0.064484	0.66637		2182.47	0.718311	0.31614	2.27213	0.0230788	0.38604		RAMP1	receptor activity modifying protein 1 [Source:NCBI gene (formerly Entrezgene);Acc:397401]		protein_coding	827	15	137490356	137535553	1
ENSSSCG00000002452		-0.405802	6.45346	3.85987	0.0645113	0.66637		591.042	-0.38757	0.172216	-2.25049	0.0244178	0.393828		LGMN	legumain [Source:VGNC Symbol;Acc:VGNC:89702]	LGMN	protein_coding	5519	7	114173693	114217102	-1
ENSSSCG00000033979		-0.533958	5.02545	3.88353	0.0645212	0.66637		223.546	-0.501173	0.296964	-1.68766	0.0914768	0.594653		KLHL34	kelch like family member 34 [Source:VGNC Symbol;Acc:VGNC:89528]	KLHL34	protein_coding	1947	X	17839245	17841191	-1
ENSSSCG00000003354		0.189803	7.54578	3.84112	0.0645827	0.66637		1291.66	0.207019	0.101325	2.04311	0.0410415	0.471141		CCNL2	cyclin L2 [Source:VGNC Symbol;Acc:VGNC:86364]	CCNL2	protein_coding	2388	6	63659054	63668047	-1
ENSSSCG00000017379		-0.280678	4.11218	3.8402	0.064612	0.66637		118.285	-0.250075	0.166964	-1.49778	0.134191	0.66823		ETV4	ETS variant transcription factor 4 [Source:VGNC Symbol;Acc:VGNC:87813]	ETV4	protein_coding	2293	12	19531603	19548301	1
ENSSSCG00000002026		0.330541	3.99593	3.8385	0.0646663	0.66637		106.985	0.339884	0.150568	2.25735	0.0239865	0.391825		EFS	embryonal Fyn-associated substrate [Source:VGNC Symbol;Acc:VGNC:87581]	EFS	protein_coding	2747	7	75722183	75731610	1
ENSSSCG00000026945		0.352384	5.37009	3.83724	0.0647179	0.66637		288.921	0.385237	0.21847	1.76334	0.0778424	0.562582		LRRC2	leucine rich repeat containing 2 [Source:VGNC Symbol;Acc:VGNC:98079]	LRRC2	protein_coding	3394	13	29478114	29536539	-1
ENSSSCG00000010929		-0.251195	7.36149	3.82988	0.064942	0.668067		1134.97	-0.224231	0.138096	-1.62373	0.104433	0.620397		CYB5R1	cytochrome b5 reductase 1 [Source:VGNC Symbol;Acc:VGNC:95584]	CYB5R1	protein_coding	2853	10	24925410	24931917	-1
ENSSSCG00000011873		-0.360305	3.34409	3.8279	0.0650052	0.668109		68.8066	-0.334689	0.188154	-1.7788	0.0752719	0.555015		HSPBAP1	HSPB1 associated protein 1 [Source:VGNC Symbol;Acc:VGNC:98039]	HSPBAP1	protein_coding	5707	13	137740396	137809527	1
ENSSSCG00000006830		-0.335253	5.462	3.82021	0.0652525	0.668733		298.66	-0.308089	0.145539	-2.11689	0.0342694	0.449009		PSMA5	proteasome 20S subunit alpha 5 [Source:VGNC Symbol;Acc:VGNC:98838]	PSMA5	protein_coding	1112	4	110662692	110717290	1
ENSSSCG00000061843		-0.320084	4.28656	3.8192	0.0652849	0.668733		131.048	-0.285604	0.152752	-1.86972	0.0615224	0.512641					lncRNA	6350	8	3951659	3959293	-1
ENSSSCG00000028856		-0.168737	6.47277	3.81913	0.0652873	0.668733		610.244	-0.149285	0.0587466	-2.54117	0.0110483	0.283194		ABCF3	ATP binding cassette subfamily F member 3 [Source:VGNC Symbol;Acc:VGNC:84967]	ABCF3	protein_coding	3469	13	122105344	122113559	1
ENSSSCG00000055798		-0.893966	2.89983	3.86623	0.0653492	0.668733		49.8185	-0.856959	0.449725	-1.90552	0.0567126	0.498962					lncRNA	5355	9	60467332	60473322	1
ENSSSCG00000011616		-0.38629	6.99433	3.82687	0.0653622	0.668733		865.105	-0.372259	0.163029	-2.28339	0.0224073	0.378741		COPG1	COPI coat complex subunit gamma 1 [Source:VGNC Symbol;Acc:VGNC:86897]	COPG1	protein_coding	3372	13	71672733	71730399	1
ENSSSCG00000038533		-0.247025	5.36774	3.81257	0.0654991	0.66888		280	-0.232431	0.0996352	-2.33282	0.0196575	0.360791		NAPG	NSF attachment protein gamma [Source:VGNC Symbol;Acc:VGNC:90580]	NAPG	protein_coding	2818	6	97961313	97974636	-1
ENSSSCG00000036952		-0.301488	3.8173	3.80859	0.0656282	0.66888		93.0942	-0.275941	0.119113	-2.31662	0.0205242	0.364393		GTPBP8	GTP binding protein 8 (putative) [Source:VGNC Symbol;Acc:VGNC:111193]	GTPBP8	protein_coding	6204	13	146909261	146932367	-1
ENSSSCG00000015769		-0.325104	5.40962	3.80511	0.065741	0.66888		287.305	-0.296847	0.150018	-1.97875	0.0478441	0.483185		SPCS3	signal peptidase complex subunit 3 [Source:VGNC Symbol;Acc:VGNC:96119]	SPCS3	protein_coding	3956	15	38790655	38802635	1
ENSSSCG00000009522		0.269048	4.59417	3.80083	0.0658804	0.66888		162.585	0.282315	0.11205	2.51955	0.0117505	0.288616		PCCA	propionyl-CoA carboxylase subunit alpha [Source:VGNC Symbol;Acc:VGNC:91209]	PCCA	protein_coding	2799	11	68920929	69286430	1
ENSSSCG00000040207		-0.353417	5.31481	3.79867	0.0659625	0.66888		273.744	-0.310461	0.201642	-1.53967	0.123641	0.648791		P2RY2	purinergic receptor P2Y2 [Source:VGNC Symbol;Acc:VGNC:98173]	P2RY2	protein_coding	2637	9	7672403	7695163	1
ENSSSCG00000009322		0.521572	3.15765	3.79623	0.0660304	0.66888		59.7658	0.523789	0.270281	1.93794	0.0526304	0.489467		SLC46A3	solute carrier family 46 member 3 [Source:VGNC Symbol;Acc:VGNC:93128]	SLC46A3	protein_coding	6953	11	5982443	6000701	-1
ENSSSCG00000010447		-0.301974	6.58829	3.79296	0.0661374	0.66888		659.208	-0.280887	0.148799	-1.8877	0.0590666	0.506053		ACTA2	actin alpha 2, smooth muscle [Source:VGNC Symbol;Acc:VGNC:85038]	ACTA2	protein_coding	1724	14	100867733	100886713	-1
ENSSSCG00000026229		0.284131	4.09805	3.79175	0.0661769	0.66888		115.11	0.295429	0.151454	1.95061	0.0511033	0.485783			pterin-4 alpha-carbinolamine dehydratase 2 [Source:VGNC Symbol;Acc:VGNC:100319]		protein_coding	1378	2	137082168	137135172	1
ENSSSCG00000015730		-0.274948	4.97877	3.7912	0.0661949	0.66888		212.728	-0.257095	0.110705	-2.32235	0.0202142	0.362908		NIFK	nucleolar protein interacting with the FHA domain of MKI67 [Source:VGNC Symbol;Acc:VGNC:99725]	NIFK	protein_coding	3280	15	29714297	29754978	1
ENSSSCG00000008179		-0.206003	5.31527	3.79078	0.0662086	0.66888		275.27	-0.173556	0.118508	-1.46451	0.143055	0.684983		REV1	REV1 DNA directed polymerase [Source:VGNC Symbol;Acc:VGNC:110707]	REV1	protein_coding	4419	3	54775714	54862139	1
ENSSSCG00000008400		-0.346571	2.83727	3.79001	0.066234	0.66888		46.2222	-0.323064	0.164943	-1.95864	0.0501545	0.485226		CFAP36	cilia and flagella associated protein 36 [Source:NCBI gene (formerly Entrezgene);Acc:100513146]		protein_coding	3869	3	85709784	85742436	-1
ENSSSCG00000002002		0.295642	4.61675	3.78922	0.0662598	0.66888		165.117	0.30737	0.150254	2.04567	0.0407888	0.470678		IRF9	interferon regulatory factor 9 [Source:NCBI gene (formerly Entrezgene);Acc:780415]		protein_coding	3804	7	75126622	75139640	-1
ENSSSCG00000035371		0.448444	2.36333	3.78883	0.0662726	0.66888		33.9942	0.457227	0.228497	2.00103	0.0453896	0.482963					protein_coding	1832	17	12428893	12498585	1
ENSSSCG00000014628		0.319895	4.6798	3.78258	0.0664779	0.66888		172.6	0.343521	0.162628	2.11231	0.0346602	0.449665		APBB1	amyloid beta protein binding family B member 1 [Source:VGNC Symbol;Acc:VGNC:85402]	APBB1	protein_coding	3138	9	3303112	3324037	1
ENSSSCG00000006196		-0.62716	2.57879	3.78203	0.0665601	0.66888		38.8248	-0.586954	0.344656	-1.70301	0.0885657	0.585708		SLCO5A1	solute carrier organic anion transporter family member 5A1 [Source:VGNC Symbol;Acc:VGNC:109644]	SLCO5A1	protein_coding	3313	4	65439237	65583213	1
ENSSSCG00000058056		0.350825	2.9008	3.77915	0.066591	0.66888		47.9693	0.365574	0.167863	2.17781	0.0294205	0.426881		TAL1	TAL bHLH transcription factor 1, erythroid differentiation factor [Source:HGNC Symbol;Acc:HGNC:11556]	TAL1	protein_coding	1991	6	164283366	164295290	1
ENSSSCG00000035430		0.451992	6.23042	3.80343	0.0667039	0.66888		526.956	0.475367	0.268804	1.76845	0.0769853	0.560084		YPEL3	yippee like 3 [Source:VGNC Symbol;Acc:VGNC:95037]	YPEL3	protein_coding	1171	3	18278002	18281298	-1
ENSSSCG00000013298		-0.271329	6.02194	3.77406	0.0667592	0.66888		443.787	-0.24695	0.109798	-2.24913	0.0245043	0.394096		PDHX	pyruvate dehydrogenase complex component X [Source:VGNC Symbol;Acc:VGNC:91270]	PDHX	protein_coding	2836	2	26014970	26103402	-1
ENSSSCG00000008335		0.429016	2.21518	3.77207	0.066825	0.66888		29.2803	0.457835	0.235205	1.94653	0.0515907	0.487008					protein_coding	1711	3	72572478	72619678	-1
ENSSSCG00000027946		-0.355637	6.43035	3.77704	0.066843	0.66888		585.464	-0.32414	0.16468	-1.9683	0.0490331	0.483799		MVP	major vault protein [Source:VGNC Symbol;Acc:VGNC:90491]	MVP	protein_coding	2940	3	18057177	18081155	1
ENSSSCG00000039472		-0.348157	3.14335	3.77105	0.0668587	0.66888		58.7925	-0.32182	0.172453	-1.86613	0.0620235	0.514796		SLC30A1	solute carrier family 30 member 1 [Source:NCBI gene (formerly Entrezgene);Acc:503660]		protein_coding	5423	9	131633585	131640672	1
ENSSSCG00000000071		0.181763	7.97695	3.7665	0.0670098	0.66888		1745.71	0.209245	0.121002	1.72927	0.0837606	0.577564		ST13	ST13 Hsp70 interacting protein [Source:HGNC Symbol;Acc:HGNC:11343]	ST13	protein_coding	4211	5	7583048	7617762	1
ENSSSCG00000009240		0.906727	1.86955	3.78935	0.0670255	0.66888		23.006	0.867809	0.491553	1.76544	0.0774893	0.562171			placenta associated 8 [Source:VGNC Symbol;Acc:VGNC:91506]		protein_coding	2303	8	135250075	135279045	1
ENSSSCG00000003429		0.343218	3.64769	3.76575	0.0670348	0.66888		81.6466	0.364748	0.151778	2.40317	0.0162538	0.331453		CLCN6	chloride voltage-gated channel 6 [Source:VGNC Symbol;Acc:VGNC:86729]	CLCN6	protein_coding	5654	6	71881972	71916029	1
ENSSSCG00000040715		0.496858	1.96961	3.76521	0.0670526	0.66888		25.1538	0.523036	0.25612	2.04216	0.0411361	0.471141		NXPH2	neurexophilin 2 [Source:VGNC Symbol;Acc:VGNC:96460]	NXPH2	protein_coding	2815	15	12953195	13073202	1
ENSSSCG00000006482		-0.222438	7.84445	3.76488	0.0670636	0.66888		1598.87	-0.186588	0.144723	-1.28928	0.197301	0.742119		MEF2D	myocyte enhancer factor 2D [Source:VGNC Symbol;Acc:VGNC:90128]	MEF2D	protein_coding	6228	4	93581598	93616983	1
ENSSSCG00000000419		-0.529127	3.81221	3.77664	0.0670756	0.66888		93.9211	-0.54136	0.266713	-2.02975	0.0423822	0.473794					protein_coding	1747	5	22286537	22292433	-1
ENSSSCG00000008559		-0.206626	6.384	3.76267	0.0671372	0.66888		570.78	-0.182513	0.0739222	-2.46898	0.0135498	0.304546		TMEM214	transmembrane protein 214 [Source:VGNC Symbol;Acc:VGNC:94139]	TMEM214	protein_coding	4730	3	112069933	112080682	-1
ENSSSCG00000006308		0.310791	5.16349	3.76229	0.0671496	0.66888		245.448	0.336108	0.161618	2.07964	0.0375585	0.459889		CREG1	cellular repressor of E1A stimulateds 1 [Source:VGNC Symbol;Acc:VGNC:86989]	CREG1	protein_coding	2396	4	83458242	83469930	1
ENSSSCG00000004358		-0.370075	4.16546	3.76048	0.0672099	0.66888		120.341	-0.333418	0.18179	-1.83408	0.066642	0.532415		ASCC3	activating signal cointegrator 1 complex subunit 3 [Source:VGNC Symbol;Acc:VGNC:85571]	ASCC3	protein_coding	7604	1	67331948	67657085	-1
ENSSSCG00000036549		-0.369131	5.9653	3.76786	0.0672139	0.66888		425.937	-0.355965	0.181872	-1.95723	0.05032	0.485226		DPYSL3	dihydropyrimidinase like 3 [Source:VGNC Symbol;Acc:VGNC:87431]	DPYSL3	protein_coding	5253	2	148662051	148776619	-1
ENSSSCG00000054801		-0.225858	4.33125	3.75441	0.0674128	0.670268		136.033	-0.206934	0.134328	-1.54051	0.123435	0.648791		ZMYND19	zinc finger MYND-type containing 19 [Source:HGNC Symbol;Acc:HGNC:21146]	ZMYND19	protein_coding	1658	AEMK02000682.1	409749	418449	1
ENSSSCG00000030480		-0.182786	6.00576	3.7515	0.0675102	0.670536		442.009	-0.150602	0.0995179	-1.51332	0.130199	0.660307		DYRK1A	dual specificity tyrosine phosphorylation regulated kinase 1A [Source:VGNC Symbol;Acc:VGNC:87505]	DYRK1A	protein_coding	5650	13	201009480	201159948	1
ENSSSCG00000025661		-0.241714	4.63305	3.75005	0.0675587	0.670536		167.504	-0.22136	0.107811	-2.05323	0.0400507	0.469925		TBRG1	transforming growth factor beta regulator 1 [Source:VGNC Symbol;Acc:VGNC:93794]	TBRG1	protein_coding	4173	9	51865327	51878432	1
ENSSSCG00000013056		1.62067	2.6703	3.84176	0.067809	0.672429		36.6734	1.54333	0.792705	1.94692	0.0515447	0.487008		LGALS12	galectin 12 [Source:VGNC Symbol;Acc:VGNC:89692]	LGALS12	protein_coding	1247	2	8463402	8475162	-1
ENSSSCG00000031793		0.325231	2.35047	3.74007	0.0678946	0.672687		33.7356	0.356083	0.192142	1.85323	0.0638495	0.520491		ZNF331	zinc finger protein 331 [Source:HGNC Symbol;Acc:HGNC:15489]	ZNF331	protein_coding	3126	6	56595913	56611337	-1
ENSSSCG00000030567		-0.376715	6.26807	3.74533	0.0680223	0.672785		524.849	-0.343746	0.182712	-1.88136	0.0599234	0.509532		SSR3	signal sequence receptor subunit 3 [Source:VGNC Symbol;Acc:VGNC:93492]	SSR3	protein_coding	632	13	96377138	96390112	-1
ENSSSCG00000060915		0.186405	7.52268	3.7354	0.0680522	0.672785		1278.24	0.208039	0.130011	1.60016	0.109563	0.627964					protein_coding	613	17	59172433	59175227	-1
ENSSSCG00000003762		0.24314	4.77325	3.73448	0.0680833	0.672785		187.331	0.253077	0.125558	2.01563	0.0438391	0.475463		ADGRL4	adhesion G protein-coupled receptor L4 [Source:VGNC Symbol;Acc:VGNC:85138]	ADGRL4	protein_coding	3640	6	134362901	134462694	1
ENSSSCG00000017754		0.579386	4.09561	3.76195	0.0681874	0.673224		111.434	0.576206	0.27971	2.06001	0.0393975	0.467757			galectin 9 [Source:NCBI gene (formerly Entrezgene);Acc:396972]		protein_coding	6662	12	44140471	44173634	1
ENSSSCG00000022933		-0.378832	3.41753	3.7243	0.0684289	0.674877		71.9596	-0.362628	0.195146	-1.85824	0.0631351	0.518663		EFR3B	EFR3 homolog B [Source:VGNC Symbol;Acc:VGNC:87580]	EFR3B	protein_coding	6866	3	113670755	113758876	-1
ENSSSCG00000005271		-0.208181	5.3749	3.72272	0.0684827	0.674877		284.783	-0.1788	0.121331	-1.47365	0.140575	0.681159		CARNMT1	carnosine N-methyltransferase 1 [Source:VGNC Symbol;Acc:VGNC:86195]	CARNMT1	protein_coding	4001	1	228054915	228092263	-1
ENSSSCG00000037645		-0.568128	3.2292	3.73018	0.0685343	0.674877		59.9193	-0.561986	0.274371	-2.04827	0.0405332	0.47038		COTL1	coactosin like F-actin binding protein 1 [Source:HGNC Symbol;Acc:HGNC:18304]	COTL1	protein_coding	2972	6	4099414	4147469	1
ENSSSCG00000024954		0.478149	2.82941	3.71863	0.0686222	0.675092		46.497	0.511625	0.262754	1.94716	0.0515152	0.487008		FGF1	fibroblast growth factor 1 [Source:VGNC Symbol;Acc:VGNC:88100]	FGF1	protein_coding	4574	2	144133392	144241323	-1
ENSSSCG00000031600		-0.303773	7.41772	3.71706	0.0686757	0.675092		1170.25	-0.266317	0.142119	-1.87391	0.0609434	0.512641		SYNGR2	synaptogyrin 2 [Source:VGNC Symbol;Acc:VGNC:110651]	SYNGR2	protein_coding	1634	12	3795892	3802913	-1
ENSSSCG00000039998		0.287953	3.3444	3.71337	0.0688019	0.675238		66.9157	0.304897	0.141094	2.16094	0.0306996	0.433176		CLIC2	chloride intracellular channel 2 [Source:VGNC Symbol;Acc:VGNC:86761]	CLIC2	protein_coding	1496	X	125546467	125570523	-1
ENSSSCG00000016368		0.263381	4.04495	3.70615	0.0690499	0.675238		113.016	0.274862	0.143514	1.91523	0.0554637	0.495817		FARP2	FERM, ARH/RhoGEF and pleckstrin domain protein 2 [Source:VGNC Symbol;Acc:VGNC:95809]	FARP2	protein_coding	3931	15	140060372	140144037	1
ENSSSCG00000027139		-0.308251	6.28253	3.70538	0.0690761	0.675238		529.973	-0.271527	0.151316	-1.79443	0.0727438	0.55104		FYTTD1	forty-two-three domain containing 1 [Source:VGNC Symbol;Acc:VGNC:88277]	FYTTD1	protein_coding	4428	13	134363682	134402630	1
ENSSSCG00000010211		-0.295757	5.84526	3.70515	0.069084	0.675238		399.518	-0.26477	0.190648	-1.38879	0.164895	0.714622		CCDC6	coiled-coil domain containing 6 [Source:VGNC Symbol;Acc:VGNC:86304]	CCDC6	protein_coding	5544	14	63175655	63299373	-1
ENSSSCG00000007161		0.335493	3.97046	3.70345	0.0691428	0.675238		105.405	0.354928	0.197618	1.79603	0.0724901	0.550405		LZTS3	leucine zipper tumor suppressor family member 3 [Source:VGNC Symbol;Acc:VGNC:96237]	LZTS3	protein_coding	4214	17	32508706	32518522	1
ENSSSCG00000010687		-0.209227	4.28398	3.70263	0.0691711	0.675238		132.829	-0.182643	0.113891	-1.60366	0.108789	0.627964		INPP5F	inositol polyphosphate-5-phosphatase F [Source:VGNC Symbol;Acc:VGNC:89145]	INPP5F	protein_coding	4751	14	129577567	129669875	1
ENSSSCG00000010107		0.200474	5.30476	3.70188	0.0691967	0.675238		271.68	0.219566	0.0804106	2.73056	0.00632264	0.229201		MED15	mediator complex subunit 15 [Source:VGNC Symbol;Acc:VGNC:90109]	MED15	protein_coding	3173	14	50703019	50759310	-1
ENSSSCG00000012174		-0.291786	4.19058	3.70169	0.0692034	0.675238		121.971	-0.271949	0.137013	-1.98485	0.0471612	0.482963		APOO	apolipoprotein O [Source:VGNC Symbol;Acc:VGNC:103900]	APOO	protein_coding	822	X	19953158	20017727	-1
ENSSSCG00000037254		0.360626	3.6119	3.69882	0.0693025	0.675238		84.0741	0.39007	0.21482	1.8158	0.0694017	0.537685		RNPC3	RNA binding region (RNP1, RRM) containing 3 [Source:HGNC Symbol;Acc:HGNC:18666]	RNPC3	protein_coding	1625	4	115288276	115311652	-1
ENSSSCG00000033695		0.178927	6.23772	3.6975	0.0693479	0.675238		520.404	0.203369	0.102283	1.9883	0.0467788	0.482963		KCTD15	potassium channel tetramerization domain containing 15 [Source:VGNC Symbol;Acc:VGNC:89394]	KCTD15	protein_coding	2866	6	43529806	43544186	1
ENSSSCG00000061450		0.63022	2.91838	3.70432	0.0694336	0.675238		50.0008	0.660816	0.358912	1.84116	0.0655976	0.528119					protein_coding	1667	7	24846263	24852140	-1
ENSSSCG00000032798		-0.176166	4.99736	3.69314	0.0694988	0.675238		218.689	-0.155214	0.0824848	-1.88173	0.0598729	0.509532		GTF3C2	ral transcription factor IIIC subunit 2 [Source:VGNC Symbol;Acc:VGNC:88739]	GTF3C2	protein_coding	4222	3	111793338	111820506	1
ENSSSCG00000005621		0.286627	6.25341	3.69292	0.0695066	0.675238		523.903	0.296237	0.155796	1.90144	0.0572438	0.499861		CDK9	cyclin dependent kinase 9 [Source:NCBI gene (formerly Entrezgene);Acc:100307051]		protein_coding	1920	1	268276841	268281052	1
ENSSSCG00000002383		-0.934039	2.76601	3.74313	0.0695282	0.675238		44.8261	-0.89864	0.458078	-1.96176	0.0497901	0.484232		FOS	Fos proto-oncogene, AP-1 transcription factor subunit [Source:NCBI gene (formerly Entrezgene);Acc:100144486]		protein_coding	4871	7	98449349	98455554	1
ENSSSCG00000007456		-0.386201	4.547	3.69092	0.0695908	0.675264		156.687	-0.373469	0.189742	-1.96829	0.0490343	0.483799		SULF2	sulfatase 2 [Source:VGNC Symbol;Acc:VGNC:95938]	SULF2	protein_coding	3962	17	49663731	49804577	-1
ENSSSCG00000021359		-0.429602	6.43322	3.71118	0.0696907	0.675653		591.47	-0.405217	0.222116	-1.82435	0.0680991	0.53445		CDC42EP3	CDC42 effector protein 3 [Source:VGNC Symbol;Acc:VGNC:86457]	CDC42EP3	protein_coding	7886	3	102538586	102567796	1
ENSSSCG00000007424		0.214787	12.0566	3.68375	0.0698253	0.676376		29931.4	0.243197	0.163188	1.49029	0.136148	0.672845		TNNC2	troponin C2, fast skeletal type [Source:NCBI gene (formerly Entrezgene);Acc:414905]		protein_coding	1482	17	48024687	48028651	-1
ENSSSCG00000003749		-0.24193	3.86455	3.67986	0.0699608	0.677108		96.9324	-0.218155	0.107817	-2.02338	0.0430345	0.473794		PIK3C3	phosphatidylinositol 3-kinase catalytic subunit type 3 [Source:VGNC Symbol;Acc:VGNC:91439]	PIK3C3	protein_coding	7257	6	125890712	126043157	1
ENSSSCG00000062738		-0.216712	4.24444	3.67395	0.0701676	0.678527		129.381	-0.193059	0.123952	-1.55754	0.119343	0.64061		FDX2	ferredoxin 2 [Source:HGNC Symbol;Acc:HGNC:30546]	FDX2	protein_coding	849	2	69124765	69129537	-1
ENSSSCG00000028501		0.680938	2.2714	3.67186	0.0704252	0.679959		30.6917	0.671334	0.337474	1.98929	0.0466689	0.482963			aldehyde dehydrogenase 3 family member B1 [Source:NCBI gene (formerly Entrezgene);Acc:100739347]		protein_coding	2105	2	4868563	4887529	-1
ENSSSCG00000032709		0.737783	2.45335	3.68135	0.0704362	0.679959		33.7621	0.716241	0.359073	1.9947	0.0460759	0.482963		ARL4A	ADP ribosylation factor like GTPase 4A [Source:VGNC Symbol;Acc:VGNC:85522]	ARL4A	protein_coding	5397	9	82225272	82231900	1
ENSSSCG00000002669		0.838661	4.33637	3.73611	0.0706955	0.681401		139.642	0.83699	0.42012	1.99226	0.0463422	0.482963		CRISPLD2	cysteine rich secretory protein LCCL domain containing 2 [Source:VGNC Symbol;Acc:VGNC:96958]	CRISPLD2	protein_coding	3841	6	3881725	3944583	-1
ENSSSCG00000031990		-0.272275	3.03447	3.65864	0.0707063	0.681401		54.2853	-0.245828	0.154284	-1.59335	0.111083	0.62939		DIMT1	DIM1 rRNA methyltransferase and ribosome maturation factor [Source:VGNC Symbol;Acc:VGNC:87303]	DIMT1	protein_coding	1785	16	41098350	41111229	-1
ENSSSCG00000028036		-0.244176	5.45143	3.65192	0.0709445	0.682649		297.556	-0.21016	0.133911	-1.56941	0.116553	0.635713		MAP3K10	mitogen-activated protein kinase kinase kinase 10 [Source:VGNC Symbol;Acc:VGNC:89981]	MAP3K10	protein_coding	4056	6	48527002	48545881	1
ENSSSCG00000009971		0.388111	3.94253	3.65157	0.0709568	0.682649		104.494	0.422976	0.224744	1.88204	0.0598312	0.509532		ZNRF3	zinc and ring finger 3 [Source:VGNC Symbol;Acc:VGNC:95318]	ZNRF3	protein_coding	5456	14	46092062	46241321	1
ENSSSCG00000035634		0.291638	3.14179	3.64381	0.0712328	0.683768		58.1569	0.311998	0.154267	2.02246	0.0431293	0.473794		PLSCR1	phospholipid scramblase 1 [Source:NCBI gene (formerly Entrezgene);Acc:100620055]	PLSCR1	protein_coding	3483	13	86834587	86869297	-1
ENSSSCG00000012399		0.283252	6.04437	3.64222	0.0712896	0.683768		454.547	0.325488	0.176679	1.84226	0.0654375	0.527713		FOXO4	forkhead box O4 [Source:VGNC Symbol;Acc:VGNC:88221]	FOXO4	protein_coding	3442	X	57132548	57140356	1
ENSSSCG00000007034		-0.353818	2.82195	3.64115	0.0713277	0.683768		46.9203	-0.319732	0.19854	-1.61042	0.107307	0.623111		PSD3	pleckstrin and Sec7 domain containing 3 [Source:VGNC Symbol;Acc:VGNC:107166]	PSD3	protein_coding	6288	17	12758536	13264174	1
ENSSSCG00000008629		-0.176711	6.45697	3.64062	0.0713468	0.683768		606.875	-0.147032	0.112032	-1.31241	0.189382	0.733845		ROCK2	Rho associated coiled-coil containing protein kinase 2 [Source:VGNC Symbol;Acc:VGNC:110710]	ROCK2	protein_coding	7780	3	125352920	125493362	1
ENSSSCG00000009509		-0.203259	7.83016	3.63807	0.071438	0.683768		1568.7	-0.170664	0.106175	-1.60739	0.107968	0.625183		IPO5	importin 5 [Source:NCBI gene (formerly Entrezgene);Acc:100152933]		protein_coding	5093	11	67004109	67060551	1
ENSSSCG00000012077		0.680119	4.25809	3.6894	0.0714855	0.683768		125.836	0.697984	0.342465	2.03812	0.0415382	0.471141		MX1	MX dynamin like GTPase 1 [Source:NCBI gene (formerly Entrezgene);Acc:397128]		protein_coding	2704	13	204843754	204868922	1
ENSSSCG00000001041		-0.296928	4.10456	3.6362	0.0715048	0.683768		115.52	-0.267422	0.153291	-1.74454	0.0810652	0.570256		PAK1IP1	PAK1 interacting protein 1 [Source:VGNC Symbol;Acc:VGNC:91157]	PAK1IP1	protein_coding	1584	7	7444789	7456716	1
ENSSSCG00000012941		-0.72289	4.56514	3.69517	0.0716493	0.683768		158.354	-0.692334	0.337766	-2.04974	0.0403894	0.47038		SLC29A2	solute carrier family 29 member 2 [Source:VGNC Symbol;Acc:VGNC:93043]	SLC29A2	protein_coding	2738	2	6027287	6036280	1
ENSSSCG00000015099		0.309088	6.68955	3.63116	0.0716855	0.683768		711.804	0.33562	0.164611	2.03886	0.0414639	0.471141		BCL9L	BCL9 like [Source:VGNC Symbol;Acc:VGNC:96568]	BCL9L	protein_coding	7258	9	46146525	46174589	-1
ENSSSCG00000010831		-0.715045	6.38963	3.71092	0.0717017	0.683768		582.618	-0.688862	0.365788	-1.88323	0.0596692	0.508858		DUSP10	dual specificity phosphatase 10 [Source:VGNC Symbol;Acc:VGNC:96246]	DUSP10	protein_coding	3423	10	10866448	10905857	-1
ENSSSCG00000015324		0.313408	6.09045	3.62966	0.0717396	0.683768		461.931	0.308819	0.146677	2.10543	0.0352535	0.450789		GNG11	G protein subunit gamma 11 [Source:HGNC Symbol;Acc:HGNC:4403]	GNG11	protein_coding	1072	9	73721322	73726222	1
ENSSSCG00000002652		0.18347	5.60419	3.62754	0.0718157	0.683916		333.611	0.208058	0.092429	2.251	0.0243856	0.393828		KLHDC4	kelch domain containing 4 [Source:NCBI gene (formerly Entrezgene);Acc:100511452]		protein_coding	7648	6	1617653	1677127	1
ENSSSCG00000037639		-0.227414	3.96152	3.62365	0.0719561	0.684675		104.501	-0.204992	0.117915	-1.73847	0.0821274	0.574382		TIMMDC1	translocase of inner mitochondrial membrane domain containing 1 [Source:VGNC Symbol;Acc:VGNC:93994]	TIMMDC1	protein_coding	1583	13	140730495	140758607	-1
ENSSSCG00000004729		0.370213	5.61747	3.62754	0.0720873	0.685169		343.583	0.409012	0.236113	1.73227	0.0832251	0.576625		GANC	glucosidase alpha, neutral C [Source:VGNC Symbol;Acc:VGNC:103094]	GANC	protein_coding	5376	1	129021115	129098269	-1
ENSSSCG00000013113		-0.430067	5.40925	3.63861	0.07216	0.685169		285.43	-0.40658	0.200148	-2.0314	0.0422148	0.473794		TMEM132A	transmembrane protein 132A [Source:VGNC Symbol;Acc:VGNC:94080]	TMEM132A	protein_coding	3203	2	10814307	10824894	-1
ENSSSCG00000003161		0.332676	2.44284	3.6163	0.0722217	0.685169		36.0288	0.34835	0.201337	1.73018	0.0835981	0.577144		PRRG2	proline rich and Gla domain 2 [Source:VGNC Symbol;Acc:VGNC:91868]	PRRG2	protein_coding	1366	6	54635929	54644323	1
ENSSSCG00000022866		0.189974	5.81206	3.6148	0.0722759	0.685169		386.875	0.209953	0.120233	1.74622	0.0807724	0.570256		NXF1	nuclear RNA export factor 1 [Source:VGNC Symbol;Acc:VGNC:90993]	NXF1	protein_coding	2759	2	8969581	8981984	1
ENSSSCG00000029035		0.404476	2.15288	3.61382	0.0723116	0.685169		27.4834	0.429422	0.196572	2.18456	0.0289213	0.423453		ZNF558	zinc finger protein 558 [Source:HGNC Symbol;Acc:HGNC:26422]	ZNF558	protein_coding	2160	2	70581986	70605247	-1
ENSSSCG00000000384		-0.181173	5.19662	3.60824	0.0725142	0.686047		249.04	-0.158544	0.0786219	-2.01653	0.0437441	0.475117		NABP2	nucleic acid binding protein 2 [Source:VGNC Symbol;Acc:VGNC:90561]	NABP2	protein_coding	1978	5	21624762	21631706	1
ENSSSCG00000005361		0.584492	2.51141	3.60793	0.0725258	0.686047		38.6107	0.573636	0.29883	1.9196	0.0549079	0.494214		ALDH1B1	aldehyde dehydrogenase 1 family member B1 [Source:VGNC Symbol;Acc:VGNC:97880]	ALDH1B1	protein_coding	2840	1	239109809	239114730	1
ENSSSCG00000060976		0.37626	4.20106	3.60413	0.0726641	0.686661		129.176	0.415273	0.237203	1.7507	0.0799969	0.568688					lncRNA	3832	1	189293399	189297314	-1
ENSSSCG00000034086		-0.202534	8.61148	3.60281	0.0727124	0.686661		2702.93	-0.184429	0.0988587	-1.86558	0.0621006	0.514796		ATP5F1C	ATP synthase F1 subunit gamma [Source:VGNC Symbol;Acc:VGNC:96463]	ATP5F1C	protein_coding	2659	10	63583695	63599453	-1
ENSSSCG00000016911		-0.180812	5.12343	3.60012	0.0728105	0.687012		237.88	-0.152475	0.0890762	-1.71173	0.0869456	0.582981		MTREX	Mtr4 exosome RNA helicase [Source:VGNC Symbol;Acc:VGNC:90470]	MTREX	protein_coding	5272	16	34478272	34606096	1
ENSSSCG00000016056		-0.211384	5.2025	3.59702	0.0729243	0.68744		248.981	-0.188582	0.0895561	-2.10574	0.0352274	0.450789		GLS	glutaminase [Source:VGNC Symbol;Acc:VGNC:96325]	GLS	protein_coding	4901	15	95513446	95598311	1
ENSSSCG00000017213		-0.188863	5.85058	3.59391	0.073038	0.68744		396.361	-0.165936	0.106948	-1.55157	0.120766	0.644046		JPT1	Jupiter microtubule associated homolog 1 [Source:VGNC Symbol;Acc:VGNC:99007]	JPT1	protein_coding	1492	12	6139428	6158452	1
ENSSSCG00000010030		0.22567	4.22801	3.5939	0.0730386	0.68744		126.97	0.245056	0.10621	2.30728	0.0210393	0.368319		EIF4ENIF1	eukaryotic translation initiation factor 4E nuclear import factor 1 [Source:VGNC Symbol;Acc:VGNC:87630]	EIF4ENIF1	protein_coding	3747	14	48156727	48204926	-1
ENSSSCG00000033074		0.191985	7.58373	3.58945	0.0732021	0.688063		1328.26	0.224857	0.120711	1.86277	0.0624943	0.515919		ZCCHC24	zinc finger CCHC-type containing 24 [Source:HGNC Symbol;Acc:HGNC:26911]	ZCCHC24	protein_coding	4863	14	81697991	81763941	-1
ENSSSCG00000028277		0.852059	3.52617	3.64746	0.0732267	0.688063		75.1671	0.902896	0.447191	2.01904	0.0434834	0.474112					protein_coding	1834	4	115206008	115226515	-1
ENSSSCG00000016975		-0.207545	4.44398	3.58587	0.0733341	0.688498		147.679	-0.186595	0.0942342	-1.98012	0.0476898	0.483185		PTCD2	pentatricopeptide repeat domain 2 [Source:VGNC Symbol;Acc:VGNC:91939]	PTCD2	protein_coding	1930	16	48605012	48636181	1
ENSSSCG00000005907		0.282661	4.44269	3.5821	0.073473	0.68877		149.586	0.289684	0.13754	2.10617	0.0351895	0.450789		ADCK5	aarF domain containing kinase 5 [Source:VGNC Symbol;Acc:VGNC:85104]	ADCK5	protein_coding	1927	4	393728	410559	-1
ENSSSCG00000011018		-0.23001	3.46141	3.58124	0.0735049	0.68877		74.8326	-0.212595	0.123312	-1.72404	0.0847	0.579528		MTPAP	mitochondrial poly(A) polymerase [Source:VGNC Symbol;Acc:VGNC:96676]	MTPAP	protein_coding	2114	10	40764396	40789061	1
ENSSSCG00000009759		0.325617	6.49341	3.57929	0.073589	0.68877		611.111	0.331556	0.151761	2.18473	0.0289087	0.423453		SCARB1	scavenger receptor class B member 1 [Source:NCBI gene (formerly Entrezgene);Acc:397018]		protein_coding	4335	14	28301294	28393568	1
ENSSSCG00000009018		0.258269	4.63068	3.57848	0.0736072	0.68877		168.138	0.275836	0.121998	2.261	0.0237594	0.390472		SH3D19	SH3 domain containing 19 [Source:VGNC Symbol;Acc:VGNC:92821]	SH3D19	protein_coding	5265	8	77689716	77876664	1
ENSSSCG00000029088		-0.240561	5.86722	3.57659	0.0736771	0.688803		402.035	-0.221527	0.145463	-1.52291	0.127781	0.655613		MTG1	mitochondrial ribosome associated GTPase 1 [Source:VGNC Symbol;Acc:VGNC:107156]	MTG1	protein_coding	1653	14	141372246	141384315	1
ENSSSCG00000017832		-0.345786	3.05472	3.57378	0.0737813	0.688803		53.9335	-0.30974	0.176711	-1.75281	0.0796349	0.568688		METTL16	methyltransferase 16, N6-methyladenosine [Source:VGNC Symbol;Acc:VGNC:90157]	METTL16	protein_coding	5628	12	48499240	48561536	-1
ENSSSCG00000062010		0.578309	2.51916	3.57162	0.0738617	0.688803		36.66	0.616626	0.3186	1.93543	0.0529381	0.490003		SPACDR	sperm acrosome developmental regulator [Source:HGNC Symbol;Acc:HGNC:22135]	SPACDR	protein_coding	1042	3	8390946	8394232	-1
ENSSSCG00000036331		0.578316	5.15647	3.61965	0.0739152	0.688803		239.731	0.615751	0.296705	2.0753	0.0379591	0.46215			amylase, alpha 2B (pancreatic) [Source:NCBI gene (formerly Entrezgene);Acc:397397]		protein_coding	1799	4	115172039	115188041	-1
ENSSSCG00000039821		0.303885	3.08006	3.57016	0.0739159	0.688803		55.3132	0.327627	0.172205	1.90254	0.0571007	0.499861					lncRNA	7759	8	129870487	129878245	-1
ENSSSCG00000010261		-0.221487	5.73178	3.56314	0.0741777	0.690672		362.598	-0.199231	0.0943053	-2.11262	0.0346333	0.449665		PPA1	inorganic pyrophosphatase 1 [Source:VGNC Symbol;Acc:VGNC:96757]	PPA1	protein_coding	1289	14	73132375	73167689	-1
ENSSSCG00000008976		0.527826	7.83186	3.60603	0.0742863	0.691113		1597.58	0.572612	0.299053	1.91475	0.0555245	0.495817		ART3	ADP-ribosyltransferase 3 (inactive) [Source:VGNC Symbol;Acc:VGNC:85552]	ART3	protein_coding	1712	8	71758034	71795343	1
ENSSSCG00000006277		0.555428	2.14975	3.55431	0.0745087	0.692539		28.6925	0.583653	0.311799	1.87189	0.0612221	0.512641		SPIDR	scaffold protein involved in DNA repair [Source:VGNC Symbol;Acc:VGNC:93406]	SPIDR	protein_coding	3253	4	79874831	80190655	-1
ENSSSCG00000004133		0.502006	4.60962	3.57837	0.0745665	0.692539		161.957	0.487075	0.24088	2.02207	0.0431693	0.473794		FUCA2	alpha-L-fucosidase 2 [Source:VGNC Symbol;Acc:VGNC:88263]	FUCA2	protein_coding	2474	1	21742495	21762900	1
ENSSSCG00000036766		-0.288541	4.73708	3.55125	0.0746237	0.692539		185.97	-0.249567	0.181082	-1.3782	0.168141	0.715656		SLC49A4	solute carrier family 49 member 4 [Source:VGNC Symbol;Acc:VGNC:96597]	SLC49A4	protein_coding	1933	13	137641425	137739098	-1
ENSSSCG00000004656		0.346424	3.24043	3.54441	0.0748815	0.693971		61.6708	0.360244	0.161177	2.23509	0.0254117	0.40351			EP300 interacting inhibitor of differentiation 1 [Source:VGNC Symbol;Acc:VGNC:109529]		protein_coding	576	1	122811556	122812131	-1
ENSSSCG00000012123		0.22089	3.90556	3.54235	0.0749596	0.693971		101.098	0.243642	0.120333	2.02473	0.0428953	0.473794		RAB9A	RAB9A, member RAS onco family [Source:VGNC Symbol;Acc:VGNC:98277]	RAB9A	protein_coding	2338	X	10293757	10349387	1
ENSSSCG00000031786		-0.22182	4.83431	3.54227	0.0749624	0.693971		195.248	-0.200412	0.100087	-2.00238	0.0452438	0.482116		NCDN	neurochondrin [Source:VGNC Symbol;Acc:VGNC:90606]	NCDN	protein_coding	4009	6	91747892	91756808	1
ENSSSCG00000000896		-0.51087	3.58701	3.54431	0.0751721	0.694779		79.0566	-0.480586	0.264207	-1.81897	0.0689159	0.53695		NTN4	netrin 4 [Source:VGNC Symbol;Acc:VGNC:90933]	NTN4	protein_coding	3733	5	87671873	87784702	1
ENSSSCG00000006306		0.306599	5.32792	3.53401	0.0752758	0.694779		274.311	0.310606	0.153739	2.02034	0.0433478	0.474009		MPZL1	myelin protein zero like 1 [Source:VGNC Symbol;Acc:VGNC:90335]	MPZL1	protein_coding	4699	4	83235714	83316405	-1
ENSSSCG00000053937		-0.181042	6.64204	3.5339	0.0752796	0.694779		685.996	-0.146218	0.104011	-1.4058	0.159784	0.708937		ARPP19	cAMP regulated phosphoprotein 19 [Source:NCBI gene (formerly Entrezgene);Acc:397362]	ARPP19	protein_coding	5195	1	119134851	119157352	1
ENSSSCG00000008150		-0.248221	7.49264	3.53348	0.0752959	0.694779		1240.7	-0.208359	0.139891	-1.48944	0.136372	0.672845		TMEM182	transmembrane protein 182 [Source:VGNC Symbol;Acc:VGNC:94118]	TMEM182	protein_coding	3604	3	51400171	51496293	-1
ENSSSCG00000006543		0.243478	4.94951	3.5275	0.0755236	0.695404		210.281	0.258085	0.117561	2.19533	0.0281397	0.420241		ADAR	adenosine deaminase RNA specific [Source:VGNC Symbol;Acc:VGNC:85097]	ADAR	protein_coding	6305	4	95154358	95197304	1
ENSSSCG00000016018		0.43705	7.23186	3.54995	0.0756307	0.695404		1035.64	0.459759	0.233233	1.97124	0.0486961	0.483799		FRZB	frizzled related protein [Source:VGNC Symbol;Acc:VGNC:96308]	FRZB	protein_coding	2625	15	88332860	88377247	-1
ENSSSCG00000007932		0.5823	2.83964	3.52935	0.0756459	0.695404		47.7452	0.585996	0.307723	1.9043	0.0568712	0.498962			rogdi atypical leucine zipper [Source:VGNC Symbol;Acc:VGNC:92404]		protein_coding	3833	3	37591815	37602112	1
ENSSSCG00000011641		0.277743	4.12958	3.5232	0.0756878	0.695404		117.763	0.281342	0.143712	1.95768	0.0502673	0.485226		SLCO2A1	solute carrier organic anion transporter family member 2A1 [Source:NCBI gene (formerly Entrezgene);Acc:100144510]		protein_coding	4130	13	75106607	75190022	-1
ENSSSCG00000055161		0.593032	3.66784	3.54197	0.0758557	0.695404		82.589	0.555302	0.296828	1.87079	0.0613744	0.512641		NKD2	NKD inhibitor of WNT signaling pathway 2 [Source:HGNC Symbol;Acc:HGNC:17046]	NKD2	protein_coding	1532	16	79400997	79419759	-1
ENSSSCG00000007452		-0.283207	3.35848	3.51754	0.0759046	0.695404		67.3707	-0.259956	0.131423	-1.97801	0.0479271	0.483185		TP53RK	TP53 regulating kinase [Source:VGNC Symbol;Acc:VGNC:95781]	TP53RK	protein_coding	1308	17	48814703	48817824	-1
ENSSSCG00000015019		0.465747	1.98099	3.51611	0.0759597	0.695404		24.3378	0.480682	0.252845	1.90109	0.0572901	0.499861		POU2AF3	POU class 2 homeobox associating factor 3 [Source:HGNC Symbol;Acc:HGNC:26978]	POU2AF3	protein_coding	1941	9	39071706	39081486	1
ENSSSCG00000016606		-0.310107	6.17775	3.51598	0.0759645	0.695404		503.502	-0.268505	0.194616	-1.37966	0.167691	0.715414		ASB15	ankyrin repeat and SOCS box containing 15 [Source:VGNC Symbol;Acc:VGNC:97890]	ASB15	protein_coding	4572	18	23825970	23859250	-1
ENSSSCG00000024361		-0.258123	2.83081	3.51394	0.0760432	0.695404		46.2085	-0.232733	0.145374	-1.60093	0.109394	0.627964		TFB1M	transcription factor B1, mitochondrial [Source:VGNC Symbol;Acc:VGNC:93913]	TFB1M	protein_coding	2445	1	11566245	11653871	1
ENSSSCG00000060417		0.759937	3.23137	3.55217	0.0760964	0.695404		59.8345	0.721373	0.365804	1.97202	0.0486072	0.483799					lncRNA	5087	12	43319572	43324736	-1
ENSSSCG00000033301		-0.281248	4.946	3.51171	0.0761288	0.695404		207.596	-0.258348	0.108323	-2.38497	0.0170806	0.342037		THAP7	THAP domain containing 7 [Source:VGNC Symbol;Acc:VGNC:109439]	THAP7	protein_coding	1781	14	50591410	50594105	-1
ENSSSCG00000032580		1.31748	4.69327	3.61282	0.0761745	0.695404		160.395	1.26123	0.615652	2.04861	NA	NA		MGST1	microsomal glutathione S-transferase 1 [Source:VGNC Symbol;Acc:VGNC:103301]	MGST1	protein_coding	3078	5	56259557	56283965	-1
ENSSSCG00000017169		-0.324811	5.46997	3.51027	0.0761842	0.695404		301	-0.303313	0.152519	-1.9887	0.0467344	0.482963		SEC14L1	SEC14 like lipid binding 1 [Source:VGNC Symbol;Acc:VGNC:92669]	SEC14L1	protein_coding	2340	12	4441114	4489081	-1
ENSSSCG00000015249		-1.25441	5.67299	3.61093	0.0763209	0.695404		346.433	-1.24057	0.632168	-1.96241	0.0497149	0.484232		ADAMTS8	ADAM metallopeptidase with thrombospondin type 1 motif 8 [Source:VGNC Symbol;Acc:VGNC:85088]	ADAMTS8	protein_coding	3603	9	57090617	57110414	-1
ENSSSCG00000002252		0.274408	4.11454	3.50483	0.0763943	0.695404		116.886	0.28808	0.120945	2.38191	0.0172229	0.344276		ARRDC4	arrestin domain containing 4 [Source:VGNC Symbol;Acc:VGNC:85547]	ARRDC4	protein_coding	4095	7	81656755	81669536	-1
ENSSSCG00000016665		0.396186	3.61624	3.50426	0.0764166	0.695404		81.4896	0.401422	0.202194	1.98533	0.0471077	0.482963		BMPER	BMP binding endothelial regulator [Source:VGNC Symbol;Acc:VGNC:97902]	BMPER	protein_coding	3424	18	39412838	39663592	-1
ENSSSCG00000005060		-0.308502	7.52555	3.49974	0.0765915	0.695404		1267.84	-0.25913	0.174569	-1.4844	0.137702	0.673136		KTN1	kinectin 1 [Source:VGNC Symbol;Acc:VGNC:89608]	KTN1	protein_coding	6400	1	184881550	185152975	1
ENSSSCG00000036796		-0.395895	3.08302	3.4995	0.0766006	0.695404		55.6446	-0.368207	0.222718	-1.65324	0.0982812	0.605808		VWA7	von Willebrand factor A domain containing 7 [Source:NCBI gene (formerly Entrezgene);Acc:100270817]		protein_coding	3443	7	23874901	23885994	-1
ENSSSCG00000015022		0.764436	3.22447	3.53955	0.0766007	0.695404		59.6641	0.713042	0.369381	1.93037	0.053561	0.492534		LAYN	layilin [Source:NCBI gene (formerly Entrezgene);Acc:100513941]		protein_coding	1760	9	39306300	39327072	1
ENSSSCG00000016545		-0.174398	6.87017	3.4991	0.0766165	0.695404		810.531	-0.150553	0.1147	-1.31258	0.189324	0.733845		CHCHD3	coiled-coil-helix-coiled-coil-helix domain containing 3 [Source:VGNC Symbol;Acc:VGNC:110298]	CHCHD3	protein_coding	6863	18	16052627	16350974	1
ENSSSCG00000015311		0.349402	5.42713	3.50166	0.0766749	0.695404		286.596	0.36746	0.173705	2.11542	0.0343942	0.449009		CYP51A1	cytochrome P450 family 51 subfamily A member 1 [Source:VGNC Symbol;Acc:VGNC:103377]	CYP51A1	protein_coding	2415	9	72057511	72079444	-1
ENSSSCG00000006988		0.39897	5.73732	3.51215	0.0767214	0.695404		365.154	0.398608	0.21483	1.85546	0.063531	0.519397		PDGFRL	platelet derived growth factor receptor like [Source:VGNC Symbol;Acc:VGNC:96476]	PDGFRL	protein_coding	2165	17	5279004	5329511	1
ENSSSCG00000037039		0.342061	8.21126	3.49695	0.0768577	0.695404		2048.88	0.37141	0.204053	1.82016	0.0687343	0.53695		PPP1R27	protein phosphatase 1 regulatory subunit 27 [Source:VGNC Symbol;Acc:VGNC:91731]	PPP1R27	protein_coding	838	12	1136302	1137495	1
ENSSSCG00000003862		-0.228826	5.29869	3.49104	0.0769298	0.695404		268.061	-0.206357	0.115995	-1.77901	0.0752381	0.555015		CC2D1B	coiled-coil and C2 domain containing 1B [Source:VGNC Symbol;Acc:VGNC:86236]	CC2D1B	protein_coding	5056	6	159854593	159872015	1
ENSSSCG00000029201		-0.266149	3.65151	3.491	0.0769314	0.695404		83.4615	-0.24269	0.148303	-1.63645	0.101746	0.61374		AJUBA	ajuba LIM protein [Source:VGNC Symbol;Acc:VGNC:85208]	AJUBA	protein_coding	3491	7	76063058	76076585	1
ENSSSCG00000018094		-0.266038	11.7388	3.49012	0.0769658	0.695404		23818.7	-0.237934	0.162441	-1.46474	0.142991	0.684983		CYTB	cytochrome b [Source:NCBI gene (formerly Entrezgene);Acc:808513]		protein_coding	1140	MT	15342	16481	1
ENSSSCG00000004617		-0.379893	5.86665	3.49443	0.0772117	0.69553		399.764	-0.344633	0.198282	-1.7381	0.082194	0.574492		ATOSA	atos homolog A [Source:VGNC Symbol;Acc:VGNC:87952]	ATOSA	protein_coding	5162	1	119020990	119124464	1
ENSSSCG00000023263		-0.170768	5.73191	3.483	0.0772441	0.69553		365.202	-0.150605	0.0767551	-1.96215	0.049745	0.484232		MRPL45	mitochondrial ribosomal protein L45 [Source:VGNC Symbol;Acc:VGNC:90369]	MRPL45	protein_coding	1627	12	23751926	23766459	-1
ENSSSCG00000017357		0.195442	5.53344	3.48132	0.0773096	0.69553		318.554	0.222371	0.120168	1.8505	0.0642416	0.522554		GPATCH8	G-patch domain containing 8 [Source:VGNC Symbol;Acc:VGNC:110579]	GPATCH8	protein_coding	6915	12	18776560	18856566	1
ENSSSCG00000031860		-0.319783	4.93733	3.47805	0.0774382	0.69553		206.229	-0.306405	0.142984	-2.14294	0.032118	0.441583		MRPS12	mitochondrial ribosomal protein S12 [Source:HGNC Symbol;Acc:HGNC:10380]	MRPS12	protein_coding	1585	6	47728551	47736050	1
ENSSSCG00000031154		0.593495	3.07602	3.48764	0.0774428	0.69553		57.562	0.611574	0.309229	1.97774	0.0479585	0.483185		ACKR2	atypical chemokine receptor 2 [Source:VGNC Symbol;Acc:VGNC:85012]	ACKR2	protein_coding	6731	13	26288584	26329581	1
ENSSSCG00000004687		0.251251	6.86712	3.47729	0.0774679	0.69553		799.071	0.256355	0.117777	2.17663	0.0295086	0.427532			beta-2-microglobulin [Source:VGNC Symbol;Acc:VGNC:110573]		protein_coding	2883	1	126835143	126843919	-1
ENSSSCG00000011317		-0.244694	7.30765	3.47657	0.0774964	0.69553		1101.93	-0.200583	0.160506	-1.24969	0.211413	0.755637			FYVE and coiled-coil domain autophagy adaptor 1 [Source:VGNC Symbol;Acc:VGNC:88275]		protein_coding	4347	13	29099738	29142789	-1
ENSSSCG00000003089		-0.184673	5.9132	3.47597	0.0775198	0.69553		412.4	-0.165741	0.0861817	-1.92316	0.0544597	0.493686		TOMM40	translocase of outer mitochondrial membrane 40 [Source:VGNC Symbol;Acc:VGNC:94305]	TOMM40	protein_coding	2248	6	51359595	51369908	1
ENSSSCG00000012084		-0.285541	3.82315	3.4756	0.0775344	0.69553		95.8118	-0.268125	0.16319	-1.64303	0.100378	0.610717		PRDM15	PR/SET domain 15 [Source:VGNC Symbol;Acc:VGNC:98220]	PRDM15	protein_coding	6272	13	205173517	205241490	-1
ENSSSCG00000037000		0.494562	4.3111	3.48804	0.0778378	0.697696		131.141	0.481117	0.235826	2.04014	0.0413367	0.471141		SIGMAR1	sigma non-opioid intracellular receptor 1 [Source:VGNC Symbol;Acc:VGNC:96462]	SIGMAR1	protein_coding	2796	10	32160822	32164718	1
ENSSSCG00000009393		0.587417	1.89665	3.4633	0.0780199	0.698274		24.0441	0.584599	0.325736	1.7947	0.0727011	0.55104		EBPL	EBP like [Source:VGNC Symbol;Acc:VGNC:87529]	EBPL	protein_coding	996	11	18040011	18072633	1
ENSSSCG00000006667		-0.172433	4.54516	3.46126	0.078101	0.698274		159.715	-0.152374	0.109321	-1.39382	0.163372	0.713337		BOLA1	bolA family member 1 [Source:NCBI gene (formerly Entrezgene);Acc:100152975]		protein_coding	1946	4	99149254	99157186	-1
ENSSSCG00000001065		-0.321415	4.6343	3.46089	0.0781156	0.698274		170.878	-0.280439	0.197042	-1.42325	0.154664	0.701967		ATXN1	ataxin 1 [Source:VGNC Symbol;Acc:VGNC:85687]	ATXN1	protein_coding	6436	7	12301013	12457450	-1
ENSSSCG00000038633		-0.387054	3.29335	3.46003	0.0781497	0.698274		64.3779	-0.36256	0.188062	-1.92788	0.0538703	0.493268		BORCS7	BLOC-1 related complex subunit 7 [Source:NCBI gene (formerly Entrezgene);Acc:100157047]	BORCS7	protein_coding	2462	14	113831363	113844301	1
ENSSSCG00000009553		-0.183301	4.9571	3.45456	0.0783671	0.698309		212.925	-0.159424	0.0951167	-1.67609	0.0937207	0.598371		TUBGCP3	tubulin gamma complex associated protein 3 [Source:VGNC Symbol;Acc:VGNC:94585]	TUBGCP3	protein_coding	3793	11	78190729	78232252	-1
ENSSSCG00000013349		-0.554213	3.07723	3.45548	0.0785684	0.698309		54.2792	-0.536404	0.283145	-1.89445	0.0581654	0.502532		HTATIP2	HIV-1 Tat interactive protein 2 [Source:VGNC Symbol;Acc:VGNC:88997]	HTATIP2	protein_coding	2915	2	39034013	39055315	-1
ENSSSCG00000027857		-0.210523	4.4577	3.44486	0.0787546	0.698309		149.47	-0.174725	0.130674	-1.3371	0.181189	0.728539		DMXL1	Dmx like 1 [Source:VGNC Symbol;Acc:VGNC:87359]	DMXL1	protein_coding	11725	2	123003086	123141060	1
ENSSSCG00000016760		-0.210802	4.61746	3.44006	0.0789471	0.698309		168.476	-0.181311	0.121803	-1.48855	0.136605	0.672845		C7orf25	chromosome 18 C7orf25 homolog [Source:VGNC Symbol;Acc:VGNC:85955]	C7orf25	protein_coding	3081	18	51924280	51928145	1
ENSSSCG00000009047		-0.188359	5.3992	3.44001	0.0789495	0.698309		288.344	-0.166331	0.0793154	-2.09709	0.035986	0.453005		SMARCA5	SWI/SNF related, matrix associated, actin dependent regulator of chromatin, subfamily a, member 5 [Source:VGNC Symbol;Acc:VGNC:93228]	SMARCA5	protein_coding	6706	8	84184576	84224871	-1
ENSSSCG00000027130		-0.72871	6.06561	3.51224	0.0790455	0.698309		460.75	-0.692988	0.429694	-1.61275	0.106799	0.623111		TNFRSF12A	TNF receptor superfamily member 12A [Source:NCBI gene (formerly Entrezgene);Acc:100217390]		protein_coding	864	3	39166298	39168302	-1
ENSSSCG00000025780		-0.297043	3.27579	3.4368	0.0790785	0.698309		64.1006	-0.277698	0.145273	-1.91156	0.0559321	0.497302		HMGXB4	HMG-box containing 4 [Source:VGNC Symbol;Acc:VGNC:96346]	HMGXB4	protein_coding	5568	AEMK02000361.1	1819393	1847229	1
ENSSSCG00000012787		0.465647	2.59705	3.43674	0.0790808	0.698309		40.2389	0.486641	0.247341	1.96749	0.0491271	0.483799		L1CAM	L1 cell adhesion molecule [Source:HGNC Symbol;Acc:HGNC:6470]	L1CAM	protein_coding	4977	X	124595651	124618307	-1
ENSSSCG00000010012		-0.374612	2.94328	3.43547	0.079132	0.698309		49.6469	-0.352053	0.19514	-1.80411	0.0712148	0.545632		SLC35E4	solute carrier family 35 member E4 [Source:VGNC Symbol;Acc:VGNC:93080]	SLC35E4	protein_coding	2272	14	47520089	47526704	1
ENSSSCG00000039867		-0.42602	4.20029	3.4381	0.0792537	0.698309		122.534	-0.403599	0.211583	-1.90752	0.0564531	0.498923		UCK2	uridine-cytidine kinase 2 [Source:VGNC Symbol;Acc:VGNC:98399]	UCK2	protein_coding	4873	4	84838802	84919236	-1
ENSSSCG00000038967		0.339376	5.80946	3.43321	0.0793821	0.698309		382.015	0.345044	0.178071	1.93767	0.0526631	0.489467		NADK	NAD kinase [Source:VGNC Symbol;Acc:VGNC:90565]	NADK	protein_coding	3724	6	63846655	63863946	-1
ENSSSCG00000002719		-0.324269	3.15419	3.42638	0.0794992	0.698309		59.6751	-0.303602	0.179987	-1.68679	0.0916428	0.594653		EXOSC6	exosome component 6 [Source:VGNC Symbol;Acc:VGNC:87842]	EXOSC6	protein_coding	1790	6	13295125	13296914	-1
ENSSSCG00000063479		-0.310339	6.51481	3.42596	0.0795162	0.698309		620.542	-0.294995	0.143855	-2.05064	0.0403023	0.47038			solute carrier family 16 member 1 [Source:NCBI gene (formerly Entrezgene);Acc:100127159]		protein_coding	3639	4	107534654	107547870	1
ENSSSCG00000002873		-0.244206	11.0699	3.42567	0.0795279	0.698309		14951.5	-0.213571	0.146197	-1.46085	0.144058	0.685449		GPI	glucose-6-phosphate isomerase [Source:NCBI gene (formerly Entrezgene);Acc:397602]		protein_coding	1978	6	44038357	44069328	1
ENSSSCG00000004859		-0.345944	3.36637	3.42056	0.0797354	0.698309		69.1314	-0.303054	0.219454	-1.38094	0.167297	0.715414		ZNF516	zinc finger protein 516 [Source:VGNC Symbol;Acc:VGNC:95256]	ZNF516	protein_coding	4390	1	147984481	148087719	1
ENSSSCG00000001410		-0.156317	7.33627	3.41977	0.0797673	0.698309		1112.65	-0.130615	0.060131	-2.17218	0.0298419	0.427532		BAG6	BAG cochaperone 6 [Source:NCBI gene (formerly Entrezgene);Acc:100153950]		protein_coding	3920	7	23756899	23775892	-1
ENSSSCG00000030451		-0.301007	3.97175	3.41883	0.0798056	0.698309		104.981	-0.288879	0.141962	-2.0349	0.0418614	0.472418		LRRC14	leucine rich repeat containing 14 [Source:VGNC Symbol;Acc:VGNC:89826]	LRRC14	protein_coding	4982	4	279764	287062	-1
ENSSSCG00000013030		0.315773	4.17485	3.41835	0.0798252	0.698309		121.778	0.323214	0.158811	2.03521	0.0418293	0.472418		PRDX5	peroxiredoxin 5 [Source:NCBI gene (formerly Entrezgene);Acc:397273]		protein_coding	1672	2	7798670	7802952	-1
ENSSSCG00000002689		0.311143	3.76649	3.41695	0.0798821	0.698309		90.5313	0.32995	0.169707	1.94423	0.0518681	0.487568		CMIP	c-Maf inducing protein [Source:VGNC Symbol;Acc:VGNC:86799]	CMIP	protein_coding	3144	6	6654411	6881813	-1
ENSSSCG00000028516		-0.326207	5.02572	3.41659	0.0798966	0.698309		218.106	-0.293928	0.13561	-2.16746	0.0301997	0.430432		LARP4	La ribonucleoprotein 4 [Source:VGNC Symbol;Acc:VGNC:89641]	LARP4	protein_coding	6338	5	16177235	16353546	1
ENSSSCG00000031617		0.214523	4.18932	3.41587	0.0799261	0.698309		123.649	0.242304	0.116519	2.07952	0.0375694	0.459889		SFT2D2	SFT2 domain containing 2 [Source:NCBI gene (formerly Entrezgene);Acc:100157189]		protein_coding	5964	4	82712897	82734487	-1
ENSSSCG00000016653		-0.541383	5.46859	3.45712	0.0800733	0.698309		299.784	-0.484291	0.282225	-1.71598	0.0861663	0.58264		DNAJB9	DnaJ heat shock protein family (Hsp40) member B9 [Source:VGNC Symbol;Acc:VGNC:96687]	DNAJB9	protein_coding	2292	18	36579453	36584130	-1
ENSSSCG00000029944		1.08035	8.297	3.50962	0.0800734	0.698309		2017.33	1.03807	0.517028	2.00776	0.0446691	0.479162		FASN	fatty acid synthase [Source:NCBI gene (formerly Entrezgene);Acc:397561]		protein_coding	8101	12	920509	937561	1
ENSSSCG00000003197		-0.1943	5.34118	3.41166	0.0800978	0.698309		275.971	-0.170625	0.0881252	-1.93617	0.0528471	0.48996		MED25	mediator complex subunit 25 [Source:VGNC Symbol;Acc:VGNC:90116]	MED25	protein_coding	3909	6	54834316	54852821	1
ENSSSCG00000037032		-0.305616	7.43838	3.40992	0.0801691	0.698309		1187.44	-0.26748	0.152637	-1.75239	0.0797069	0.568688		DNASE1L1	deoxyribonuclease 1 like 1 [Source:NCBI gene (formerly Entrezgene);Acc:654408]		protein_coding	1366	X	124931410	124939965	-1
ENSSSCG00000011810		0.443406	6.72558	3.43618	0.080184	0.698309		737.23	0.485234	0.279836	1.73399	0.0829195	0.575637		BCL6	BCL6 transcription repressor [Source:VGNC Symbol;Acc:VGNC:96565]	BCL6	protein_coding	3331	13	125377250	125393330	-1
ENSSSCG00000012816		0.435632	1.89241	3.40917	0.0801997	0.698309		24.5709	0.458996	0.245912	1.8665	0.0619711	0.514796		MTCP1	mature T cell proliferation 1 [Source:VGNC Symbol;Acc:VGNC:109466]	MTCP1	protein_coding	3633	X	125377350	125381178	-1
ENSSSCG00000000755		-0.27833	5.10614	3.40738	0.0802729	0.698309		231.797	-0.253247	0.119313	-2.12255	0.0337918	0.448727		ERC1	ELKS/RAB6-interacting/CAST family member 1 [Source:VGNC Symbol;Acc:VGNC:87761]	ERC1	protein_coding	8297	5	68223729	68608703	1
ENSSSCG00000030578		-0.238682	5.8915	3.40675	0.0802987	0.698309		404.102	-0.215322	0.0843338	-2.55321	0.0106736	0.280873		MRPL15	mitochondrial ribosomal protein L15 [Source:VGNC Symbol;Acc:VGNC:98820]	MRPL15	protein_coding	1712	4	77069092	77083723	-1
ENSSSCG00000007463		-0.338294	5.4954	3.40882	0.0803204	0.698309		303.834	-0.322085	0.166099	-1.93912	0.052487	0.489467		PTGIS	prostaglandin I2 synthase [Source:VGNC Symbol;Acc:VGNC:96515]	PTGIS	protein_coding	5238	17	51153154	51200300	-1
ENSSSCG00000040163		-0.182216	4.21485	3.40357	0.0804291	0.698309		126.295	-0.162635	0.10326	-1.57501	0.115255	0.634778		QSOX2	quiescin sulfhydryl oxidase 2 [Source:VGNC Symbol;Acc:VGNC:92034]	QSOX2	protein_coding	2128	AEMK02000682.1	1447042	1470047	1
ENSSSCG00000034732		0.415581	2.73474	3.40288	0.0804575	0.698309		43.2075	0.434928	0.228755	1.90128	0.057265	0.499861		DNLZ	DNL-type zinc finger [Source:VGNC Symbol;Acc:VGNC:87379]	DNLZ	protein_coding	2282	AEMK02000682.1	1351566	1354939	1
ENSSSCG00000037151		-0.224355	6.80413	3.40051	0.0805551	0.698309		768.652	-0.201813	0.112504	-1.79382	0.0728414	0.55104		MIEF2	mitochondrial elongation factor 2 [Source:VGNC Symbol;Acc:VGNC:90217]	MIEF2	protein_coding	6697	12	60466197	60475056	-1
ENSSSCG00000028855		-0.193991	4.92057	3.39957	0.0805938	0.698309		207.67	-0.167351	0.10442	-1.60267	0.109007	0.627964		GMPS	guanine monophosphate synthase [Source:VGNC Symbol;Acc:VGNC:88516]	GMPS	protein_coding	6686	13	95738659	95819759	1
ENSSSCG00000052609		-0.698054	2.90317	3.42062	0.0806225	0.698309		47.5048	-0.697858	0.358977	-1.94402	0.0518932	0.487568					lncRNA	5252	2	1355362	1360613	-1
ENSSSCG00000037499		0.250048	4.69906	3.39792	0.0806616	0.698309		177.611	0.286961	0.147487	1.94568	0.0516935	0.487284		NEDD4	NEDD4 E3 ubiquitin protein ligase [Source:VGNC Symbol;Acc:VGNC:90666]	NEDD4	protein_coding	7275	1	115941940	116070305	1
ENSSSCG00000036521		0.241271	5.10406	3.39677	0.080709	0.698309		235.427	0.266226	0.136646	1.94829	0.0513805	0.486776		TNFSF13	TNF superfamily member 13 [Source:VGNC Symbol;Acc:VGNC:98380]	TNFSF13	protein_coding	2112	12	52853904	52857029	1
ENSSSCG00000058397		0.53029	2.92183	3.39744	0.0807141	0.698309		49.9921	0.577886	0.305331	1.89265	0.0584038	0.503001					lncRNA	3071	1	51360896	51363966	-1
ENSSSCG00000009403		0.166285	8.20255	3.39612	0.0807357	0.698309		2031.93	0.183547	0.0720611	2.5471	0.0108622	0.280873		ITM2B	integral membrane protein 2B [Source:VGNC Symbol;Acc:VGNC:103971]	ITM2B	protein_coding	1618	11	19349134	19377917	-1
ENSSSCG00000038162		-0.623061	4.06311	3.42944	0.0808756	0.698309		111.111	-0.615143	0.315156	-1.95187	0.0509541	0.485555		CCL21	C-C motif chemokine ligand 21 [Source:NCBI gene (formerly Entrezgene);Acc:448797]		protein_coding	2201	10	32093763	32096224	1
ENSSSCG00000039882		-0.22713	4.11939	3.39007	0.0809858	0.698309		118.153	-0.213504	0.135013	-1.58136	0.113796	0.632661		HTRA2	HtrA serine peptidase 2 [Source:VGNC Symbol;Acc:VGNC:89004]	HTRA2	protein_coding	1695	3	68516500	68519886	-1
ENSSSCG00000034386		0.243774	10.3015	3.38917	0.0810229	0.698309		8763.93	0.263981	0.161132	1.63829	0.101362	0.613119		ATP2A2	ATPase sarcoplasmic/endoplasmic reticulum Ca2+ transporting 2 [Source:VGNC Symbol;Acc:VGNC:85647]	ATP2A2	protein_coding	5595	14	31674757	31744969	1
ENSSSCG00000046214		-0.656606	3.68457	3.42232	0.0810754	0.698309		87.2648	-0.604216	0.353552	-1.70899	0.0874537	0.583205					lncRNA	7604	3	8958056	8971572	-1
ENSSSCG00000025272		0.262047	4.34287	3.3872	0.0811043	0.698309		137.641	0.272348	0.133002	2.0477	0.0405898	0.47038		HEMK1	HemK methyltransferase family member 1 [Source:VGNC Symbol;Acc:VGNC:88843]	HEMK1	protein_coding	1735	13	33047116	33058074	1
ENSSSCG00000037101		-0.457607	1.81779	3.3862	0.0811462	0.698309		22.5606	-0.435381	0.26248	-1.65872	0.0971716	0.603837		LRRC8B	leucine rich repeat containing 8 VRAC subunit B [Source:VGNC Symbol;Acc:VGNC:98086]	LRRC8B	protein_coding	2415	4	127071057	127081071	-1
ENSSSCG00000057979		-0.318611	3.92681	3.38477	0.0812054	0.698309		102.085	-0.288738	0.179724	-1.60656	0.108151	0.625601					protein_coding	1161	X	125535299	125536459	-1
ENSSSCG00000003923		-0.225871	5.64854	3.38388	0.0812421	0.698309		339.905	-0.207546	0.0785875	-2.64096	0.00826721	0.260348		HECTD3	HECT domain E3 ubiquitin protein ligase 3 [Source:VGNC Symbol;Acc:VGNC:97096]	HECTD3	protein_coding	3657	6	166333303	166341760	1
ENSSSCG00000031441		0.200536	4.46181	3.38123	0.0813524	0.698309		150.783	0.225549	0.106678	2.11429	0.0344901	0.449009		GRAMD4	GRAM domain containing 4 [Source:VGNC Symbol;Acc:VGNC:88659]	GRAMD4	protein_coding	6322	5	2873428	2947785	-1
ENSSSCG00000039390		-0.209006	7.92665	3.38006	0.0814011	0.698309		1683.77	-0.177798	0.117971	-1.50714	0.131775	0.664417		EIF3B	eukaryotic translation initiation factor 3 subunit B [Source:HGNC Symbol;Acc:HGNC:3280]	EIF3B	protein_coding	3842	3	1645706	1666091	1
ENSSSCG00000007435		0.530775	3.28192	3.3836	0.0815342	0.698309		62.5005	0.526894	0.271377	1.94156	0.0521906	0.489467			phospholipid transfer protein [Source:VGNC Symbol;Acc:VGNC:104029]		protein_coding	1942	17	48089786	48101515	-1
ENSSSCG00000008012		0.179161	5.79673	3.37605	0.0815683	0.698309		381.997	0.202352	0.108915	1.85789	0.0631842	0.518663			hydroxyacylglutathione hydrolase [Source:VGNC Symbol;Acc:VGNC:88773]		protein_coding	4266	3	40133364	40169178	1
ENSSSCG00000035284		0.288647	4.23334	3.37439	0.0816377	0.698309		128.602	0.313252	0.13952	2.2452	0.0247551	0.396997		BMF	Bcl2 modifying factor [Source:VGNC Symbol;Acc:VGNC:85837]	BMF	protein_coding	6007	1	131178315	131200393	1
ENSSSCG00000037653		-0.250332	4.65179	3.37328	0.0816842	0.698309		169.359	-0.22392	0.117163	-1.91119	0.05598	0.497335		RAB5A	RAB5A, member RAS onco family [Source:VGNC Symbol;Acc:VGNC:108687]	RAB5A	protein_coding	3652	13	6905390	6941423	1
ENSSSCG00000033327		-0.318572	6.52068	3.37349	0.0816906	0.698309		629.089	-0.291063	0.156151	-1.86399	0.0623236	0.515507		PDGFB	platelet derived growth factor subunit B [Source:HGNC Symbol;Acc:HGNC:8800]	PDGFB	protein_coding	2514	5	8986462	9007435	1
ENSSSCG00000001844		1.4874	6.42668	3.47763	0.0817367	0.698309		539.427	1.41977	0.689682	2.05858	0.039534	0.468179		PLIN1	perilipin 1 [Source:NCBI gene (formerly Entrezgene);Acc:654411]		protein_coding	2746	7	55236348	55250797	-1
ENSSSCG00000010151		0.279944	3.83465	3.37172	0.081749	0.698309		95.8381	0.299507	0.150034	1.99626	0.045906	0.482963		LYST	lysosomal trafficking regulator [Source:VGNC Symbol;Acc:VGNC:89921]	LYST	protein_coding	13144	14	55433597	55633484	1
ENSSSCG00000000107		-0.165331	5.71519	3.37105	0.0817774	0.698309		361.858	-0.144384	0.0911205	-1.58454	0.113072	0.631969		CSNK1E	casein kinase 1 epsilon [Source:HGNC Symbol;Acc:HGNC:2453]	CSNK1E	protein_coding	2871	5	9594934	9620476	1
ENSSSCG00000036383		0.544496	5.24723	3.41276	0.0818603	0.698309		256.29	0.54757	0.288073	1.9008	0.0573283	0.499861		LGALS3BP	galectin 3 binding protein [Source:VGNC Symbol;Acc:VGNC:89695]	LGALS3BP	protein_coding	2126	12	3212432	3222711	1
ENSSSCG00000032164		-0.225141	6.902	3.36769	0.0819178	0.698309		814.484	-0.206575	0.0918309	-2.24952	0.0244795	0.394096		PEA15	proliferation and apoptosis adaptor protein 15 [Source:VGNC Symbol;Acc:VGNC:98181]	PEA15	protein_coding	3276	4	90263604	90276147	-1
ENSSSCG00000003763		0.423335	3.54199	3.36572	0.0820007	0.698309		76.0391	0.438569	0.214183	2.04763	0.0405961	0.47038		IFI44	interferon induced protein 44 [Source:NCBI gene (formerly Entrezgene);Acc:100525523]		protein_coding	2377	6	134633615	134650203	-1
ENSSSCG00000000386		-0.248783	5.87574	3.36531	0.0820181	0.698309		403.342	-0.219018	0.159029	-1.37722	0.168443	0.715656		ANKRD52	ankyrin repeat domain 52 [Source:VGNC Symbol;Acc:VGNC:85342]	ANKRD52	protein_coding	6830	5	21637613	21657045	-1
ENSSSCG00000058475		-0.272498	4.5652	3.36527	0.0820195	0.698309		158.576	-0.25207	0.129187	-1.95119	0.051034	0.485555		OPA3	outer mitochondrial membrane lipid metabolism regulator OPA3 [Source:HGNC Symbol;Acc:HGNC:8142]	OPA3	protein_coding	4027	6	51917379	51964488	-1
ENSSSCG00000010295		-0.254573	4.63591	3.3645	0.082052	0.698309		168.454	-0.234279	0.120754	-1.94013	0.0523636	0.489467		ECD	ecdysoneless cell cycle regulator [Source:VGNC Symbol;Acc:VGNC:87530]	ECD	protein_coding	2746	14	75952431	75992577	-1
ENSSSCG00000011698		-0.226918	8.19886	3.36127	0.0821879	0.698926		2024.85	-0.191835	0.110419	-1.73734	0.0823276	0.574713		GYG1	glycogenin 1 [Source:VGNC Symbol;Acc:VGNC:88758]	GYG1	protein_coding	1983	13	89221157	89259792	1
ENSSSCG00000007708		-0.259612	4.3088	3.35914	0.0822775	0.698926		133.012	-0.242908	0.121823	-1.99394	0.0461581	0.482963		BCL7B	BAF chromatin remodeling complex subunit BCL7B [Source:VGNC Symbol;Acc:VGNC:85785]	BCL7B	protein_coding	1643	3	10850354	10869288	-1
ENSSSCG00000058604		-0.25593	5.62189	3.35554	0.0824296	0.698926		336.374	-0.233005	0.12961	-1.79774	0.0722176	0.549366		NDUFC1	NADH:ubiquinone oxidoreductase subunit C1 [Source:HGNC Symbol;Acc:HGNC:7705]	NDUFC1	protein_coding	1212	8	87695266	87700899	1
ENSSSCG00000035249		0.441271	5.3793	3.37847	0.0824404	0.698926		292.256	0.455344	0.24518	1.85719	0.0632848	0.518807		GADD45G	growth arrest and DNA damage inducible gamma [Source:NCBI gene (formerly Entrezgene);Acc:100152997]		protein_coding	1078	14	1165982	1167529	1
ENSSSCG00000012087		-0.407355	3.91159	3.35289	0.0825454	0.698926		101.275	-0.407971	0.228811	-1.78301	0.0745851	0.555015		SLC37A1	solute carrier family 37 member 1 [Source:VGNC Symbol;Acc:VGNC:98322]	SLC37A1	protein_coding	6458	13	205843095	205898586	1
ENSSSCG00000010300		-0.520263	6.71902	3.39438	0.0826257	0.698926		731.674	-0.485035	0.291444	-1.66425	0.096063	0.601934		MSS51	MSS51 mitochondrial translational activator [Source:VGNC Symbol;Acc:VGNC:90428]	MSS51	protein_coding	2227	14	76239500	76247672	-1
ENSSSCG00000050687		0.240885	3.18157	3.35018	0.0826565	0.698926		59.9767	0.266028	0.14093	1.88766	0.059071	0.506053					lncRNA	6291	7	86109974	86124426	-1
ENSSSCG00000013905		0.183533	7.29261	3.34769	0.0827619	0.698926		1078.68	0.203173	0.0967087	2.10088	0.0356516	0.452875		FKBP8	FKBP prolyl isomerase 8 [Source:VGNC Symbol;Acc:VGNC:88150]	FKBP8	protein_coding	2076	2	59253342	59267165	1
ENSSSCG00000027709		0.310513	2.6726	3.34545	0.0828572	0.698926		41.6415	0.338493	0.179454	1.88624	0.0592622	0.506537		PARP9	poly(ADP-ribose) polymerase family member 9 [Source:VGNC Symbol;Acc:VGNC:108682]	PARP9	protein_coding	3038	13	137966562	138000846	1
ENSSSCG00000004499		-0.295953	10.3016	3.34434	0.0829042	0.698926		8705.43	-0.277919	0.149925	-1.85372	0.0637793	0.520295		ATP5F1A	ATP synthase F1 subunit alpha [Source:NCBI gene (formerly Entrezgene);Acc:100157880]		protein_coding	7645	1	95733090	95750841	-1
ENSSSCG00000009733		-0.201908	5.9922	3.34433	0.0829045	0.698926		435.642	-0.177206	0.0864681	-2.04939	0.0404244	0.47038		GOLGA3	golgin A3 [Source:VGNC Symbol;Acc:VGNC:88550]	GOLGA3	protein_coding	7570	14	22689571	22738540	1
ENSSSCG00000035653		0.234313	4.40305	3.34427	0.0829073	0.698926		143.31	0.251648	0.118697	2.1201	0.0339978	0.449009		PGAP2	post-GPI attachment to proteins 2 [Source:VGNC Symbol;Acc:VGNC:91342]	PGAP2	protein_coding	5962	9	6291930	6319409	-1
ENSSSCG00000026951		0.396075	3.88824	3.34256	0.08298	0.698926		98.0281	0.404565	0.215978	1.87318	0.061044	0.512641		PSMB8	proteasome 20S subunit beta 8 [Source:NCBI gene (formerly Entrezgene);Acc:396975]		protein_coding	1782	7	25058465	25062245	-1
ENSSSCG00000040203		0.336419	4.25513	3.3403	0.0830763	0.698926		128.128	0.338426	0.16652	2.03235	0.0421186	0.473794					protein_coding	1190	6	7171192	7184729	1
ENSSSCG00000016223		0.305578	6.41161	3.33947	0.0831115	0.698926		579.492	0.327685	0.19095	1.71608	0.0861476	0.58264		ACSL3	acyl-CoA synthetase long chain family member 3 [Source:VGNC Symbol;Acc:VGNC:96295]	ACSL3	protein_coding	5177	15	124765854	124816960	1
ENSSSCG00000011000		0.508	6.05038	3.37859	0.083203	0.698926		450.502	0.546564	0.273934	1.99524	0.0460165	0.482963		DNAJA1	DnaJ heat shock protein family (Hsp40) member A1 [Source:VGNC Symbol;Acc:VGNC:108270]	DNAJA1	protein_coding	2298	10	33432844	33445532	-1
ENSSSCG00000028771		0.194408	6.3949	3.33636	0.0832444	0.698926		584.516	0.228759	0.133171	1.71778	0.0858367	0.582321		MEF2A	myocyte enhancer factor 2A [Source:NCBI gene (formerly Entrezgene);Acc:100037273]		protein_coding	5993	1	138341158	138511314	1
ENSSSCG00000008098		-0.20537	4.67645	3.3354	0.0832852	0.698926		173.797	-0.181561	0.0968084	-1.87547	0.0607285	0.512641		POLR1B	RNA polymerase I subunit B [Source:VGNC Symbol;Acc:VGNC:91643]	POLR1B	protein_coding	5524	3	43950002	43975683	-1
ENSSSCG00000014387		-0.543589	6.2719	3.37836	0.0834047	0.698926		531.021	-0.49565	0.300451	-1.64969	0.0990063	0.60762		DIAPH1	diaphanous related formin 1 [Source:VGNC Symbol;Acc:VGNC:99632]	DIAPH1	protein_coding	5481	2	143158585	143271147	-1
ENSSSCG00000016846		-0.238488	3.68255	3.33252	0.0834086	0.698926		86.3837	-0.212154	0.12895	-1.64525	0.0999184	0.610486		WDR70	WD repeat domain 70 [Source:VGNC Symbol;Acc:VGNC:94937]	WDR70	protein_coding	5929	16	22599936	22895796	1
ENSSSCG00000047129		0.467288	4.11893	3.34276	0.083441	0.698926		119.19	0.49471	0.28046	1.76392	0.0777448	0.562582					lncRNA	2025	1	264035033	264037143	-1
ENSSSCG00000058071		0.608377	2.73706	3.33555	0.0835794	0.698926		44.6411	0.616615	0.31907	1.93254	0.0532928	0.491589					protein_coding	3293	14	7344798	7359277	-1
ENSSSCG00000010200		-0.206294	4.78898	3.32811	0.0835976	0.698926		188.348	-0.176038	0.10636	-1.65512	0.0979004	0.60531		CSGALNACT2	chondroitin sulfate N-acetylgalactosaminyltransferase 2 [Source:VGNC Symbol;Acc:VGNC:87036]	CSGALNACT2	protein_coding	4534	14	61372318	61415620	1
ENSSSCG00000024385		0.237192	4.20801	3.32703	0.0836441	0.698926		125.901	0.260277	0.137019	1.89957	0.0574894	0.50049		RNASEH2B	ribonuclease H2 subunit B [Source:VGNC Symbol;Acc:VGNC:92339]	RNASEH2B	protein_coding	6351	11	16825128	16911969	-1
ENSSSCG00000022634		0.309015	3.06216	3.32636	0.0836729	0.698926		54.0022	0.333091	0.149866	2.22259	0.0262436	0.410361					protein_coding	6433	2	66478915	66513475	-1
ENSSSCG00000011325		0.418496	8.89159	3.34207	0.0838965	0.699952		3301.32	0.418949	0.255877	1.63731	0.101566	0.613313		MYL3	myosin light chain 3 [Source:NCBI gene (formerly Entrezgene);Acc:100515755]		protein_coding	1426	13	29707371	29735586	-1
ENSSSCG00000034516		0.347354	2.85034	3.32063	0.0839198	0.699952		47.1605	0.376404	0.19891	1.89233	0.058447	0.503001		CDKL1	cyclin dependent kinase like 1 [Source:VGNC Symbol;Acc:VGNC:86510]	CDKL1	protein_coding	6549	1	180078659	180145054	-1
ENSSSCG00000005203		0.352145	3.13148	3.31582	0.0841274	0.701166		57.2302	0.381944	0.174687	2.18644	0.0287832	0.422529		IL33	interleukin 33 [Source:VGNC Symbol;Acc:VGNC:89106]	IL33	protein_coding	3137	1	215899436	215941840	-1
ENSSSCG00000022994		-0.288279	2.86334	3.30999	0.0843803	0.701251		48.598	-0.258015	0.177123	-1.4567	0.145199	0.686501		CYB5R4	cytochrome b5 reductase 4 [Source:VGNC Symbol;Acc:VGNC:109431]	CYB5R4	protein_coding	2262	1	53092036	53191212	1
ENSSSCG00000032115		-0.552831	5.44098	3.35072	0.0845496	0.701251		293.867	-0.508337	0.281126	-1.80822	0.0705728	0.543469		OSGIN1	oxidative stress induced growth inhibitor 1 [Source:VGNC Symbol;Acc:VGNC:91079]	OSGIN1	protein_coding	4489	6	4642764	4653487	-1
ENSSSCG00000003165		0.17395	9.04103	3.30543	0.0845784	0.701251		3662.89	0.192878	0.125643	1.53513	0.124751	0.649927		RPS11	ribosomal protein S11 [Source:VGNC Symbol;Acc:VGNC:98605]	RPS11	protein_coding	1603	6	54577667	54580846	1
ENSSSCG00000042004		0.577548	2.58838	3.30577	0.0846206	0.701251		42.8526	0.616333	0.368443	1.6728	0.0943662	0.599872					protein_coding	2548	8	112229293	112231840	-1
ENSSSCG00000006140		-0.521435	2.03488	3.30416	0.0846337	0.701251		26.489	-0.51319	0.333508	-1.53877	0.123862	0.648791		CA2	carbonic anhydrase 2 [Source:VGNC Symbol;Acc:VGNC:98746]	CA2	protein_coding	2528	4	51193756	51211259	-1
ENSSSCG00000025308		0.388288	3.14679	3.29897	0.0848601	0.701251		57.4525	0.392886	0.199793	1.96647	0.0492444	0.484029		IL17D	interleukin 17D [Source:HGNC Symbol;Acc:HGNC:5984]	IL17D	protein_coding	1854	11	1029109	1066085	1
ENSSSCG00000008488		0.279301	2.64759	3.29895	0.0848611	0.701251		42.4155	0.306614	0.171402	1.78886	0.0736367	0.551702			regulator of microtubule dynamics 2 [Source:VGNC Symbol;Acc:VGNC:92332]		protein_coding	5357	3	102215739	102306816	-1
ENSSSCG00000028117		0.203244	4.82243	3.29805	0.0849004	0.701251		193.317	0.229297	0.125255	1.83064	0.0671543	0.533543		CDK5RAP2	CDK5 regulatory subunit associated protein 2 [Source:VGNC Symbol;Acc:VGNC:109525]	CDK5RAP2	protein_coding	5898	1	260466942	260648161	-1
ENSSSCG00000002852		0.30542	5.12122	3.29493	0.0850369	0.701251		240.634	0.321762	0.167761	1.91797	0.0551147	0.494322		PLEKHF1	pleckstrin homology and FYVE domain containing 1 [Source:VGNC Symbol;Acc:VGNC:91540]	PLEKHF1	protein_coding	4475	6	39786199	39797583	1
ENSSSCG00000004737		0.248787	3.62285	3.29375	0.0850886	0.701251		83.2163	0.264738	0.128385	2.06207	0.0392015	0.466693		PLA2G4B	phospholipase A2 group IVB [Source:NCBI gene (formerly Entrezgene);Acc:100152927]		protein_coding	2884	1	129514346	129524313	-1
ENSSSCG00000009370		0.284871	5.10431	3.29354	0.0850979	0.701251		235.318	0.313728	0.156043	2.01053	0.0443754	0.476919		FOXO1	forkhead box O1 [Source:NCBI gene (formerly Entrezgene);Acc:397077]		protein_coding	5908	11	15317124	15410473	-1
ENSSSCG00000003369		-0.168261	6.30808	3.29328	0.0851093	0.701251		546.063	-0.140094	0.0972753	-1.44018	0.149818	0.693937		ICMT	isoprenylcysteine carboxyl methyltransferase [Source:NCBI gene (formerly Entrezgene);Acc:100514410]		protein_coding	3705	6	67116946	67123810	-1
ENSSSCG00000002296		0.467913	3.55558	3.29286	0.0852886	0.701251		77.113	0.464333	0.23518	1.97437	0.04834	0.483799		RDH11	retinol dehydrogenase 11 [Source:VGNC Symbol;Acc:VGNC:111455]	RDH11	protein_coding	2927	7	91415042	91452405	-1
ENSSSCG00000028225		-0.29776	5.32396	3.28817	0.0853337	0.701251		273.447	-0.267068	0.161643	-1.6522	0.0984929	0.606225		DICER1	dicer 1, ribonuclease III [Source:VGNC Symbol;Acc:VGNC:87302]	DICER1	protein_coding	6180	7	116365802	116411224	-1
ENSSSCG00000003413		-0.156455	6.07548	3.28763	0.0853573	0.701251		464.03	-0.127605	0.105586	-1.20854	0.226839	0.769891		MTOR	mechanistic target of rapamycin kinase [Source:VGNC Symbol;Acc:VGNC:90466]	MTOR	protein_coding	8711	6	71286989	71412888	-1
ENSSSCG00000014828		-0.204561	6.42081	3.28675	0.085396	0.701251		585.689	-0.170796	0.0949697	-1.79842	0.0721102	0.549136		RAB6A	RAB6A, member RAS onco family [Source:VGNC Symbol;Acc:VGNC:108610]	RAB6A	protein_coding	3342	9	8137672	8199079	-1
ENSSSCG00000003600		0.638893	5.14431	3.33892	0.0854457	0.701251		236.832	0.611007	0.3222	1.89636	0.0579126	0.501079		TINAGL1	tubulointerstitial nephritis antigen like 1 [Source:VGNC Symbol;Acc:VGNC:93999]	TINAGL1	protein_coding	5559	6	88095672	88112761	1
ENSSSCG00000003055		0.213852	4.50629	3.28478	0.085483	0.701251		156.044	0.235088	0.12692	1.85225	0.0639898	0.521258		XRCC1	X-ray repair cross complementing 1 [Source:VGNC Symbol;Acc:VGNC:98415]	XRCC1	protein_coding	3400	6	50403689	50425729	-1
ENSSSCG00000012252		-0.219397	6.72666	3.28325	0.0855503	0.701251		732.274	-0.178101	0.141385	-1.25969	0.207782	0.75346		DDX3X	DEAD-box helicase 3 X-linked [Source:NCBI gene (formerly Entrezgene);Acc:100515940]	DDX3X	protein_coding	4819	X	36988031	37018202	1
ENSSSCG00000016853		-0.192653	3.67469	3.28316	0.0855542	0.701251		85.5994	-0.172246	0.116487	-1.47867	0.139227	0.677157		RICTOR	RPTOR independent companion of MTOR complex 2 [Source:VGNC Symbol;Acc:VGNC:92303]	RICTOR	protein_coding	9728	16	24109939	24311132	-1
ENSSSCG00000037766		-0.527465	3.17942	3.28783	0.0855789	0.701251		59.5756	-0.479034	0.28823	-1.66198	0.0965164	0.602506		NR3C2	nuclear receptor subfamily 3 group C member 2 [Source:VGNC Symbol;Acc:VGNC:90884]	NR3C2	protein_coding	4268	8	80312234	80668412	1
ENSSSCG00000011859		-0.210058	6.01812	3.28187	0.0856114	0.701251		443.024	-0.191066	0.105072	-1.81843	0.0689986	0.53695		HEG1	heart development protein with EGF like domains 1 [Source:VGNC Symbol;Acc:VGNC:88836]	HEG1	protein_coding	8616	13	135298377	135358670	1
ENSSSCG00000009787		-0.256368	3.95779	3.28014	0.0856876	0.701251		105.072	-0.236968	0.130244	-1.81941	0.0688494	0.53695		CCDC62	coiled-coil domain containing 62 [Source:VGNC Symbol;Acc:VGNC:107375]	CCDC62	protein_coding	3313	14	30028566	30066257	-1
ENSSSCG00000005981		-0.572362	5.14296	3.32359	0.0857286	0.701251		242.179	-0.526607	0.301512	-1.74655	0.0807154	0.570256		FBXO32	F-box protein 32 [Source:NCBI gene (formerly Entrezgene);Acc:733657]		protein_coding	6403	4	15895689	15930931	1
ENSSSCG00000059270		0.262274	4.18355	3.27836	0.0857666	0.701251		124.253	0.290119	0.141477	2.05065	0.0403014	0.47038					lncRNA	3481	6	17674919	17678399	1
ENSSSCG00000028420		-0.224534	5.42452	3.27835	0.0857668	0.701251		290.806	-0.197316	0.0900624	-2.19088	0.0284606	0.421171		EIF4E	eukaryotic translation initiation factor 4E [Source:VGNC Symbol;Acc:VGNC:87626]	EIF4E	protein_coding	3689	8	121409731	121464471	1
ENSSSCG00000040959		0.250599	3.91984	3.27666	0.0858415	0.701251		102.166	0.273339	0.142504	1.91812	0.055096	0.494322		ZNF131	zinc finger protein 131 [Source:HGNC Symbol;Acc:HGNC:12915]	ZNF131	protein_coding	3158	16	27813997	27846942	1
ENSSSCG00000032711		-0.179019	6.69178	3.27585	0.0858776	0.701251		710.151	-0.156837	0.0845945	-1.85399	0.0637406	0.520295		DMAC2	distal membrane arm assembly component 2 [Source:VGNC Symbol;Acc:VGNC:96977]	DMAC2	protein_coding	3068	6	49403350	49410238	-1
ENSSSCG00000008397		0.413212	4.53699	3.28116	0.0860031	0.701738		154.65	0.445598	0.208404	2.13814	0.0325055	0.443494		EFEMP1	EGF containing fibulin extracellular matrix protein 1 [Source:VGNC Symbol;Acc:VGNC:102566]	EFEMP1	protein_coding	3066	3	85407677	85473252	1
ENSSSCG00000024696		0.268015	6.15788	3.26717	0.0862633	0.701738		494.7	0.311896	0.177676	1.75542	0.0791876	0.567192					protein_coding	2973	15	110874211	110910887	1
ENSSSCG00000014255		0.358944	6.21491	3.27567	0.0862683	0.701738		518.899	0.401157	0.238288	1.68349	0.0922797	0.59695		SLC12A2	solute carrier family 12 member 2 [Source:VGNC Symbol;Acc:VGNC:92922]	SLC12A2	protein_coding	6850	2	131016418	131109299	1
ENSSSCG00000009486		0.606261	1.75468	3.26633	0.0863006	0.701738		20.3556	0.631385	0.33756	1.87044	0.0614233	0.512641		SLITRK6	SLIT and NTRK like family member 6 [Source:VGNC Symbol;Acc:VGNC:93211]	SLITRK6	protein_coding	4393	11	56508767	56522197	-1
ENSSSCG00000030616		0.249887	3.74309	3.26296	0.0864507	0.701738		90.2737	0.270032	0.163049	1.65614	0.0976936	0.605164		RESF1	retroelement silencing factor 1 [Source:VGNC Symbol;Acc:VGNC:92219]	RESF1	protein_coding	8251	5	42261304	42299514	-1
ENSSSCG00000061089		0.448381	2.26213	3.26263	0.0864656	0.701738		30.804	0.477234	0.250582	1.9045	0.0568445	0.498962					lncRNA	2325	1	51369469	51416164	-1
ENSSSCG00000003400		0.318071	3.52064	3.26256	0.0864686	0.701738		78.5298	0.338445	0.176123	1.92164	0.0546517	0.493833		NMNAT1	nicotinamide nucleotide adenylyltransferase 1 [Source:VGNC Symbol;Acc:VGNC:90797]	NMNAT1	protein_coding	6077	6	70272014	70310707	1
ENSSSCG00000008501		0.353936	3.76656	3.26104	0.0865368	0.701738		95.6771	0.376331	0.231046	1.62882	0.103352	0.617401		VIT	vitrin [Source:VGNC Symbol;Acc:VGNC:94830]	VIT	protein_coding	4152	3	103377575	103492985	-1
ENSSSCG00000008468		0.216377	6.85061	3.26078	0.0865483	0.701738		797.614	0.249813	0.133342	1.87347	0.0610031	0.512641		PKDCC	protein kinase domain containing, cytoplasmic [Source:VGNC Symbol;Acc:VGNC:91475]	PKDCC	protein_coding	2507	3	98258463	98268553	-1
ENSSSCG00000022714		0.208238	5.20871	3.25989	0.0865881	0.701738		256.353	0.240838	0.143422	1.67923	0.093107	0.597683		OSER1	oxidative stress responsive serine rich 1 [Source:VGNC Symbol;Acc:VGNC:95738]	OSER1	protein_coding	1863	17	46673562	46686082	-1
ENSSSCG00000000509		0.253107	4.21618	3.25755	0.0866929	0.701738		126.056	0.269673	0.125658	2.1461	0.0318653	0.439692		ZFC3H1	zinc finger C3H1-type containing [Source:VGNC Symbol;Acc:VGNC:95139]	ZFC3H1	protein_coding	6839	5	35617266	35671149	-1
ENSSSCG00000040875		-0.351205	3.36274	3.25479	0.0868167	0.701738		68.0346	-0.348255	0.210413	-1.65511	0.0979028	0.60531		ZFPM1	zinc finger protein, FOG family member 1 [Source:VGNC Symbol;Acc:VGNC:95152]	ZFPM1	protein_coding	2937	6	1091259	1107096	-1
ENSSSCG00000009283		0.33261	4.02481	3.25334	0.0868819	0.701738		113	0.361425	0.199073	1.81554	0.0694403	0.537685		TNFRSF19	TNF receptor superfamily member 19 [Source:VGNC Symbol;Acc:VGNC:94263]	TNFRSF19	protein_coding	4968	11	2543812	2640736	1
ENSSSCG00000061324		-0.409082	3.03544	3.25328	0.0868844	0.701738		52.8612	-0.394849	0.207159	-1.90602	0.0566471	0.498937		METTL1	methyltransferase 1, tRNA methylguanosine [Source:HGNC Symbol;Acc:HGNC:7030]	METTL1	protein_coding	1859	5	23058982	23062991	-1
ENSSSCG00000012953		-0.21152	5.05117	3.25294	0.0868997	0.701738		224.474	-0.190722	0.0885188	-2.15459	0.0311937	0.436325		YIF1A	Yip1 interacting factor homolog A, membrane trafficking protein [Source:VGNC Symbol;Acc:VGNC:95025]	YIF1A	protein_coding	1594	2	6095877	6102037	1
ENSSSCG00000004339		-0.29483	4.77341	3.25222	0.0869322	0.701738		184.354	-0.264907	0.14883	-1.77993	0.0750877	0.555015		UFL1	UFM1 specific ligase 1 [Source:NCBI gene (formerly Entrezgene);Acc:100153617]		protein_coding	4201	1	63638596	63700476	1
ENSSSCG00000037481		0.221787	3.97361	3.24627	0.0872	0.702562		105.685	0.239326	0.1108	2.15997	0.0307748	0.433694		SYF2	SYF2 pre-mRNA splicing factor [Source:VGNC Symbol;Acc:VGNC:93656]	SYF2	protein_coding	1815	6	82836455	82843407	-1
ENSSSCG00000038879		-0.59056	3.12674	3.25839	0.0872401	0.702562		56.8403	-0.561883	0.316774	-1.77377	0.0761013	0.556903		RELB	RELB proto-onco, NF-kB subunit [Source:VGNC Symbol;Acc:VGNC:92204]	RELB	protein_coding	2269	6	51444664	51480319	1
ENSSSCG00000024480		0.251265	3.5638	3.24203	0.0873914	0.702562		78.4402	0.271892	0.134242	2.02538	0.042828	0.473794		SFMBT2	Scm like with four mbt domains 2 [Source:VGNC Symbol;Acc:VGNC:95935]	SFMBT2	protein_coding	7117	10	63877586	64070770	1
ENSSSCG00000001346		-0.169736	6.887	3.24202	0.087392	0.702562		812.997	-0.144526	0.0740219	-1.95247	0.050882	0.485555		ABCF1	ATP binding cassette subfamily F member 1 [Source:VGNC Symbol;Acc:VGNC:84966]	ABCF1	protein_coding	4136	7	23126283	23145006	1
ENSSSCG00000015252		-0.230688	4.82579	3.23933	0.0875136	0.702562		195.263	-0.207014	0.153367	-1.3498	0.177081	0.725535		SNX19	sorting nexin 19 [Source:VGNC Symbol;Acc:VGNC:93311]	SNX19	protein_coding	6697	9	57510486	57558339	-1
ENSSSCG00000015309		0.266293	2.72643	3.23596	0.0876666	0.702562		44.8195	0.285442	0.156089	1.82871	0.0674424	0.534002		MTERF1	mitochondrial transcription termination factor 1 [Source:VGNC Symbol;Acc:VGNC:90440]	MTERF1	protein_coding	3865	9	71845662	71853845	-1
ENSSSCG00000015892		-0.344217	5.09361	3.23662	0.0877236	0.702562		229.944	-0.323456	0.170772	-1.89408	0.0582142	0.502532		PSMD14	proteasome 26S subunit, non-ATPase 14 [Source:VGNC Symbol;Acc:VGNC:95823]	PSMD14	protein_coding	1250	15	68162532	68208883	1
ENSSSCG00000015424		-0.190875	6.88988	3.23397	0.087757	0.702562		812.618	-0.165677	0.076291	-2.17164	0.0298825	0.427532		PSMC2	proteasome 26S subunit, ATPase 2 [Source:NCBI gene (formerly Entrezgene);Acc:100514865]		protein_coding	2527	9	103362599	103376343	1
ENSSSCG00000025768		0.251904	9.19848	3.23397	0.0877572	0.702562		4079.41	0.287893	0.165392	1.74067	0.0817418	0.572425		CALM1	calmodulin 1 [Source:NCBI gene (formerly Entrezgene);Acc:100154056]		protein_coding	4442	7	112160806	112171744	1
ENSSSCG00000001805		0.264129	4.69751	3.23054	0.0879128	0.702562		175.421	0.293312	0.146212	2.00607	0.0448489	0.480177		WHAMM	WASP homolog associated with actin, golgi membranes and microtubules [Source:VGNC Symbol;Acc:VGNC:98414]	WHAMM	protein_coding	2839	7	52108869	52140203	-1
ENSSSCG00000033402		-0.271768	5.84444	3.22975	0.0879491	0.702562		389.247	-0.244501	0.122269	-1.9997	0.0455332	0.482963		SARAF	store-operated calcium entry associated regulatory factor [Source:VGNC Symbol;Acc:VGNC:96187]	SARAF	protein_coding	1980	15	54933985	54953067	1
ENSSSCG00000004276		-0.288012	3.71844	3.22861	0.0880008	0.702562		86.8098	-0.262847	0.127106	-2.06794	0.0386454	0.464487		SMAP1	small ArfGAP 1 [Source:VGNC Symbol;Acc:VGNC:93223]	SMAP1	protein_coding	3102	1	50781689	50942991	1
ENSSSCG00000022895		0.392587	4.90753	3.23613	0.0880018	0.702562		210.189	0.440309	0.259718	1.69533	0.0900124	0.589792		CRYBG3	crystallin beta-gamma domain containing 3 [Source:VGNC Symbol;Acc:VGNC:87020]	CRYBG3	protein_coding	9519	13	162355472	162478720	-1
ENSSSCG00000040793		-0.291616	7.19404	3.22551	0.0881423	0.702562		996.279	-0.275005	0.138939	-1.97933	0.0477787	0.483185		CTSD	cathepsin D [Source:NCBI gene (formerly Entrezgene);Acc:494568]		protein_coding	1926	2	1188549	1197643	-1
ENSSSCG00000008697		-0.177484	6.43437	3.22419	0.0882026	0.702562		592.703	-0.156489	0.0906563	-1.72618	0.0843154	0.578916		HTT	huntingtin [Source:VGNC Symbol;Acc:VGNC:89006]	HTT	protein_coding	12728	8	1809785	1934024	1
ENSSSCG00000013735		-0.422263	3.99377	3.22801	0.0882064	0.702562		104.971	-0.38733	0.223903	-1.7299	0.0836486	0.577144		JUNB	JunB proto-onco, AP-1 transcription factor subunit [Source:VGNC Symbol;Acc:VGNC:89295]	JUNB	protein_coding	2865	2	66214138	66217002	-1
ENSSSCG00000012131		0.269108	3.08665	3.22409	0.0882073	0.702562		56.6409	0.286273	0.144981	1.97456	0.0483183	0.483799		MOSPD2	motile sperm domain containing 2 [Source:VGNC Symbol;Acc:VGNC:90314]	MOSPD2	protein_coding	4134	X	11409107	11473964	1
ENSSSCG00000046897		0.369837	1.96357	3.22399	0.0882118	0.702562		25.5049	0.392168	0.229124	1.7116	0.0869704	0.582981					lncRNA	1716	6	58237395	58242336	-1
ENSSSCG00000031871		-0.314991	6.04438	3.22279	0.0883002	0.702562		448.965	-0.284546	0.162676	-1.74916	0.0802639	0.569475		ENTPD4	ectonucleoside triphosphate diphosphohydrolase 4 [Source:VGNC Symbol;Acc:VGNC:107386]	ENTPD4	protein_coding	5893	14	7565604	7594057	-1
ENSSSCG00000011201		-0.308878	4.38703	3.22201	0.0883026	0.702562		141.851	-0.264958	0.197693	-1.34025	0.180164	0.727758		SATB1	SATB homeobox 1 [Source:VGNC Symbol;Acc:VGNC:92587]	SATB1	protein_coding	6225	13	5314148	5417610	-1
ENSSSCG00000025981		-0.624406	3.4481	3.24344	0.0883844	0.702562		70.5952	-0.621405	0.316303	-1.96459	0.0494618	0.484232		SLC38A5	solute carrier family 38 member 5 [Source:VGNC Symbol;Acc:VGNC:93097]	SLC38A5	protein_coding	1880	X	42590607	42601502	-1
ENSSSCG00000055213		-0.248691	5.82538	3.21978	0.0884048	0.702562		387.742	-0.213729	0.134405	-1.59018	0.111794	0.631195		GNA12	G protein subunit alpha 12 [Source:HGNC Symbol;Acc:HGNC:4380]	GNA12	protein_coding	2249	3	2004471	2105952	-1
ENSSSCG00000008619		-0.202029	6.86473	3.21545	0.0886036	0.702562		801.683	-0.169147	0.10228	-1.65376	0.0981761	0.605808		DDX1	DEAD-box helicase 1 [Source:VGNC Symbol;Acc:VGNC:87213]	DDX1	protein_coding	8610	3	121818406	121856604	-1
ENSSSCG00000011787		-0.253478	5.05667	3.21114	0.0888019	0.702562		225.241	-0.22313	0.129345	-1.72508	0.0845132	0.578916		MAGEF1	MAGE family member F1 [Source:VGNC Symbol;Acc:VGNC:108671]	MAGEF1	protein_coding	3719	13	122598928	122602646	-1
ENSSSCG00000010199		0.29101	5.20949	3.21072	0.0888213	0.702562		255.983	0.323789	0.189426	1.70931	0.0873929	0.583205		RET	ret proto-onco [Source:VGNC Symbol;Acc:VGNC:92220]	RET	protein_coding	5461	14	61305841	61361412	1
ENSSSCG00000040118		0.238019	8.64224	3.21053	0.0888298	0.702562		2761.95	0.275339	0.137307	2.00528	0.044933	0.480621					protein_coding	800	17	62537505	62539010	1
ENSSSCG00000038916		-0.346373	3.79148	3.20975	0.0888658	0.702562		90.3547	-0.331147	0.132545	-2.49837	0.0124766	0.295507		LSM10	LSM10, U7 small nuclear RNA associated [Source:VGNC Symbol;Acc:VGNC:89870]	LSM10	protein_coding	1412	6	92489927	92493665	-1
ENSSSCG00000013602		0.152088	7.92856	3.20824	0.0889356	0.702562		1681.63	0.17457	0.0729894	2.39172	0.0167695	0.337607		HNRNPM	heteroous nuclear ribonucleoprotein M [Source:VGNC Symbol;Acc:VGNC:88924]	HNRNPM	protein_coding	2899	2	70813745	70862586	-1
ENSSSCG00000014176		0.270863	6.88547	3.20798	0.0889474	0.702562		826.707	0.309582	0.187063	1.65496	0.097932	0.60531		RGMB	repulsive guidance molecule BMP co-receptor b [Source:VGNC Symbol;Acc:VGNC:92255]	RGMB	protein_coding	4910	2	105042532	105070409	1
ENSSSCG00000056519		0.305977	2.25363	3.20631	0.0890246	0.702562		31.4091	0.324744	0.185355	1.75202	0.079771	0.568688		EEF1AKMT2	EEF1A lysine methyltransferase 2 [Source:HGNC Symbol;Acc:HGNC:33787]	EEF1AKMT2	protein_coding	1165	14	134134903	134154615	-1
ENSSSCG00000000209		0.22015	4.67066	3.20602	0.089038	0.702562		173.53	0.238335	0.106913	2.22925	0.0257976	0.407042		NCKAP5L	NCK associated protein 5 like [Source:VGNC Symbol;Acc:VGNC:90611]	NCKAP5L	protein_coding	4996	5	15711253	15725097	-1
ENSSSCG00000012625		0.350016	5.38931	3.21046	0.0891087	0.702562		282.153	0.352192	0.177527	1.98387	0.0472699	0.482963		PGRMC1	progesterone receptor membrane component 1 [Source:NCBI gene (formerly Entrezgene);Acc:396946]		protein_coding	1924	X	97735244	97743423	1
ENSSSCG00000024578		-0.17769	7.18004	3.2037	0.0891454	0.702562		999.934	-0.159353	0.10733	-1.4847	0.137624	0.673136		PHLDB1	pleckstrin homology like domain family B member 1 [Source:VGNC Symbol;Acc:VGNC:91398]	PHLDB1	protein_coding	5772	9	45902155	45949415	1
ENSSSCG00000000735		-0.533121	6.73831	3.24523	0.0891999	0.702562		720.95	-0.518649	0.269916	-1.92152	0.054666	0.493833		TSPAN9	tetraspanin 9 [Source:VGNC Symbol;Acc:VGNC:94516]	TSPAN9	protein_coding	4244	5	66913769	67106233	-1
ENSSSCG00000056577		0.3083	2.68987	3.20002	0.0893157	0.702562		42.9684	0.33303	0.184972	1.80044	0.0717914	0.54873					lncRNA	2103	10	39887268	39932547	-1
ENSSSCG00000032787		0.215072	5.00973	3.19945	0.0893423	0.702562		219.252	0.230737	0.113782	2.02789	0.0425714	0.473794		ALAD	aminolevulinate dehydratase [Source:VGNC Symbol;Acc:VGNC:85234]	ALAD	protein_coding	3863	1	254012850	254027508	-1
ENSSSCG00000016824		-0.305232	3.78138	3.19942	0.0893436	0.702562		90.8335	-0.292258	0.148381	-1.96965	0.048879	0.483799		RAI14	retinoic acid induced 14 [Source:NCBI gene (formerly Entrezgene);Acc:100145886]		protein_coding	5172	16	20268793	20435845	1
ENSSSCG00000013784		0.433557	6.54811	3.22276	0.0894	0.702562		647.771	0.463381	0.254007	1.82428	0.0681091	0.53445		DNAJB1	DnaJ heat shock protein family (Hsp40) member B1 [Source:NCBI gene (formerly Entrezgene);Acc:396741]		protein_coding	4802	2	64758957	64765485	1
ENSSSCG00000028406		-0.244446	5.02645	3.18883	0.0898366	0.705502		221.303	-0.211919	0.123532	-1.7155	0.0862539	0.58264		FOCAD	focadhesin [Source:VGNC Symbol;Acc:VGNC:88189]	FOCAD	protein_coding	7704	1	201942463	202258794	-1
ENSSSCG00000012890		0.342611	4.27837	3.18634	0.089953	0.705925		131.094	0.338544	0.20243	1.6724	0.094445	0.599872		TCIRG1	T cell immune regulator 1, ATPase H+ transporting V0 subunit a3 [Source:VGNC Symbol;Acc:VGNC:93828]	TCIRG1	protein_coding	6020	2	4844637	4860498	-1
ENSSSCG00000033149		-0.276072	4.39307	3.18407	0.0900595	0.705988		142.588	-0.259054	0.151516	-1.70975	0.0873119	0.583205		DDX47	DEAD-box helicase 47 [Source:VGNC Symbol;Acc:VGNC:87224]	DDX47	protein_coding	2388	5	59633426	59650553	-1
ENSSSCG00000008637		-0.245972	3.32631	3.1835	0.0900862	0.705988		66.1937	-0.227005	0.13267	-1.71105	0.0870726	0.582981		TAF1B	TATA-box binding protein associated factor, RNA polymerase I subunit B [Source:VGNC Symbol;Acc:VGNC:93712]	TAF1B	protein_coding	2389	3	126527385	126586274	-1
ENSSSCG00000015555		0.161068	8.87831	3.17956	0.0902711	0.706508		3246.51	0.184471	0.0845498	2.1818	0.0291243	0.424222		LAMC1	laminin subunit gamma 1 [Source:NCBI gene (formerly Entrezgene);Acc:100514785]		protein_coding	7977	9	124283224	124405964	1
ENSSSCG00000010528		-0.210989	4.81219	3.17847	0.0903223	0.706508		190.565	-0.191715	0.101251	-1.89347	0.0582955	0.502849		ZFYVE27	zinc finger FYVE-type containing 27 [Source:VGNC Symbol;Acc:VGNC:95161]	ZFYVE27	protein_coding	3857	14	109088810	109113011	1
ENSSSCG00000030623		0.304549	2.57307	3.17633	0.090423	0.706508		38.1779	0.327955	0.168504	1.94628	0.051621	0.487008		XKR8	XK related 8 [Source:VGNC Symbol;Acc:VGNC:94996]	XKR8	protein_coding	2125	6	85085066	85160234	1
ENSSSCG00000009633		0.30245	3.49053	3.17542	0.0904658	0.706508		74.7645	0.313734	0.181166	1.73175	0.0833176	0.576625					protein_coding	3833	14	7257509	7291721	-1
ENSSSCG00000032834		0.361363	2.30076	3.17349	0.0905566	0.706508		31.4808	0.382097	0.195477	1.95469	0.0506201	0.485281		ZNF169	zinc finger protein 169 [Source:VGNC Symbol;Acc:VGNC:98420]	ZNF169	protein_coding	4362	3	43504685	43558908	1
ENSSSCG00000024163		0.218062	4.50451	3.17201	0.0906262	0.706508		154.048	0.238656	0.115027	2.07479	0.038006	0.462222		ZMYM3	zinc finger MYM-type containing 3 [Source:HGNC Symbol;Acc:HGNC:13054]	ZMYM3	protein_coding	5573	X	57261924	57278495	-1
ENSSSCG00000039103		1.348	7.57231	3.26547	0.0906943	0.706508		1210.7	1.28411	0.651703	1.97039	0.0487933	0.483799		ADIPOQ	adiponectin, C1Q and collagen domain containing [Source:NCBI gene (formerly Entrezgene);Acc:397660]		protein_coding	2795	13	124633685	124646646	1
ENSSSCG00000016064		0.31646	3.4896	3.16908	0.0907648	0.706508		75.0385	0.33173	0.169617	1.95577	0.0504926	0.485226		TMEFF2	transmembrane protein with EGF like and two follistatin like domains 2 [Source:VGNC Symbol;Acc:VGNC:109484]	TMEFF2	protein_coding	1698	15	96594970	96855743	-1
ENSSSCG00000030278		-0.518602	4.09368	3.19003	0.0907678	0.706508		111.128	-0.475782	0.269245	-1.7671	0.0772121	0.561244		MLLT11	MLLT11 transcription factor 7 cofactor [Source:NCBI gene (formerly Entrezgene);Acc:100520242]		protein_coding	4920	4	98164676	98171674	-1
ENSSSCG00000032531		0.444679	6.17869	3.19618	0.0908024	0.706508		484.889	0.435123	0.211825	2.05417	0.0399597	0.469925		SMG1	SMG1 nonsense mediated mRNA decay associated PI3K related kinase [Source:VGNC Symbol;Acc:VGNC:93248]	SMG1	protein_coding	12180	3	26653979	26770322	1
ENSSSCG00000008414		-0.277857	5.20712	3.16566	0.0909267	0.706508		249.136	-0.258083	0.121124	-2.13073	0.0331111	0.446639		ERLEC1	endoplasmic reticulum lectin 1 [Source:VGNC Symbol;Acc:VGNC:87775]	ERLEC1	protein_coding	4786	3	87355904	87389814	-1
ENSSSCG00000015331		0.676245	4.89994	3.21771	0.0909732	0.706508		197.392	0.651158	0.327234	1.98989	0.0466035	0.482963		PON2	paraoxonase 2 [Source:VGNC Symbol;Acc:VGNC:91662]	PON2	protein_coding	1768	9	75027097	75051422	-1
ENSSSCG00000009540		-0.269142	3.14507	3.16359	0.0910246	0.706508		59.2641	-0.245131	0.148841	-1.64693	0.0995723	0.610429		LIG4	DNA ligase 4 [Source:VGNC Symbol;Acc:VGNC:89722]	LIG4	protein_coding	5056	11	75537036	75547716	-1
ENSSSCG00000006496		-0.308976	8.10268	3.16376	0.0910291	0.706508		1871.77	-0.292374	0.13589	-2.15156	0.0314322	0.437243		LMNA	lamin A/C [Source:VGNC Symbol;Acc:VGNC:98815]	LMNA	protein_coding	3458	4	93899019	93926320	-1
ENSSSCG00000012119		0.209319	7.58696	3.1615	0.0911238	0.706757		1324.88	0.218556	0.104747	2.08651	0.0369324	0.458083		TMSB4X	thymosin beta 4 X-linked [Source:NCBI gene (formerly Entrezgene);Acc:733606]		protein_coding	804	X	9650179	9651661	1
ENSSSCG00000029627		-0.297244	5.0216	3.1577	0.0913046	0.70721		219.346	-0.281176	0.146411	-1.92046	0.0548004	0.494214		PWP2	PWP2 small subunit processome component [Source:HGNC Symbol;Acc:HGNC:9711]	PWP2	protein_coding	5394	13	207015125	207031879	1
ENSSSCG00000014348		-0.205702	4.32002	3.1553	0.091419	0.70721		135.712	-0.180041	0.116199	-1.54941	0.121282	0.644817		SPATA24	spermatosis associated 24 [Source:VGNC Symbol;Acc:VGNC:93381]	SPATA24	protein_coding	1382	2	141286880	141293227	-1
ENSSSCG00000027114		0.240589	6.02143	3.15419	0.0914717	0.70721		440.772	0.25507	0.0912507	2.79526	0.00518573	0.212596		PODN	podocan [Source:VGNC Symbol;Acc:VGNC:108159]	PODN	protein_coding	2151	6	159159134	159297965	-1
ENSSSCG00000018087		-0.206729	11.9999	3.1521	0.0915716	0.70721		28481.8	-0.185749	0.129917	-1.42975	0.15279	0.699086		ND4	NADH dehydrogenase subunit 4 [Source:NCBI gene (formerly Entrezgene);Acc:808510]		protein_coding	1378	MT	11359	12736	1
ENSSSCG00000026729		0.397713	4.36857	3.15738	0.0915741	0.70721		136.898	0.385917	0.209555	1.8416	0.0655342	0.528115		TMEM150C	transmembrane protein 150C [Source:VGNC Symbol;Acc:VGNC:94096]	TMEM150C	protein_coding	3146	8	135687934	135765934	1
ENSSSCG00000022364		-0.220478	8.77576	3.15056	0.0916454	0.70721		3031.14	-0.200047	0.142983	-1.3991	0.161782	0.711916		CPT1B	carnitine palmitoyltransferase 1B [Source:VGNC Symbol;Acc:VGNC:86965]	CPT1B	protein_coding	2639	5	155643	163531	1
ENSSSCG00000062561		0.141136	7.81561	3.14916	0.0917123	0.70721		1561.94	0.165062	0.0958861	1.72144	0.0851704	0.580893		ATP5MC2	ATP synthase membrane subunit c locus 2 [Source:HGNC Symbol;Acc:HGNC:842]	ATP5MC2	protein_coding	4153	5	18871026	18879609	-1
ENSSSCG00000015599		0.195462	6.58031	3.1468	0.0918251	0.70721		654.687	0.214839	0.0748625	2.86978	0.00410752	0.198748		PPP2R5A	protein phosphatase 2 regulatory subunit B'alpha [Source:NCBI gene (formerly Entrezgene);Acc:100101925]		protein_coding	3263	9	131003903	131076338	-1
ENSSSCG00000005987		0.32366	2.95304	3.14335	0.0919905	0.70721		52.74	0.347797	0.178165	1.95211	0.0509253	0.485555		TBC1D31	TBC1 domain family member 31 [Source:VGNC Symbol;Acc:VGNC:93776]	TBC1D31	protein_coding	4119	4	16214899	16287784	-1
ENSSSCG00000031492		-0.306534	4.39623	3.14333	0.0919916	0.70721		140.442	-0.29572	0.148439	-1.99219	0.0463498	0.482963		PPP1R18	protein phosphatase 1 regulatory subunit 18 [Source:VGNC Symbol;Acc:VGNC:104034]	PPP1R18	protein_coding	3497	7	23211808	23221384	-1
ENSSSCG00000004140		-0.228148	5.25583	3.14215	0.0920482	0.70721		259.14	-0.201877	0.100457	-2.00958	0.0444756	0.477541		VTA1	vesicle trafficking 1 [Source:VGNC Symbol;Acc:VGNC:94877]	VTA1	protein_coding	5262	1	22859390	22923838	-1
ENSSSCG00000026962		-0.339102	4.24551	3.14044	0.0921308	0.70721		130.446	-0.318587	0.218343	-1.45911	0.144534	0.685612		A4GALT	alpha 1,4-galactosyltransferase [Source:VGNC Symbol;Acc:VGNC:103211]	A4GALT	protein_coding	2712	5	6083444	6105924	1
ENSSSCG00000037670		0.225781	5.08367	3.14021	0.0921415	0.70721		232.141	0.248749	0.149574	1.66304	0.0963035	0.601934		TMEM164	transmembrane protein 164 [Source:VGNC Symbol;Acc:VGNC:94103]	TMEM164	protein_coding	5530	X	90106036	90289669	1
ENSSSCG00000007926		-0.974214	4.0535	3.20916	0.0921684	0.70721		108.884	-0.929394	0.556632	-1.66968	0.0949835	0.601513		SEC14L5	SEC14 like lipid binding 5 [Source:VGNC Symbol;Acc:VGNC:92670]	SEC14L5	protein_coding	6319	3	37397120	37443234	-1
ENSSSCG00000055956		0.264209	5.52824	3.13853	0.0922224	0.70721		312.733	0.27405	0.13023	2.10435	0.0353478	0.451314					protein_coding	3499	14	22890332	22910848	-1
ENSSSCG00000013327		0.383442	1.89305	3.13818	0.0922393	0.70721		23.2005	0.399509	0.218127	1.83155	0.067019	0.53322		MPPED2	metallophosphoesterase domain containing 2 [Source:VGNC Symbol;Acc:VGNC:90331]	MPPED2	protein_coding	2546	2	30040362	30221003	1
ENSSSCG00000038867		0.417582	5.0324	3.15413	0.0922475	0.70721		220.207	0.44253	0.233127	1.89823	0.0576652	0.500872		PPM1K	protein phosphatase, Mg2+/Mn2+ dependent 1K [Source:VGNC Symbol;Acc:VGNC:91710]	PPM1K	protein_coding	5262	8	130748259	130772931	1
ENSSSCG00000054516		-0.186866	5.99876	3.13615	0.0923373	0.707249		436.776	-0.163304	0.0842282	-1.93883	0.0525222	0.489467		PSMA6	proteasome 20S subunit alpha 6 [Source:NCBI gene (formerly Entrezgene);Acc:100156790]		protein_coding	1048	7	64578243	64616491	-1
ENSSSCG00000034566		0.409746	4.24337	3.14012	0.0924095	0.707249		130.985	0.414061	0.252595	1.63923	0.101165	0.613119		NPDC1	neural proliferation, differentiation and control 1 [Source:VGNC Symbol;Acc:VGNC:90844]	NPDC1	protein_coding	1065	AEMK02000682.1	838714	841884	1
ENSSSCG00000007572		-0.302149	5.27401	3.13353	0.0924637	0.707249		262.147	-0.291997	0.17204	-1.69726	0.0896477	0.589099		LFNG	LFNG O-fucosylpeptide 3-beta-N-acetylglucosaminyltransferase [Source:VGNC Symbol;Acc:VGNC:89690]	LFNG	protein_coding	2264	3	1810892	1820048	1
ENSSSCG00000017565		0.259647	5.18503	3.13245	0.0925157	0.707249		247.793	0.271808	0.156594	1.73576	0.082607	0.574884		SPATA20	spermatosis associated 20 [Source:VGNC Symbol;Acc:VGNC:93380]	SPATA20	protein_coding	3066	12	26828711	26838882	1
ENSSSCG00000049430		-0.298684	3.78874	3.12758	0.0927518	0.707249		91.1141	-0.290887	0.177358	-1.64011	0.100982	0.613072		ARMC6	armadillo repeat containing 6 [Source:VGNC Symbol;Acc:VGNC:108748]	ARMC6	protein_coding	2218	2	58808692	58828489	-1
ENSSSCG00000022404		-0.40464	7.81219	3.14628	0.092761	0.707249		1538.23	-0.369571	0.228283	-1.61892	0.105465	0.62188		SLC3A2	solute carrier family 3 member 2 [Source:VGNC Symbol;Acc:VGNC:93112]	SLC3A2	protein_coding	2141	2	8892089	8919072	-1
ENSSSCG00000052399		-0.621695	3.39001	3.14653	0.0928836	0.707249		70.1579	-0.636806	0.347605	-1.83198	0.0669546	0.53322					protein_coding	1373	5	22278123	22283657	-1
ENSSSCG00000001536		0.329166	2.37221	3.1246	0.0928961	0.707249		34.3709	0.357128	0.221039	1.61568	0.106163	0.623063		SCUBE3	signal peptide, CUB domain and EGF like domain containing 3 [Source:VGNC Symbol;Acc:VGNC:92651]	SCUBE3	protein_coding	4120	7	31114082	31150000	1
ENSSSCG00000033228		-0.225162	4.93298	3.12421	0.0929153	0.707249		210.149	-0.188945	0.14635	-1.29104	0.196689	0.742119		SPAG9	sperm associated antigen 9 [Source:VGNC Symbol;Acc:VGNC:93374]	SPAG9	protein_coding	6599	12	27202088	27370405	-1
ENSSSCG00000027432		-0.498956	2.14555	3.12372	0.0929389	0.707249		28.4817	-0.475289	0.271084	-1.75329	0.0795523	0.568688		NSUN3	NOP2/Sun RNA methyltransferase 3 [Source:VGNC Symbol;Acc:VGNC:90915]	NSUN3	protein_coding	1131	13	165765502	165823171	-1
ENSSSCG00000006556		0.28804	9.90013	3.12301	0.0929735	0.707249		6647.12	0.298187	0.189837	1.57075	0.11624	0.635543			tropomyosin 3 [Source:VGNC Symbol;Acc:VGNC:98877]		protein_coding	3184	4	95542473	95572938	1
ENSSSCG00000036339		0.227827	4.69234	3.12141	0.0930513	0.707249		177.702	0.265312	0.141025	1.88132	0.0599289	0.509532		HYCC2	hyccin PI4KA lipid kinase complex subunit 2 [Source:HGNC Symbol;Acc:HGNC:28593]	HYCC2	protein_coding	9125	15	104665729	104747567	-1
ENSSSCG00000039045		-0.329112	2.28789	3.12108	0.0930674	0.707249		32.0951	-0.311886	0.194595	-1.60274	0.108992	0.627964		SLC26A2	solute carrier family 26 member 2 [Source:VGNC Symbol;Acc:VGNC:93027]	SLC26A2	protein_coding	2683	2	150996686	151022148	1
ENSSSCG00000013775		-0.300378	5.62674	3.11581	0.0933246	0.708597		332.983	-0.274485	0.143578	-1.91175	0.0559082	0.497302		ADGRE5	adhesion G protein-coupled receptor E5 [Source:VGNC Symbol;Acc:VGNC:85125]	ADGRE5	protein_coding	6345	2	64844798	64890939	-1
ENSSSCG00000006490		-0.183789	6.93866	3.11487	0.0933703	0.708597		843.148	-0.156083	0.124887	-1.24979	0.211375	0.755637		SMG5	SMG5 nonsense mediated mRNA decay factor [Source:VGNC Symbol;Acc:VGNC:98861]	SMG5	protein_coding	3377	4	93770378	93800650	1
ENSSSCG00000030565		-0.472895	2.59192	3.11037	0.0935904	0.709084		38.9848	-0.435045	0.274178	-1.58672	0.112575	0.631969		GRIA4	glutamate ionotropic receptor AMPA type subunit 4 [Source:VGNC Symbol;Acc:VGNC:88673]	GRIA4	protein_coding	5572	9	35442091	35805357	1
ENSSSCG00000012825		-0.22498	6.4733	3.11021	0.0935984	0.709084		604.724	-0.195776	0.120674	-1.62235	0.104728	0.621036		IKBKG	inhibitor of nuclear factor kappa B kinase regulatory subunit gamma [Source:VGNC Symbol;Acc:VGNC:89072]	IKBKG	protein_coding	4007	X	125036508	125056453	1
ENSSSCG00000009348		0.214245	5.1989	3.10971	0.093623	0.709084		253.477	0.237128	0.14242	1.66499	0.0959151	0.601934			StAR related lipid transfer domain containing 13 [Source:VGNC Symbol;Acc:VGNC:93531]		protein_coding	4083	11	9518141	9543331	-1
ENSSSCG00000011250		0.901847	5.43582	3.18322	0.0938067	0.709584		278.561	0.847934	0.454106	1.86726	0.0618654	0.514359		ACAA1	acetyl-CoA acyltransferase 1 [Source:VGNC Symbol;Acc:VGNC:84995]	ACAA1	protein_coding	4201	13	22964875	23020143	-1
ENSSSCG00000035057		-0.263684	4.38295	3.10438	0.0938846	0.709584		141.832	-0.252665	0.134397	-1.87999	0.0601092	0.510294		RUNDC1	RUN domain containing 1 [Source:VGNC Symbol;Acc:VGNC:92513]	RUNDC1	protein_coding	3217	12	19897862	19908912	-1
ENSSSCG00000006738		0.278191	3.22765	3.10345	0.0939302	0.709584		62.5693	0.294466	0.149388	1.97115	0.0487068	0.483799		CD58	CD58 molecule [Source:NCBI gene (formerly Entrezgene);Acc:396702]		protein_coding	3873	4	104169883	104227917	1
ENSSSCG00000016988		-0.224613	5.03705	3.10324	0.0939405	0.709584		223.847	-0.19688	0.139666	-1.40965	0.158643	0.706948		ERGIC1	endoplasmic reticulum-golgi intermediate compartment 1 [Source:VGNC Symbol;Acc:VGNC:87770]	ERGIC1	protein_coding	896	16	51285493	51330169	-1
ENSSSCG00000013496		0.33869	2.89496	3.0991	0.0941447	0.710265		49.0485	0.348402	0.182439	1.90969	0.056173	0.497873		SIRT6	sirtuin 6 [Source:NCBI gene (formerly Entrezgene);Acc:100126274]		protein_coding	1697	2	74568493	74577772	1
ENSSSCG00000038732		-0.342716	3.70136	3.09886	0.0941565	0.710265		85.3652	-0.317718	0.160524	-1.97926	0.047787	0.483185		AGAP2	ArfGAP with GTPase domain, ankyrin repeat and PH domain 2 [Source:VGNC Symbol;Acc:VGNC:85174]	AGAP2	protein_coding	3787	5	23017176	23033517	-1
ENSSSCG00000011218		0.251989	5.49145	3.09595	0.0943004	0.71035		313.84	0.27506	0.183546	1.49859	0.133981	0.66823		SLC4A7	solute carrier family 4 member 7 [Source:VGNC Symbol;Acc:VGNC:93135]	SLC4A7	protein_coding	7106	13	13933711	14043058	-1
ENSSSCG00000002464		0.451352	2.58122	3.09501	0.0943466	0.71035		40.583	0.458733	0.281084	1.63202	0.102676	0.616386		PRIMA1	proline rich membrane anchor 1 [Source:HGNC Symbol;Acc:HGNC:18319]	PRIMA1	protein_coding	3843	7	115038630	115100756	-1
ENSSSCG00000011434		0.387125	3.52096	3.09481	0.0943567	0.71035		77.2563	0.387415	0.209833	1.8463	0.0648485	0.52452		PPM1M	protein phosphatase, Mg2+/Mn2+ dependent 1M [Source:VGNC Symbol;Acc:VGNC:91712]	PPM1M	protein_coding	2207	13	34380514	34385595	1
ENSSSCG00000013232		-0.205593	6.38	3.09087	0.0945517	0.711344		569.507	-0.181564	0.0841803	-2.15685	0.0310176	0.43494			mitochondrial carrier 2 [Source:VGNC Symbol;Acc:VGNC:111100]		protein_coding	3632	2	14983069	15015412	1
ENSSSCG00000032914		-0.354596	4.75207	3.09013	0.0947114	0.711397		179.372	-0.327039	0.178995	-1.82708	0.067687	0.534002		MANF	mesencephalic astrocyte derived neurotrophic factor [Source:NCBI gene (formerly Entrezgene);Acc:100505460]		protein_coding	1575	13	33658255	33662261	1
ENSSSCG00000017735		-0.171653	4.77591	3.08693	0.0947477	0.711397		185.741	-0.148321	0.0938762	-1.57997	0.114114	0.633133		RHOT1	ras homolog family member T1 [Source:VGNC Symbol;Acc:VGNC:92293]	RHOT1	protein_coding	5566	12	42711233	42783421	-1
ENSSSCG00000028317		0.347029	2.79687	3.08363	0.0949116	0.711397		46.1535	0.368301	0.213636	1.72397	0.0847137	0.579528		ARHGEF28	Rho guanine nucleotide exchange factor 28 [Source:VGNC Symbol;Acc:VGNC:85495]	ARHGEF28	protein_coding	5427	2	82761521	83102121	1
ENSSSCG00000035571		-0.513511	2.23332	3.08325	0.0949306	0.711397		29.1057	-0.495116	0.28661	-1.72749	0.0840795	0.578836					lncRNA	2268	2	96297437	96434978	1
ENSSSCG00000009516		-0.189306	5.91354	3.08208	0.0949887	0.711397		411.178	-0.167499	0.0819964	-2.04276	0.0410761	0.471141		UBAC2	UBA domain containing 2 [Source:HGNC Symbol;Acc:HGNC:20486]	UBAC2	protein_coding	2611	11	68145101	68319939	1
ENSSSCG00000013049		-0.339307	4.87638	3.08038	0.0951073	0.711397		197.059	-0.315096	0.162582	-1.93808	0.0526137	0.489467		RCOR2	REST corepressor 2 [Source:VGNC Symbol;Acc:VGNC:92184]	RCOR2	protein_coding	2828	2	8148526	8153677	1
ENSSSCG00000003000		0.231376	3.4232	3.07639	0.0952731	0.711397		73.4058	0.253916	0.139479	1.82046	0.0686883	0.53695		ITPKC	inositol-trisphosphate 3-kinase C [Source:VGNC Symbol;Acc:VGNC:89252]	ITPKC	protein_coding	3270	6	48943357	48961438	1
ENSSSCG00000002965		0.16889	7.50152	3.07445	0.0953704	0.711397		1256.07	0.19124	0.107471	1.77945	0.0751656	0.555015		ACTN4	actinin alpha 4 [Source:VGNC Symbol;Acc:VGNC:85047]	ACTN4	protein_coding	3928	6	47493919	47565998	1
ENSSSCG00000058325		0.194511	5.94351	3.07424	0.095381	0.711397		425.001	0.215353	0.129155	1.66739	0.0954362	0.601558		RBM4	RNA binding motif protein 4 [Source:NCBI gene (formerly Entrezgene);Acc:100144417]	RBM4	protein_coding	1713	2	5776539	5784337	-1
ENSSSCG00000010452		0.387157	3.25278	3.073	0.095443	0.711397		62.0623	0.39863	0.215951	1.84593	0.0649021	0.524521		IFIT1	interferon-induced protein with tetratricopeptide repeats 1 [Source:NCBI gene (formerly Entrezgene);Acc:100153038]		protein_coding	2028	14	101237571	101249498	1
ENSSSCG00000005971		0.310245	3.35949	3.07267	0.0954598	0.711397		68.2519	0.332155	0.171105	1.94124	0.0522296	0.489467					protein_coding	5820	4	14715979	14724906	-1
ENSSSCG00000010721		-0.410497	1.78512	3.07166	0.0955101	0.711397		22.3359	-0.393415	0.237069	-1.6595	0.0970154	0.603837		PSTK	phosphoseryl-tRNA kinase [Source:VGNC Symbol;Acc:VGNC:91934]	PSTK	protein_coding	2930	14	132532235	132545741	1
ENSSSCG00000002016		-0.321037	4.27742	3.07089	0.0955486	0.711397		129.688	-0.294649	0.165687	-1.77834	0.0753475	0.555015		THTPA	thiamine triphosphatase [Source:VGNC Symbol;Acc:VGNC:93969]	THTPA	protein_coding	5276	7	75545973	75552904	-1
ENSSSCG00000000462		-0.302511	3.81961	3.07013	0.0955869	0.711397		95.9498	-0.263376	0.197674	-1.33237	0.182737	0.728959		RXYLT1	ribitol xylosyltransferase 1 [Source:VGNC Symbol;Acc:VGNC:92531]	RXYLT1	protein_coding	1656	5	28247412	28276273	1
ENSSSCG00000040881		-0.368626	3.30055	3.06999	0.0955941	0.711397		69.0207	-0.356245	0.193074	-1.84513	0.0650193	0.524716		SLC38A7	solute carrier family 38 member 7 [Source:VGNC Symbol;Acc:VGNC:110392]	SLC38A7	protein_coding	3204	6	20337137	20401684	-1
ENSSSCG00000007187		-0.178325	5.75773	3.06978	0.0956044	0.711397		369.836	-0.152551	0.0874569	-1.7443	0.0811073	0.570256		NSFL1C	NSFL1 cofactor [Source:VGNC Symbol;Acc:VGNC:95704]	NSFL1C	protein_coding	2623	17	33869527	33892064	1
ENSSSCG00000023539		-0.443652	2.00966	3.06927	0.0956304	0.711397		25.7064	-0.429643	0.259608	-1.65497	0.0979314	0.60531		MBOAT2	membrane bound O-acyltransferase domain containing 2 [Source:VGNC Symbol;Acc:VGNC:90058]	MBOAT2	protein_coding	2690	3	127243275	127360057	1
ENSSSCG00000015083		0.183937	5.46052	3.06558	0.0958159	0.711442		301.167	0.201935	0.0985143	2.0498	0.040384	0.47038			FXYD domain containing ion transport regulator 6 [Source:VGNC Symbol;Acc:VGNC:108585]		protein_coding	2025	9	45182400	45218254	-1
ENSSSCG00000009281		-0.151899	8.29837	3.06431	0.0958798	0.711442		2191.95	-0.12344	0.122636	-1.00656	0.314148	0.830907			sarcoglycan gamma [Source:VGNC Symbol;Acc:VGNC:92791]		protein_coding	2021	11	2332086	2380577	1
ENSSSCG00000011444		0.561167	4.12838	3.09233	0.0959263	0.711442		114.691	0.541884	0.296838	1.82552	0.0679226	0.534002		NT5DC2	5'-nucleotidase domain containing 2 [Source:VGNC Symbol;Acc:VGNC:90923]	NT5DC2	protein_coding	1858	13	34659249	34679535	-1
ENSSSCG00000000114		-0.163538	4.85265	3.06038	0.0960784	0.711442		198.154	-0.139678	0.0907823	-1.53861	0.1239	0.648791		PICK1	protein interacting with PRKCA 1 [Source:VGNC Symbol;Acc:VGNC:91416]	PICK1	protein_coding	2040	5	9808451	9825539	-1
ENSSSCG00000038763		0.323475	4.41448	3.05963	0.096116	0.711442		144.253	0.333349	0.178509	1.86741	0.061845	0.514359		CERK	ceramide kinase [Source:VGNC Symbol;Acc:VGNC:86586]	CERK	protein_coding	4158	5	2818784	2870195	1
ENSSSCG00000030408		0.41447	3.6494	3.05786	0.0962181	0.711442		83.5217	0.437709	0.240732	1.81824	0.069027	0.53695		RIGI	RNA sensor RIG-I [Source:VGNC Symbol;Acc:VGNC:95905]	RIGI	protein_coding	4314	10	33891763	33933455	1
ENSSSCG00000001931		-0.700146	3.08636	3.08318	0.0962486	0.711442		54.9311	-0.675388	0.388818	-1.73703	0.082382	0.574737					protein_coding	2891	7	61033856	61078507	1
ENSSSCG00000028973		0.264257	3.35291	3.05657	0.0962712	0.711442		68.14	0.285523	0.138126	2.06713	0.0387222	0.46457		PHACTR4	phosphatase and actin regulator 4 [Source:VGNC Symbol;Acc:VGNC:98531]	PHACTR4	protein_coding	3904	6	85412134	85528715	1
ENSSSCG00000006301		-0.230793	5.11081	3.05641	0.0962789	0.711442		235.06	-0.202479	0.119495	-1.69445	0.0901792	0.589792		TIPRL	TOR signaling pathway regulator [Source:VGNC Symbol;Acc:VGNC:94002]	TIPRL	protein_coding	3052	4	82759245	82794714	-1
ENSSSCG00000028920		-0.192229	6.01704	3.05584	0.096308	0.711442		443.078	-0.167893	0.0966181	-1.73769	0.0822648	0.574631		POLDIP2	DNA polymerase delta interacting protein 2 [Source:VGNC Symbol;Acc:VGNC:91629]	POLDIP2	protein_coding	2961	12	44625604	44636289	-1
ENSSSCG00000002051		0.370215	6.2502	3.06869	0.09633	0.711442		534.871	0.399588	0.255296	1.5652	0.117537	0.637968		ABHD4	abhydrolase domain containing 4, N-acyl phospholipase B [Source:VGNC Symbol;Acc:VGNC:97859]	ABHD4	protein_coding	3403	7	76396484	76431809	-1
ENSSSCG00000052986		0.457708	2.35977	3.05308	0.0964478	0.711576		32.9779	0.442131	0.276767	1.59748	0.110158	0.628233		CLEC1A	C-type lectin domain family 1 member A [Source:HGNC Symbol;Acc:HGNC:24355]	CLEC1A	protein_coding	680	5	61849253	61868049	1
ENSSSCG00000023738		-0.234558	4.76243	3.05256	0.0964742	0.711576		182.497	-0.214133	0.103619	-2.06655	0.0387767	0.46457		COG3	component of oligomeric golgi complex 3 [Source:HGNC Symbol;Acc:HGNC:18619]	COG3	protein_coding	4372	11	21759180	21826913	-1
ENSSSCG00000027314		-0.163083	5.25411	3.04999	0.096605	0.712076		262.304	-0.140699	0.0923873	-1.52293	0.127776	0.655613		CAMSAP2	calmodulin regulated spectrin associated protein family member 2 [Source:VGNC Symbol;Acc:VGNC:96205]	CAMSAP2	protein_coding	7054	10	23275322	23360167	1
ENSSSCG00000006785		-0.223775	6.12074	3.04776	0.0967182	0.712083		475.651	-0.192033	0.115102	-1.66837	0.0952416	0.601513		RAP1A	RAP1A, member of RAS onco family [Source:VGNC Symbol;Acc:VGNC:92084]	RAP1A	protein_coding	2456	4	108676685	108743368	-1
ENSSSCG00000027970		0.681962	1.84003	3.0507	0.0967323	0.712083		23.0406	0.694123	0.411674	1.6861	0.0917773	0.594653		PRRT2	proline rich transmembrane protein 2 [Source:HGNC Symbol;Acc:HGNC:30500]	PRRT2	protein_coding	2579	3	18048618	18052480	1
ENSSSCG00000034207		0.451801	6.72143	3.07602	0.0967967	0.712093		735.478	0.469019	0.261717	1.79208	0.0731198	0.551702		CEBPB	CCAAT enhancer binding protein beta [Source:NCBI gene (formerly Entrezgene);Acc:397360]		protein_coding	1880	17	51722426	51724305	1
ENSSSCG00000004460		-0.374651	5.72481	3.05746	0.0968747	0.712203		356.623	-0.339499	0.190504	-1.78211	0.0747308	0.555015		IBTK	inhibitor of Bruton tyrosine kinase [Source:VGNC Symbol;Acc:VGNC:89017]	IBTK	protein_coding	5616	1	83973582	84070554	1
ENSSSCG00000035790		0.243299	5.35985	3.04331	0.0969452	0.712257		279.206	0.25212	0.141888	1.77689	0.0755859	0.555015		BTG1	BTG anti-proliferation factor 1 [Source:NCBI gene (formerly Entrezgene);Acc:100101473]		protein_coding	932	5	90815202	90817142	1
ENSSSCG00000034896		-0.271997	4.14878	3.04091	0.0970682	0.712626		118.429	-0.251945	0.137137	-1.83718	0.0661833	0.529936		HPRT1	hypoxanthine phosphoribosyltransferase 1 [Source:VGNC Symbol;Acc:VGNC:109457]	HPRT1	protein_coding	3242	X	110321204	110357894	1
ENSSSCG00000005170		-0.283731	2.95038	3.03986	0.0971217	0.712626		50.9917	-0.249743	0.176505	-1.41494	0.157087	0.705029		DENND4C	DENN domain containing 4C [Source:VGNC Symbol;Acc:VGNC:87253]	DENND4C	protein_coding	7720	1	203449835	203601292	-1
ENSSSCG00000025138		0.298677	4.72231	3.03539	0.0973508	0.713192		183.156	0.329437	0.213635	1.54205	0.123061	0.648618		ZNF579	zinc finger protein 579 [Source:VGNC Symbol;Acc:VGNC:98729]	ZNF579	protein_coding	2909	6	59702917	59706780	-1
ENSSSCG00000035199		-0.248134	6.50535	3.03429	0.0974073	0.713192		626.243	-0.222645	0.141367	-1.57494	0.115269	0.634778		PTGES3L	prostaglandin E synthase 3 like [Source:VGNC Symbol;Acc:VGNC:91953]	PTGES3L	protein_coding	1646	12	19909043	19915847	1
ENSSSCG00000027890		-0.247699	5.54591	3.03353	0.0974462	0.713192		319.352	-0.217461	0.141521	-1.53659	0.124393	0.649631					protein_coding	5182	3	9819112	9846329	-1
ENSSSCG00000014989		-0.250853	4.13773	3.03343	0.0974517	0.713192		120.049	-0.226772	0.139345	-1.62742	0.103648	0.617941		DCUN1D5	defective in cullin neddylation 1 domain containing 5 [Source:VGNC Symbol;Acc:VGNC:87198]	DCUN1D5	protein_coding	5815	9	33674268	33707618	-1
ENSSSCG00000011506		-0.190952	5.37947	3.02954	0.0976517	0.713952		283.944	-0.164635	0.0973456	-1.69125	0.0907897	0.592176		UBA3	ubiquitin like modifier activating enzyme 3 [Source:VGNC Symbol;Acc:VGNC:104088]	UBA3	protein_coding	4072	13	50477458	50504882	-1
ENSSSCG00000006968		-0.304703	3.69475	3.02895	0.0976821	0.713952		89.0192	-0.279879	0.195688	-1.43023	0.15265	0.698733		LONRF1	LON peptidase N-terminal domain and ring finger 1 [Source:VGNC Symbol;Acc:VGNC:96123]	LONRF1	protein_coding	4315	17	883322	917161	-1
ENSSSCG00000002546		0.311432	3.87545	3.02402	0.0979365	0.715217		96.9118	0.32234	0.158189	2.03769	0.0415811	0.471141		XRCC3	X-ray repair cross complementing 3 [Source:VGNC Symbol;Acc:VGNC:95010]	XRCC3	protein_coding	2622	AEMK02000452.1	2217697	2230321	-1
ENSSSCG00000025425		0.320603	3.44664	3.02304	0.0979871	0.715217		71.3174	0.335502	0.168208	1.99456	0.046091	0.482963		FCSK	fucose kinase [Source:VGNC Symbol;Acc:VGNC:88075]	FCSK	protein_coding	6292	6	13471833	13506419	1
ENSSSCG00000002333		0.32547	4.36876	3.02115	0.0980849	0.715217		141.11	0.354987	0.203495	1.74444	0.0810816	0.570256		DPF3	double PHD fingers 3 [Source:VGNC Symbol;Acc:VGNC:87414]	DPF3	protein_coding	6894	7	95982462	96254318	-1
ENSSSCG00000017046		0.364921	3.60597	3.02041	0.098123	0.715217		80.2959	0.375073	0.193734	1.93602	0.0528655	0.48996		EBF1	EBF transcription factor 1 [Source:VGNC Symbol;Acc:VGNC:87525]	EBF1	protein_coding	4035	16	64359001	64752210	1
ENSSSCG00000004668		-0.221318	3.1061	3.01866	0.0982141	0.715217		57.0614	-0.200591	0.130244	-1.54011	0.123533	0.648791		SLC30A4	solute carrier family 30 member 4 [Source:VGNC Symbol;Acc:VGNC:93058]	SLC30A4	protein_coding	5796	1	126237032	126268094	1
ENSSSCG00000017806		-0.231234	4.32215	3.0176	0.0982691	0.715217		135.627	-0.21041	0.128636	-1.63571	0.101901	0.613987		MRM3	mitochondrial rRNA methyltransferase 3 [Source:VGNC Symbol;Acc:VGNC:90344]	MRM3	protein_coding	2195	12	47080367	47087405	-1
ENSSSCG00000002723		-0.39635	7.08101	3.03478	0.0982988	0.715217		913.861	-0.379795	0.196387	-1.93391	0.0531243	0.491323		AARS1	alanyl-tRNA synthetase 1 [Source:VGNC Symbol;Acc:VGNC:96890]	AARS1	protein_coding	3611	6	13298330	13321383	-1
ENSSSCG00000017308		-0.219677	4.28393	3.01532	0.0983871	0.715399		130.85	-0.195615	0.108781	-1.79825	0.0721368	0.549136		CDC27	cell division cycle 27 [Source:VGNC Symbol;Acc:VGNC:86448]	CDC27	protein_coding	5528	12	16810910	16882269	1
ENSSSCG00000004542		-0.321136	6.1728	3.01662	0.098515	0.715867		487.539	-0.29858	0.152022	-1.96406	0.0495226	0.484232		NARS1	asparaginyl-tRNA synthetase 1 [Source:VGNC Symbol;Acc:VGNC:90583]	NARS1	protein_coding	3099	1	106911277	106933118	-1
ENSSSCG00000014406		0.293541	3.61805	3.00749	0.0987949	0.71698		82.3469	0.324107	0.167786	1.93167	0.0534	0.491855		PRELID2	PRELI domain containing 2 [Source:VGNC Symbol;Acc:VGNC:91787]	PRELID2	protein_coding	4759	2	147109586	147191614	-1
ENSSSCG00000029576		0.203841	3.80089	3.00749	0.0987953	0.71698		94.3595	0.224818	0.116537	1.92916	0.0537115	0.493268		ZNF239	zinc finger protein 239 [Source:VGNC Symbol;Acc:VGNC:95210]	ZNF239	protein_coding	5099	14	92189896	92204987	1
ENSSSCG00000023775		-0.292254	3.42987	3.00502	0.0989242	0.717253		71.5058	-0.266717	0.158854	-1.67901	0.0931508	0.597683		TFB2M	transcription factor B2, mitochondrial [Source:VGNC Symbol;Acc:VGNC:95887]	TFB2M	protein_coding	2072	10	19028820	19046327	-1
ENSSSCG00000035452		-0.234549	4.13529	3.00222	0.0990706	0.717253		117.921	-0.204052	0.128279	-1.59069	0.111679	0.631195		HTD2	hydroxyacyl-thioester dehydratase type 2 [Source:VGNC Symbol;Acc:VGNC:108664]	HTD2	protein_coding	3874	13	40071665	40076049	1
ENSSSCG00000025049		0.293523	5.23752	3.00213	0.0990756	0.717253		257.616	0.293248	0.169971	1.72528	0.0844777	0.578916		CYBRD1	cytochrome b reductase 1 [Source:VGNC Symbol;Acc:VGNC:95948]	CYBRD1	protein_coding	4437	15	77649040	77695138	1
ENSSSCG00000029837		-0.352072	3.5818	3.00191	0.099087	0.717253		78.956	-0.32525	0.184418	-1.76366	0.07779	0.562582		VWA8	von Willebrand factor A domain containing 8 [Source:VGNC Symbol;Acc:VGNC:94886]	VWA8	protein_coding	7220	11	25064771	25457134	1
ENSSSCG00000052814		-0.267532	2.94194	3.00022	0.0991759	0.717436		50.501	-0.241086	0.154351	-1.56193	0.118304	0.639248					protein_coding	7999	6	61558435	61574326	1
ENSSSCG00000001073		-0.324615	2.35536	2.9985	0.099266	0.717627		32.6388	-0.309151	0.191883	-1.61114	0.107149	0.623111		TPMT	thiopurine S-methyltransferase [Source:NCBI gene (formerly Entrezgene);Acc:100157630]		protein_coding	1641	7	13820866	13846012	-1
ENSSSCG00000010849		-0.152257	6.27701	2.99676	0.0993574	0.717828		534.064	-0.120122	0.0942976	-1.27386	0.202712	0.748417		WDR26	WD repeat domain 26 [Source:VGNC Symbol;Acc:VGNC:95960]	WDR26	protein_coding	6961	10	12713769	12756549	-1
ENSSSCG00000033920		-0.309523	5.89691	2.99554	0.0995	0.718074		407.054	-0.286615	0.167512	-1.71101	0.08708	0.582981		CTU2	cytosolic thiouridylase subunit 2 [Source:VGNC Symbol;Acc:VGNC:87083]	CTU2	protein_coding	3820	6	964566	976832	-1
ENSSSCG00000007344		0.491445	1.92698	2.99369	0.0995186	0.718074		23.1144	0.510822	0.272775	1.87269	0.0611114	0.512641		KIAA1755	KIAA1755 [Source:VGNC Symbol;Acc:VGNC:96217]	KIAA1755	protein_coding	4309	17	41275505	41329143	-1
ENSSSCG00000005126		-0.268163	5.11163	2.99033	0.099696	0.718894		233.231	-0.241987	0.126199	-1.91751	0.0551737	0.494458		PLAA	phospholipase A2 activating protein [Source:VGNC Symbol;Acc:VGNC:91502]	PLAA	protein_coding	2974	1	196176456	196219834	1
ENSSSCG00000017607		0.486556	3.33574	2.98987	0.0999843	0.720512		65.0241	0.49513	0.259705	1.90651	0.0565844	0.498923		TMEM100	transmembrane protein 100 [Source:VGNC Symbol;Acc:VGNC:94059]	TMEM100	protein_coding	3046	12	32008012	32014009	-1
ENSSSCG00000016044		0.24087	3.86011	2.97622	0.100444	0.723318		99.52	0.26556	0.131158	2.02473	0.0428951	0.473794		ORMDL1	ORMDL sphingolipid biosynthesis regulator 1 [Source:VGNC Symbol;Acc:VGNC:104015]	ORMDL1	protein_coding	2413	15	94359358	94377303	-1
ENSSSCG00000012362		0.38735	2.94465	2.97513	0.100502	0.723318		51.9274	0.395044	0.216276	1.82657	0.067764	0.534002			Cdc42 guanine nucleotide exchange factor 9 [Source:VGNC Symbol;Acc:VGNC:85504]		protein_coding	6949	X	50159913	50578018	-1
ENSSSCG00000017759		1.07186	5.09996	3.04728	0.10074	0.724476		217.079	1.01691	0.563421	1.80489	0.0710918	0.545632		ALDOC	aldolase, fructose-bisphosphate C [Source:VGNC Symbol;Acc:VGNC:85246]	ALDOC	protein_coding	2505	12	44822780	44827597	-1
ENSSSCG00000010176		-0.335648	2.41803	2.9692	0.100819	0.724476		35.5261	-0.32012	0.186066	-1.72046	0.0853484	0.581401		C1orf131	chromosome 14 C1orf131 homolog [Source:VGNC Symbol;Acc:VGNC:85946]	C1orf131	protein_coding	2478	14	59240514	59258838	1
ENSSSCG00000010576		-0.210695	5.69074	2.96783	0.100892	0.724476		352.251	-0.183101	0.104876	-1.74588	0.0808311	0.570256		NOLC1	nucleolar and coiled-body phosphoprotein 1 [Source:VGNC Symbol;Acc:VGNC:90818]	NOLC1	protein_coding	3776	14	113154819	113166906	1
ENSSSCG00000062952		0.921045	2.9586	3.01006	0.101006	0.724476		49.3673	0.925315	0.506144	1.82817	0.0675245	0.534002			cytochrome P450, family 4, subfamily F, polypeptide 55 [Source:NCBI gene (formerly Entrezgene);Acc:100620559]		protein_coding	2224	2	62051993	62070952	-1
ENSSSCG00000016866		0.292187	5.92814	2.96202	0.101203	0.724476		422.671	0.329016	0.198013	1.66159	0.0965948	0.602662		GHR	growth hormone receptor [Source:VGNC Symbol;Acc:VGNC:110663]	GHR	protein_coding	3325	16	27126734	27421449	1
ENSSSCG00000011599		0.321386	6.42537	2.96609	0.101222	0.724476		598.208	0.372999	0.198396	1.88007	0.0600979	0.510294		GRIP2	glutamate receptor interacting protein 2 [Source:VGNC Symbol;Acc:VGNC:88691]	GRIP2	protein_coding	5696	13	69988459	70088718	1
ENSSSCG00000008486		0.207053	4.49404	2.96162	0.101225	0.724476		153.718	0.228809	0.113076	2.0235	0.043022	0.473794		GALM	galactose mutarotase [Source:NCBI gene (formerly Entrezgene);Acc:399536]		protein_coding	2489	3	101617526	101753125	-1
ENSSSCG00000012857		-0.427591	5.42634	2.98202	0.10123	0.724476		286.342	-0.416572	0.207958	-2.00315	0.0451607	0.481686		CARS1	cysteinyl-tRNA synthetase 1 [Source:VGNC Symbol;Acc:VGNC:86196]	CARS1	protein_coding	4451	2	2119592	2163343	-1
ENSSSCG00000004928		-0.483631	8.44304	2.99241	0.101322	0.724476		2356.78	-0.445187	0.249394	-1.78508	0.0742491	0.553627		CILP	cartilage intermediate layer protein [Source:VGNC Symbol;Acc:VGNC:86703]	CILP	protein_coding	4364	1	163237100	163256533	-1
ENSSSCG00000002952		-0.187803	5.41197	2.95964	0.101331	0.724476		290.624	-0.164693	0.118518	-1.38961	0.164648	0.714622		YIF1B	Yip1 interacting factor homolog B, membrane trafficking protein [Source:VGNC Symbol;Acc:VGNC:95026]	YIF1B	protein_coding	1402	6	47224345	47234480	-1
ENSSSCG00000009319		0.152834	4.96005	2.95693	0.101477	0.724476		212.315	0.176816	0.0905969	1.95168	0.050976	0.485555		PAN3	poly(A) specific ribonuclease subunit PAN3 [Source:HGNC Symbol;Acc:HGNC:29991]	PAN3	protein_coding	5663	11	5487138	5614452	1
ENSSSCG00000038323		0.216478	12.7381	2.95413	0.101628	0.724476		47920.9	0.253233	0.16994	1.49013	0.13619	0.672845		ACTN3	actinin alpha 3 [Source:VGNC Symbol;Acc:VGNC:96785]	ACTN3	protein_coding	3061	2	5860391	5874124	-1
ENSSSCG00000036956		-0.751034	3.80525	2.9982	0.101629	0.724476		90.5209	-0.73536	0.405248	-1.81459	0.069587	0.538082		SOCS3	suppressor of cytokine signaling 3 [Source:VGNC Symbol;Acc:VGNC:99052]	SOCS3	protein_coding	2525	12	3643929	3647009	1
ENSSSCG00000013297		-0.455943	3.69124	2.96001	0.101636	0.724476		86.2358	-0.431599	0.270093	-1.59796	0.110051	0.628233		CD44	CD44 molecule [Source:VGNC Symbol;Acc:VGNC:99614]	CD44	protein_coding	4567	2	25788703	25884153	-1
ENSSSCG00000001229		0.313409	7.36183	2.95654	0.101671	0.724476		1126.58	0.318546	0.174853	1.82179	0.0684873	0.536944			MHC class I antigen 3 [Source:NCBI gene (formerly Entrezgene);Acc:100037288]		protein_coding	2275	7	22938248	22942725	1
ENSSSCG00000056668		-0.303065	3.35966	2.95299	0.10169	0.724476		67.9513	-0.284881	0.159946	-1.7811	0.0748954	0.555015		UFM1	ubiquitin fold modifier 1 [Source:HGNC Symbol;Acc:HGNC:20597]	UFM1	protein_coding	368	11	13765497	13774294	1
ENSSSCG00000007753		0.339302	3.11421	2.94743	0.101991	0.725033		58.0649	0.353355	0.19646	1.79861	0.072081	0.549136		RUSF1	RUS family member 1 [Source:VGNC Symbol;Acc:VGNC:86014]	RUSF1	protein_coding	2977	3	17065818	17082625	1
ENSSSCG00000054170		-0.338968	3.33336	2.94661	0.102035	0.725033		66.4053	-0.322779	0.176664	-1.82708	0.0676872	0.534002		DNAJC30	DnaJ heat shock protein family (Hsp40) member C30 [Source:HGNC Symbol;Acc:HGNC:16410]	DNAJC30	protein_coding	4040	3	10955877	10959916	-1
ENSSSCG00000015106		-0.360391	5.81618	2.95681	0.102046	0.725033		377.769	-0.328503	0.183586	-1.78937	0.0735556	0.551702		HYOU1	hypoxia up-regulated 1 [Source:VGNC Symbol;Acc:VGNC:89014]	HYOU1	protein_coding	5479	9	46264933	46276995	-1
ENSSSCG00000016773		0.223476	3.80524	2.94588	0.102074	0.725033		95.086	0.241617	0.123228	1.96074	0.0499093	0.484232		ZNF212	zinc finger protein 212 [Source:HGNC Symbol;Acc:HGNC:13004]	ZNF212	protein_coding	2741	18	55528138	55541841	1
ENSSSCG00000007817		0.394262	4.84556	2.95601	0.102089	0.725033		195.346	0.431776	0.227618	1.89693	0.0578368	0.501079		IL4R	interleukin 4 receptor [Source:VGNC Symbol;Acc:VGNC:89110]	IL4R	protein_coding	4967	3	19523564	19576544	-1
ENSSSCG00000033375		-0.266213	4.12825	2.94426	0.102163	0.725097		121.713	-0.232778	0.174958	-1.33048	0.18336	0.729072		LRRC14B	leucine rich repeat containing 14B [Source:VGNC Symbol;Acc:VGNC:89827]	LRRC14B	protein_coding	2501	16	79877256	79882960	-1
ENSSSCG00000029185		-0.257058	5.38414	2.94237	0.102266	0.725372		284.134	-0.215631	0.152523	-1.41376	0.157432	0.705029		MAPRE3	microtubule associated protein RP/EB family member 3 [Source:VGNC Symbol;Acc:VGNC:90015]	MAPRE3	protein_coding	1929	3	112084469	112136061	-1
ENSSSCG00000006352		0.437733	5.51935	2.96443	0.10237	0.725658		319.44	0.470938	0.27078	1.73919	0.0820019	0.57386		MPZ	myelin protein zero [Source:VGNC Symbol;Acc:VGNC:90334]	MPZ	protein_coding	2224	4	89169311	89179925	1
ENSSSCG00000001391		0.282542	3.07112	2.93785	0.102512	0.726205		55.2816	0.298928	0.164988	1.81181	0.0700156	0.540655		CCHCR1	coiled-coil alpha-helical rod protein 1 [Source:VGNC Symbol;Acc:VGNC:109423]	CCHCR1	protein_coding	2667	7	23544121	23558052	-1
ENSSSCG00000003464		-0.228181	3.66532	2.93661	0.102579	0.726228		84.7866	-0.201647	0.128242	-1.5724	0.115857	0.634778		DNAJC16	DnaJ heat shock protein family (Hsp40) member C16 [Source:VGNC Symbol;Acc:VGNC:96624]	DNAJC16	protein_coding	6884	6	74732169	74774311	1
ENSSSCG00000013616		-0.330226	3.11776	2.93341	0.102754	0.727009		59.3458	-0.306843	0.192602	-1.59315	0.111127	0.62939		ZNF653	zinc finger protein 653 [Source:VGNC Symbol;Acc:VGNC:98429]	ZNF653	protein_coding	2504	2	70136443	70154458	-1
ENSSSCG00000006324		0.363884	6.64882	2.9438	0.102869	0.727034		680.165	0.357801	0.192604	1.8577	0.0632112	0.518663			aldehyde dehydrogenase 9 family member A1 [Source:VGNC Symbol;Acc:VGNC:109625]		protein_coding	2515	4	85029951	85057650	1
ENSSSCG00000005047		-0.33953	2.46076	2.93099	0.102886	0.727034		35.8885	-0.309388	0.202732	-1.52609	0.126987	0.655613		CDKN3	cyclin dependent kinase inhibitor 3 [Source:VGNC Symbol;Acc:VGNC:86517]	CDKN3	protein_coding	2390	1	183792688	183809174	1
ENSSSCG00000040503		0.220678	5.55636	2.92233	0.103362	0.728963		321.228	0.224614	0.120593	1.86258	0.062522	0.515919		LRRC45	leucine rich repeat containing 45 [Source:VGNC Symbol;Acc:VGNC:89843]	LRRC45	protein_coding	2750	12	984694	991502	-1
ENSSSCG00000032266		-0.273732	3.44218	2.92086	0.103443	0.728963		72.0915	-0.25411	0.151113	-1.68159	0.0926482	0.59708		SLC37A3	solute carrier family 37 member 3 [Source:VGNC Symbol;Acc:VGNC:98324]	SLC37A3	protein_coding	4421	18	9383792	9452570	1
ENSSSCG00000010566		0.190214	5.62841	2.91956	0.103515	0.728963		342.48	0.214538	0.142717	1.50324	0.132777	0.666486		FBXW4	F-box and WD repeat domain containing 4 [Source:VGNC Symbol;Acc:VGNC:88055]	FBXW4	protein_coding	2652	14	112638204	112736056	-1
ENSSSCG00000039425		-0.494581	5.34658	2.95224	0.103523	0.728963		276.649	-0.466421	0.277397	-1.68142	0.0926815	0.59708		BPGM	bisphosphoglycerate mutase [Source:VGNC Symbol;Acc:VGNC:85863]	BPGM	protein_coding	1908	18	14556832	14593252	-1
ENSSSCG00000029385		-0.344924	4.25953	2.91879	0.103557	0.728963		127.281	-0.316903	0.168909	-1.87617	0.0606316	0.512641		LIAS	lipoic acid synthetase [Source:VGNC Symbol;Acc:VGNC:89718]	LIAS	protein_coding	3918	8	30699330	30720335	1
ENSSSCG00000014436		0.358973	3.67948	2.91762	0.103622	0.728963		85.6291	0.392897	0.202435	1.94085	0.052276	0.489467		ARHGEF37	Rho guanine nucleotide exchange factor 37 [Source:VGNC Symbol;Acc:VGNC:85498]	ARHGEF37	protein_coding	6143	2	150660685	150747220	1
ENSSSCG00000023630		-0.512331	1.7404	2.91714	0.103648	0.728963		22.1403	-0.479045	0.328156	-1.45981	0.144343	0.685612		CPM	carboxypeptidase M [Source:VGNC Symbol;Acc:VGNC:86947]	CPM	protein_coding	2918	5	33151388	33264317	-1
ENSSSCG00000008237		0.827256	7.07131	2.98569	0.103683	0.728963		877.848	0.776464	0.434893	1.78541	0.0741942	0.553627		RETSAT	retinol saturase [Source:VGNC Symbol;Acc:VGNC:92225]	RETSAT	protein_coding	4084	3	59399688	59416685	1
ENSSSCG00000022687		-0.285689	4.27971	2.91547	0.103741	0.728963		129.662	-0.264071	0.147529	-1.78997	0.0734594	0.551702		NAA40	N-alpha-acetyltransferase 40, NatD catalytic subunit [Source:VGNC Symbol;Acc:VGNC:96753]	NAA40	protein_coding	3443	2	8115289	8129973	-1
ENSSSCG00000034779		-0.314081	3.97406	2.90829	0.104138	0.730007		105.209	-0.305767	0.163435	-1.87087	0.0613627	0.512641		NT5C3B	5'-nucleotidase, cytosolic IIIB [Source:VGNC Symbol;Acc:VGNC:90921]	NT5C3B	protein_coding	1291	12	20862357	20870458	1
ENSSSCG00000052919		0.300696	3.68768	2.90636	0.104246	0.730007		85.7554	0.315129	0.158831	1.98405	0.0472502	0.482963		PMF1	polyamine modulated factor 1 [Source:NCBI gene (formerly Entrezgene);Acc:100144449]		protein_coding	1925	4	93810507	93837652	-1
ENSSSCG00000036113		0.365404	2.52109	2.90603	0.104264	0.730007		36.4965	0.373907	0.196902	1.89895	0.0575714	0.500817		GSAP	gamma-secretase activating protein [Source:VGNC Symbol;Acc:VGNC:108589]	GSAP	protein_coding	5886	9	102694861	102787536	1
ENSSSCG00000024791		0.440023	5.89426	2.9312	0.104323	0.730007		408.377	0.474823	0.270332	1.75645	0.0790121	0.567003			CD59 molecule [Source:VGNC Symbol;Acc:VGNC:99615]		protein_coding	1786	2	27186673	27207302	1
ENSSSCG00000006947		0.300562	3.33895	2.90412	0.104371	0.730007		67.9844	0.333201	0.195382	1.70538	0.0881228	0.585149		SYDE2	synapse defective Rho GTPase homolog 2 [Source:VGNC Symbol;Acc:VGNC:98874]	SYDE2	protein_coding	5448	4	130702424	130749734	1
ENSSSCG00000004193		-0.300803	5.15442	2.90371	0.104393	0.730007		243.166	-0.276413	0.172714	-1.60041	0.109508	0.627964		ENPP1	ectonucleotide pyrophosphatase/phosphodiesterase 1 [Source:VGNC Symbol;Acc:VGNC:87708]	ENPP1	protein_coding	6159	1	31722721	31796595	-1
ENSSSCG00000007264		-0.241302	3.77707	2.90298	0.104434	0.730007		91.3076	-0.215174	0.136846	-1.57238	0.115862	0.634778		CDK5RAP1	CDK5 regulatory subunit associated protein 1 [Source:VGNC Symbol;Acc:VGNC:108154]	CDK5RAP1	protein_coding	1883	17	36877650	36908019	-1
ENSSSCG00000036516		0.471558	1.7294	2.90249	0.104462	0.730007		20.094	0.491963	0.276875	1.77684	0.0755946	0.555015					protein_coding	2298	2	142855948	142859286	1
ENSSSCG00000021597		-0.464111	2.61963	2.90006	0.104597	0.730007		38.5501	-0.44374	0.261969	-1.69386	0.0902912	0.589792		PHLDA2	pleckstrin homology like domain family A member 2 [Source:NCBI gene (formerly Entrezgene);Acc:100379631]		protein_coding	773	2	2057681	2058694	-1
ENSSSCG00000004165		0.236866	4.69797	2.89799	0.104713	0.730007		177.877	0.26516	0.146042	1.81564	0.069425	0.537685		PDE7B	phosphodiesterase 7B [Source:VGNC Symbol;Acc:VGNC:91262]	PDE7B	protein_coding	5289	1	27958270	28302666	-1
ENSSSCG00000056361		0.194481	4.83962	2.89628	0.104808	0.730007		193.352	0.216787	0.0931279	2.32784	0.0199205	0.361319		COX14	cytochrome c oxidase assembly factor COX14 [Source:HGNC Symbol;Acc:HGNC:28216]	COX14	protein_coding	174	5	16021272	16021445	1
ENSSSCG00000015268		0.480967	5.15076	2.92534	0.104821	0.730007		249.92	0.47507	0.31749	1.49633	0.134568	0.669514		FMO1	flavin containing dimethylaniline monoxygenase 1 [Source:VGNC Symbol;Acc:VGNC:88170]	FMO1	protein_coding	1838	9	63868064	63895076	1
ENSSSCG00000030460		-0.168996	7.205	2.89488	0.104887	0.730007		1023.74	-0.141199	0.121491	-1.16222	0.245146	0.789364		ARHGEF6	Rac/Cdc42 guanine nucleotide exchange factor 6 [Source:VGNC Symbol;Acc:VGNC:85502]	ARHGEF6	protein_coding	8588	X	111796485	111917174	-1
ENSSSCG00000011214		-0.205809	5.0252	2.89446	0.10491	0.730007		221.417	-0.177115	0.118986	-1.48853	0.13661	0.672845		NGLY1	N-glycanase 1 [Source:VGNC Symbol;Acc:VGNC:90734]	NGLY1	protein_coding	4565	13	12616567	12685823	-1
ENSSSCG00000031893		-0.244775	5.80234	2.89377	0.104949	0.730007		379.408	-0.217529	0.136986	-1.58797	0.112293	0.631417			ADP-ribosylation factor 2 [Source:NCBI gene (formerly Entrezgene);Acc:100270721]		protein_coding	4350	12	17432591	17447981	-1
ENSSSCG00000050998		-0.446199	3.53077	2.89542	0.105053	0.730007		74.7493	-0.44176	0.239012	-1.84828	0.0645618	0.524119		DDIT3	DNA damage inducible transcript 3 [Source:NCBI gene (formerly Entrezgene);Acc:100240743]	DDIT3	protein_coding	887	5	22785445	22789829	-1
ENSSSCG00000001074		-0.225802	3.47629	2.89164	0.105069	0.730007		74.6854	-0.196507	0.139402	-1.40964	0.158646	0.706948		KDM1B	lysine demethylase 1B [Source:VGNC Symbol;Acc:VGNC:89409]	KDM1B	protein_coding	4829	7	13845942	13901255	1
ENSSSCG00000038955		-0.215369	3.80695	2.89073	0.105119	0.730007		96.0322	-0.187158	0.151133	-1.23837	0.215579	0.759202		CAMLG	calcium modulating ligand [Source:NCBI gene (formerly Entrezgene);Acc:100513916]		protein_coding	1970	2	136957508	136968382	1
ENSSSCG00000010401		-0.187518	5.01413	2.88641	0.105363	0.730007		219.132	-0.161692	0.0883101	-1.83096	0.0671071	0.533543					protein_coding	4759	14	90582432	90640862	1
ENSSSCG00000009071		0.306344	3.8663	2.88593	0.10539	0.730007		97.8822	0.348586	0.189616	1.83838	0.0660068	0.528984		JADE1	jade family PHD finger 1 [Source:VGNC Symbol;Acc:VGNC:89266]	JADE1	protein_coding	4800	8	96209079	96270889	-1
ENSSSCG00000023126		0.140774	6.79927	2.88591	0.105391	0.730007		766.275	0.165078	0.0617409	2.67373	0.00750137	0.24947		TARDBP	TAR DNA binding protein [Source:VGNC Symbol;Acc:VGNC:98624]	TARDBP	protein_coding	6920	6	71213860	71227704	1
ENSSSCG00000038854		0.165282	5.33758	2.88533	0.105423	0.730007		275.45	0.188813	0.0809469	2.33256	0.0196715	0.360791		PSMF1	proteasome inhibitor subunit 1 [Source:NCBI gene (formerly Entrezgene);Acc:100152620]		protein_coding	4742	17	34098991	34169287	-1
ENSSSCG00000008169		-0.291221	4.82424	2.88503	0.10544	0.730007		194.722	-0.253647	0.182444	-1.39028	0.164445	0.714622		TBC1D8	TBC1 domain family member 8 [Source:VGNC Symbol;Acc:VGNC:93779]	TBC1D8	protein_coding	4029	3	53149196	53289790	1
ENSSSCG00000016156		-0.179496	7.57934	2.8849	0.105448	0.730007		1315.23	-0.159126	0.0992902	-1.60263	0.109015	0.627964		ACADL	acyl-CoA dehydrogenase long chain [Source:NCBI gene (formerly Entrezgene);Acc:396931]		protein_coding	2563	15	112933506	112969577	-1
ENSSSCG00000016717		0.563454	2.0708	2.88386	0.105507	0.730007		26.8801	0.613086	0.351996	1.74174	0.0815539	0.572268		PALS2	protein associated with LIN7 2, MAGUK p55 family member [Source:VGNC Symbol;Acc:VGNC:98137]	PALS2	protein_coding	2008	18	47593049	47710570	-1
ENSSSCG00000003351		0.421266	5.37688	2.90204	0.105571	0.730007		288.798	0.403285	0.2552	1.58027	0.114046	0.633133		MMP23B	matrix metallopeptidase 23 [Source:VGNC Symbol;Acc:VGNC:98502]	MMP23B	protein_coding	1984	6	63801965	63805046	1
ENSSSCG00000035657		0.178012	5.34602	2.87936	0.105761	0.730868		280.211	0.194381	0.107619	1.8062	0.0708878	0.54515		DIP2A	disco interacting A [Source:VGNC Symbol;Acc:VGNC:95836]	DIP2A	protein_coding	6508	AEMK02000328.1	208422	311803	-1
ENSSSCG00000040178		-0.341829	3.24775	2.8781	0.105832	0.730913		62.6042	-0.318045	0.188205	-1.68988	0.0910505	0.593012		E2F3	E2F transcription factor 3 [Source:VGNC Symbol;Acc:VGNC:87514]	E2F3	protein_coding	4897	7	15794178	15870204	1
ENSSSCG00000017335		0.241617	3.39811	2.87244	0.106153	0.732293		70.4361	0.259841	0.141694	1.83381	0.0666817	0.532415		HEXIM2	HEXIM P-TEFb complex subunit 2 [Source:VGNC Symbol;Acc:VGNC:88862]	HEXIM2	protein_coding	1455	12	18251428	18258295	-1
ENSSSCG00000035193		-0.196041	5.06449	2.87086	0.106243	0.732293		228.495	-0.175101	0.105511	-1.65955	0.097005	0.603837		MRPS23	mitochondrial ribosomal protein S23 [Source:VGNC Symbol;Acc:VGNC:90389]	MRPS23	protein_coding	2523	12	34122020	34129548	-1
ENSSSCG00000006029		-0.224761	3.84943	2.86953	0.106318	0.732293		95.8554	-0.204602	0.111282	-1.83859	0.065976	0.528984		NUDCD1	NudC domain containing 1 [Source:VGNC Symbol;Acc:VGNC:90949]	NUDCD1	protein_coding	3596	4	28203743	28331531	1
ENSSSCG00000012926		0.889507	6.68435	2.93977	0.106347	0.732293		670.23	0.837924	0.474299	1.76666	0.0772855	0.561415		PC	pyruvate carboxylase [Source:NCBI gene (formerly Entrezgene);Acc:397630]		protein_coding	3602	2	5518517	5587797	1
ENSSSCG00000034905		0.273008	5.66863	2.86887	0.106356	0.732293		344.546	0.280971	0.139629	2.01226	0.0441923	0.476263		MVD	mevalonate diphosphate decarboxylase [Source:VGNC Symbol;Acc:VGNC:90489]	MVD	protein_coding	1766	6	1008100	1014303	1
ENSSSCG00000025486		-0.197982	9.90564	2.86644	0.106494	0.732375		6633.32	-0.178787	0.114475	-1.5618	0.118335	0.639248		MDH2	malate dehydrogenase 2 [Source:NCBI gene (formerly Entrezgene);Acc:397039]		protein_coding	2110	3	10120083	10132752	-1
ENSSSCG00000016432		-0.366653	4.8029	2.87102	0.10656	0.732375		187.311	-0.337121	0.196298	-1.71739	0.0859076	0.582321		PRKAG2	protein kinase AMP-activated non-catalytic subunit gamma 2 [Source:VGNC Symbol;Acc:VGNC:91801]	PRKAG2	protein_coding	6210	18	5475077	5744657	1
[truncated: 9,644 more rows]
