# Supplementary material for: Non-Alcoholic Fatty Liver Disease Induced by Feeding Medium-Chain Fatty Acids Upregulates Cholesterol and Lipid Homeostatic Genes in Skeletal Muscle of Neonatal Pigs
Source: Metabolites. 2024 Jul 11;14(7):384. doi: 10.3390/metabo14070384 (PMC11278539; doi:10.3390/metabo14070384)
Supplement: Supplementary file 1 [file metabolites-14-00384-s001.zip › Table_S2.xlsx]

## Sheet: edger_DESeq2_LD_MversusC_annota
Table S2. Analysis of differential transcript abundance between medium-chain fatty acids (M) versus control (C) samples.
				edgeR						DESeq2								annotation
Gene IDs		logFC	logCPM	F	PValue	FDR		baseMean	log2FoldChange	lfcSE	stat	pvalue	FDR		external_gene_name	description	hgnc_symbol	gene_biotype	transcript_length	chromosome_name	start_position	end_position	strand
ENSSSCG00000033626		1.69016	7.12354	88.6912	1.17976e-08	0.000133136		939.174	1.5598	0.15698	9.93633	2.89292e-23	3.26148e-19		SREBF1	sterol regulatory element binding transcription factor 1 [Source:VGNC Symbol;Acc:VGNC:99083]	SREBF1	protein_coding	4600	12	60733907	60751267	1
ENSSSCG00000016223		1.08003	6.41161	39.756	4.35682e-06	0.0159732		579.492	0.964878	0.194006	4.97344	6.57756e-07	0.000570427		ACSL3	acyl-CoA synthetase long chain family member 3 [Source:VGNC Symbol;Acc:VGNC:96295]	ACSL3	protein_coding	5177	15	124765854	124816960	1
ENSSSCG00000013072		1.18644	5.28352	37.2651	6.93049e-06	0.0159732		259.97	1.06332	0.17023	6.24635	4.20162e-10	1.57897e-06		FADS2	fatty acid desaturase 2 [Source:NCBI gene (formerly Entrezgene);Acc:444997]		protein_coding	5903	2	9629423	9735576	-1
ENSSSCG00000015311		1.18864	5.42713	37.2194	7.02937e-06	0.0159732		286.596	1.06999	0.179977	5.94515	2.76206e-09	5.18992e-06		CYP51A1	cytochrome P450 family 51 subfamily A member 1 [Source:VGNC Symbol;Acc:VGNC:103377]	CYP51A1	protein_coding	2415	9	72057511	72079444	-1
ENSSSCG00000005423		1.45407	3.49892	36.9268	7.07719e-06	0.0159732		77.2453	1.299	0.251399	5.16711	2.37744e-07	0.000268032		ABCA1	ATP binding cassette subfamily A member 1 [Source:NCBI gene (formerly Entrezgene);Acc:100152112]		protein_coding	10401	1	246144277	246278492	-1
ENSSSCG00000008973		1.09427	3.67113	34.2267	1.1519e-05	0.0214695		84.7223	0.994194	0.200923	4.94813	7.49307e-07	0.000603406		NAAA	N-acylethanolamine acid amidase [Source:VGNC Symbol;Acc:VGNC:90556]	NAAA	protein_coding	3287	8	71573788	71603338	-1
ENSSSCG00000013270		-0.659662	6.84631	33.4488	1.33174e-05	0.0214695		805.761	-0.787008	0.13945	-5.64366	1.66471e-08	2.34599e-05		CRY2	cryptochrome circadian regulator 2 [Source:VGNC Symbol;Acc:VGNC:87012]	CRY2	protein_coding	4069	2	16587109	16620385	-1
ENSSSCG00000024015		1.43842	5.1419	33.7653	1.53287e-05	0.021623		232.349	1.32122	0.213522	6.18776	6.10235e-10	1.71995e-06		FADS1	fatty acid desaturase 1 [Source:NCBI gene (formerly Entrezgene);Acc:444995]		protein_coding	4466	2	9735322	9750506	1
ENSSSCG00000027205		1.27823	5.95075	31.3544	2.3935e-05	0.0300118		418.194	1.17071	0.237401	4.93138	8.16506e-07	0.000613686		LPCAT3	lysophosphatidylcholine acyltransferase 3 [Source:VGNC Symbol;Acc:VGNC:89790]	LPCAT3	protein_coding	1879	5	63708020	63746103	1
ENSSSCG00000016420		1.88536	6.40785	28.7915	5.3234e-05	0.0600746		561.21	1.7633	0.292387	6.0307	1.63252e-09	3.68102e-06		INSIG1	insulin induced gene 1 [Source:NCBI gene (formerly Entrezgene);Acc:403162]		protein_coding	2712	18	2885612	2898767	-1
ENSSSCG00000028512		1.49248	5.25426	27.0534	6.39523e-05	0.0656093		251.558	1.34461	0.247261	5.438	5.38829e-08	6.74973e-05		LDLR	low density lipoprotein receptor [Source:VGNC Symbol;Acc:VGNC:89671]	LDLR	protein_coding	5423	2	69828332	69864827	1
ENSSSCG00000001683		-0.80235	6.35173	24.9847	7.58838e-05	0.0682832		574.011	-0.934785	0.186197	-5.02042	5.15588e-07	0.000484395		POLH	DNA polymerase eta [Source:VGNC Symbol;Acc:VGNC:91635]	POLH	protein_coding	4122	7	38567788	38601790	1
ENSSSCG00000039166		0.800895	4.22281	24.7579	7.9878e-05	0.0682832		126.555	0.68278	0.174041	3.9231	8.74173e-05	0.0240376		WTIP	WT1 interacting protein [Source:VGNC Symbol;Acc:VGNC:94985]	WTIP	protein_coding	2651	6	44150753	44178373	1
ENSSSCG00000010554		5.31489	9.06102	28.2241	8.47111e-05	0.0682832		3306.99	5.17734	0.728718	7.10473	1.2056e-12	6.79595e-09		SCD	stearoyl-CoA desaturase [Source:VGNC Symbol;Acc:VGNC:111140]	SCD	protein_coding	5296	14	111461569	111478020	1
ENSSSCG00000018033		0.365643	8.91798	22.9886	0.000120376	0.086589		3331.21	0.23789	0.0509933	4.66512	3.08439e-06	0.00183018		UBB	ubiquitin B [Source:VGNC Symbol;Acc:VGNC:98389]	UBB	protein_coding	892	12	59171289	59172841	-1
ENSSSCG00000016338		-0.78392	5.3259	22.9056	0.000122767	0.086589		279.244	-0.888323	0.198959	-4.46485	8.01257e-06	0.00410608		PER2	period circadian regulator 2 [Source:VGNC Symbol;Acc:VGNC:96478]	PER2	protein_coding	6484	15	137793422	137837070	-1
ENSSSCG00000002252		0.726405	4.11454	22.5013	0.000135202	0.0897501		116.886	0.637374	0.130511	4.8837	1.04115e-06	0.000733623		ARRDC4	arrestin domain containing 4 [Source:VGNC Symbol;Acc:VGNC:85547]	ARRDC4	protein_coding	4095	7	81656755	81669536	-1
ENSSSCG00000012583		0.620394	5.44501	21.9199	0.000155591	0.097547		298.088	0.513253	0.14863	3.45323	0.000553913	0.0695022		ACSL4	acyl-CoA synthetase long chain family member 4 [Source:VGNC Symbol;Acc:VGNC:85033]	ACSL4	protein_coding	5071	X	89760866	89806274	-1
ENSSSCG00000027525		0.779333	6.18979	21.5214	0.00017153	0.10188		492.661	0.656672	0.149972	4.37864	1.19422e-05	0.00538546		DHCR24	24-dehydrocholesterol reductase [Source:NCBI gene (formerly Entrezgene);Acc:100628197]		protein_coding	4194	6	157483783	157519061	1
ENSSSCG00000015144		1.20864	2.50812	21.1723	0.000186981	0.105504		36.3601	1.11416	0.277461	4.01555	5.9307e-05	0.0191633		GRAMD1B	GRAM domain containing 1B [Source:VGNC Symbol;Acc:VGNC:88656]	GRAMD1B	protein_coding	3365	9	50335062	50505129	1
ENSSSCG00000006243		1.18067	4.62075	21.2628	0.000204842	0.107943		165.782	1.01005	0.245781	4.10958	3.96385e-05	0.0148961		PENK	proenkephalin [Source:VGNC Symbol;Acc:VGNC:91312]	PENK	protein_coding	1841	4	75525555	75530876	1
ENSSSCG00000041667		0.640353	5.89172	20.6993	0.000210434	0.107943		403.628	0.517258	0.149619	3.45718	0.000545868	0.0695022		CLDN5	claudin 5 [Source:NCBI gene (formerly Entrezgene);Acc:396997]		protein_coding	2441	14	51161042	51163482	-1
ENSSSCG00000025020		2.25782	1.59251	20.1634	0.000255344	0.124893		17.249	2.12209	0.506978	4.18576	2.84216e-05	0.0118676		PCSK9	proprotein convertase subtilisin/kexin type 9 [Source:VGNC Symbol;Acc:VGNC:91234]	PCSK9	protein_coding	4170	6	157388372	157409551	-1
ENSSSCG00000020962		0.534809	7.14934	19.6874	0.000272335	0.124893		970.729	0.411264	0.106865	3.84843	0.000118875	0.0286002		DYNLL2	dynein light chain LC8-type 2 [Source:VGNC Symbol;Acc:VGNC:87501]	DYNLL2	protein_coding	2547	12	34349294	34356472	1
ENSSSCG00000022442		0.391879	5.46663	19.6262	0.000276679	0.124893		301.825	0.278987	0.0780498	3.57447	0.000350939	0.0618651		PAF1	PAF1 homolog, Paf1/RNA polymerase II complex component [Source:VGNC Symbol;Acc:VGNC:91150]	PAF1	protein_coding	2188	6	48046502	48052038	-1
ENSSSCG00000029944		2.81697	8.297	21.6309	0.000291637	0.126582		2017.33	2.6084	0.518212	5.03346	4.81696e-07	0.000484395		FASN	fatty acid synthase [Source:NCBI gene (formerly Entrezgene);Acc:397561]		protein_coding	8101	12	920509	937561	1
ENSSSCG00000023714		0.857858	3.91018	19.0496	0.000321599	0.134416		99.6814	0.753514	0.203714	3.69888	0.000216556	0.0452122		SLC31A2	solute carrier family 31 member 2 [Source:VGNC Symbol;Acc:VGNC:93063]	SLC31A2	protein_coding	1851	1	253794913	253805282	1
ENSSSCG00000016892		0.541643	4.43285	18.4687	0.00037516	0.148654		146.611	0.428118	0.129063	3.31713	0.000909461	0.0899409		FST	follistatin [Source:NCBI gene (formerly Entrezgene);Acc:445002]		protein_coding	1298	16	32805932	32811421	1
ENSSSCG00000013181		0.683795	7.25962	18.4011	0.000382008	0.148654		1043.17	0.535319	0.1383	3.8707	0.000108524	0.0281581		SERPING1	serpin family G member 1 [Source:VGNC Symbol;Acc:VGNC:92745]	SERPING1	protein_coding	1993	2	13324158	13338663	-1
ENSSSCG00000001063		0.934236	3.61315	18.2526	0.000397543	0.149542		83.5807	0.794973	0.235805	3.37132	0.000748089	0.0803234		MYLIP	myosin regulatory light chain interacting protein [Source:VGNC Symbol;Acc:VGNC:103999]	MYLIP	protein_coding	3057	7	12117240	12137925	1
ENSSSCG00000027372		0.672714	3.19857	17.9843	0.00042743	0.153167		59.7016	0.549818	0.147849	3.71878	0.000200191	0.043403		SAMD9	sterile alpha motif domain containing 9 [Source:HGNC Symbol;Acc:HGNC:1348]	SAMD9	protein_coding	6334	9	72964869	72999258	-1
ENSSSCG00000030241		0.485058	7.12111	17.9253	0.000434324	0.153167		960.383	0.352336	0.119481	2.94889	0.00318917	0.166275			TSC22 domain family member 3 [Source:VGNC Symbol;Acc:VGNC:94483]		protein_coding	5239	X	88171334	88179750	-1
ENSSSCG00000032213		1.13486	6.46445	18.3596	0.000464606	0.158881		587.549	1.00063	0.223634	4.4744	7.66256e-06	0.00410608		DBI	diazepam binding inhibitor, acyl-CoA binding protein [Source:NCBI gene (formerly Entrezgene);Acc:397212]		protein_coding	6146	15	24895522	24906372	1
ENSSSCG00000033822		4.59836	6.22834	19.5375	0.000487808	0.161909		455.051	4.50155	0.790897	5.6917	1.2578e-08	2.02578e-05		THRSP	thyroid hormone responsive [Source:NCBI gene (formerly Entrezgene);Acc:100512730]		protein_coding	5231	9	12479907	12488557	1
ENSSSCG00000009664		0.954909	3.28372	17.3179	0.00051298	0.165399		65.9644	0.827825	0.235933	3.50873	0.000450258	0.0659247		PTK2B	protein tyrosine kinase 2 beta [Source:VGNC Symbol;Acc:VGNC:91964]	PTK2B	protein_coding	4224	14	11064492	11194192	1
ENSSSCG00000000292		1.08137	5.51049	17.3431	0.000586996	0.176396		310.781	0.970468	0.276917	3.50455	0.000457378	0.0661087		ZNF385A	zinc finger protein 385A [Source:VGNC Symbol;Acc:VGNC:95233]	ZNF385A	protein_coding	3728	5	19560318	19583221	-1
ENSSSCG00000037935		0.555383	4.96318	16.8289	0.000587838	0.176396		213.279	0.440065	0.155653	2.82722	0.00469533	0.197902		CYYR1	cysteine and tyrosine rich 1 [Source:VGNC Symbol;Acc:VGNC:87139]	CYYR1	protein_coding	3574	13	189957611	190066539	-1
ENSSSCG00000003429		0.749256	3.64769	16.7025	0.000609117	0.176396		81.6466	0.622715	0.161841	3.8477	0.000119231	0.0286002		CLCN6	chloride voltage-gated channel 6 [Source:VGNC Symbol;Acc:VGNC:86729]	CLCN6	protein_coding	5654	6	71881972	71916029	1
ENSSSCG00000026092		0.630705	6.88721	16.6996	0.00060961	0.176396		801.446	0.500217	0.120358	4.15608	3.23751e-05	0.0130356		SREBF2	sterol regulatory element binding transcription factor 2 [Source:VGNC Symbol;Acc:VGNC:93450]	SREBF2	protein_coding	4642	5	6719490	6784671	-1
ENSSSCG00000022099		0.552774	6.59214	16.5168	0.00064191	0.181099		656.966	0.423231	0.129033	3.28002	0.00103799	0.0951408		TP53INP2	tumor protein p53 inducible nuclear protein 2 [Source:VGNC Symbol;Acc:VGNC:95737]	TP53INP2	protein_coding	4061	17	38104200	38113166	1
ENSSSCG00000062696		0.56523	4.84902	16.3397	0.000675026	0.185797		194.097	0.448325	0.133802	3.35066	0.00080618	0.0826261		BCL2	BCL2 apoptosis regulator [Source:HGNC Symbol;Acc:HGNC:990]	BCL2	protein_coding	6419	1	158337522	158518879	1
ENSSSCG00000031503		0.535469	6.23447	16.2424	0.000694042	0.186482		513.773	0.417179	0.116857	3.56999	0.000356993	0.0618651		PRRX1	paired related homeobox 1 [Source:VGNC Symbol;Acc:VGNC:91875]	PRRX1	protein_coding	4346	4	80427687	80501646	-1
ENSSSCG00000003771		0.379636	5.90905	16.1425	0.00071416	0.187425		413.368	0.268307	0.108445	2.47412	0.0133564	0.30116		FUBP1	far upstream element binding protein 1 [Source:VGNC Symbol;Acc:VGNC:96781]	FUBP1	protein_coding	7231	6	135281521	135318714	1
ENSSSCG00000016512		0.553021	3.97187	16.0164	0.000740492	0.188737		104.78	0.438282	0.140842	3.11187	0.00185907	0.130181		ZC3HAV1	zinc finger CCCH-type containing, antiviral 1 [Source:VGNC Symbol;Acc:VGNC:95102]	ZC3HAV1	protein_coding	5439	18	10531897	10588832	1
ENSSSCG00000056826		0.477084	5.75658	15.9445	0.000755987	0.188737		369.579	0.35834	0.127374	2.8133	0.00490365	0.198449		CHRNB1	cholinergic receptor nicotinic beta 1 subunit [Source:HGNC Symbol;Acc:HGNC:1961]	CHRNB1	protein_coding	2575	12	52749473	52758488	1
ENSSSCG00000002002		0.624616	4.61675	15.8839	0.000769333	0.188737		165.117	0.500468	0.156351	3.20093	0.00136984	0.106576		IRF9	interferon regulatory factor 9 [Source:NCBI gene (formerly Entrezgene);Acc:780415]		protein_coding	3804	7	75126622	75139640	-1
ENSSSCG00000028814		1.39952	4.154	16.3839	0.000789285	0.189512		115.501	1.25424	0.304352	4.12103	3.77177e-05	0.0146631		SOD3	superoxide dismutase 3 [Source:VGNC Symbol;Acc:VGNC:93335]	SOD3	protein_coding	1688	8	18796637	18802152	1
ENSSSCG00000033123		0.674262	4.56948	15.6318	0.000827688	0.19064		158.843	0.550191	0.158011	3.48199	0.00049771	0.0692738		TMEM97	transmembrane protein 97 [Source:VGNC Symbol;Acc:VGNC:94220]	TMEM97	protein_coding	2268	12	44604021	44609999	1
ENSSSCG00000003018		1.62938	6.00127	16.6263	0.000854268	0.19064		427.027	1.42302	0.349724	4.06899	4.72167e-05	0.0171717		LIPE	lipase E, hormone sensitive type [Source:VGNC Symbol;Acc:VGNC:98493]	LIPE	protein_coding	3780	6	49540708	49560125	1
ENSSSCG00000030167		0.524977	5.73645	15.4912	0.000862348	0.19064		360.979	0.390242	0.109427	3.56622	0.000362169	0.0618651		SLC25A39	solute carrier family 25 member 39 [Source:VGNC Symbol;Acc:VGNC:93014]	SLC25A39	protein_coding	1573	12	18915422	18919757	1
ENSSSCG00000004132		0.650506	3.55793	15.4371	0.000876117	0.19064		78.4954	0.547022	0.155537	3.51699	0.000436474	0.0654903		PHACTR2	phosphatase and actin regulator 2 [Source:VGNC Symbol;Acc:VGNC:91366]	PHACTR2	protein_coding	3951	1	21443970	21722922	-1
ENSSSCG00000012173		0.50491	5.79308	15.428	0.00087845	0.19064		377.347	0.384087	0.103633	3.70623	0.000210367	0.0447487		SAT1	spermidine/spermine N1-acetyltransferase 1 [Source:NCBI gene (formerly Entrezgene);Acc:397645]		protein_coding	1120	X	19907906	19910974	1
ENSSSCG00000000736		0.3725	6.01917	15.2414	0.000927981	0.193442		445.797	0.264001	0.113672	2.32247	0.0202076	0.361104		TEAD4	TEA domain transcription factor 4 [Source:NCBI gene (formerly Entrezgene);Acc:100152085]		protein_coding	7198	5	67118317	67194072	-1
ENSSSCG00000039998		0.606903	3.3444	15.1955	0.000940636	0.193442		66.9157	0.488336	0.151758	3.21786	0.00129152	0.105238		CLIC2	chloride intracellular channel 2 [Source:VGNC Symbol;Acc:VGNC:86761]	CLIC2	protein_coding	1496	X	125546467	125570523	-1
ENSSSCG00000029414		1.97933	2.1647	15.4882	0.000942785	0.193442		27.0292	1.82923	0.461776	3.96129	7.45461e-05	0.0221167			ficolin (collagen/fibrinogen domain containing) 1 [Source:NCBI gene (formerly Entrezgene);Acc:397316]		protein_coding	1708	1	274125666	274132944	-1
ENSSSCG00000006283		0.390951	4.60847	14.8359	0.00104666	0.209117		164.983	0.277198	0.102942	2.69275	0.00708651	0.22791		SCYL3	SCY1 like pseudokinase 3 [Source:VGNC Symbol;Acc:VGNC:92653]	SCYL3	protein_coding	3068	4	81134352	81175536	1
ENSSSCG00000058056		0.723621	2.9008	14.7034	0.00108901	0.209117		47.9693	0.606001	0.181212	3.34415	0.000825341	0.0838279		TAL1	TAL bHLH transcription factor 1, erythroid differentiation factor [Source:HGNC Symbol;Acc:HGNC:11556]	TAL1	protein_coding	1991	6	164283366	164295290	1
ENSSSCG00000017014		1.23913	5.06343	15.3011	0.0010909	0.209117		219.823	1.07514	0.272936	3.93916	8.17683e-05	0.0235671		PANK3	pantothenate kinase 3 [Source:VGNC Symbol;Acc:VGNC:91165]	PANK3	protein_coding	7300	16	55313324	55340065	1
ENSSSCG00000024149		2.62185	5.31877	15.9674	0.0011099	0.209117		248.619	2.41311	0.543582	4.43927	9.02625e-06	0.00442443		ELOVL5	ELOVL fatty acid elongase 5 [Source:VGNC Symbol;Acc:VGNC:87661]	ELOVL5	protein_coding	2774	7	46860770	46932926	-1
ENSSSCG00000034444		0.388377	8.24709	14.6343	0.00111183	0.209117		2092.32	0.259013	0.107112	2.41815	0.0155995	0.319582		EIF4EBP2	eukaryotic translation initiation factor 4E binding protein 2 [Source:VGNC Symbol;Acc:VGNC:87629]	EIF4EBP2	protein_coding	6969	14	73323642	73349291	1
ENSSSCG00000017268		-0.580984	3.42441	14.3761	0.00120199	0.222368		73.2193	-0.684202	0.172302	-3.97095	7.1588e-05	0.0218131		PRKCA	protein kinase C alpha [Source:VGNC Symbol;Acc:VGNC:99028]	PRKCA	protein_coding	2932	12	12882064	13263554	1
ENSSSCG00000021418		1.61295	5.99841	15.2178	0.00124938	0.223524		418.098	1.48384	0.341219	4.34864	1.36983e-05	0.00593981		LSS	lanosterol synthase [Source:VGNC Symbol;Acc:VGNC:96406]	LSS	protein_coding	4253	AEMK02000328.1	519609	554041	1
ENSSSCG00000001539		0.744857	5.29309	14.2869	0.00125791	0.223524		264.241	0.611768	0.190001	3.21982	0.00128272	0.105238		PPARD	peroxisome proliferator activated receptor delta [Source:VGNC Symbol;Acc:VGNC:91683]	PPARD	protein_coding	3772	7	31222585	31295211	1
ENSSSCG00000008496		0.768312	3.83041	14.2012	0.00126766	0.223524		92.8954	0.639595	0.174532	3.66463	0.000247695	0.0498664		EIF2AK2	eukaryotic translation initiation factor 2 alpha kinase 2 [Source:VGNC Symbol;Acc:VGNC:87607]	EIF2AK2	protein_coding	6554	3	103041221	103096738	1
ENSSSCG00000005625		0.443309	6.52264	13.8287	0.00142123	0.233181		627.593	0.309846	0.103551	2.99221	0.00276968	0.159072		ENG	endoglin [Source:VGNC Symbol;Acc:VGNC:103087]	ENG	protein_coding	2932	1	268309400	268343783	-1
ENSSSCG00000013599		0.96146	6.9326	14.1963	0.00143295	0.233181		834.011	0.821122	0.267223	3.07279	0.00212067	0.138693		ANGPTL4	angiopoietin like 4 [Source:NCBI gene (formerly Entrezgene);Acc:397628]		protein_coding	3080	2	70904531	70912974	-1
ENSSSCG00000007797		0.838203	3.1798	13.7916	0.00143761	0.233181		58.4743	0.725199	0.207486	3.49518	0.000473744	0.0667624		ITGAL	integrin subunit alpha L [Source:VGNC Symbol;Acc:VGNC:89240]	ITGAL	protein_coding	5921	3	17817011	17858012	-1
ENSSSCG00000011609		0.670959	7.06958	13.8115	0.00144113	0.233181		912.626	0.530686	0.160968	3.29684	0.00097778	0.0939536		FBLN2	fibulin 2 [Source:VGNC Symbol;Acc:VGNC:108657]	FBLN2	protein_coding	4228	13	70757265	70830388	-1
ENSSSCG00000056050		-0.512263	6.60527	13.7691	0.00144763	0.233181		674.786	-0.628851	0.142534	-4.41193	1.02455e-05	0.0048128		CLCN1	chloride voltage-gated channel 1 [Source:HGNC Symbol;Acc:HGNC:2019]	CLCN1	protein_coding	4826	18	6902542	6940449	-1
ENSSSCG00000000712		0.617135	6.46294	13.7663	0.0014489	0.233181		607.674	0.500728	0.188816	2.65194	0.00800313	0.240114		VWF	von Willebrand factor [Source:VGNC Symbol;Acc:VGNC:104094]	VWF	protein_coding	8825	5	64519186	65002452	1
ENSSSCG00000031321		-0.754122	6.74426	13.8448	0.00146707	0.233181		753.656	-0.89668	0.221635	-4.04576	5.21544e-05	0.0183746		NR4A1	nuclear receptor subfamily 4 group A member 1 [Source:HGNC Symbol;Acc:HGNC:7980]	NR4A1	protein_coding	2681	5	17385390	17408511	1
ENSSSCG00000008228		1.10265	3.10734	13.6026	0.00154587	0.242293		55.3237	0.982435	0.288228	3.40853	0.000653128	0.0739318		GNLY	granulysin [Source:NCBI gene (formerly Entrezgene);Acc:396869]		protein_coding	633	3	59067221	59072045	-1
ENSSSCG00000013460		0.333437	8.50402	13.4676	0.00159002	0.245799		2499.11	0.195537	0.0671158	2.91343	0.00357478	0.175991		OAZ1	ornithine decarboxylase antizyme 1 [Source:NCBI gene (formerly Entrezgene);Acc:397034]		protein_coding	1209	2	76293150	76296620	-1
ENSSSCG00000017801		3.69252	4.96489	14.6642	0.00162091	0.247188		189.697	3.59242	0.746771	4.81061	1.50474e-06	0.000997906		TRARG1	trafficking regulator of GLUT4 (SLC2A4) 1 [Source:NCBI gene (formerly Entrezgene);Acc:100126201]		protein_coding	3445	12	46621117	46634332	-1
ENSSSCG00000020967		1.22813	2.28455	13.3205	0.00166505	0.248851		30.3095	1.10282	0.33293	3.31246	0.000924782	0.0906608			CD300H molecule [Source:VGNC Symbol;Acc:VGNC:108043]		protein_coding	2550	12	6620423	6630070	1
ENSSSCG00000003663		0.650938	3.16844	13.2927	0.00167966	0.248851		58.561	0.526211	0.187301	2.80944	0.00496277	0.198449		HPCAL1	hippocalcin like 1 [Source:VGNC Symbol;Acc:VGNC:88958]	HPCAL1	protein_coding	1788	3	126107412	126220309	-1
ENSSSCG00000054160		0.310713	6.36341	13.2583	0.00169797	0.248851		563.793	0.181461	0.0657642	2.75926	0.00579319	0.212699		ATXN7L3B	ataxin 7 like 3B [Source:HGNC Symbol;Acc:HGNC:37931]	ATXN7L3B	protein_coding	3684	5	37978739	37982422	1
ENSSSCG00000002013		0.586251	6.21553	13.1781	0.00174147	0.251955		501.865	0.457391	0.147166	3.108	0.0018836	0.130995		DHRS4	dehydrogenase/reductase (SDR family) member 4 [Source:NCBI gene (formerly Entrezgene);Acc:397082]		protein_coding	1336	7	75242124	75255598	-1
ENSSSCG00000013475		0.436609	5.52233	13.0809	0.00179585	0.252683		311.592	0.306251	0.1031	2.97044	0.00297376	0.162279		NCLN	nicalin [Source:VGNC Symbol;Acc:VGNC:90613]	NCLN	protein_coding	7315	2	75369955	75390545	-1
ENSSSCG00000008103		0.955907	2.0001	13.0291	0.00182558	0.252683		25.0597	0.850516	0.276494	3.07607	0.00209749	0.138287		MERTK	MER proto-onco, tyrosine kinase [Source:VGNC Symbol;Acc:VGNC:90146]	MERTK	protein_coding	5080	3	44349385	44483402	-1
ENSSSCG00000029708		0.658652	3.34569	12.9906	0.00184806	0.252683		67.4779	0.543169	0.185128	2.93403	0.00334597	0.168768		SLC25A38	solute carrier family 25 member 38 [Source:VGNC Symbol;Acc:VGNC:93013]	SLC25A38	protein_coding	2748	13	24030653	24044782	1
ENSSSCG00000017918		0.384982	4.57095	12.9317	0.00188302	0.252683		161.07	0.280912	0.104778	2.68103	0.00733969	0.232037		ARRB2	arrestin beta 2 [Source:VGNC Symbol;Acc:VGNC:85543]	ARRB2	protein_coding	2049	12	52161778	52170342	-1
ENSSSCG00000015444		0.371262	7.93139	12.8794	0.00191468	0.252683		1679.86	0.236525	0.102139	2.31572	0.0205733	0.363548		LAMB1	laminin subunit beta 1 [Source:VGNC Symbol;Acc:VGNC:89620]	LAMB1	protein_coding	6680	9	107671152	107772269	-1
ENSSSCG00000032836		0.331273	5.05122	12.8749	0.00191741	0.252683		225.383	0.213689	0.0913482	2.33927	0.0193212	0.350866		TRIM41	tripartite motif containing 41 [Source:VGNC Symbol;Acc:VGNC:94414]	TRIM41	protein_coding	3668	2	57285406	57295771	-1
ENSSSCG00000004314		0.5089	4.65995	12.8731	0.00191856	0.252683		171.981	0.397534	0.149122	2.66582	0.00768007	0.234699		PM20D2	peptidase M20 domain containing 2 [Source:VGNC Symbol;Acc:VGNC:91586]	PM20D2	protein_coding	6686	1	57188336	57219233	1
ENSSSCG00000032474		1.33188	1.99912	12.7486	0.00199653	0.252683		24.3365	1.26161	0.364574	3.46051	0.000539146	0.0695022		CXCL10	C-X-C motif chemokine ligand 10 [Source:NCBI gene (formerly Entrezgene);Acc:494019]		protein_coding	1437	8	71693339	71695948	-1
ENSSSCG00000000757		0.635645	7.96349	12.7436	0.00200752	0.252683		1699.06	0.482402	0.163485	2.95073	0.00317019	0.166275		ADIPOR2	adiponectin receptor 2 [Source:VGNC Symbol;Acc:VGNC:85141]	ADIPOR2	protein_coding	3927	5	68755811	68807235	1
ENSSSCG00000012853		0.810441	3.00825	12.6794	0.00204138	0.252683		52.2963	0.688997	0.226512	3.04177	0.00235195	0.146371		IRF7	interferon regulatory factor 7 [Source:VGNC Symbol;Acc:VGNC:89210]	IRF7	protein_coding	1810	2	372238	375378	-1
ENSSSCG00000005970		1.32521	3.10552	12.8622	0.0020533	0.252683		53.6094	1.21321	0.333422	3.63867	0.000274051	0.0516115		SQLE	squalene epoxidase [Source:VGNC Symbol;Acc:VGNC:93444]	SQLE	protein_coding	2794	4	14669791	14700126	-1
ENSSSCG00000000509		0.516264	4.21618	12.6457	0.0020636	0.252683		126.056	0.418883	0.132783	3.15466	0.00160687	0.115387		ZFC3H1	zinc finger C3H1-type containing [Source:VGNC Symbol;Acc:VGNC:95139]	ZFC3H1	protein_coding	6839	5	35617266	35671149	-1
ENSSSCG00000031773		0.413559	4.59875	12.6278	0.00207551	0.252683		163.175	0.287965	0.111011	2.59402	0.00948606	0.258029		C4orf3	chromosome X C4orf3 homolog [Source:VGNC Symbol;Acc:VGNC:107133]	C4orf3	protein_coding	2796	8	104494290	104497289	1
ENSSSCG00000003894		4.25723	2.91037	13.6126	0.00207559	0.252683		43.8413	3.98126	0.91609	4.34593	NA	NA		CYP4B1	cytochrome P450 family 4 subfamily B member 1 [Source:VGNC Symbol;Acc:VGNC:104200]	CYP4B1	protein_coding	1683	6	164718444	164737552	-1
ENSSSCG00000001341		0.589308	6.8703	12.5407	0.00213469	0.252683		798.968	0.439194	0.160782	2.73162	0.00630243	0.221351					protein_coding	2474	7	23004631	23015536	-1
ENSSSCG00000017694		1.49583	5.32823	13.1696	0.00220254	0.252683		261.422	1.30801	0.336804	3.88361	0.000102917	0.0276258		ACACA	acetyl-CoA carboxylase alpha [Source:VGNC Symbol;Acc:VGNC:84997]	ACACA	protein_coding	9325	12	38581457	38824712	-1
ENSSSCG00000006774		-0.50389	6.22507	12.4006	0.00223377	0.252683		517.663	-0.625764	0.167609	-3.73348	0.000188855	0.0417482		PPM1J	protein phosphatase, Mg2+/Mn2+ dependent 1J [Source:VGNC Symbol;Acc:VGNC:91709]	PPM1J	protein_coding	2559	4	107723437	107728919	1
ENSSSCG00000035297		1.3532	4.80198	12.9409	0.00224924	0.252683		184.652	1.25048	0.34372	3.63808	0.000274675	0.0516115		ISG12(A)	putative ISG12(a) protein [Source:NCBI gene (formerly Entrezgene);Acc:100153902]		protein_coding	1208	7	115356517	115361538	1
ENSSSCG00000057749		0.356819	6.21806	12.3479	0.00227232	0.252683		507.851	0.232877	0.0847152	2.74894	0.00597876	0.214664		HSBP1	heat shock factor binding protein 1 [Source:NCBI gene (formerly Entrezgene);Acc:100579143]		protein_coding	7448	6	4788313	4798191	-1
ENSSSCG00000000130		0.912494	2.53642	12.336	0.00228112	0.252683		36.7777	0.799093	0.24907	3.20831	0.00133519	0.106007		CYTH4	cytohesin 4 [Source:NCBI gene (formerly Entrezgene);Acc:100240722]		protein_coding	3250	5	10489289	10521735	-1
ENSSSCG00000001398		0.480922	3.653	12.3224	0.00229124	0.252683		83.7786	0.358205	0.136851	2.61749	0.008858	0.250917			MHC class I antigen 7 [Source:NCBI gene (formerly Entrezgene);Acc:396650]		protein_coding	2081	7	23634648	23638619	-1
ENSSSCG00000023974		0.404613	4.11388	12.3025	0.00230619	0.252683		118.271	0.3183	0.116868	2.72358	0.00645786	0.222192		PHF21A	PHD finger protein 21A [Source:VGNC Symbol;Acc:VGNC:91384]	PHF21A	protein_coding	5489	2	16344322	16545272	1
ENSSSCG00000023331		0.39761	5.18187	12.2681	0.00233221	0.252683		244.923	0.258592	0.0812654	3.18207	0.00146227	0.108695			ubiquitin like 5 [Source:VGNC Symbol;Acc:VGNC:111109]		protein_coding	465	2	68706197	68708011	1
ENSSSCG00000003762		0.452177	4.77325	12.25	0.00234603	0.252683		187.331	0.341629	0.13083	2.61124	0.00902154	0.252562		ADGRL4	adhesion G protein-coupled receptor L4 [Source:VGNC Symbol;Acc:VGNC:85138]	ADGRL4	protein_coding	3640	6	134362901	134462694	1
ENSSSCG00000016261		0.6565	2.67795	12.2395	0.00235404	0.252683		41.5907	0.542458	0.191787	2.82844	0.00467761	0.197902		SP110	SP110 nuclear body protein [Source:VGNC Symbol;Acc:VGNC:96367]	SP110	protein_coding	2345	15	131169917	131226544	-1
ENSSSCG00000011615		0.346839	7.97534	12.2125	0.00237493	0.252683		1736.13	0.218057	0.107798	2.02282	0.0430915	0.471009		RAB7A	RAB7A, member RAS onco family [Source:VGNC Symbol;Acc:VGNC:98273]	RAB7A	protein_coding	4976	13	71777424	71852694	-1
ENSSSCG00000021731		0.475741	3.69948	12.169	0.00240897	0.252683		87.9335	0.383523	0.147365	2.60253	0.00925378	0.254457		WWC2	WW and C2 domain containing 2 [Source:VGNC Symbol;Acc:VGNC:96033]	WWC2	protein_coding	6534	15	44615983	44802786	1
ENSSSCG00000032144		0.507673	3.83273	12.1511	0.00242308	0.252683		95.1286	0.400822	0.163065	2.45806	0.0139692	0.302862		ZNF140	zinc finger protein 140 [Source:VGNC Symbol;Acc:VGNC:95191]	ZNF140	protein_coding	2410	14	22533916	22542728	-1
ENSSSCG00000013302		0.384805	8.51112	12.1349	0.00243601	0.252683		2505.75	0.249533	0.10433	2.39177	0.0167673	0.330479		CAT	catalase [Source:VGNC Symbol;Acc:VGNC:86208]	CAT	protein_coding	4060	2	26487653	26581452	-1
ENSSSCG00000028517		1.30053	3.76773	12.4286	0.00247303	0.252683		87.7198	1.14769	0.32311	3.55202	0.000382289	0.0629332		SC5D	sterol-C5-desaturase [Source:VGNC Symbol;Acc:VGNC:92600]	SC5D	protein_coding	2084	9	48357165	48372386	1
ENSSSCG00000011810		0.854491	6.72558	12.2777	0.00252272	0.252683		737.23	0.691364	0.281104	2.45946	0.0139148	0.302862		BCL6	BCL6 transcription repressor [Source:VGNC Symbol;Acc:VGNC:96565]	BCL6	protein_coding	3331	13	125377250	125393330	-1
ENSSSCG00000003763		0.832456	3.54199	12.0112	0.00253708	0.252683		76.0391	0.716043	0.224279	3.19264	0.00140978	0.108121		IFI44	interferon induced protein 44 [Source:NCBI gene (formerly Entrezgene);Acc:100525523]		protein_coding	2377	6	134633615	134650203	-1
ENSSSCG00000010529		1.96173	3.7574	12.6602	0.00255485	0.252683		84.7761	1.74995	0.444852	3.93379	8.36158e-05	0.0235671		SFRP5	secreted frizzled related protein 5 [Source:NCBI gene (formerly Entrezgene);Acc:100153176]		protein_coding	1761	14	109119822	109125686	-1
ENSSSCG00000039397		0.567307	4.08335	11.9824	0.00256122	0.252683		113.287	0.453198	0.147621	3.07001	0.00214055	0.138693		ETNK1	ethanolamine kinase 1 [Source:VGNC Symbol;Acc:VGNC:87806]	ETNK1	protein_coding	6845	5	50914814	50970697	-1
ENSSSCG00000004049		1.25071	3.08865	12.134	0.00256417	0.252683		53.5955	1.09319	0.325874	3.35464	0.000794697	0.0821964		ACAT2	acetyl-CoA acetyltransferase 2 [Source:VGNC Symbol;Acc:VGNC:85005]	ACAT2	protein_coding	3662	1	7598735	7612866	-1
ENSSSCG00000005478		0.357341	4.40576	11.974	0.00256834	0.252683		143.631	0.252128	0.110574	2.28018	0.0225972	0.371428		POLE3	DNA polymerase epsilon 3, accessory subunit [Source:VGNC Symbol;Acc:VGNC:103154]	POLE3	protein_coding	1010	1	254033385	254035978	-1
ENSSSCG00000026939		0.326504	5.5488	11.9474	0.00259096	0.252683		321.379	0.211986	0.110512	1.91822	0.0550834	0.517049		LMAN2L	lectin, mannose binding 2 like [Source:VGNC Symbol;Acc:VGNC:89751]	LMAN2L	protein_coding	5932	3	56879221	56906710	1
ENSSSCG00000007507		3.04851	4.60017	12.8773	0.00259736	0.252683		147.703	2.9922	0.742927	4.02759	5.63525e-05	0.0191633		PCK1	phosphoenolpyruvate carboxykinase 1 [Source:VGNC Symbol;Acc:VGNC:96469]	PCK1	protein_coding	2713	17	57930432	57936522	1
ENSSSCG00000011000		0.993312	6.05038	12.2769	0.00264702	0.255313		450.502	0.89839	0.276342	3.25101	0.00114998	0.0995033		DNAJA1	DnaJ heat shock protein family (Hsp40) member A1 [Source:VGNC Symbol;Acc:VGNC:108270]	DNAJA1	protein_coding	2298	10	33432844	33445532	-1
ENSSSCG00000055651		0.782536	7.13279	11.991	0.0027161	0.255892		954.202	0.634297	0.208778	3.03814	0.00238044	0.146371		C1S	complement C1s [Source:NCBI gene (formerly Entrezgene);Acc:397274]	C1S	protein_coding	2952	5	63670312	63708214	-1
ENSSSCG00000005030		0.54853	6.79622	11.7588	0.00275796	0.255892		760.626	0.405892	0.162378	2.49968	0.0124305	0.292249		NID2	nidogen 2 [Source:VGNC Symbol;Acc:VGNC:90743]	NID2	protein_coding	4850	1	181699106	181815167	-1
ENSSSCG00000013397		1.45277	2.14095	11.8229	0.00275917	0.255892		31.8827	1.07898	0.453003	2.38184	0.0172265	0.33283		BMAL1	aryl hydrocarbon receptor nuclear translocator like [Source:VGNC Symbol;Acc:VGNC:96796]	BMAL1	protein_coding	2848	2	45895289	45988570	-1
ENSSSCG00000026082		0.48703	5.39816	11.7378	0.00277737	0.255892		287.117	0.363489	0.15251	2.38338	0.0171546	0.33283		DNAJC3	DnaJ heat shock protein family (Hsp40) member C3 [Source:NCBI gene (formerly Entrezgene);Acc:100154166]		protein_coding	6230	11	65230162	65303834	1
ENSSSCG00000028035		0.303247	7.57619	11.7344	0.0027805	0.255892		1322.62	0.177316	0.116627	1.52037	0.128419	0.668419					protein_coding	4416	9	64526419	64554866	1
ENSSSCG00000047800		0.769564	3.02276	11.7079	0.00280513	0.255892		53.2299	0.65776	0.215063	3.05845	0.00222482	0.143329		TSPYL4	TSPY like 4 [Source:HGNC Symbol;Acc:HGNC:21559]	TSPYL4	protein_coding	5346	1	81887571	81892916	-1
ENSSSCG00000026224		0.401957	4.53719	11.7008	0.00281176	0.255892		157.669	0.303725	0.107368	2.82882	0.00467202	0.197902		ARHGAP31	Rho GTPase activating protein 31 [Source:VGNC Symbol;Acc:VGNC:85470]	ARHGAP31	protein_coding	7182	13	140839268	140948303	-1
ENSSSCG00000025049		0.5923	5.23752	11.5713	0.00293602	0.256543		257.616	0.445331	0.174193	2.55654	0.0105719	0.270878		CYBRD1	cytochrome b reductase 1 [Source:VGNC Symbol;Acc:VGNC:95948]	CYBRD1	protein_coding	4437	15	77649040	77695138	1
ENSSSCG00000057685		0.979769	4.25886	11.748	0.00294437	0.256543		126.098	0.834888	0.26599	3.1388	0.00169642	0.120286		PHLDA3	pleckstrin homology like domain family A member 3 [Source:HGNC Symbol;Acc:HGNC:8934]	PHLDA3	protein_coding	372	10	23826874	23827245	-1
ENSSSCG00000020906		0.696987	4.0299	11.5468	0.00296022	0.256543		108.795	0.587477	0.223511	2.6284	0.00857882	0.245692		GHSR	TNF superfamily member 10 [Source:NCBI gene (formerly Entrezgene);Acc:406191]	GHSR	protein_coding	4017	13	110983298	111038324	-1
ENSSSCG00000014876		0.581179	2.95776	11.5254	0.00298144	0.256543		51.1432	0.478574	0.176317	2.71429	0.0066419	0.224194		MYO7A	myosin VIIA [Source:NCBI gene (formerly Entrezgene);Acc:397373]		protein_coding	7274	9	11249075	11666296	1
ENSSSCG00000022634		0.596019	3.06216	11.5046	0.00300239	0.256543		54.0022	0.477865	0.160875	2.97041	0.002974	0.162279					protein_coding	6433	2	66478915	66513475	-1
ENSSSCG00000029212		0.52078	6.55916	11.5015	0.00300547	0.256543		646.856	0.40352	0.173206	2.32971	0.0198214	0.356153		GDE1	glycerophosphodiester phosphodiesterase 1 [Source:VGNC Symbol;Acc:VGNC:88396]	GDE1	protein_coding	1962	3	26190287	26206191	1
ENSSSCG00000021712		0.703796	4.64077	11.4891	0.0030308	0.256543		166.445	0.580703	0.200947	2.88983	0.00385445	0.182584		HERC6	HECT and RLD domain containing E3 ubiquitin protein ligase family member 6 [Source:VGNC Symbol;Acc:VGNC:88851]	HERC6	protein_coding	4571	8	130594939	130665145	-1
ENSSSCG00000016376		0.369432	5.07762	11.4737	0.0030337	0.256543		228.534	0.240535	0.0932098	2.58058	0.00986351	0.26351		PPP1R7	protein phosphatase 1 regulatory subunit 7 [Source:NCBI gene (formerly Entrezgene);Acc:100511842]	PPP1R7	protein_coding	8250	15	139917257	139941251	1
ENSSSCG00000013029		0.438077	4.32462	11.4615	0.00304615	0.256543		134.081	0.308326	0.10451	2.9502	0.00317567	0.166275		TRMT112	tRNA methyltransferase activator subunit 11-2 [Source:VGNC Symbol;Acc:VGNC:94445]	TRMT112	protein_coding	950	2	7802275	7803552	1
ENSSSCG00000005944		0.430785	4.14165	11.4565	0.00305125	0.256543		119.363	0.316418	0.137818	2.29591	0.0216812	0.365371		NDRG1	N-myc downstream regulated 1 [Source:VGNC Symbol;Acc:VGNC:98825]	NDRG1	protein_coding	2983	4	8014446	8069335	1
ENSSSCG00000038320		0.673365	5.44138	11.4912	0.00306897	0.256543		292.403	0.540687	0.181156	2.98464	0.00283909	0.16004		POR	cytochrome p450 oxidoreductase [Source:VGNC Symbol;Acc:VGNC:109477]	POR	protein_coding	2971	3	10212735	10281823	-1
ENSSSCG00000039962		0.575751	7.94017	11.4091	0.00310028	0.256764		1701.31	0.436701	0.203243	2.14866	0.0316612	0.418993		HSPB1	heat shock protein family B (small) member 1 [Source:NCBI gene (formerly Entrezgene);Acc:493184]		protein_coding	858	3	10037949	10039704	-1
ENSSSCG00000008857		1.04059	4.26367	11.5922	0.00314038	0.256764		124.885	0.907029	0.267381	3.39228	0.000693145	0.0753465		MSMO1	methylsterol monooxygenase 1 [Source:VGNC Symbol;Acc:VGNC:98941]	MSMO1	protein_coding	2711	8	43726858	43744713	-1
ENSSSCG00000009482		0.389108	4.88467	11.3622	0.00314972	0.256764		200.675	0.267178	0.1188	2.24898	0.0245139	0.380559		SPRY2	sprouty RTK signaling antagonist 2 [Source:VGNC Symbol;Acc:VGNC:93425]	SPRY2	protein_coding	2369	11	52153704	52159156	-1
ENSSSCG00000001878		0.364976	4.41356	11.3501	0.00316262	0.256764		143.863	0.256872	0.108854	2.35978	0.0182857	0.341879		PTPN9	protein tyrosine phosphatase non-receptor type 9 [Source:VGNC Symbol;Acc:VGNC:91983]	PTPN9	protein_coding	4763	7	58078389	58164405	1
ENSSSCG00000013582		0.365371	4.95585	11.3232	0.00319149	0.257257		211.649	0.252062	0.113723	2.21645	0.0266604	0.393931		XAB2	XPA binding protein 2 [Source:VGNC Symbol;Acc:VGNC:94992]	XAB2	protein_coding	3116	2	71521081	71530929	1
ENSSSCG00000000849		0.506823	7.40948	11.2541	0.00326695	0.258972		1160.42	0.366322	0.13535	2.70648	0.00680014	0.226502		HSP90B1	heat shock protein 90 beta family member 1 [Source:VGNC Symbol;Acc:VGNC:103290]	HSP90B1	protein_coding	3535	5	80511506	80530991	-1
ENSSSCG00000034102		2.93889	6.39994	12.165	0.00327176	0.258972		527.922	2.70794	0.683841	3.9599	NA	NA		DGAT2	diacylglycerol O-acyltransferase 2 [Source:NCBI gene (formerly Entrezgene);Acc:100294675]		protein_coding	3870	9	10032128	10068437	1
ENSSSCG00000012825		0.433046	6.4733	11.2235	0.00330102	0.258972		604.724	0.307672	0.123841	2.4844	0.0129769	0.296448		IKBKG	inhibitor of nuclear factor kappa B kinase regulatory subunit gamma [Source:VGNC Symbol;Acc:VGNC:89072]	IKBKG	protein_coding	4007	X	125036508	125056453	1
ENSSSCG00000026297		2.33238	3.91784	11.9461	0.00330456	0.258972		94.1761	2.05251	0.582024	3.5265	0.000421096	0.0654903		KLB	klotho beta [Source:VGNC Symbol;Acc:VGNC:89485]	KLB	protein_coding	5943	8	30653572	30691349	1
ENSSSCG00000035675		0.53834	5.25461	11.1512	0.00338307	0.260645		262.96	0.412296	0.178818	2.30567	0.0211291	0.364741		TMT1A	thiol methyltransferase 1A [Source:HGNC Symbol;Acc:HGNC:24550]	TMT1A	protein_coding	2117	AEMK02000258.1	418514	428899	-1
ENSSSCG00000001910		0.737112	5.38033	11.2502	0.00339462	0.260645		279.438	0.584966	0.193897	3.01688	0.00255387	0.151901		ISLR	immunoglobulin superfamily containing leucine rich repeat [Source:VGNC Symbol;Acc:VGNC:98052]	ISLR	protein_coding	2332	7	59349675	59352839	-1
ENSSSCG00000031311		1.08869	4.03823	11.3555	0.0034159	0.260645		109.369	0.987419	0.324594	3.04201	0.00235004	0.146371					protein_coding	1917	AEMK02000687.1	22473	38698	-1
ENSSSCG00000012625		0.668748	5.38931	11.162	0.00343281	0.260645		282.153	0.535375	0.181618	2.9478	0.00320044	0.166275		PGRMC1	progesterone receptor membrane component 1 [Source:NCBI gene (formerly Entrezgene);Acc:396946]		protein_coding	1924	X	97735244	97743423	1
ENSSSCG00000006213		0.523701	4.62919	11.0679	0.00348044	0.260645		168.707	0.397516	0.172549	2.30378	0.0212347	0.365043		ADHFE1	alcohol dehydrogenase iron containing 1 [Source:VGNC Symbol;Acc:VGNC:98730]	ADHFE1	protein_coding	3422	4	68250646	68285405	-1
ENSSSCG00000020715		0.414573	4.43223	11.0587	0.00349132	0.260645		144.633	0.287032	0.10618	2.70327	0.0068661	0.226502		GOLGA7	golgin A7 [Source:VGNC Symbol;Acc:VGNC:96059]	GOLGA7	protein_coding	2702	17	10623797	10644296	1
ENSSSCG00000008043		0.390577	5.66268	11.0462	0.00350626	0.260645		344.322	0.263113	0.097735	2.69211	0.00710021	0.22791		TRAF7	TNF receptor associated factor 7 [Source:VGNC Symbol;Acc:VGNC:94366]	TRAF7	protein_coding	3756	3	39810606	39828395	-1
ENSSSCG00000005689		0.379881	4.50358	11.0425	0.00351068	0.260645		153.287	0.271881	0.111207	2.44482	0.0144923	0.308199		FNBP1	formin binding protein 1 [Source:VGNC Symbol;Acc:VGNC:88178]	FNBP1	protein_coding	5048	1	270042369	270180188	-1
ENSSSCG00000017184		0.534747	4.74595	10.9302	0.00364835	0.269095		180.83	0.40493	0.155987	2.59592	0.00943384	0.257523		PRPSAP1	phosphoribosyl pyrophosphate synthetase associated protein 1 [Source:VGNC Symbol;Acc:VGNC:91849]	PRPSAP1	protein_coding	2020	12	5144069	5174382	1
ENSSSCG00000004803		-1.4805	10.1129	11.526	0.00370107	0.271211		7737.09	-1.57989	0.423026	-3.73473	0.000187915	0.0417482		ACTC1	actin alpha cardiac muscle 1 [Source:NCBI gene (formerly Entrezgene);Acc:100152267]		protein_coding	1471	1	136281167	136286547	1
ENSSSCG00000010992		1.51255	3.52325	11.2097	0.00376113	0.272375		72.7347	1.3562	0.385947	3.51396	0.000441481	0.0654903			aquaporin 7 [Source:NCBI gene (formerly Entrezgene);Acc:100126283]		protein_coding	6328	10	33099169	33116154	1
ENSSSCG00000021977		0.414907	4.78749	10.8384	0.00376521	0.272375		190.697	0.313177	0.13485	2.32241	0.0202108	0.361104		GPD1L	glycerol-3-phosphate dehydrogenase 1 like [Source:VGNC Symbol;Acc:VGNC:108661]	GPD1L	protein_coding	4027	13	18127088	18176666	1
ENSSSCG00000027860		0.611648	3.9389	10.8028	0.00381167	0.273363		102.263	0.488278	0.176202	2.77112	0.00558636	0.208545		ERAP2	endoplasmic reticulum aminopeptidase 2 [Source:VGNC Symbol;Acc:VGNC:87758]	ERAP2	protein_coding	7028	2	103510441	103564437	1
ENSSSCG00000021672		0.406856	5.69876	10.7592	0.00386945	0.273363		353.937	0.274121	0.122036	2.24623	0.024689	0.381226		WBP2	WW domain binding protein 2 [Source:VGNC Symbol;Acc:VGNC:94899]	WBP2	protein_coding	1859	12	5565137	5573274	1
ENSSSCG00000035619		0.885814	3.86276	10.7891	0.00390802	0.273363		95.7819	0.735159	0.248011	2.96421	0.00303457	0.162279		TMEM135	transmembrane protein 135 [Source:VGNC Symbol;Acc:VGNC:94085]	TMEM135	protein_coding	2984	9	20721991	21021130	1
ENSSSCG00000037305		0.429524	5.19532	10.6754	0.00398328	0.273363		249.845	0.318781	0.133727	2.38382	0.0171339	0.33283		TMEM33	transmembrane protein 33 [Source:VGNC Symbol;Acc:VGNC:94171]	TMEM33	protein_coding	6682	8	33012390	33036993	1
ENSSSCG00000011407		0.391114	5.49305	10.6656	0.00399678	0.273363		305.491	0.265021	0.0913637	2.90073	0.00372293	0.179126		RASSF1	Ras association domain family member 1 [Source:VGNC Symbol;Acc:VGNC:92122]	RASSF1	protein_coding	1913	13	32816156	32825226	-1
ENSSSCG00000012698		0.295544	4.53837	10.6447	0.00402576	0.273363		158.504	0.203285	0.0947873	2.14464	0.0319812	0.418993		SLC9A6	solute carrier family 9 member A6 [Source:VGNC Symbol;Acc:VGNC:93188]	SLC9A6	protein_coding	4549	X	111176495	111233099	1
ENSSSCG00000016077		0.485371	7.44666	10.6117	0.00407219	0.273363		1185.8	0.345351	0.116502	2.96433	0.00303341	0.162279		HSPD1	heat shock protein family D (Hsp60) member 1 [Source:NCBI gene (formerly Entrezgene);Acc:492279]		protein_coding	2577	15	101360094	101373526	-1
ENSSSCG00000001884		0.368994	4.44622	10.6073	0.00407839	0.273363		146.673	0.250995	0.10904	2.30185	0.0213434	0.365266		COMMD4	COMM domain containing 4 [Source:VGNC Symbol;Acc:VGNC:86888]	COMMD4	protein_coding	903	7	58276957	58283114	-1
ENSSSCG00000017799		0.344041	5.37454	10.5594	0.00414692	0.273363		284.206	0.229641	0.112303	2.04483	0.0408715	0.459452		CPD	carboxypeptidase D [Source:VGNC Symbol;Acc:VGNC:86935]	CPD	protein_coding	7837	12	46462265	46533022	1
ENSSSCG00000032215		0.680664	2.03054	10.5423	0.00417167	0.273363		25.3399	0.570252	0.240831	2.36785	0.0178919	0.33699		FOXD3	forkhead box D3 [Source:VGNC Symbol;Acc:VGNC:88201]	FOXD3	protein_coding	1446	6	149154033	149155478	-1
ENSSSCG00000031877		0.540009	3.60497	10.5035	0.00422846	0.273363		80.612	0.426333	0.166025	2.56788	0.0102323	0.267034		ABHD8	abhydrolase domain containing 8 [Source:VGNC Symbol;Acc:VGNC:96783]	ABHD8	protein_coding	2038	2	60380705	60388983	1
ENSSSCG00000004774		0.435959	7.72543	10.5004	0.00423298	0.273363		1457.62	0.323103	0.148632	2.17384	0.0297171	0.411954		IVD	isovaleryl-CoA dehydrogenase [Source:NCBI gene (formerly Entrezgene);Acc:100156047]		protein_coding	3705	1	130893984	130910586	-1
ENSSSCG00000021181		1.40742	2.9076	10.6672	0.00427445	0.273363		47.4492	1.21428	0.381542	3.18256	0.00145977	0.108695		DHCR7	7-dehydrocholesterol reductase [Source:VGNC Symbol;Acc:VGNC:97964]	DHCR7	protein_coding	2042	2	2377416	2391447	1
ENSSSCG00000040215		0.649342	2.21481	10.4662	0.00428391	0.273363		29.4693	0.546036	0.221527	2.46487	0.0137064	0.302862		TFAP4	transcription factor AP-4 [Source:VGNC Symbol;Acc:VGNC:93912]	TFAP4	protein_coding	3684	3	38050308	38060817	1
ENSSSCG00000024325		3.06539	4.18159	11.0695	0.00446727	0.273363		109.949	2.90759	0.751775	3.86764	0.000109895	0.0281581		SGK2	serum/glucocorticoid regulated kinase 2 [Source:VGNC Symbol;Acc:VGNC:95597]	SGK2	protein_coding	4894	17	46188265	46208804	1
ENSSSCG00000012284		0.688409	2.29879	10.3447	0.00447012	0.273363		31.2085	0.581633	0.207102	2.80843	0.00497831	0.198449		ZNF182	zinc finger protein 182 [Source:VGNC Symbol;Acc:VGNC:95199]	ZNF182	protein_coding	3496	X	42444230	42473285	-1
ENSSSCG00000029160		1.5015	8.3257	10.9198	0.00448617	0.273363		2227.88	1.37531	0.467982	2.93881	0.00329472	0.168196					protein_coding	2473	7	23914891	23928175	1
ENSSSCG00000036564		0.335609	4.53186	10.3208	0.00450767	0.273363		157.252	0.241403	0.094408	2.55701	0.0105575	0.270878		ZNF740	zinc finger protein 740 [Source:VGNC Symbol;Acc:VGNC:95298]	ZNF740	protein_coding	4526	5	18409438	18418985	1
ENSSSCG00000006063		0.342172	7.73269	10.3059	0.00453144	0.273363		1461.56	0.205618	0.108109	1.90195	0.0571779	0.523659			poly(A) binding protein cytoplasmic 1 [Source:VGNC Symbol;Acc:VGNC:98829]		protein_coding	2853	4	36209164	36228073	1
ENSSSCG00000007985		0.585686	3.58887	10.2898	0.00455716	0.273363		80.8167	0.482127	0.171753	2.80709	0.00499907	0.198449		PGAP6	post-GPI attachment to proteins 6 [Source:VGNC Symbol;Acc:VGNC:98183]	PGAP6	protein_coding	3558	3	41318889	41330273	1
ENSSSCG00000003153		0.390574	8.43934	10.2863	0.00456274	0.273363		2388.84	0.254722	0.12656	2.01265	0.044151	0.474596		FTL	ferritin light chain [Source:NCBI gene (formerly Entrezgene);Acc:397035]		protein_coding	879	6	54231172	54232750	1
ENSSSCG00000010908		0.797227	3.26106	10.2805	0.0045721	0.273363		62.1674	0.68667	0.239122	2.87163	0.00408357	0.186919		PTPRC	protein tyrosine phosphatase receptor type C [Source:VGNC Symbol;Acc:VGNC:108280]	PTPRC	protein_coding	3687	10	21560073	21601308	1
ENSSSCG00000003561		0.381763	4.30763	10.2604	0.00460455	0.273363		134.445	0.285788	0.129396	2.20863	0.0272003	0.396709		ZDHHC18	zinc finger DHHC-type palmitoyltransferase 18 [Source:VGNC Symbol;Acc:VGNC:95120]	ZDHHC18	protein_coding	3026	6	84153838	84182305	1
ENSSSCG00000038255		-0.506274	6.06097	10.2506	0.00462049	0.273363		457.661	-0.616364	0.153614	-4.01241	6.01024e-05	0.0191633		ART1	ADP-ribosyltransferase 1 [Source:VGNC Symbol;Acc:VGNC:85551]	ART1	protein_coding	3206	9	6431021	6443603	-1
ENSSSCG00000009932		0.766791	2.78673	10.2397	0.00463814	0.273363		43.682	0.639483	0.216686	2.95119	0.0031655	0.166275		MMAB	metabolism of cobalamin associated B [Source:VGNC Symbol;Acc:VGNC:96743]	MMAB	protein_coding	3746	14	41357637	41373205	1
ENSSSCG00000001422		1.13915	2.87289	10.3019	0.00463951	0.273363		47.3101	1.01613	0.354891	2.86321	0.00419374	0.188322		C2	complement C2 [Source:NCBI gene (formerly Entrezgene);Acc:448981]		protein_coding	2759	7	23995982	24033930	1
ENSSSCG00000003707		0.676496	3.61727	10.2214	0.00466823	0.273363		80.5313	0.562807	0.195786	2.8746	0.00404539	0.186917		NPC1	NPC intracellular cholesterol transporter 1 [Source:NCBI gene (formerly Entrezgene);Acc:397591]		protein_coding	5133	6	108402879	108450990	-1
ENSSSCG00000015120		-0.516112	6.85786	10.191	0.00471851	0.273363		806.865	-0.623092	0.185485	-3.35926	0.000781511	0.0821964		USP2	ubiquitin specific peptidase 2 [Source:VGNC Symbol;Acc:VGNC:94751]	USP2	protein_coding	3077	9	46563482	46590392	-1
ENSSSCG00000012890		0.632729	4.27837	10.1903	0.00471972	0.273363		131.094	0.498141	0.208762	2.38617	0.0170248	0.33283		TCIRG1	T cell immune regulator 1, ATPase H+ transporting V0 subunit a3 [Source:VGNC Symbol;Acc:VGNC:93828]	TCIRG1	protein_coding	6020	2	4844637	4860498	-1
ENSSSCG00000022866		0.323599	5.81206	10.1801	0.00473687	0.273363		386.875	0.201551	0.123267	1.63507	0.102033	0.622125		NXF1	nuclear RNA export factor 1 [Source:VGNC Symbol;Acc:VGNC:90993]	NXF1	protein_coding	2759	2	8969581	8981984	1
ENSSSCG00000010757		0.305246	5.11278	10.1729	0.00474878	0.273363		236.025	0.190821	0.0934911	2.04106	0.0412447	0.462142		EBF3	EBF transcription factor 3 [Source:VGNC Symbol;Acc:VGNC:87527]	EBF3	protein_coding	6623	14	138819848	138935462	-1
ENSSSCG00000015324		0.532575	6.09045	10.1689	0.00475557	0.273363		461.931	0.394886	0.149497	2.64143	0.00825561	0.243095		GNG11	G protein subunit gamma 11 [Source:HGNC Symbol;Acc:HGNC:4403]	GNG11	protein_coding	1072	9	73721322	73726222	1
ENSSSCG00000061033		0.575838	2.62743	10.1676	0.00475774	0.273363		40.4257	0.47306	0.188518	2.50936	0.0120949	0.291137		SMAGP	small cell adhesion glycoprotein [Source:HGNC Symbol;Acc:HGNC:26918]	SMAGP	protein_coding	5350	AEMK02000258.1	139134	162666	1
ENSSSCG00000028157		0.675568	2.15207	10.1601	0.00477032	0.273363		27.7425	0.562632	0.212808	2.64384	0.00819712	0.243095		CASP8	caspase 8 [Source:VGNC Symbol;Acc:VGNC:95639]	CASP8	protein_coding	3054	15	104923953	104948468	1
ENSSSCG00000008398		0.338243	5.34238	10.1279	0.00482508	0.273363		276.058	0.209633	0.10375	2.02057	0.0433247	0.47147		PPP4R3B	protein phosphatase 4 regulatory subunit 3B [Source:NCBI gene (formerly Entrezgene);Acc:100512224]		protein_coding	5077	3	85650068	85711120	1
ENSSSCG00000038304		0.268115	5.12701	10.0788	0.00490969	0.273363		239.623	0.16225	0.0923832	1.75627	0.0790421	0.575092			RNA binding motif protein 4B [Source:NCBI gene (formerly Entrezgene);Acc:100144418]		protein_coding	2113	2	5745455	5758170	1
ENSSSCG00000025303		0.329734	5.6983	10.068	0.00492857	0.273363		355.671	0.210669	0.106149	1.98465	0.0471831	0.49027		FAM50A	family with sequence similarity 50 member A [Source:VGNC Symbol;Acc:VGNC:87972]	FAM50A	protein_coding	1638	X	124967510	124973483	1
ENSSSCG00000000672		1.20594	2.93503	10.1942	0.00493776	0.273363		47.2686	1.07251	0.340197	3.1526	0.00161826	0.11547		CLSTN3	calsyntenin 3 [Source:VGNC Symbol;Acc:VGNC:86786]	CLSTN3	protein_coding	3869	5	63572065	63599525	-1
ENSSSCG00000042259		0.407783	4.5873	10.0456	0.00496802	0.273363		163.797	0.293251	0.132705	2.2098	0.0271189	0.396709		ABHD14B	abhydrolase domain containing 14B [Source:HGNC Symbol;Acc:HGNC:28235]	ABHD14B	protein_coding	1284	13	34101748	34104696	-1
ENSSSCG00000007998		0.766629	2.5035	10.0331	0.00499002	0.273363		37.03	0.651445	0.263233	2.47478	0.0133319	0.30116		RHBDL1	rhomboid like 1 [Source:VGNC Symbol;Acc:VGNC:92277]	RHBDL1	protein_coding	1566	3	41096884	41099587	-1
ENSSSCG00000005273		0.615441	3.86212	10.0328	0.00499065	0.273363		96.4798	0.484184	0.181508	2.66757	0.00764027	0.234699		OSTF1	osteoclast stimulating factor 1 [Source:NCBI gene (formerly Entrezgene);Acc:397066]		protein_coding	1669	1	228142041	228197035	1
ENSSSCG00000013418		0.674121	6.77475	10.1302	0.00499867	0.273363		753.768	0.530825	0.225695	2.35196	0.0186749	0.346585		CFD	complement factor D [Source:NCBI gene (formerly Entrezgene);Acc:396877]		protein_coding	1098	2	77509795	77511974	-1
ENSSSCG00000027956		0.49053	3.9394	10.0064	0.00503766	0.273363		104.139	0.386109	0.155305	2.48613	0.0129139	0.296448		SSH3	slingshot protein phosphatase 3 [Source:VGNC Symbol;Acc:VGNC:93487]	SSH3	protein_coding	3920	2	5185503	5193155	-1
ENSSSCG00000061957		0.556447	8.32506	10.0035	0.00504726	0.273363		2203.22	0.403757	0.183825	2.19642	0.0280618	0.401993			CD36 molecule [Source:NCBI gene (formerly Entrezgene);Acc:733702]		protein_coding	5528	9	99687536	99782169	-1
ENSSSCG00000022961		0.947589	3.69681	10.0275	0.00516373	0.273363		84.9243	0.782942	0.272861	2.86938	0.00411272	0.186919		CLMP	CXADR like membrane protein [Source:VGNC Symbol;Acc:VGNC:86770]	CLMP	protein_coding	4398	9	49989767	50093417	-1
ENSSSCG00000011239		0.472623	3.95381	9.92495	0.00518605	0.273363		104.928	0.375064	0.134139	2.79607	0.00517274	0.202491		TRANK1	tetratricopeptide repeat and ankyrin repeat containing 1 [Source:VGNC Symbol;Acc:VGNC:94370]	TRANK1	protein_coding	10243	13	21938966	22023156	1
ENSSSCG00000032450		0.582701	3.80391	9.89792	0.00523636	0.273363		92.3381	0.473017	0.188073	2.51508	0.0119006	0.290456		LYRM9	LYR motif containing 9 [Source:VGNC Symbol;Acc:VGNC:99011]	LYRM9	protein_coding	2642	12	44271524	44289612	-1
ENSSSCG00000012126		0.734425	3.94212	9.89357	0.00524908	0.273363		102.06	0.593446	0.213504	2.77955	0.00544341	0.207634			glycoprotein M6B [Source:VGNC Symbol;Acc:VGNC:103953]		protein_coding	3810	X	10430301	10582354	-1
ENSSSCG00000029615		0.397171	4.18055	9.88637	0.00525803	0.273363		120.838	0.279026	0.113339	2.46188	0.0138211	0.302862		VAMP7	vesicle associated membrane protein 7 [Source:VGNC Symbol;Acc:VGNC:94796]	VAMP7	protein_coding	2643	X	125863292	125917225	1
ENSSSCG00000027266		2.89518	2.48369	10.4069	0.005266	0.273363		32.2541	2.68731	0.792361	3.39152	0.000695054	0.0753465		PNPLA3	patatin like phospholipase domain containing 3 [Source:VGNC Symbol;Acc:VGNC:103312]	PNPLA3	protein_coding	2532	5	5075622	5092515	-1
ENSSSCG00000023666		0.478884	6.66469	9.86306	0.00530205	0.273363		689.224	0.347181	0.124137	2.79675	0.00516187	0.202491		CTSB	cathepsin B [Source:VGNC Symbol;Acc:VGNC:87074]	CTSB	protein_coding	4549	14	15011711	15033877	-1
ENSSSCG00000006487		0.315979	7.16606	9.85603	0.00531541	0.273363		984.171	0.19162	0.0855186	2.24068	0.025047	0.381226		CCT3	chaperonin containing TCP1 subunit 3 [Source:NCBI gene (formerly Entrezgene);Acc:100154317]		protein_coding	3862	4	93733918	93753340	1
ENSSSCG00000031728		-1.06918	6.7874	10.2274	0.00532295	0.273363		780.948	-1.20459	0.348876	-3.45278	0.000554834	0.0695022		ABRA	actin binding Rho activating protein [Source:NCBI gene (formerly Entrezgene);Acc:100154546]		protein_coding	3025	4	30712238	30721193	1
ENSSSCG00000014565		0.756297	4.97873	9.95627	0.00532616	0.273363		214.893	0.594656	0.251046	2.36872	0.01785	0.33699					protein_coding	1605	2	152485	154724	1
ENSSSCG00000011641		0.479149	4.12958	9.84475	0.00533692	0.273363		117.763	0.363348	0.150393	2.416	0.0156923	0.319918		SLCO2A1	solute carrier organic anion transporter family member 2A1 [Source:NCBI gene (formerly Entrezgene);Acc:100144510]		protein_coding	4130	13	75106607	75190022	-1
ENSSSCG00000005724		0.397137	5.05401	9.83123	0.00536284	0.273363		224.096	0.261152	0.0910513	2.86819	0.00412833	0.186919		SETX	senataxin [Source:VGNC Symbol;Acc:VGNC:92766]	SETX	protein_coding	8552	1	272095358	272170747	-1
ENSSSCG00000039663		0.350802	4.77244	9.82884	0.00536743	0.273363		185.891	0.238672	0.122913	1.9418	0.0521619	0.508623		TWSG1	twisted gastrulation BMP signaling modulator 1 [Source:VGNC Symbol;Acc:VGNC:94598]	TWSG1	protein_coding	4136	6	98625505	98678258	-1
ENSSSCG00000016078		0.314116	6.78175	9.82233	0.00537998	0.273363		756.891	0.188162	0.113189	1.66237	0.0964385	0.613225		HSPE1	heat shock protein family E (Hsp10) member 1 [Source:NCBI gene (formerly Entrezgene);Acc:397575]		protein_coding	993	15	101373976	101376144	1
ENSSSCG00000011557		2.58741	4.13348	10.4667	0.00538018	0.273363		107.887	2.34378	0.658608	3.55869	0.00037271	0.0627154		CIDEC	cell death inducing DFFA like effector c [Source:VGNC Symbol;Acc:VGNC:86700]	CIDEC	protein_coding	1277	13	66141839	66149703	-1
ENSSSCG00000005845		0.731345	2.49966	9.81668	0.00539088	0.273363		36.4987	0.611678	0.257384	2.37652	0.0174766	0.334205		TOR4A	torsin family 4 member A [Source:VGNC Symbol;Acc:VGNC:94321]	TOR4A	protein_coding	1600	AEMK02000682.1	642503	644816	-1
ENSSSCG00000042572		0.319223	5.16888	9.80898	0.00540578	0.273363		243.651	0.184137	0.0779313	2.36281	0.0181369	0.339659		IMP3	IMP U3 small nucleolar ribonucleoprotein 3 [Source:NCBI gene (formerly Entrezgene);Acc:100151831]		protein_coding	1129	7	58023368	58024496	1
ENSSSCG00000057418		0.614467	3.3599	9.79475	0.00543345	0.273363		67.189	0.500497	0.175598	2.85024	0.00436864	0.193906		PPP1R3E	protein phosphatase 1 regulatory subunit 3E [Source:HGNC Symbol;Acc:HGNC:14943]	PPP1R3E	protein_coding	3342	7	75776720	75780649	1
ENSSSCG00000054762		0.513479	3.95906	9.78652	0.00544952	0.273363		104.272	0.40432	0.179292	2.2551	0.0241271	0.378261					lncRNA	4456	1	21437900	21442355	1
ENSSSCG00000015603		0.454343	4.95207	9.78283	0.00545676	0.273363		208.463	0.326979	0.131619	2.48428	0.0129814	0.296448		LPGAT1	lysophosphatidylglycerol acyltransferase 1 [Source:VGNC Symbol;Acc:VGNC:89792]	LPGAT1	protein_coding	5625	9	131426119	131504473	1
ENSSSCG00000031450		0.530387	6.28458	9.78234	0.00545773	0.273363		533.758	0.401528	0.183442	2.18885	0.0286077	0.404501		MLYCD	malonyl-CoA decarboxylase [Source:VGNC Symbol;Acc:VGNC:98129]	MLYCD	protein_coding	3941	6	4681664	4698661	-1
ENSSSCG00000011679		0.4534	3.28204	9.77661	0.00546896	0.273363		64.1644	0.340255	0.147916	2.30032	0.0214303	0.365266		ATR	ATR serine/threonine kinase [Source:VGNC Symbol;Acc:VGNC:85684]	ATR	protein_coding	9018	13	83174824	83289989	-1
ENSSSCG00000036758		0.901998	3.24728	9.79731	0.00547752	0.273363		61.5837	0.758575	0.281679	2.69305	0.00708018	0.22791		HSPA12A	heat shock protein family A (Hsp70) member 12A [Source:VGNC Symbol;Acc:VGNC:96684]	HSPA12A	protein_coding	5773	14	126851903	127037257	-1
ENSSSCG00000006512		0.656096	6.36632	9.84169	0.00551027	0.273363		554.475	0.525159	0.176831	2.96983	0.00297962	0.162279		FDPS	farnesyl diphosphate synthase [Source:VGNC Symbol;Acc:VGNC:88077]	FDPS	protein_coding	1428	4	94500141	94518408	-1
ENSSSCG00000012654		0.531982	4.86462	9.74796	0.00552555	0.273363		199.928	0.405301	0.195376	2.07446	0.0380363	0.446074					protein_coding	2850	X	106478610	106500381	1
ENSSSCG00000008096		-0.55928	4.56734	9.74166	0.00553809	0.273363		162.973	-0.66579	0.188939	-3.52383	0.000425352	0.0654903		ZC3H6	zinc finger CCCH-type containing 6 [Source:VGNC Symbol;Acc:VGNC:95098]	ZC3H6	protein_coding	5314	3	44085397	44148494	-1
ENSSSCG00000014780		0.570239	3.17755	9.73011	0.00556114	0.273363		59.5353	0.462339	0.169353	2.73004	0.00633273	0.221724		TRIM21	tripartite motif containing 21 [Source:VGNC Symbol;Acc:VGNC:94398]	TRIM21	protein_coding	3208	9	5782200	5791577	1
ENSSSCG00000012840		0.409567	7.16687	9.70872	0.00560414	0.273363		983.442	0.277779	0.115924	2.39621	0.0165656	0.329526		CD151	CD151 molecule [Source:VGNC Symbol;Acc:VGNC:96613]	CD151	protein_coding	1687	2	525051	529565	1
ENSSSCG00000036387		0.720145	3.28659	9.69621	0.00562946	0.273363		63.9406	0.618842	0.246736	2.50811	0.0121379	0.291137		ATPSCKMT	ATP synthase c subunit lysine N-methyltransferase [Source:VGNC Symbol;Acc:VGNC:85683]	ATPSCKMT	protein_coding	3774	16	72223534	72242064	1
ENSSSCG00000035790		0.441982	5.35985	9.69085	0.00564035	0.273363		279.206	0.307931	0.145786	2.1122	0.034669	0.435254		BTG1	BTG anti-proliferation factor 1 [Source:NCBI gene (formerly Entrezgene);Acc:100101473]		protein_coding	932	5	90815202	90817142	1
ENSSSCG00000004039		1.15343	2.4391	9.70944	0.00568159	0.273363		34.2609	0.98778	0.358664	2.75405	0.00588628	0.212892		SLC22A3	solute carrier family 22 member 3 [Source:VGNC Symbol;Acc:VGNC:92980]	SLC22A3	protein_coding	3774	1	7110074	7207401	-1
ENSSSCG00000007968		0.370449	6.45792	9.66971	0.0056835	0.273363		602.766	0.243453	0.125266	1.94349	0.0519569	0.508033		RHBDF1	rhomboid 5 homolog 1 [Source:VGNC Symbol;Acc:VGNC:92275]	RHBDF1	protein_coding	2883	3	41560915	41567593	1
ENSSSCG00000024174		0.497734	3.40109	9.66773	0.00568756	0.273363		72.3884	0.427321	0.147164	2.90372	0.00368761	0.179126		TGIF1	TGFB induced factor homeobox 1 [Source:VGNC Symbol;Acc:VGNC:93935]	TGIF1	protein_coding	1810	6	103226402	103234610	-1
ENSSSCG00000059879		1.22876	3.18048	9.83362	0.00569317	0.273363		57.8824	1.05352	0.358071	2.94222	0.00325871	0.167757		SLC2A1	solute carrier family 2 member 1 [Source:HGNC Symbol;Acc:HGNC:11005]	SLC2A1	protein_coding	2260	6	168535440	168560867	1
ENSSSCG00000040507		-0.31924	10.9096	9.6347	0.00575579	0.273363		13506.2	-0.452351	0.145129	-3.11689	0.00182769	0.128784		PDLIM7	PDZ and LIM domain 7 [Source:VGNC Symbol;Acc:VGNC:91285]	PDLIM7	protein_coding	2010	2	80452706	80472658	1
ENSSSCG00000007732		0.259143	6.54595	9.61709	0.00579254	0.273363		643.875	0.141869	0.0991762	1.43048	0.15258	0.701126		SBDS	SBDS ribosome maturation factor [Source:NCBI gene (formerly Entrezgene);Acc:100516003]		protein_coding	2531	3	16161580	16169453	1
ENSSSCG00000009334		1.17097	4.80483	9.96025	0.00579782	0.273363		190.097	1.02853	0.349513	2.94276	0.00325296	0.167757		HSPH1	heat shock protein family H (Hsp110) member 1 [Source:NCBI gene (formerly Entrezgene);Acc:100048931]	HSPH1	protein_coding	3511	11	7733878	7759576	-1
ENSSSCG00000028492		0.567732	3.32999	9.58805	0.00585373	0.273363		66.1069	0.458324	0.193633	2.36697	0.0179346	0.33699		C4orf46	chromosome 8 C4orf46 homolog [Source:VGNC Symbol;Acc:VGNC:86081]	C4orf46	protein_coding	2616	8	47604752	47608599	-1
ENSSSCG00000010332		0.553411	4.9818	9.58797	0.0058539	0.273363		216.18	0.413649	0.184621	2.24052	0.0250569	0.381226		PLAC9	placenta associated 9 [Source:NCBI gene (formerly Entrezgene);Acc:100155282]		protein_coding	2429	14	81889284	81901817	-1
ENSSSCG00000013600		0.294816	6.48746	9.57611	0.00587909	0.273363		614.561	0.164837	0.0833038	1.97874	0.0478448	0.493494		RAB11B	RAB11B, member RAS oncogene family [Source:NCBI gene (formerly Entrezgene);Acc:100513782]		protein_coding	1676	2	70884462	70896172	-1
ENSSSCG00000001008		0.416787	4.72043	9.53246	0.00597283	0.273363		178.221	0.292544	0.140698	2.07924	0.0375957	0.444594		BPHL	biphenyl hydrolase like [Source:NCBI gene (formerly Entrezgene);Acc:100154272]		protein_coding	1496	7	1882720	1909854	1
ENSSSCG00000011630		2.47751	3.26501	10.0449	0.00599155	0.273363		58.3403	2.18625	0.665833	3.28348	0.00102534	0.0950279		ACKR4	atypical chemokine receptor 4 [Source:NCBI gene (formerly Entrezgene);Acc:100037292]		protein_coding	1842	13	73772392	73777805	1
ENSSSCG00000017759		2.13098	5.09996	10.1247	0.00600831	0.273363		217.079	1.94602	0.568836	3.42107	0.000623763	0.0720061		ALDOC	aldolase, fructose-bisphosphate C [Source:VGNC Symbol;Acc:VGNC:85246]	ALDOC	protein_coding	2505	12	44822780	44827597	-1
ENSSSCG00000017617		0.706623	5.6038	9.61917	0.00604231	0.273363		325.881	0.550238	0.200956	2.7381	0.00617959	0.219084		SCPEP1	serine carboxypeptidase 1 [Source:VGNC Symbol;Acc:VGNC:92645]	SCPEP1	protein_coding	1844	12	33265562	33298142	1
ENSSSCG00000028228		0.304449	6.3184	9.49053	0.00606448	0.273363		547.229	0.177549	0.0941331	1.88615	0.0592745	0.533003		XPO1	exportin 1 [Source:VGNC Symbol;Acc:VGNC:95003]	XPO1	protein_coding	4585	3	80255146	80300327	1
ENSSSCG00000007710		1.42619	3.1265	9.73428	0.00608987	0.273363		55.2863	1.23676	0.39933	3.09708	0.00195438	0.132733		MLXIPL	MLX interacting protein like [Source:VGNC Symbol;Acc:VGNC:90263]	MLXIPL	protein_coding	3376	3	10898670	10934048	-1
ENSSSCG00000060530		0.644908	6.58344	9.55901	0.00609327	0.273363		655.135	0.497298	0.203435	2.4445	0.0145051	0.308199		C1R	complement C1r [Source:HGNC Symbol;Acc:HGNC:1246]	C1R	protein_coding	3173	5	63643374	63655143	1
ENSSSCG00000053663		0.915381	2.18447	9.46626	0.00611824	0.273363		28.3182	0.782396	0.295151	2.65083	0.00802935	0.240114					lncRNA	3415	9	11165600	11169014	1
ENSSSCG00000037566		0.518254	3.6312	9.46551	0.00611991	0.273363		82.6984	0.41245	0.18386	2.24328	0.0248785	0.381226					protein_coding	2138	6	88704562	88712853	-1
ENSSSCG00000060622		0.818482	3.36515	9.46224	0.00613113	0.273363		68.9628	0.684461	0.26822	2.55186	0.0107148	0.271459					protein_coding	774	2	124097	125493	1
ENSSSCG00000005665		1.1478	2.56658	9.49658	0.00615881	0.273363		36.7984	1.01698	0.358822	2.83421	0.00459398	0.197902		PHYHD1	phytanoyl-CoA dioxygenase domain containing 1 [Source:VGNC Symbol;Acc:VGNC:107165]	PHYHD1	protein_coding	1263	1	269242734	269254670	1
ENSSSCG00000025686		0.90421	2.17981	9.41766	0.00622751	0.273363		28.9233	0.804298	0.301922	2.66393	0.00772337	0.234699		KMO	kynurenine 3-monooxygenase [Source:NCBI gene (formerly Entrezgene);Acc:397148]		protein_coding	2847	10	12434769	12490409	1
ENSSSCG00000006889		0.383852	5.47028	9.39352	0.00628257	0.273363		299.686	0.253481	0.114592	2.21202	0.026965	0.395323		ARHGAP29	Rho GTPase activating protein 29 [Source:VGNC Symbol;Acc:VGNC:85468]	ARHGAP29	protein_coding	5792	4	123085922	123158928	1
ENSSSCG00000008073		0.991235	3.82817	9.52195	0.00630278	0.273363		95.0973	0.824512	0.298413	2.76299	0.00572739	0.211547		OMD	osteomodulin [Source:VGNC Symbol;Acc:VGNC:91040]	OMD	protein_coding	5452	3	42142658	42154583	-1
ENSSSCG00000027746		0.403547	7.78853	9.38049	0.00631253	0.273363		1510.2	0.27208	0.0964625	2.82058	0.00479369	0.197902					protein_coding	1462	8	4120796	4122908	-1
ENSSSCG00000011357		0.461201	5.11908	9.3787	0.00631666	0.273363		235.293	0.340692	0.130887	2.60296	0.00924239	0.254457		SHISA5	shisa family member 5 [Source:VGNC Symbol;Acc:VGNC:92847]	SHISA5	protein_coding	1857	13	31180846	31205731	-1
ENSSSCG00000005627		-0.305678	10.8562	9.37021	0.00633628	0.273363		12975.2	-0.438089	0.134445	-3.2585	0.00112003	0.0992583		AK1	adenylate kinase 1 [Source:VGNC Symbol;Acc:VGNC:97875]	AK1	protein_coding	1749	1	268355033	268365598	-1
ENSSSCG00000027629		0.465622	4.81853	9.36705	0.00634361	0.273363		191.324	0.337315	0.163207	2.06679	0.0387536	0.448571		CDIPT	CDP-diacylglycerol--inositol 3-phosphatidyltransferase [Source:VGNC Symbol;Acc:VGNC:86494]	CDIPT	protein_coding	4588	3	18084549	18091798	-1
ENSSSCG00000044078		0.337512	5.05639	9.35401	0.00637392	0.273363		225.732	0.216293	0.0904801	2.3905	0.0168255	0.331049		ING4	inhibitor of growth family member 4 [Source:VGNC Symbol;Acc:VGNC:109554]	ING4	protein_coding	1905	5	64027855	64036773	1
ENSSSCG00000023820		0.330527	4.80345	9.35276	0.00637681	0.273363		189.269	0.212038	0.0935424	2.26675	0.0234052	0.375486		ZMIZ2	zinc finger MIZ-type containing 2 [Source:VGNC Symbol;Acc:VGNC:95179]	ZMIZ2	protein_coding	6651	18	50579655	50598562	-1
ENSSSCG00000017754		0.95347	4.09561	9.50476	0.00638573	0.273363		111.434	0.854214	0.287076	2.97557	0.00292444	0.162279			galectin 9 [Source:NCBI gene (formerly Entrezgene);Acc:396972]		protein_coding	6662	12	44140471	44173634	1
ENSSSCG00000036724		0.622941	7.89228	9.39514	0.00641555	0.273363		1629.89	0.497574	0.222556	2.23573	0.0253695	0.382374		CRYAB	crystallin alpha B [Source:VGNC Symbol;Acc:VGNC:87013]	CRYAB	protein_coding	1135	9	39638506	39643530	-1
ENSSSCG00000012141		2.5959	2.6063	9.77811	0.00641681	0.273363		35.8924	2.31316	0.715624	3.23237	0.00122768	0.10329			carbonic anhydrase 5B [Source:VGNC Symbol;Acc:VGNC:86102]		protein_coding	3509	X	12295446	12332275	1
ENSSSCG00000001064		-0.407105	7.77074	9.32399	0.00644428	0.273363		1506.3	-0.530221	0.114995	-4.61081	4.01099e-06	0.00226099		GMPR	guanosine monophosphate reductase [Source:VGNC Symbol;Acc:VGNC:88514]	GMPR	protein_coding	6588	7	12254388	12299531	1
ENSSSCG00000011394		0.337607	5.04487	9.32058	0.00645234	0.273363		223.71	0.211209	0.0976134	2.16373	0.0304854	0.414088		RBM6	RNA binding motif protein 6 [Source:VGNC Symbol;Acc:VGNC:92161]	RBM6	protein_coding	3631	13	32444963	32569815	1
ENSSSCG00000008648		1.18469	2.85302	9.42772	0.00645927	0.273363		46.2605	1.09987	0.384297	2.86202	0.00420944	0.188322		RSAD2	radical S-adenosyl methionine domain containing 2 [Source:NCBI gene (formerly Entrezgene);Acc:396752]		protein_coding	2766	3	128877186	128897815	-1
ENSSSCG00000029388		0.440936	5.30751	9.31145	0.00647394	0.273363		268.799	0.309022	0.136913	2.25706	0.0240042	0.378261		PDE2A	phosphodiesterase 2A [Source:VGNC Symbol;Acc:VGNC:91251]	PDE2A	protein_coding	4565	9	7136644	7227964	-1
ENSSSCG00000040673		0.658855	3.25403	9.28309	0.00654156	0.273363		63.8544	0.534146	0.228349	2.33916	0.0193271	0.350866		TMEM140	transmembrane protein 140 [Source:VGNC Symbol;Acc:VGNC:94088]	TMEM140	protein_coding	2212	18	14133374	14148618	-1
ENSSSCG00000012317		0.64432	2.22763	9.27846	0.00655267	0.273363		29.667	0.528213	0.214062	2.46756	0.0136036	0.302563		GSPT2	G1 to S phase transition 2 [Source:VGNC Symbol;Acc:VGNC:110571]	GSPT2	protein_coding	2457	X	45193338	45195901	-1
ENSSSCG00000057266		0.482309	4.73693	9.27796	0.00655389	0.273363		178.213	0.346977	0.129471	2.67997	0.00736298	0.232037		DDT	D-dopachrome tautomerase [Source:NCBI gene (formerly Entrezgene);Acc:100155535]		protein_coding	715	14	49790804	49793357	-1
ENSSSCG00000002535		0.438942	9.51621	9.27094	0.00657078	0.273363		5046.44	0.309628	0.161805	1.91359	0.0556728	0.517049		HSP90AA1	heat shock protein 90 alpha family class A member 1 [Source:NCBI gene (formerly Entrezgene);Acc:397028]		protein_coding	3096	AEMK02000452.1	916829	922669	-1
ENSSSCG00000011299		0.758914	6.84612	9.42992	0.0065888	0.273363		780.438	0.586139	0.230465	2.54329	0.0109816	0.276894		CLEC3B	C-type lectin domain family 3 member B [Source:VGNC Symbol;Acc:VGNC:86754]	CLEC3B	protein_coding	820	13	28219500	28229096	1
ENSSSCG00000043051		0.499737	2.96535	9.24339	0.00663756	0.273383		51.5229	0.397072	0.171187	2.31952	0.020367	0.362173					protein_coding	5105	5	9343965	9358130	-1
ENSSSCG00000009074		-0.576478	3.63744	9.22112	0.00669211	0.273383		85.2083	-0.70404	0.21442	-3.28346	0.00102541	0.0950279		ABHD18	abhydrolase domain containing 18 [Source:VGNC Symbol;Acc:VGNC:84979]	ABHD18	protein_coding	4803	8	96887464	96924927	-1
ENSSSCG00000009534		0.492426	4.72519	9.21408	0.00670944	0.273383		180.051	0.373621	0.174115	2.14583	0.0318868	0.418993		BIVM	basic, immunoglobulin-like variable motif containing [Source:VGNC Symbol;Acc:VGNC:109180]	BIVM	protein_coding	3477	11	71110857	71138863	1
ENSSSCG00000004414		0.350652	6.94313	9.20403	0.00673429	0.273383		844.627	0.224117	0.0930684	2.40809	0.0160362	0.322268		CD164	CD164 molecule [Source:VGNC Symbol;Acc:VGNC:109374]	CD164	protein_coding	3141	1	75441575	75458145	-1
ENSSSCG00000031072		0.549561	2.43513	9.19739	0.00675077	0.273383		34.4447	0.436676	0.182831	2.38842	0.0169211	0.33235		ZNF514	zinc finger protein 514 [Source:VGNC Symbol;Acc:VGNC:95255]	ZNF514	protein_coding	5391	3	46111102	46125718	1
ENSSSCG00000028186		0.458604	4.2521	9.19583	0.00675466	0.273383		128.025	0.341381	0.139689	2.44386	0.0145311	0.308199		FBXL19	F-box and leucine rich repeat protein 19 [Source:VGNC Symbol;Acc:VGNC:98004]	FBXL19	protein_coding	5208	3	17497488	17521445	-1
ENSSSCG00000020915		0.398337	5.99378	9.19413	0.00675887	0.273383		436.119	0.267553	0.132857	2.01385	0.0440252	0.474596		P4HA2	prolyl 4-hydroxylase subunit alpha 2 [Source:VGNC Symbol;Acc:VGNC:91133]	P4HA2	protein_coding	2951	2	134502212	134595430	-1
ENSSSCG00000016027		0.31617	4.4439	9.18405	0.006784	0.273419		147.863	0.217387	0.10057	2.16155	0.0306528	0.414364		ITGAV	integrin subunit alpha V [Source:VGNC Symbol;Acc:VGNC:96380]	ITGAV	protein_coding	6529	15	91604676	91711851	1
ENSSSCG00000013642		-0.394694	5.50126	9.17289	0.00681195	0.273569		312.711	-0.504385	0.145831	-3.45871	0.00054277	0.0695022		PDE4A	phosphodiesterase 4A [Source:VGNC Symbol;Acc:VGNC:91254]	PDE4A	protein_coding	2924	2	69225708	69266702	1
ENSSSCG00000013241		0.639945	4.77723	9.16244	0.00690535	0.275529		186.297	0.494466	0.214426	2.306	0.0211105	0.364741		NR1H3	nuclear receptor subfamily 1 group H member 3 [Source:VGNC Symbol;Acc:VGNC:90871]	NR1H3	protein_coding	2716	2	15315282	15334820	-1
ENSSSCG00000011767		0.356708	3.96472	9.12781	0.00692611	0.275529		105.415	0.251415	0.113534	2.21444	0.0267983	0.394712		TTC14	tetratricopeptide repeat domain 14 [Source:VGNC Symbol;Acc:VGNC:94535]	TTC14	protein_coding	6385	13	118614424	118638223	1
ENSSSCG00000013056		2.92441	2.6703	9.59025	0.00698545	0.275529		36.6734	2.76555	0.824157	3.35561	0.000791908	0.0821964		LGALS12	galectin 12 [Source:VGNC Symbol;Acc:VGNC:89692]	LGALS12	protein_coding	1247	2	8463402	8475162	-1
ENSSSCG00000032003		0.359397	6.76279	9.10169	0.00699325	0.275529		741.736	0.224084	0.102614	2.18376	0.0289796	0.406364					protein_coding	1039	2	4976775	4982086	-1
ENSSSCG00000032381		0.591758	4.13576	9.09581	0.00700847	0.275529		115.517	0.465422	0.168499	2.76217	0.00574184	0.211547			lipopolysaccharide induced TNF factor [Source:VGNC Symbol;Acc:VGNC:98073]		protein_coding	2440	3	31482353	31576468	1
ENSSSCG00000000743		0.390015	7.43779	9.09231	0.00701753	0.275529		1195.86	0.264014	0.151964	1.73735	0.082326	0.585859		FKBP4	FKBP prolyl isomerase 4 [Source:NCBI gene (formerly Entrezgene);Acc:100337672]		protein_coding	2331	5	67313480	67322028	-1
ENSSSCG00000027121		0.545545	5.33555	9.08793	0.00703167	0.275529		269.761	0.420159	0.149009	2.81969	0.00480702	0.197902		ODC1	ornithine decarboxylase 1 [Source:VGNC Symbol;Acc:VGNC:104014]	ODC1	protein_coding	2363	3	126087242	126096051	1
ENSSSCG00000008237		1.51623	7.07131	9.49924	0.00729252	0.28409		877.848	1.35475	0.436232	3.10557	0.00189916	0.130995		RETSAT	retinol saturase [Source:VGNC Symbol;Acc:VGNC:92225]	RETSAT	protein_coding	4084	3	59399688	59416685	1
ENSSSCG00000010479		1.95156	2.69874	9.30975	0.00730984	0.28409		39.6253	1.7315	0.547652	3.16169	0.00156857	0.113359		RBP4	retinol binding protein 4 [Source:VGNC Symbol;Acc:VGNC:92164]	RBP4	protein_coding	1511	14	105037464	105044765	-1
ENSSSCG00000039103		2.47988	7.57231	9.58385	0.00732567	0.28409		1210.7	2.31734	0.652763	3.55004	0.000385168	0.0629332		ADIPOQ	adiponectin, C1Q and collagen domain containing [Source:NCBI gene (formerly Entrezgene);Acc:397660]		protein_coding	2795	13	124633685	124646646	1
ENSSSCG00000001563		0.307219	4.925	8.94075	0.00742329	0.286006		207.083	0.195838	0.0901475	2.17241	0.0298246	0.412061		STK38	serine/threonine kinase 38 [Source:VGNC Symbol;Acc:VGNC:93556]	STK38	protein_coding	3463	7	32206541	32253624	-1
ENSSSCG00000001780		1.02722	4.09449	9.13988	0.00742576	0.286006		111.318	0.863582	0.30341	2.84625	0.00442373	0.194091		FAH	fumarylacetoacetate hydrolase [Source:VGNC Symbol;Acc:VGNC:87881]	FAH	protein_coding	1647	7	49047902	49087783	1
ENSSSCG00000016535		0.493224	6.51828	8.91824	0.00748577	0.287336		619.782	0.355792	0.1279	2.78179	0.00540597	0.207634		CALD1	caldesmon 1 [Source:VGNC Symbol;Acc:VGNC:86143]	CALD1	protein_coding	4924	18	14267959	14486726	-1
ENSSSCG00000003787		0.264473	6.09142	8.90744	0.00751595	0.287517		466.606	0.147398	0.0713793	2.065	0.0389228	0.448867		ZRANB2	zinc finger RANBP2-type containing 2 [Source:VGNC Symbol;Acc:VGNC:95323]	ZRANB2	protein_coding	3083	6	141927495	141947764	1
ENSSSCG00000032580		2.31149	4.69327	9.4315	0.00755589	0.288068		160.395	2.09033	0.622903	3.35578	NA	NA		MGST1	microsomal glutathione S-transferase 1 [Source:VGNC Symbol;Acc:VGNC:103301]	MGST1	protein_coding	3078	5	56259557	56283965	-1
ENSSSCG00000032531		0.759694	6.17869	9.04778	0.00760618	0.28825		484.889	0.603245	0.214294	2.81504	0.00487719	0.198449		SMG1	SMG1 nonsense mediated mRNA decay associated PI3K related kinase [Source:VGNC Symbol;Acc:VGNC:93248]	SMG1	protein_coding	12180	3	26653979	26770322	1
ENSSSCG00000030045		0.33712	5.59358	8.87348	0.00761174	0.28825		326.97	0.207664	0.0800682	2.59358	0.00949814	0.258029		PRMT5	protein arginine methyltransferase 5 [Source:VGNC Symbol;Acc:VGNC:91822]	PRMT5	protein_coding	3077	7	76110951	76124989	1
ENSSSCG00000026389		0.303809	6.43754	8.85168	0.00767394	0.289634		593.152	0.182478	0.0978954	1.86401	0.0623209	0.53611		SYNJ2BP	synaptojanin 2 binding protein [Source:NCBI gene (formerly Entrezgene);Acc:100514718]	SYNJ2BP	protein_coding	5471	7	93906182	93974444	-1
ENSSSCG00000036383		0.921816	5.24723	9.07575	0.00772374	0.290541		256.29	0.808337	0.291535	2.77269	0.00555953	0.208545		LGALS3BP	galectin 3 binding protein [Source:VGNC Symbol;Acc:VGNC:89695]	LGALS3BP	protein_coding	2126	12	3212432	3222711	1
ENSSSCG00000024480		0.426828	3.5638	8.79673	0.00783328	0.29192		78.4402	0.309413	0.14194	2.17989	0.0292657	0.408344		SFMBT2	Scm like with four mbt domains 2 [Source:VGNC Symbol;Acc:VGNC:95935]	SFMBT2	protein_coding	7117	10	63877586	64070770	1
ENSSSCG00000012077		1.12216	4.25809	9.04425	0.00784847	0.29192		125.836	1.05946	0.348821	3.03727	0.00238728	0.146371		MX1	MX dynamin like GTPase 1 [Source:NCBI gene (formerly Entrezgene);Acc:397128]		protein_coding	2704	13	204843754	204868922	1
ENSSSCG00000004123		0.367421	5.23995	8.78631	0.0078639	0.29192		257.625	0.255691	0.106091	2.41012	0.0159471	0.322143		UTRN	utrophin [Source:VGNC Symbol;Acc:VGNC:103200]	UTRN	protein_coding	10492	1	20514260	21048484	-1
ENSSSCG00000010734		0.527625	5.92456	8.75946	0.00795609	0.29192		411.622	0.400316	0.174691	2.29156	0.0219309	0.36793			ornithine aminotransferase [Source:NCBI gene (formerly Entrezgene);Acc:100156865]		protein_coding	2567	14	133808193	133830761	-1
ENSSSCG00000026819		0.383584	7.99989	8.75439	0.00795856	0.29192		1768.62	0.242507	0.15012	1.61542	0.10622	0.62656		NID1	nidogen 1 [Source:VGNC Symbol;Acc:VGNC:90742]	NID1	protein_coding	5855	14	55239577	55390782	1
ENSSSCG00000022726		0.905634	2.0466	8.75286	0.00796314	0.29192		25.5819	0.789486	0.316834	2.4918	0.0127097	0.295442		RHOD	ras homolog family member D [Source:VGNC Symbol;Acc:VGNC:92287]	RHOD	protein_coding	1118	2	5392547	5404339	-1
ENSSSCG00000028600		0.415701	4.37226	8.72326	0.00805212	0.29192		139.035	0.302217	0.12049	2.50822	0.0121339	0.291137		SLC39A9	solute carrier family 39 member 9 [Source:VGNC Symbol;Acc:VGNC:93110]	SLC39A9	protein_coding	5337	7	93084336	93143168	1
ENSSSCG00000006342		0.501796	4.36004	8.70615	0.00810404	0.29192		138.1	0.386272	0.170235	2.26905	0.0232651	0.374701		UHMK1	U2AF homology motif kinase 1 [Source:VGNC Symbol;Acc:VGNC:94688]	UHMK1	protein_coding	8258	4	88029339	88052937	-1
ENSSSCG00000013768		0.647158	3.78101	8.68155	0.00817938	0.29192		92.5707	0.540086	0.250488	2.15614	0.0310731	0.416054			MISP family member 3 [Source:NCBI gene (formerly Entrezgene);Acc:100513647]		protein_coding	2263	2	65107408	65110421	-1
ENSSSCG00000014040		0.501609	6.42278	8.68014	0.00818374	0.29192		580.117	0.356055	0.140271	2.53833	0.0111382	0.27905		LMAN2	lectin, mannose binding 2 [Source:VGNC Symbol;Acc:VGNC:89750]	LMAN2	protein_coding	2650	2	80595334	80609594	1
ENSSSCG00000055817		0.56249	3.51006	8.6728	0.00820637	0.29192		75.4615	0.44145	0.183259	2.40888	0.0160014	0.322143					lncRNA	2745	3	39828755	39831713	1
ENSSSCG00000063195		0.438479	3.16516	8.66714	0.00822386	0.29192		59.26	0.331275	0.153564	2.15725	0.030986	0.415877		ZNF71	zinc finger protein 71 [Source:HGNC Symbol;Acc:HGNC:13141]	ZNF71	protein_coding	2788	6	60857442	60881008	-1
ENSSSCG00000011434		0.677865	3.52096	8.66328	0.00823583	0.29192		77.2563	0.537576	0.218786	2.45708	0.0140071	0.303102		PPM1M	protein phosphatase, Mg2+/Mn2+ dependent 1M [Source:VGNC Symbol;Acc:VGNC:91712]	PPM1M	protein_coding	2207	13	34380514	34385595	1
ENSSSCG00000039468		0.69043	8.62047	8.75985	0.00830048	0.29192		2676.17	0.518563	0.217838	2.3805	0.017289	0.33283		SERPINH1	serpin family H member 1 [Source:NCBI gene (formerly Entrezgene);Acc:396773]		protein_coding	3811	9	9783042	9794483	1
ENSSSCG00000008644		0.284386	7.05706	8.62856	0.00834435	0.29192		918.905	0.167691	0.125037	1.34113	0.179877	0.731581		KIDINS220	kinase D interacting substrate 220 [Source:VGNC Symbol;Acc:VGNC:89451]	KIDINS220	protein_coding	7370	3	127382611	127474195	1
ENSSSCG00000030042		0.412891	4.71721	8.62384	0.0083592	0.29192		178.594	0.300922	0.142039	2.11858	0.0341256	0.430831		SBNO2	strawberry notch homolog 2 [Source:VGNC Symbol;Acc:VGNC:92597]	SBNO2	protein_coding	4775	2	77275013	77320367	1
ENSSSCG00000027293		0.271046	6.14086	8.60716	0.008412	0.29192		485.707	0.16051	0.11732	1.36814	0.171268	0.721825		TNPO1	transportin 1 [Source:VGNC Symbol;Acc:VGNC:94287]	TNPO1	protein_coding	8776	16	49048686	49151922	1
ENSSSCG00000005203		0.587262	3.13148	8.59465	0.00845183	0.29192		57.2302	0.482374	0.184734	2.61118	0.00902305	0.252562		IL33	interleukin 33 [Source:VGNC Symbol;Acc:VGNC:89106]	IL33	protein_coding	3137	1	215899436	215941840	-1
ENSSSCG00000008646		0.518994	4.2304	8.59039	0.00846546	0.29192		126.045	0.387781	0.179305	2.1627	0.0305645	0.414364		RNF144A	ring finger protein 144A [Source:VGNC Symbol;Acc:VGNC:92358]	RNF144A	protein_coding	4674	3	128747722	128817537	-1
ENSSSCG00000000071		0.275303	7.97695	8.57878	0.00850267	0.29192		1745.71	0.14801	0.121884	1.21435	0.224614	0.772279		ST13	ST13 Hsp70 interacting protein [Source:HGNC Symbol;Acc:HGNC:11343]	ST13	protein_coding	4211	5	7583048	7617762	1
ENSSSCG00000017761		1.11344	2.49125	8.59891	0.00856414	0.29192		35.5915	0.928443	0.359426	2.58313	0.0097909	0.262192		UNC119	unc-119 lipid binding chaperone [Source:VGNC Symbol;Acc:VGNC:94701]	UNC119	protein_coding	1674	12	44801267	44807339	-1
ENSSSCG00000002406		0.351987	6.42556	8.55809	0.00856947	0.29192		590.007	0.231403	0.14262	1.62251	0.104693	0.622266		AHSA1	activator of HSP90 ATPase activity 1 [Source:VGNC Symbol;Acc:VGNC:85194]	AHSA1	protein_coding	1399	7	100510301	100520346	1
ENSSSCG00000022659		0.30061	6.70884	8.53946	0.00863015	0.29192		715.162	0.17041	0.0869019	1.96095	0.0498854	0.499031		CLTC	clathrin heavy chain [Source:VGNC Symbol;Acc:VGNC:86789]	CLTC	protein_coding	7307	12	35848540	35926015	1
ENSSSCG00000003513		0.439696	6.30524	8.53675	0.00863898	0.29192		538.825	0.307632	0.144678	2.12631	0.0334772	0.427431		ECE1	endothelin converting enzyme 1 [Source:VGNC Symbol;Acc:VGNC:87531]	ECE1	protein_coding	4887	6	79408326	79466152	-1
ENSSSCG00000038128		-0.583376	2.47587	8.52809	0.00866737	0.29192		36.8555	-0.697991	0.229824	-3.03707	0.00238888	0.146371		CDYL2	chromodomain Y like 2 [Source:VGNC Symbol;Acc:VGNC:86529]	CDYL2	protein_coding	4053	6	7420790	7604947	1
ENSSSCG00000010452		0.671115	3.25278	8.52809	0.00866739	0.29192		62.0623	0.55962	0.226027	2.47589	0.0132903	0.300873		IFIT1	interferon-induced protein with tetratricopeptide repeats 1 [Source:NCBI gene (formerly Entrezgene);Acc:100153038]		protein_coding	2028	14	101237571	101249498	1
ENSSSCG00000002296		0.782722	3.55558	8.54165	0.00868733	0.29192		77.113	0.640631	0.24429	2.62242	0.00873085	0.248565		RDH11	retinol dehydrogenase 11 [Source:VGNC Symbol;Acc:VGNC:111455]	RDH11	protein_coding	2927	7	91415042	91452405	-1
ENSSSCG00000018007		-0.670142	7.79784	8.61989	0.00872806	0.29192		1531.33	-0.796389	0.217609	-3.65973	0.000252482	0.0499382		MYH3	myosin heavy chain 3 [Source:VGNC Symbol;Acc:VGNC:98145]	MYH3	protein_coding	6461	12	55347087	55375353	-1
ENSSSCG00000017421		2.20847	6.34369	9.03692	0.0087481	0.29192		511.263	1.98035	0.607247	3.2612	NA	NA		ACLY	ATP citrate lyase [Source:VGNC Symbol;Acc:VGNC:85014]	ACLY	protein_coding	4402	12	20796749	20841298	1
ENSSSCG00000006696		0.557676	2.99952	8.49971	0.00876114	0.29192		53.1567	0.471111	0.18461	2.55193	0.0107129	0.271459		GJA5	gap junction protein alpha 5 [Source:VGNC Symbol;Acc:VGNC:88460]	GJA5	protein_coding	3393	4	99854392	99871286	1
ENSSSCG00000012880		0.440797	5.85472	8.49883	0.00876407	0.29192		395.331	0.315787	0.158991	1.98619	0.047012	0.489688		CPT1A	carnitine palmitoyltransferase 1A [Source:NCBI gene (formerly Entrezgene);Acc:399527]		protein_coding	5428	2	4233099	4293911	1
ENSSSCG00000009072		0.352106	5.44803	8.48818	0.00879956	0.29192		298.044	0.2356	0.123007	1.91534	0.0554489	0.517049		PGRMC2	progesterone receptor membrane component 2 [Source:NCBI gene (formerly Entrezgene);Acc:100048965]		protein_coding	1618	8	96692777	96709994	1
ENSSSCG00000056361		0.339547	4.83962	8.48664	0.0088047	0.29192		193.352	0.209576	0.0976866	2.14539	0.0319213	0.418993		COX14	cytochrome c oxidase assembly factor COX14 [Source:HGNC Symbol;Acc:HGNC:28216]	COX14	protein_coding	174	5	16021272	16021445	1
ENSSSCG00000034448		0.467709	3.57007	8.48361	0.00881486	0.29192		79.0123	0.351273	0.152968	2.29639	0.0216536	0.365371		FLT3LG	fms related receptor tyrosine kinase 3 ligand [Source:HGNC Symbol;Acc:HGNC:3766]	FLT3LG	protein_coding	2113	6	54551533	54561489	1
ENSSSCG00000029035		0.64596	2.15288	8.47506	0.00884351	0.29192		27.4834	0.527492	0.211395	2.49529	0.0125855	0.293767		ZNF558	zinc finger protein 558 [Source:HGNC Symbol;Acc:HGNC:26422]	ZNF558	protein_coding	2160	2	70581986	70605247	-1
ENSSSCG00000011295		0.325872	4.92241	8.46953	0.0088621	0.29192		206.508	0.220281	0.104484	2.10828	0.0350065	0.435344		SNRK	SNF related kinase [Source:VGNC Symbol;Acc:VGNC:93290]	SNRK	protein_coding	5239	13	26669257	26724458	1
ENSSSCG00000002035		0.491823	3.13493	8.4609	0.00889122	0.29192		58.3089	0.396	0.166048	2.38485	0.017086	0.33283		C14orf119	chromosome 7 C14orf119 homolog [Source:VGNC Symbol;Acc:VGNC:86068]	C14orf119	protein_coding	3094	7	75947769	75950956	-1
ENSSSCG00000003377		0.92876	1.89497	8.45514	0.0089107	0.29192		22.4223	0.825595	0.316405	2.6093	0.00907287	0.252562		ACOT7	acyl-CoA thioesterase 7 [Source:VGNC Symbol;Acc:VGNC:96893]	ACOT7	protein_coding	1654	6	67152429	67254103	-1
ENSSSCG00000004420		0.780846	3.39383	8.4586	0.00891248	0.29192		68.6773	0.643605	0.254823	2.5257	0.011547	0.286741		TRAF3IP2	TRAF3 interacting protein 2 [Source:VGNC Symbol;Acc:VGNC:94361]	TRAF3IP2	protein_coding	2258	1	77487577	77541198	-1
ENSSSCG00000006527		0.288255	4.91446	8.45447	0.00891297	0.29192		206.468	0.191555	0.10385	1.84454	0.0651051	0.544696		KRTCAP2	keratinocyte associated protein 2 [Source:NCBI gene (formerly Entrezgene);Acc:100154274]		protein_coding	879	4	94642942	94646436	1
ENSSSCG00000035402		1.15819	2.08372	8.46726	0.00893743	0.29192		25.3263	1.05217	0.378232	2.7818	0.00540585	0.207634		RGS9	regulator of G protein signaling 9 [Source:VGNC Symbol;Acc:VGNC:92270]	RGS9	protein_coding	2487	12	12015321	12087976	1
ENSSSCG00000001844		2.56512	6.42668	8.98767	0.00894872	0.29192		539.427	2.40575	0.692084	3.4761	0.000508764	0.0695022		PLIN1	perilipin 1 [Source:NCBI gene (formerly Entrezgene);Acc:654411]		protein_coding	2746	7	55236348	55250797	-1
ENSSSCG00000047083		0.640182	4.75431	8.47403	0.00896166	0.29192		185.761	0.522914	0.261111	2.00265	0.0452149	0.481808			H2B clustered histone 21 [Source:VGNC Symbol;Acc:VGNC:109827]		protein_coding	2179	4	99169485	99186310	1
ENSSSCG00000029790		0.29836	6.08151	8.43351	0.00898431	0.29192		466.968	0.173028	0.118524	1.45986	0.14433	0.692415		PCYOX1	prenylcysteine oxidase 1 [Source:VGNC Symbol;Acc:VGNC:91235]	PCYOX1	protein_coding	3100	3	72207408	72223581	-1
ENSSSCG00000010184		1.4332	4.89303	8.82861	0.00900582	0.29192		194.707	1.26979	0.401001	3.16655	0.00154257	0.112928		AGT	angiotensinogen [Source:VGNC Symbol;Acc:VGNC:85190]	AGT	protein_coding	1935	14	59643292	59656833	1
ENSSSCG00000010531		0.546924	2.02162	8.42217	0.00902317	0.29192		25.9794	0.449914	0.207024	2.17325	0.0297617	0.411954			R3H domain and coiled-coil containing 1 like [Source:VGNC Symbol;Acc:VGNC:92037]		protein_coding	1318	14	109503940	109569341	1
ENSSSCG00000006308		0.47537	5.16349	8.42003	0.00903054	0.29192		245.448	0.346108	0.165482	2.09152	0.0364818	0.442337		CREG1	cellular repressor of E1A stimulateds 1 [Source:VGNC Symbol;Acc:VGNC:86989]	CREG1	protein_coding	2396	4	83458242	83469930	1
ENSSSCG00000037905		0.404715	5.66907	8.41858	0.00903552	0.29192		350.919	0.27991	0.158586	1.76504	0.0775565	0.571845		ITGB5	integrin subunit beta 5 [Source:NCBI gene (formerly Entrezgene);Acc:100134977]		protein_coding	3079	13	135467798	135587473	1
ENSSSCG00000031441		0.32469	4.46181	8.41581	0.00904506	0.29192		150.783	0.239023	0.112072	2.13276	0.0329442	0.424617		GRAMD4	GRAM domain containing 4 [Source:VGNC Symbol;Acc:VGNC:88659]	GRAMD4	protein_coding	6322	5	2873428	2947785	-1
ENSSSCG00000023333		2.00073	5.30126	8.89274	0.00907684	0.29192		252.154	1.86286	0.580413	3.20955	0.00132944	0.106007		FCN2	ficolin (collagen/fibrinogen domain containing lectin) 2 (hucolin) [Source:NCBI gene (formerly Entrezgene);Acc:396881]		protein_coding	1741	1	274103877	274111970	1
ENSSSCG00000014835		0.360078	4.12233	8.40578	0.00907966	0.29192		117.832	0.251877	0.133525	1.88637	0.0592452	0.533003		C2CD3	C2 domain containing 3 centriole elongation regulator [Source:VGNC Symbol;Acc:VGNC:85992]	C2CD3	protein_coding	7860	9	8393612	8512848	-1
ENSSSCG00000025941		0.477453	5.93162	8.38803	0.00914132	0.293068		416.624	0.350542	0.169575	2.06718	0.038717	0.448571		PTP4A1	protein tyrosine phosphatase 4A1 [Source:HGNC Symbol;Acc:HGNC:9634]	PTP4A1	protein_coding	2946	1	45170468	45180289	1
ENSSSCG00000036307		0.630404	4.79087	8.40416	0.00920167	0.294167		184.547	0.498448	0.202778	2.4581	0.0139673	0.302862		OAF	out at first homolog [Source:VGNC Symbol;Acc:VGNC:91005]	OAF	protein_coding	1139	9	47345165	47362998	1
ENSSSCG00000039821		0.480186	3.08006	8.35547	0.0092556	0.295055		55.3132	0.365362	0.181432	2.01377	0.0440335	0.474596					lncRNA	7759	8	129870487	129878245	-1
ENSSSCG00000016758		0.498752	3.6629	8.33535	0.00932699	0.29535		84.6305	0.386347	0.16389	2.35736	0.0184055	0.342981		STK17A	serine/threonine kinase 17a [Source:VGNC Symbol;Acc:VGNC:104064]	STK17A	protein_coding	4903	18	51322240	51362177	-1
ENSSSCG00000029261		0.256631	4.8423	8.32388	0.009368	0.29535		195.309	0.146563	0.088347	1.65895	0.0971265	0.615517					protein_coding	3014	9	121499760	121515954	-1
ENSSSCG00000012926		1.59212	6.68435	8.78386	0.009394	0.29535		670.23	1.38831	0.475793	2.9179	0.00352402	0.174253		PC	pyruvate carboxylase [Source:NCBI gene (formerly Entrezgene);Acc:397630]		protein_coding	3602	2	5518517	5587797	1
ENSSSCG00000003493		-0.352868	7.87994	8.31376	0.00940434	0.29535		1636.34	-0.477952	0.133962	-3.56781	0.000359971	0.0618651		CAPZB	capping actin protein of muscle Z-line subunit beta [Source:VGNC Symbol;Acc:VGNC:86184]	CAPZB	protein_coding	6624	6	77780682	77912617	-1
ENSSSCG00000033146		0.753362	4.94104	8.41993	0.00941952	0.29535		208.938	0.601761	0.26149	2.30128	0.0213759	0.365266		CD163	CD163 molecule [Source:NCBI gene (formerly Entrezgene);Acc:397031]	CD163	protein_coding	4582	5	63300231	63334498	1
ENSSSCG00000038500		-0.352852	5.62021	8.29925	0.00945669	0.29535		343.357	-0.478849	0.139374	-3.43572	0.000590984	0.0720061		TRIB1	tribbles pseudokinase 1 [Source:VGNC Symbol;Acc:VGNC:94391]	TRIB1	protein_coding	3462	4	14289751	14297663	-1
ENSSSCG00000037754		0.811059	2.23476	8.29199	0.00948303	0.29535		28.804	0.684883	0.262943	2.60468	0.00919599	0.254457		SLC39A11	solute carrier family 39 member 11 [Source:VGNC Symbol;Acc:VGNC:93102]	SLC39A11	protein_coding	5044	12	7759820	8204246	1
ENSSSCG00000015555		0.260638	8.87831	8.29139	0.00948519	0.29535		3246.51	0.129608	0.0852322	1.52065	0.128348	0.668419		LAMC1	laminin subunit gamma 1 [Source:NCBI gene (formerly Entrezgene);Acc:100514785]		protein_coding	7977	9	124283224	124405964	1
ENSSSCG00000052986		0.795724	2.35977	8.2856	0.00950628	0.29535		32.9779	0.674	0.292205	2.3066	0.0210773	0.364741		CLEC1A	C-type lectin domain family 1 member A [Source:HGNC Symbol;Acc:HGNC:24355]	CLEC1A	protein_coding	680	5	61849253	61868049	1
ENSSSCG00000012576		1.01433	5.54502	8.5465	0.00954738	0.29535		309.541	0.851245	0.29274	2.90785	0.00363923	0.178053		CHRDL1	chordin like 1 [Source:VGNC Symbol;Acc:VGNC:86662]	CHRDL1	protein_coding	4085	X	90703428	90827210	-1
ENSSSCG00000037241		0.540629	3.26039	8.2563	0.00961364	0.29535		63.7238	0.43986	0.19303	2.27871	0.0226842	0.371428		RGS2	regulator of G protein signaling 2 [Source:NCBI gene (formerly Entrezgene);Acc:733670]		protein_coding	1211	10	936789	940098	-1
ENSSSCG00000008056		0.323677	6.54184	8.25234	0.00962826	0.29535		638.57	0.195945	0.113033	1.73352	0.0830037	0.588174					protein_coding	1192	3	39532921	39538681	-1
ENSSSCG00000030119		0.306952	4.82268	8.2496	0.00963836	0.29535		192.486	0.188575	0.107707	1.75082	0.0799777	0.578734		PRPF3	pre-mRNA processing factor 3 [Source:VGNC Symbol;Acc:VGNC:91840]	PRPF3	protein_coding	4110	4	98745269	98785807	-1
ENSSSCG00000009851		0.24384	8.36333	8.24758	0.00964586	0.29535		2270.37	0.11203	0.0585361	1.91387	0.0556368	0.517049			phosphatidylethanolamine binding protein 1 [Source:VGNC Symbol;Acc:VGNC:111125]		protein_coding	1402	14	34523906	34530186	-1
ENSSSCG00000032889		-0.441367	5.7287	8.24445	0.00965743	0.29535		373.965	-0.56857	0.199443	-2.85078	0.00436116	0.193906		ASB12	ankyrin repeat and SOCS box containing 12 [Source:VGNC Symbol;Acc:VGNC:85561]	ASB12	protein_coding	1091	X	50877166	50878674	-1
ENSSSCG00000012902		0.485714	4.65311	8.21831	0.00975488	0.297524		169.111	0.364406	0.158499	2.29911	0.0214987	0.365366		CDK2AP2	cyclin dependent kinase 2 associated protein 2 [Source:VGNC Symbol;Acc:VGNC:86503]	CDK2AP2	protein_coding	1258	2	5025600	5027764	1
ENSSSCG00000006369		0.388914	5.36078	8.19401	0.00984645	0.299507		279.613	0.265492	0.135017	1.96636	0.0492566	0.496952		F11R	F11 receptor [Source:NCBI gene (formerly Entrezgene);Acc:100127138]		protein_coding	2585	4	89425018	89449599	1
ENSSSCG00000002689		0.495144	3.76649	8.15656	0.00998943	0.301628		90.5313	0.383713	0.177061	2.16713	0.0302249	0.413135		CMIP	c-Maf inducing protein [Source:VGNC Symbol;Acc:VGNC:86799]	CMIP	protein_coding	3144	6	6654411	6881813	-1
ENSSSCG00000029151		0.412783	7.37151	8.15354	0.010001	0.301628		1138.38	0.292414	0.163033	1.79359	0.0728792	0.563539		RASIP1	Ras interacting protein 1 [Source:VGNC Symbol;Acc:VGNC:92116]	RASIP1	protein_coding	3308	6	54058759	54072459	-1
ENSSSCG00000002265		0.573445	3.50161	8.15241	0.0100054	0.301628		73.8882	0.445789	0.183593	2.42814	0.0151767	0.314644		FAM174B	family with sequence similarity 174 member B [Source:VGNC Symbol;Acc:VGNC:87932]	FAM174B	protein_coding	2416	7	86268959	86304979	1
ENSSSCG00000017518		0.512877	4.09476	8.14784	0.0100231	0.301628		116.274	0.405301	0.164546	2.46314	0.0137725	0.302862		OSBPL7	oxysterol binding protein like 7 [Source:VGNC Symbol;Acc:VGNC:91073]	OSBPL7	protein_coding	3707	12	24059124	24076109	-1
ENSSSCG00000026729		0.658143	4.36857	8.16882	0.0100514	0.301675		136.898	0.523726	0.215577	2.42941	0.0151233	0.314644		TMEM150C	transmembrane protein 150C [Source:VGNC Symbol;Acc:VGNC:94096]	TMEM150C	protein_coding	3146	8	135687934	135765934	1
ENSSSCG00000016300		0.318261	5.51107	8.12022	0.0101304	0.302354		310.485	0.195964	0.117263	1.67114	0.0946931	0.611061		ATG16L1	autophagy related 16 like 1 [Source:VGNC Symbol;Acc:VGNC:95967]	ATG16L1	protein_coding	3740	15	133651298	133693468	1
ENSSSCG00000051899		0.377705	8.15237	8.1143	0.0101536	0.302354		1957.02	0.233626	0.125925	1.85528	0.0635567	0.539968		B2M	beta-2-microglobulin [Source:NCBI gene (formerly Entrezgene);Acc:397033]		protein_coding	1876	1	126864468	126871552	-1
ENSSSCG00000036742		0.520163	4.3322	8.09873	0.0102148	0.302354		137.171	0.38444	0.195994	1.96149	0.0498218	0.498837		KLF15	KLF transcription factor 15 [Source:VGNC Symbol;Acc:VGNC:89495]	KLF15	protein_coding	2530	7	53877818	53889144	-1
ENSSSCG00000004656		0.54125	3.24043	8.09477	0.0102305	0.302354		61.6708	0.418892	0.170307	2.45962	0.0139082	0.302862			EP300 interacting inhibitor of differentiation 1 [Source:VGNC Symbol;Acc:VGNC:109529]		protein_coding	576	1	122811556	122812131	-1
ENSSSCG00000035653		0.3734	4.40305	8.09447	0.0102317	0.302354		143.31	0.262261	0.124236	2.11098	0.0347737	0.435344		PGAP2	post-GPI attachment to proteins 2 [Source:VGNC Symbol;Acc:VGNC:91342]	PGAP2	protein_coding	5962	9	6291930	6319409	-1
ENSSSCG00000014833		0.615796	4.23291	8.09225	0.0102441	0.302354		124.737	0.500439	0.203351	2.46096	0.0138565	0.302862		UCP2	uncoupling protein 2 [Source:NCBI gene (formerly Entrezgene);Acc:397549]		protein_coding	2141	9	8358025	8365547	-1
ENSSSCG00000032768		1.13033	4.02944	8.28987	0.0103168	0.302354		104.229	0.99587	0.338894	2.93859	0.00329708	0.168196		EBP	EBP cholestenol delta-isomerase [Source:VGNC Symbol;Acc:VGNC:109576]	EBP	protein_coding	1195	X	42670633	42678570	1
ENSSSCG00000014804		0.37326	5.70684	8.06149	0.010363	0.302354		353.717	0.235426	0.0975211	2.41411	0.0157738	0.320558		LAMTOR1	late endosomal/lysosomal adaptor, MAPK and MTOR activator 1 [Source:VGNC Symbol;Acc:VGNC:89629]	LAMTOR1	protein_coding	4117	9	6672475	6680053	-1
ENSSSCG00000040681		1.70972	7.19721	8.50989	0.0103711	0.302354		951.104	1.49682	0.507397	2.95	0.00317772	0.166275		FABP4	fatty acid binding protein 4 [Source:NCBI gene (formerly Entrezgene);Acc:399533]		protein_coding	1554	4	55096404	55101896	1
ENSSSCG00000023126		0.236952	6.79927	8.05747	0.0103791	0.302354		766.275	0.120019	0.0639107	1.87792	0.0603926	0.535018		TARDBP	TAR DNA binding protein [Source:VGNC Symbol;Acc:VGNC:98624]	TARDBP	protein_coding	6920	6	71213860	71227704	1
ENSSSCG00000014348		-0.333208	4.32002	8.05384	0.0103937	0.302354		135.712	-0.44992	0.119361	-3.76941	0.000163637	0.0376498		SPATA24	spermatosis associated 24 [Source:VGNC Symbol;Acc:VGNC:93381]	SPATA24	protein_coding	1382	2	141286880	141293227	-1
ENSSSCG00000054284		0.275276	6.8316	8.01893	0.0105353	0.302354		782.506	0.151353	0.0851957	1.77653	0.0756452	0.570051		PABPN1	poly(A) binding protein nuclear 1 [Source:NCBI gene (formerly Entrezgene);Acc:100155260]		protein_coding	1996	7	75751760	75756700	-1
ENSSSCG00000050627		0.426361	5.41908	7.99985	0.0106135	0.302354		287.82	0.292256	0.119823	2.43907	0.0147253	0.310018					protein_coding	7453	3	59416728	59426456	-1
ENSSSCG00000033167		0.393638	4.5781	7.9988	0.0106179	0.302354		160.967	0.273947	0.121044	2.26321	0.023623	0.377648		SLC7A6OS	solute carrier family 7 member 6 opposite strand [Source:VGNC Symbol;Acc:VGNC:96632]	SLC7A6OS	protein_coding	4135	6	28872665	28883548	-1
ENSSSCG00000032297		0.5426	3.10316	7.99691	0.0106257	0.302354		55.2837	0.401214	0.164199	2.44347	0.0145469	0.308199					protein_coding	7052	1	261133629	261226697	1
ENSSSCG00000021861		0.357533	5.18212	7.99567	0.0106308	0.302354		246.477	0.226702	0.12042	1.88259	0.0597559	0.533003		PIGT	phosphatidylinositol glycan anchor biosynthesis class T [Source:VGNC Symbol;Acc:VGNC:95634]	PIGT	protein_coding	2561	17	47735088	47750195	1
ENSSSCG00000034154		-0.340086	7.41243	7.99299	0.0106419	0.302354		1194.69	-0.466417	0.16295	-2.86233	0.00420542	0.188322		WNK2	WNK lysine deficient protein kinase 2 [Source:VGNC Symbol;Acc:VGNC:94963]	WNK2	protein_coding	6766	3	42711444	42834753	1
ENSSSCG00000038947		0.323318	6.32343	7.99077	0.010651	0.302354		546.2	0.195642	0.0835431	2.34181	0.0191907	0.350866			heteroous nuclear ribonucleoprotein C [Source:NCBI gene (formerly Entrezgene);Acc:100626496]		protein_coding	5011	7	77921145	77973078	1
ENSSSCG00000000366		0.308065	5.32322	7.98917	0.0106576	0.302354		272.502	0.194552	0.0874279	2.22529	0.0260621	0.389171		DNAJC14	DnaJ heat shock protein family (Hsp40) member C14 [Source:NCBI gene (formerly Entrezgene);Acc:100151876]		protein_coding	3113	5	21264664	21272646	-1
ENSSSCG00000013453		0.33395	4.26265	7.97778	0.0107049	0.302354		129.985	0.228884	0.114592	1.99738	0.0457838	0.485523		PLEKHJ1	pleckstrin homology domain containing J1 [Source:VGNC Symbol;Acc:VGNC:91551]	PLEKHJ1	protein_coding	1421	2	76402460	76405170	-1
ENSSSCG00000010948		1.78226	2.3697	8.18835	0.0107187	0.302354		30.62	1.61373	0.53478	3.01755	0.00254828	0.151901		CTSL	cathepsin L [Source:HGNC Symbol;Acc:HGNC:2537]	CTSL	protein_coding	1590	10	27668264	27674618	-1
ENSSSCG00000004570		-0.26926	12.7835	7.97131	0.0107319	0.302354		49415.2	-0.410332	0.137759	-2.97862	0.00289554	0.161605		TPM1	tropomyosin 1 [Source:VGNC Symbol;Acc:VGNC:103194]	TPM1	protein_coding	3654	1	108986986	109020035	-1
ENSSSCG00000034555		1.02808	1.60477	7.96999	0.0107374	0.302354		19.8194	0.895859	0.346227	2.58749	0.00966783	0.260464					protein_coding	1092	5	62106726	62121371	1
ENSSSCG00000011795		0.475624	3.82961	7.95542	0.0107983	0.302354		96.2966	0.381624	0.213283	1.78929	0.0735688	0.565382		IGF2BP2	insulin like growth factor 2 mRNA binding protein 2 [Source:VGNC Symbol;Acc:VGNC:89055]	IGF2BP2	protein_coding	4686	13	123485628	123650039	-1
ENSSSCG00000001501		0.294884	5.69363	7.94961	0.0108228	0.302354		352.41	0.163403	0.0905037	1.80548	0.0709992	0.56115		VPS52	VPS52 subunit of GARP complex [Source:VGNC Symbol;Acc:VGNC:94860]	VPS52	protein_coding	3426	7	29624230	29639140	-1
ENSSSCG00000028925		0.31515	3.97414	7.94612	0.0108375	0.302354		107.165	0.233885	0.124116	1.8844	0.0595108	0.533003		CEP95	centrosomal protein 95 [Source:VGNC Symbol;Acc:VGNC:86582]	CEP95	protein_coding	2926	12	14507845	14572477	-1
ENSSSCG00000024604		0.521479	2.71533	7.94474	0.0108433	0.302354		42.0815	0.404156	0.176905	2.28459	0.0223371	0.371142		ATAT1	alpha tubulin acetyltransferase 1 [Source:VGNC Symbol;Acc:VGNC:85602]	ATAT1	protein_coding	2715	7	23173447	23185458	1
ENSSSCG00000057259		0.582377	2.16216	7.93904	0.0108674	0.302354		28.5669	0.467764	0.223064	2.09699	0.035994	0.441564		SMCO4	single-pass membrane protein with coiled-coil domains 4 [Source:HGNC Symbol;Acc:HGNC:24810]	SMCO4	protein_coding	180	9	25918440	25918619	-1
ENSSSCG00000006324		0.60738	6.64882	8.00926	0.0108749	0.302354		680.165	0.449776	0.194379	2.31391	0.0206728	0.363809			aldehyde dehydrogenase 9 family member A1 [Source:VGNC Symbol;Acc:VGNC:109625]		protein_coding	2515	4	85029951	85057650	1
ENSSSCG00000029886		0.801531	3.90561	7.98905	0.0109275	0.302354		99.5606	0.681304	0.265157	2.56943	0.0101865	0.267034		LYVE1	lymphatic vessel endothelial hyaluronan receptor 1 [Source:VGNC Symbol;Acc:VGNC:89922]	LYVE1	protein_coding	2351	2	48937419	48954196	1
ENSSSCG00000025117		0.288457	6.15156	7.92386	0.0109318	0.302354		489.231	0.172007	0.105341	1.63287	0.102497	0.622125		ATN1	atrophin 1 [Source:VGNC Symbol;Acc:VGNC:85630]	ATN1	protein_coding	4517	5	63782162	63795648	-1
ENSSSCG00000037912		0.605838	5.09169	7.94479	0.0109932	0.302354		229.27	0.460363	0.196857	2.33857	0.0193577	0.350866		FITM2	fat storage inducing transmembrane protein 2 [Source:NCBI gene (formerly Entrezgene);Acc:100158013]		protein_coding	3589	17	46739973	46745982	-1
ENSSSCG00000003729		0.625975	3.56493	7.90765	0.0110011	0.302354		79.3454	0.495426	0.223857	2.21313	0.0268883	0.394712		RNF125	ring finger protein 125 [Source:VGNC Symbol;Acc:VGNC:92352]	RNF125	protein_coding	4801	6	115857721	115903677	1
ENSSSCG00000032119		0.315957	5.17471	7.90048	0.0110319	0.302354		246.238	0.207143	0.104318	1.98569	0.0470681	0.489688			CGRP receptor component [Source:VGNC Symbol;Acc:VGNC:102560]		protein_coding	2588	3	16584311	16622069	-1
ENSSSCG00000034378		0.453248	5.48203	7.89824	0.0110415	0.302354		300.662	0.327818	0.142084	2.30721	0.0210434	0.364741		IFNGR2	interferon gamma receptor 2 [Source:NCBI gene (formerly Entrezgene);Acc:100126864]		protein_coding	1844	13	197007303	197035604	1
ENSSSCG00000005043		0.646369	3.51555	7.8873	0.0110887	0.302354		76.1601	0.520406	0.209439	2.48476	0.012964	0.296448		DDHD1	DDHD domain containing 1 [Source:VGNC Symbol;Acc:VGNC:87205]	DDHD1	protein_coding	5190	1	182667428	182754207	-1
ENSSSCG00000009777		0.370342	4.59819	7.88127	0.0111148	0.302354		163.446	0.253005	0.121032	2.0904	0.0365819	0.442337		KMT5A	lysine methyltransferase 5A [Source:VGNC Symbol;Acc:VGNC:89552]	KMT5A	protein_coding	2753	14	29523105	29543493	-1
ENSSSCG00000001065		-0.493911	4.6343	7.88031	0.011119	0.302354		170.878	-0.602502	0.19982	-3.01523	0.00256785	0.151901		ATXN1	ataxin 1 [Source:VGNC Symbol;Acc:VGNC:85687]	ATXN1	protein_coding	6436	7	12301013	12457450	-1
ENSSSCG00000000133		0.423518	6.08647	7.86059	0.011205	0.302354		462.615	0.296418	0.145962	2.03079	0.0422766	0.466686		TST	thiosulfate sulfurtransferase [Source:VGNC Symbol;Acc:VGNC:94529]	TST	protein_coding	1439	5	10746890	10759622	1
ENSSSCG00000035875		0.392912	6.666	7.85484	0.0112302	0.302354		693.814	0.249658	0.126109	1.97971	0.0477363	0.493494		OS9	OS9 endoplasmic reticulum lectin [Source:VGNC Symbol;Acc:VGNC:91065]	OS9	protein_coding	2720	5	22957875	23004458	1
ENSSSCG00000021355		0.375999	4.85438	7.85159	0.0112444	0.302354		195.103	0.249059	0.119625	2.082	0.0373422	0.443187		SOD1	superoxide dismutase 1 [Source:NCBI gene (formerly Entrezgene);Acc:397036]		protein_coding	3027	13	195326649	195337729	1
ENSSSCG00000035199		-0.401974	6.50535	7.83328	0.0113252	0.302354		626.243	-0.520775	0.142751	-3.64814	0.000264148	0.0513449		PTGES3L	prostaglandin E synthase 3 like [Source:VGNC Symbol;Acc:VGNC:91953]	PTGES3L	protein_coding	1646	12	19909043	19915847	1
ENSSSCG00000011623		0.297716	5.04898	7.82816	0.0113479	0.302354		226.756	0.187681	0.109122	1.71992	0.0854471	0.59524			transmembrane protein adipocyte associated 1 [Source:VGNC Symbol;Acc:VGNC:94347]		protein_coding	1797	13	72655980	72666986	1
ENSSSCG00000012076		0.898658	4.49825	7.96926	0.0114669	0.302354		150.3	0.785568	0.299161	2.6259	0.00864191	0.246655		MX2	MX dynamin like GTPase 2 [Source:NCBI gene (formerly Entrezgene);Acc:396893]		protein_coding	4805	13	204798629	204831957	1
ENSSSCG00000032835		0.525483	2.78096	7.79986	0.0114744	0.302354		45.178	0.425027	0.184229	2.30706	0.0210517	0.364741		TMEM268	transmembrane protein 268 [Source:VGNC Symbol;Acc:VGNC:94168]	TMEM268	protein_coding	2336	1	255171244	255193638	1
ENSSSCG00000029715		1.17566	3.80157	7.9997	0.011476	0.302354		96.3711	0.913662	0.412059	2.21731	0.026602	0.39359		OLFM1	olfactomedin 1 [Source:VGNC Symbol;Acc:VGNC:91031]	OLFM1	protein_coding	2590	1	274224454	274261328	1
ENSSSCG00000010151		0.438857	3.83465	7.79238	0.011508	0.302354		95.8381	0.329498	0.15702	2.09845	0.0358658	0.440469		LYST	lysosomal trafficking regulator [Source:VGNC Symbol;Acc:VGNC:89921]	LYST	protein_coding	13144	14	55433597	55633484	1
ENSSSCG00000002505		0.342014	6.34206	7.79078	0.0115153	0.302354		553.78	0.218133	0.113763	1.91744	0.0551826	0.517049		PAPOLA	poly(A) polymerase alpha [Source:HGNC Symbol;Acc:HGNC:14981]	PAPOLA	protein_coding	4343	7	117676398	117741911	1
ENSSSCG00000016032		0.532925	3.33283	7.79043	0.0115168	0.302354		67.478	0.430837	0.222561	1.93582	0.05289	0.512616		TFPI	tissue factor pathway inhibitor [Source:VGNC Symbol;Acc:VGNC:98366]	TFPI	protein_coding	3635	15	92345075	92409905	-1
ENSSSCG00000010030		0.34079	4.22801	7.78655	0.0115343	0.302354		126.97	0.237142	0.111911	2.11903	0.0340881	0.430831		EIF4ENIF1	eukaryotic translation initiation factor 4E nuclear import factor 1 [Source:VGNC Symbol;Acc:VGNC:87630]	EIF4ENIF1	protein_coding	3747	14	48156727	48204926	-1
ENSSSCG00000031147		0.421363	4.20505	7.78417	0.0115451	0.302354		123.931	0.307292	0.139624	2.20085	0.0277464	0.399729		ACAP2	ArfGAP with coiled-coil, ankyrin repeat and PH domains 2 [Source:VGNC Symbol;Acc:VGNC:85002]	ACAP2	protein_coding	6967	13	132274227	132431385	-1
ENSSSCG00000025606		0.319119	3.99396	7.77718	0.0115768	0.302354		107.309	0.209839	0.118218	1.77502	0.0758949	0.570051		ATM	ATM serine/threonine kinase [Source:VGNC Symbol;Acc:VGNC:108572]	ATM	protein_coding	12698	9	36620658	36759552	1
ENSSSCG00000036618		0.716445	3.52669	7.7783	0.0115774	0.302354		75.9968	0.604052	0.251869	2.39828	0.0164722	0.329205			Fc fragment of IgG receptor IIIa [Source:NCBI gene (formerly Entrezgene);Acc:397684]		protein_coding	902	4	88948404	88956511	1
ENSSSCG00000013374		-0.78557	3.64531	7.80272	0.0115937	0.302354		83.1994	-0.877893	0.285173	-3.07845	0.00208078	0.137992		KCNC1	potassium voltage-gated channel subfamily C member 1 [Source:VGNC Symbol;Acc:VGNC:89332]	KCNC1	protein_coding	3619	2	41362347	41408127	-1
ENSSSCG00000032261		0.5141	5.30459	7.76731	0.0116274	0.302354		270.902	0.385152	0.204246	1.88572	0.0593326	0.533003		CCDC117	coiled-coil domain containing 117 [Source:VGNC Symbol;Acc:VGNC:86248]	CCDC117	protein_coding	3846	14	45995586	46008290	1
ENSSSCG00000032171		0.265915	4.3152	7.7597	0.0116565	0.302354		135.107	0.165526	0.104603	1.58242	0.113553	0.640417		TCF20	transcription factor 20 [Source:HGNC Symbol;Acc:HGNC:11631]	TCF20	protein_coding	6881	5	6484365	6528172	1
ENSSSCG00000002295		0.363238	5.39607	7.75499	0.0116781	0.302354		284.121	0.215471	0.0885455	2.43345	0.0149558	0.312505		VTI1B	vesicle transport through interaction with t-SNAREs 1B [Source:NCBI gene (formerly Entrezgene);Acc:404692]		protein_coding	7955	7	91374640	91413607	-1
ENSSSCG00000058408		0.223355	5.3191	7.75244	0.0116898	0.302354		273.781	0.114686	0.0871536	1.31591	0.188205	0.740425		COA5	cytochrome c oxidase assembly factor 5 [Source:HGNC Symbol;Acc:HGNC:33848]	COA5	protein_coding	3570	3	55677073	55699542	1
ENSSSCG00000037663		0.342461	4.99248	7.75051	0.0116986	0.302354		214.952	0.22165	0.112931	1.96269	0.0496817	0.497877		PKNOX1	PBX/knotted 1 homeobox 1 [Source:VGNC Symbol;Acc:VGNC:91484]	PKNOX1	protein_coding	4087	13	206167156	206195468	1
ENSSSCG00000008841		0.389373	5.73735	7.74853	0.0117077	0.302354		363.729	0.269861	0.126157	2.13909	0.0324281	0.421677		PDGFRA	platelet derived growth factor receptor alpha [Source:NCBI gene (formerly Entrezgene);Acc:100627123]		protein_coding	6462	8	40967493	41021441	1
ENSSSCG00000004687		0.377405	6.86712	7.73296	0.0117795	0.302354		799.071	0.24096	0.119583	2.015	0.0439042	0.47457			beta-2-microglobulin [Source:VGNC Symbol;Acc:VGNC:110573]		protein_coding	2883	1	126835143	126843919	-1
ENSSSCG00000012893		0.777922	3.78985	7.76492	0.0118262	0.302354		91.2494	0.634293	0.263262	2.40936	0.0159804	0.322143		UNC93B1	unc-93 homolog B1, TLR signaling regulator [Source:VGNC Symbol;Acc:VGNC:94712]	UNC93B1	protein_coding	2652	2	4898409	4909856	1
ENSSSCG00000014540		0.277245	10.7757	7.71433	0.0118662	0.302354		12117.8	0.152973	0.109643	1.39519	0.162958	0.714988			ferritin heavy chain 1 [Source:NCBI gene (formerly Entrezgene);Acc:397030]		protein_coding	863	2	9535148	9537974	1
ENSSSCG00000030123		0.459666	5.65669	7.71299	0.0118724	0.302354		342.913	0.317228	0.155876	2.03512	0.0418386	0.464218		CDS2	CDP-diacylglycerol synthase 2 [Source:VGNC Symbol;Acc:VGNC:95869]	CDS2	protein_coding	8848	17	14151597	14220839	1
ENSSSCG00000017519		0.527514	4.11672	7.71265	0.011874	0.302354		114.563	0.400216	0.16369	2.44497	0.0144864	0.308199		MRPL10	mitochondrial ribosomal protein L10 [Source:VGNC Symbol;Acc:VGNC:90349]	MRPL10	protein_coding	2526	12	24075632	24083052	-1
ENSSSCG00000029860		0.525366	3.26992	7.71079	0.0118827	0.302354		63.2048	0.419288	0.204137	2.05396	0.03998	0.454897		EPB41L4A	erythrocyte membrane protein band 4.1 like 4A [Source:HGNC Symbol;Acc:HGNC:13278]	EPB41L4A	protein_coding	3758	2	117235472	117502424	1
ENSSSCG00000017920		0.936213	2.00228	7.70528	0.0119085	0.302354		25.3298	0.810978	0.331877	2.44361	0.014541	0.308199			C-X-C motif chemokine ligand 16 [Source:VGNC Symbol;Acc:VGNC:97955]		protein_coding	1307	12	52145489	52150149	1
ENSSSCG00000035170		0.67433	3.1858	7.70528	0.0119085	0.302354		60.2689	0.550444	0.241602	2.2783	0.0227085	0.371428		VSIG4	V-set and immunoglobulin domain containing 4 [Source:VGNC Symbol;Acc:VGNC:94869]	VSIG4	protein_coding	2445	X	52175607	52198566	-1
ENSSSCG00000015784		0.777325	9.39479	7.86838	0.0119227	0.302354		4557.98	0.637399	0.24148	2.63955	0.00830153	0.243095		ACSL1	acyl-CoA synthetase long chain family member 1 [Source:VGNC Symbol;Acc:VGNC:96294]	ACSL1	protein_coding	4334	15	45866857	45963729	-1
ENSSSCG00000006501		0.380927	7.65993	7.69037	0.0119786	0.30309		1385.08	0.247133	0.1274	1.93981	0.0524025	0.509867		SSR2	signal sequence receptor subunit 2 [Source:VGNC Symbol;Acc:VGNC:93491]	SSR2	protein_coding	779	4	94011527	94021962	1
ENSSSCG00000012916		0.406575	4.83527	7.6682	0.0120837	0.303315		193.044	0.279656	0.149389	1.872	0.061207	0.535025		POLD4	DNA polymerase delta 4, accessory subunit [Source:VGNC Symbol;Acc:VGNC:100337]	POLD4	protein_coding	2850	2	5160955	5164266	1
ENSSSCG00000000367		0.35985	4.14479	7.66519	0.012098	0.303315		119.001	0.245762	0.126533	1.94227	0.0521044	0.508623			transmembrane protein 198B [Source:VGNC Symbol;Acc:VGNC:109165]		protein_coding	2369	5	21274511	21279335	1
ENSSSCG00000017401		-0.276165	5.96537	7.66401	0.0121036	0.303315		432.855	-0.388775	0.110096	-3.53124	0.000413622	0.0654903		ATP6V0A1	ATPase H+ transporting V0 subunit a1 [Source:VGNC Symbol;Acc:VGNC:85663]	ATP6V0A1	protein_coding	4390	12	20288411	20344127	-1
ENSSSCG00000015244		0.384615	7.81177	7.66194	0.0121135	0.303315		1531.41	0.24247	0.106443	2.27793	0.0227307	0.371428		APLP2	amyloid beta like protein 2 [Source:VGNC Symbol;Acc:VGNC:85414]	APLP2	protein_coding	4489	9	56798810	56872642	1
ENSSSCG00000001426		0.470577	3.48551	7.6602	0.0121218	0.303315		73.9401	0.351884	0.169478	2.07628	0.037868	0.445185		STK19	serine/threonine kinase 19 [Source:NCBI gene (formerly Entrezgene);Acc:100144527]		protein_coding	1868	7	24059452	24067383	1
ENSSSCG00000002558		0.730974	2.85765	7.63317	0.0122518	0.305154		47.9361	0.608081	0.284242	2.1393	0.0324111	0.421677		CEP170B	centrosomal protein 170B [Source:VGNC Symbol;Acc:VGNC:86564]	CEP170B	protein_coding	6690	AEMK02000452.1	3105847	3130948	1
ENSSSCG00000031724		-0.773873	5.90568	7.79815	0.0122641	0.305154		407.043	-0.867914	0.253767	-3.42013	0.000625918	0.0720061		LYNX1	Ly6/neurotoxin 1 [Source:VGNC Symbol;Acc:VGNC:108096]	LYNX1	protein_coding	4457	4	1450147	1455889	1
ENSSSCG00000009083		0.292432	4.93884	7.62808	0.0122765	0.305154		208.419	0.167893	0.102517	1.6377	0.101484	0.622075		SPRY1	sprouty RTK signaling antagonist 1 [Source:VGNC Symbol;Acc:VGNC:93424]	SPRY1	protein_coding	6071	8	100450266	100863446	-1
ENSSSCG00000041487		1.44229	2.13463	7.71792	0.0123544	0.306416		27.4599	1.18263	0.47266	2.50207	0.0123469	0.292217					lncRNA	3643	6	69599362	69603622	-1
ENSSSCG00000002366		0.49981	5.34516	7.59658	0.0124362	0.30777		273.476	0.363345	0.158927	2.28625	0.0222399	0.371116		NPC2	NPC intracellular cholesterol transporter 2 [Source:NCBI gene (formerly Entrezgene);Acc:397410]		protein_coding	1484	7	97730516	97740331	-1
ENSSSCG00000004751		0.44472	5.70321	7.58963	0.0124645	0.307794		351.729	0.30758	0.13455	2.28599	0.0222551	0.371116		CHP1	calcineurin like EF-hand protein 1 [Source:VGNC Symbol;Acc:VGNC:86657]	CHP1	protein_coding	2926	1	130073928	130112751	-1
ENSSSCG00000005662		0.38887	3.06043	7.58026	0.0125108	0.308032		54.8362	0.270395	0.144359	1.87307	0.0610593	0.535025		SPOUT1	SPOUT domain containing methyltransferase 1 [Source:VGNC Symbol;Acc:VGNC:93418]	SPOUT1	protein_coding	2784	1	269157176	269167087	-1
ENSSSCG00000015386		0.293396	3.88862	7.57665	0.0125287	0.308032		99.9544	0.195065	0.119251	1.63575	0.101891	0.622075		HYCC1	hyccin PI4KA lipid kinase complex subunit 1 [Source:VGNC Symbol;Acc:VGNC:87899]	HYCC1	protein_coding	7280	9	91729060	91821619	-1
ENSSSCG00000032941		0.756184	5.20404	7.69266	0.0126261	0.309154		247.147	0.576388	0.245554	2.34729	0.0189103	0.348927		SIK2	salt inducible kinase 2 [Source:VGNC Symbol;Acc:VGNC:92872]	SIK2	protein_coding	5433	9	39368599	39483515	1
ENSSSCG00000062141		0.492863	3.60329	7.5565	0.0126291	0.309154		82.8516	0.391505	0.1948	2.00977	0.0444551	0.476413					protein_coding	914	13	121927729	121991332	-1
ENSSSCG00000027115		0.300856	5.17174	7.52726	0.0127764	0.310914		245.774	0.181611	0.119434	1.52059	0.128362	0.668419					protein_coding	7594	X	57382454	57466697	1
ENSSSCG00000033811		0.360736	4.85341	7.52323	0.0127969	0.310914		195.384	0.249196	0.130555	1.90874	0.0562959	0.519378		CBFB	core-binding factor subunit beta [Source:VGNC Symbol;Acc:VGNC:86221]	CBFB	protein_coding	3070	6	27684030	27750852	1
ENSSSCG00000013408		0.544302	3.20214	7.51281	0.0128499	0.310914		60.6422	0.419787	0.201052	2.08795	0.0368025	0.442337		ADM	adrenomedullin [Source:NCBI gene (formerly Entrezgene);Acc:397195]		protein_coding	1838	2	49229223	49231866	-1
ENSSSCG00000039797		1.34899	4.27911	7.80474	0.0128511	0.310914		126.155	1.13059	0.404545	2.79473	0.00519426	0.20263		APCDD1	APC down-regulated 1 [Source:VGNC Symbol;Acc:VGNC:85406]	APCDD1	protein_coding	2254	6	97992233	98026766	-1
ENSSSCG00000037399		0.583897	3.1952	7.5112	0.0128582	0.310914		59.3145	0.478314	0.210234	2.27515	0.0228972	0.371428					protein_coding	2149	3	85944107	85947818	-1
ENSSSCG00000005648		0.429928	3.95936	7.50959	0.0128664	0.310914		104.56	0.314381	0.151412	2.07634	0.0378628	0.445185		SLC27A4	solute carrier family 27 member 4 [Source:VGNC Symbol;Acc:VGNC:93038]	SLC27A4	protein_coding	5324	1	268773806	268788731	1
ENSSSCG00000025164		0.267585	5.84124	7.48875	0.0129734	0.312627		390.4	0.1334	0.0679454	1.96335	0.0496059	0.49756		TSC22D4	TSC22 domain family member 4 [Source:HGNC Symbol;Acc:HGNC:21696]	TSC22D4	protein_coding	2491	3	8395229	8406218	-1
ENSSSCG00000013830		0.504406	5.55955	7.48744	0.0130088	0.312627		318.71	0.380877	0.17567	2.16815	0.0301476	0.413135		ILVBL	ilvB acetolactate synthase like [Source:VGNC Symbol;Acc:VGNC:89123]	ILVBL	protein_coding	2514	2	62435155	62451371	1
ENSSSCG00000039290		0.295125	6.2479	7.4699	0.013071	0.312627		519.27	0.167546	0.0910609	1.83993	0.0657781	0.546486		MTPN	myotrophin [Source:VGNC Symbol;Acc:VGNC:90467]	MTPN	protein_coding	3890	18	13330029	13395460	1
ENSSSCG00000002866		1.85487	5.03255	7.8545	0.0131092	0.312627		206.228	1.71953	0.571483	3.00888	0.0026221	0.153168		CEBPA	CCAAT enhancer binding protein alpha [Source:VGNC Symbol;Acc:VGNC:86531]	CEBPA	protein_coding	2630	6	43083207	43085836	-1
ENSSSCG00000011690		0.593602	3.52933	7.46187	0.0131129	0.312627		77.9964	0.473149	0.222464	2.12686	0.0334321	0.427339		PLSCR4	phospholipid scramblase 4 [Source:VGNC Symbol;Acc:VGNC:91575]	PLSCR4	protein_coding	3328	13	86542283	86573629	-1
ENSSSCG00000015453		0.371892	6.63785	7.45879	0.013129	0.312627		678.061	0.236872	0.112677	2.10222	0.0355336	0.437875		PDIA4	protein disulfide isomerase family A member 4 [Source:NCBI gene (formerly Entrezgene);Acc:100522203]		protein_coding	3459	9	109252011	109280247	1
ENSSSCG00000033176		0.292998	5.5646	7.45837	0.0131312	0.312627		325.581	0.182694	0.127132	1.43704	0.150706	0.701126		SAP30L	SAP30 like [Source:VGNC Symbol;Acc:VGNC:92577]	SAP30L	protein_coding	4111	16	68695900	68709742	-1
ENSSSCG00000012608		0.329098	4.08358	7.44652	0.0131933	0.313188		113.922	0.215087	0.124372	1.72938	0.0837419	0.590295		ZBTB33	zinc finger and BTB domain containing 33 [Source:VGNC Symbol;Acc:VGNC:95069]	ZBTB33	protein_coding	5643	X	98405319	98414279	1
ENSSSCG00000033733		0.408798	5.93196	7.43722	0.0132423	0.313188		412.801	0.275397	0.110037	2.50277	0.0123224	0.292217		HMGN1	high mobility group nucleosome binding domain 1 [Source:HGNC Symbol;Acc:HGNC:4984]	HMGN1	protein_coding	2810	13	202905233	202943575	-1
ENSSSCG00000027660		0.650695	4.33734	7.45183	0.0133258	0.313188		135.816	0.534223	0.238211	2.24265	0.0249193	0.381226		IFI44L	interferon induced protein 44 like [Source:VGNC Symbol;Acc:VGNC:97103]	IFI44L	protein_coding	4310	6	134659639	134679331	-1
ENSSSCG00000017043		0.37011	4.92722	7.39239	0.0134813	0.313188		205.285	0.244509	0.12115	2.01823	0.0435672	0.472636		RNF145	ring finger protein 145 [Source:VGNC Symbol;Acc:VGNC:92360]	RNF145	protein_coding	3776	16	64252227	64314119	1
ENSSSCG00000029606		0.840653	3.7013	7.46442	0.0134853	0.313188		85.0776	0.701159	0.283747	2.47107	0.0134709	0.301931		AOX1	aldehyde oxidase 1 [Source:NCBI gene (formerly Entrezgene);Acc:100523701]		protein_coding	5582	15	104157527	104236006	1
ENSSSCG00000029362		0.263114	5.55703	7.38524	0.0135199	0.313188		321.383	0.147177	0.0803597	1.83148	0.0670285	0.550689		CHMP2A	charged multivesicular body protein 2A [Source:VGNC Symbol;Acc:VGNC:86649]	CHMP2A	protein_coding	969	6	63102156	63104943	-1
ENSSSCG00000014934		0.447369	5.03329	7.38196	0.0135376	0.313188		222.032	0.34076	0.179885	1.89432	0.0581822	0.53113		CHORDC1	cysteine and histidine rich domain containing 1 [Source:NCBI gene (formerly Entrezgene);Acc:100134961]		protein_coding	6367	9	23181850	23208683	-1
ENSSSCG00000020808		0.362912	6.62376	7.38088	0.0135434	0.313188		670.816	0.235752	0.105941	2.22532	0.02606	0.389171		CCT6A	chaperonin containing TCP1 subunit 6A [Source:VGNC Symbol;Acc:VGNC:106569]	CCT6A	protein_coding	2750	3	16843804	16858819	-1
ENSSSCG00000016192		0.444991	6.28088	7.37874	0.0135551	0.313188		534.952	0.330717	0.185301	1.78475	0.0743012	0.567087		PLCD4	phospholipase C delta 4 [Source:NCBI gene (formerly Entrezgene);Acc:397119]	PLCD4	protein_coding	3238	15	120626938	120688112	1
ENSSSCG00000004478		0.369472	3.42282	7.37847	0.0135565	0.313188		71.8371	0.269194	0.133167	2.02148	0.0432303	0.471352		MYO6	myosin VI [Source:VGNC Symbol;Acc:VGNC:103137]	MYO6	protein_coding	5724	1	89992866	90137734	-1
ENSSSCG00000010569		0.281874	6.27772	7.37728	0.0135629	0.313188		539.963	0.156755	0.130024	1.20559	0.227976	0.777429		OGA	O-GlcNAcase [Source:VGNC Symbol;Acc:VGNC:96756]	OGA	protein_coding	5118	14	112822499	112851203	-1
ENSSSCG00000005122		0.357117	4.58027	7.37459	0.0135776	0.313188		162.551	0.23583	0.15646	1.50729	0.131737	0.675006		TEK	TEK receptor tyrosine kinase [Source:VGNC Symbol;Acc:VGNC:93866]	TEK	protein_coding	6514	1	195937432	196051980	-1
ENSSSCG00000038631		0.638808	2.94192	7.36971	0.0136041	0.313188		49.2276	0.506551	0.225372	2.24763	0.0246	0.380675		TCFL5	transcription factor like 5 [Source:VGNC Symbol;Acc:VGNC:95537]	TCFL5	protein_coding	2197	17	62093907	62115650	-1
ENSSSCG00000002670		0.262259	5.9245	7.36525	0.0136284	0.313188		415.759	0.154015	0.0799867	1.9255	0.0541665	0.516649		USP10	ubiquitin specific peptidase 10 [Source:VGNC Symbol;Acc:VGNC:94743]	USP10	protein_coding	3360	6	3977231	4043533	-1
ENSSSCG00000013930		0.337759	4.98358	7.36319	0.0136396	0.313188		214.143	0.213706	0.109474	1.95212	0.0509244	0.503588		ATP13A1	ATPase 13A1 [Source:VGNC Symbol;Acc:VGNC:85637]	ATP13A1	protein_coding	4000	2	58267709	58285378	1
ENSSSCG00000009010		0.374155	4.52778	7.36193	0.0136465	0.313188		155.648	0.257149	0.123211	2.08707	0.036882	0.442349		ARFIP1	ADP ribosylation factor interacting protein 1 [Source:VGNC Symbol;Acc:VGNC:85453]	ARFIP1	protein_coding	3472	8	76168403	76270609	-1
ENSSSCG00000005984		0.298634	4.18331	7.35849	0.0136653	0.313188		124.754	0.219373	0.123519	1.77603	0.0757283	0.570051		ZHX1	zinc fingers and homeoboxes 1 [Source:VGNC Symbol;Acc:VGNC:95164]	ZHX1	protein_coding	2619	4	16119333	16121951	1
ENSSSCG00000037070		-0.51728	3.69306	7.35741	0.0136712	0.313188		87.5049	-0.635091	0.198255	-3.2034	0.00135814	0.106576		GRID2IP	Grid2 interacting protein [Source:VGNC Symbol;Acc:VGNC:88675]	GRID2IP	protein_coding	5215	3	4666678	4700037	1
ENSSSCG00000013052		0.558018	5.59231	7.38917	0.0136834	0.313188		324.707	0.412312	0.178644	2.30801	0.0209986	0.364741			reticulon 3 [Source:VGNC Symbol;Acc:VGNC:92501]		protein_coding	3104	2	8290544	8354898	-1
ENSSSCG00000027423		0.599824	3.4691	7.34886	0.013718	0.313188		73.9349	0.483613	0.226769	2.13263	0.0329554	0.424617		TMEM53	transmembrane protein 53 [Source:VGNC Symbol;Acc:VGNC:94190]	TMEM53	protein_coding	1691	6	166645098	166680654	1
ENSSSCG00000017717		-0.368967	8.59361	7.34531	0.0137375	0.313188		2682.72	-0.483244	0.158477	-3.0493	0.00229373	0.145278		UNC45B	unc-45 myosin chaperone B [Source:NCBI gene (formerly Entrezgene);Acc:100134956]		protein_coding	4324	12	39994194	40030966	-1
ENSSSCG00000053885		0.460706	3.56478	7.33493	0.0137948	0.313859		77.9708	0.338207	0.164018	2.06201	0.0392072	0.449667					lncRNA	5076	10	24102349	24107424	-1
ENSSSCG00000031103		0.351442	3.68226	7.32684	0.0138396	0.314244		85.6584	0.242749	0.133044	1.82457	0.0680653	0.554057		TBK1	TANK binding kinase 1 [Source:VGNC Symbol;Acc:VGNC:93787]	TBK1	protein_coding	5730	5	28880205	28929963	1
ENSSSCG00000031538		0.495743	5.65079	7.30347	0.0140026	0.314916		347.319	0.333162	0.195211	1.70667	0.0878831	0.597584		RNASE4	ribonuclease A family member 4 [Source:NCBI gene (formerly Entrezgene);Acc:396976]		protein_coding	1240	7	78243691	78244930	-1
ENSSSCG00000025822		1.49249	3.88745	7.57909	0.0140115	0.314916		94.6477	1.31333	0.443099	2.96395	0.00303715	0.162279		SFRP1	secreted frizzled related protein 1 [Source:VGNC Symbol;Acc:VGNC:95493]	SFRP1	protein_coding	3960	17	10436426	10489748	-1
ENSSSCG00000007085		-0.41592	6.55306	7.29375	0.0140245	0.314916		650.697	-0.559623	0.164236	-3.40743	0.000655773	0.0739318		DSTN	destrin, actin depolymerizing factor [Source:VGNC Symbol;Acc:VGNC:108715]	DSTN	protein_coding	1613	17	26043079	26050353	1
ENSSSCG00000032723		0.97103	3.87052	7.41531	0.0140889	0.314916		94.2695	0.825366	0.312486	2.64129	0.00825915	0.243095		ACER3	alkaline ceramidase 3 [Source:VGNC Symbol;Acc:VGNC:103893]	ACER3	protein_coding	6762	9	10967857	11162502	1
ENSSSCG00000009440		0.295498	4.4254	7.28231	0.014089	0.314916		146.798	0.199187	0.120316	1.65553	0.0978172	0.616596		ELF1	E74 like ETS transcription factor 1 [Source:VGNC Symbol;Acc:VGNC:87641]	ELF1	protein_coding	6401	11	25772316	25900802	1
ENSSSCG00000025560		2.55144	2.28534	7.56693	0.0140892	0.314916		28.0957	2.29609	0.807421	2.84373	0.00445889	0.194091		PGLYRP2	peptidoglycan recognition protein 2 [Source:NCBI gene (formerly Entrezgene);Acc:396557]		protein_coding	1992	2	62134533	62140184	1
ENSSSCG00000004454		1.43314	4.33916	7.56882	0.0141202	0.314916		129.087	1.21133	0.417649	2.90034	NA	NA		ME1	malic enzyme 1 [Source:VGNC Symbol;Acc:VGNC:90095]	ME1	protein_coding	4310	1	82799684	82991085	1
ENSSSCG00000006564		0.551161	3.76931	7.2737	0.0141378	0.314916		89.3998	0.421094	0.186714	2.25528	0.0241154	0.378261		RAB13	RAB13, member RAS onco family [Source:VGNC Symbol;Acc:VGNC:98842]	RAB13	protein_coding	2771	4	95705220	95711729	1
ENSSSCG00000006135		0.273078	4.9281	7.27244	0.014145	0.314916		205.946	0.148492	0.0849892	1.74718	0.0806059	0.581787		CPNE3	copine 3 [Source:VGNC Symbol;Acc:VGNC:86951]	CPNE3	protein_coding	6617	4	50276426	50345366	-1
ENSSSCG00000023379		0.614283	3.95515	7.27175	0.0141489	0.314916		102.441	0.492423	0.219109	2.24739	0.0246152	0.380675		UBE2L6	ubiquitin conjugating enzyme E2 L6 [Source:NCBI gene (formerly Entrezgene);Acc:100514753]		protein_coding	2933	2	13354014	13370792	1
ENSSSCG00000012119		0.319017	7.58696	7.26697	0.0141761	0.314916		1324.88	0.176694	0.105974	1.66733	0.0954481	0.611061		TMSB4X	thymosin beta 4 X-linked [Source:NCBI gene (formerly Entrezgene);Acc:733606]		protein_coding	804	X	9650179	9651661	1
ENSSSCG00000052003		-0.448885	4.77622	7.25558	0.0142412	0.315162		187.066	-0.561097	0.172177	-3.25885	0.00111866	0.0992583		FSCN2	fascin actin-bundling protein 2, retinal [Source:HGNC Symbol;Acc:HGNC:3960]	FSCN2	protein_coding	5716	12	1300055	1309778	-1
ENSSSCG00000006502		0.38861	6.23774	7.25052	0.0142702	0.315162		511.139	0.25409	0.111965	2.26936	0.0232461	0.374701		ARHGEF2	Rho/Rac guanine nucleotide exchange factor 2 [Source:VGNC Symbol;Acc:VGNC:85493]	ARHGEF2	protein_coding	4915	4	94026386	94080420	1
ENSSSCG00000036973		0.365184	4.21484	7.24587	0.0142969	0.315162		126.429	0.248893	0.160072	1.55488	0.119975	0.655873		RAC3	Rac family small GTPase 3 [Source:VGNC Symbol;Acc:VGNC:92049]	RAC3	protein_coding	1035	12	981074	984227	-1
ENSSSCG00000006746		0.433903	2.20977	7.24436	0.0143056	0.315162		30.0217	0.352607	0.204376	1.72528	0.0844767	0.591675		VANGL1	VANGL planar cell polarity protein 1 [Source:VGNC Symbol;Acc:VGNC:94797]	VANGL1	protein_coding	4302	4	104996073	105048775	-1
ENSSSCG00000011304		0.364206	3.37903	7.24068	0.0143268	0.315162		70.2912	0.275909	0.148219	1.86149	0.0626744	0.536923		ZNF197	zinc finger protein 197 [Source:VGNC Symbol;Acc:VGNC:95202]	ZNF197	protein_coding	7764	13	27875490	27902191	1
ENSSSCG00000002467		0.357638	8.35867	7.21839	0.014456	0.315498		2274.46	0.232381	0.157269	1.4776	0.139516	0.682544		ASB2	ankyrin repeat and SOCS box containing 2 [Source:VGNC Symbol;Acc:VGNC:85564]	ASB2	protein_coding	4672	7	115208700	115258654	-1
ENSSSCG00000044541		0.348308	4.56846	7.21705	0.0144638	0.315498		162.4	0.246939	0.128984	1.91449	0.055557	0.517049					lncRNA	1987	3	72279600	72281804	1
ENSSSCG00000001898		0.299623	4.60116	7.21693	0.0144645	0.315498		164.683	0.186063	0.102556	1.81425	0.0696391	0.559899		ULK3	unc-51 like kinase 3 [Source:VGNC Symbol;Acc:VGNC:94696]	ULK3	protein_coding	2592	7	58699984	58707187	1
ENSSSCG00000060488		0.365307	4.31068	7.2164	0.0144676	0.315498		135.966	0.274467	0.131931	2.08038	0.037491	0.443985		ARID4B	AT-rich interaction domain 4B [Source:HGNC Symbol;Acc:HGNC:15550]	ARID4B	protein_coding	5764	14	55924367	56082198	1
ENSSSCG00000033278		0.42162	4.24508	7.19851	0.0145723	0.315498		126.782	0.30233	0.138573	2.18174	0.0291285	0.407174		ATP6V1D	ATPase H+ transporting V1 subunit D [Source:VGNC Symbol;Acc:VGNC:85674]	ATP6V1D	protein_coding	3187	7	91064396	91084913	-1
ENSSSCG00000012633		0.316389	6.79477	7.19332	0.0146028	0.315498		762.261	0.199665	0.117287	1.70236	0.0886877	0.598429		IL13RA1	interleukin 13 receptor subunit alpha 1 [Source:NCBI gene (formerly Entrezgene);Acc:397615]		protein_coding	3910	X	97300466	97356133	1
ENSSSCG00000022011		0.670293	2.75073	7.18674	0.0146416	0.315498		43.7022	0.546618	0.238968	2.28741	0.022172	0.370871		NMI	N-myc and STAT interactor [Source:VGNC Symbol;Acc:VGNC:96447]	NMI	protein_coding	2849	15	941475	967321	1
ENSSSCG00000003885		0.323929	5.42977	7.18654	0.0146428	0.315498		291.394	0.179754	0.0811366	2.21545	0.0267293	0.394432		CMPK1	cytidine/uridine monophosphate kinase 1 [Source:VGNC Symbol;Acc:VGNC:96953]	CMPK1	protein_coding	2880	6	164162518	164197379	-1
ENSSSCG00000015576		0.271433	5.54411	7.18389	0.0146585	0.315498		317.528	0.147834	0.0811492	1.82175	0.0684925	0.554935		TPR	translocated promoter region, nuclear basket protein [Source:VGNC Symbol;Acc:VGNC:108623]	TPR	protein_coding	7700	9	127481684	127540398	-1
ENSSSCG00000002873		-0.353777	11.0699	7.16738	0.0147565	0.315498		14951.5	-0.482339	0.146269	-3.29761	0.0009751	0.0939536		GPI	glucose-6-phosphate isomerase [Source:NCBI gene (formerly Entrezgene);Acc:397602]		protein_coding	1978	6	44038357	44069328	1
ENSSSCG00000003644		-0.561514	9.17792	7.20851	0.0147767	0.315498		4063.06	-0.688499	0.242057	-2.84437	0.00444992	0.194091		FHL3	four and a half LIM domains 3 [Source:VGNC Symbol;Acc:VGNC:88129]	FHL3	protein_coding	5521	6	93980635	93988573	-1
ENSSSCG00000006740		0.482884	6.64684	7.16323	0.0148417	0.315498		685.897	0.334706	0.18577	1.80173	0.0715884	0.561647		ATP1A1	ATPase Na+/K+ transporting subunit alpha 1 [Source:VGNC Symbol;Acc:VGNC:98735]	ATP1A1	protein_coding	5443	4	104353508	104384547	-1
ENSSSCG00000010925		-0.259825	7.74928	7.15241	0.0148461	0.315498		1490.64	-0.381674	0.111358	-3.42745	0.000609283	0.0720061		PPP1R12B	protein phosphatase 1 regulatory subunit 12B [Source:VGNC Symbol;Acc:VGNC:96430]	PPP1R12B	protein_coding	7759	10	24465041	24637358	1
ENSSSCG00000011226		0.355629	6.54267	7.13968	0.0149227	0.315498		638.648	0.219537	0.121603	1.80535	0.07102	0.56115		TGFBR2	transforming growth factor beta receptor 2 [Source:VGNC Symbol;Acc:VGNC:93931]	TGFBR2	protein_coding	6528	13	16784490	16878160	1
ENSSSCG00000015331		1.05586	4.89994	7.3576	0.0149537	0.315498		197.392	0.835172	0.331462	2.51966	0.0117468	0.288882		PON2	paraoxonase 2 [Source:VGNC Symbol;Acc:VGNC:91662]	PON2	protein_coding	1768	9	75027097	75051422	-1
ENSSSCG00000017936		0.225855	7.14309	7.13279	0.0149643	0.315498		974.842	0.101815	0.0855153	1.19061	0.233809	0.780337		GABARAP	GABA type A receptor-associated protein [Source:NCBI gene (formerly Entrezgene);Acc:100462752]		protein_coding	485	12	52596543	52598194	-1
ENSSSCG00000013568		0.362192	4.03412	7.13224	0.0149676	0.315498		110.877	0.261696	0.144962	1.80527	0.0710328	0.56115		ARHGEF18	Rho/Rac guanine nucleotide exchange factor 18 [Source:VGNC Symbol;Acc:VGNC:106443]	ARHGEF18	protein_coding	6872	2	71651100	71747409	-1
ENSSSCG00000017566		0.683036	4.73482	7.2018	0.0149828	0.315498		177.554	0.529065	0.232275	2.27776	0.0227411	0.371428		ACSF2	acyl-CoA synthetase family member 2 [Source:VGNC Symbol;Acc:VGNC:85031]	ACSF2	protein_coding	2230	12	26713785	26761140	1
ENSSSCG00000046182		0.335211	4.81769	7.12969	0.0149831	0.315498		191.345	0.2173	0.132729	1.63718	0.101594	0.622075					protein_coding	671	4	392540	393728	1
ENSSSCG00000037598		1.07004	2.50771	7.17673	0.014995	0.315498		35.4442	0.90904	0.375756	2.41923	0.0155534	0.319582		SNX10	sorting nexin 10 [Source:VGNC Symbol;Acc:VGNC:93303]	SNX10	protein_coding	2598	18	46064580	46142945	-1
ENSSSCG00000008232		0.475533	4.15518	7.12668	0.0150014	0.315498		117.098	0.334576	0.133002	2.51557	0.011884	0.290456		RNF181	ring finger protein 181 [Source:NCBI gene (formerly Entrezgene);Acc:100628060]		protein_coding	1887	3	59171082	59174229	-1
ENSSSCG00000011398		0.512582	4.59723	7.12406	0.0150172	0.315498		163.335	0.384024	0.185335	2.07205	0.038261	0.446074		SEMA3F	semaphorin 3F [Source:VGNC Symbol;Acc:VGNC:92698]	SEMA3F	protein_coding	2950	13	32641424	32671223	1
ENSSSCG00000000455		0.54107	3.79392	7.12245	0.0150271	0.315498		92.7696	0.414186	0.194398	2.13061	0.033121	0.424808		LRIG3	leucine rich repeats and immunoglobulin like domains 3 [Source:VGNC Symbol;Acc:VGNC:89812]	LRIG3	protein_coding	4081	5	24066623	24117970	-1
ENSSSCG00000029494		0.3903	3.22029	7.12076	0.0150373	0.315498		61.2355	0.272461	0.150833	1.80637	0.0708598	0.56115		RBBP9	RB binding protein 9, serine hydrolase [Source:VGNC Symbol;Acc:VGNC:96532]	RBBP9	protein_coding	6448	17	26736526	26760242	-1
ENSSSCG00000004233		1.47638	2.90322	7.30443	0.015041	0.315498		48.4113	1.18303	0.474085	2.4954	0.0125814	0.293767		SMPDL3A	sphingomyelin phosphodiesterase acid like 3A [Source:VGNC Symbol;Acc:VGNC:93265]	SMPDL3A	protein_coding	3425	1	39848648	39868731	-1
ENSSSCG00000009759		0.46382	6.49341	7.11082	0.0151045	0.316243		611.111	0.335975	0.153908	2.18296	0.029039	0.40669		SCARB1	scavenger receptor class B member 1 [Source:NCBI gene (formerly Entrezgene);Acc:397018]		protein_coding	4335	14	28301294	28393568	1
ENSSSCG00000006664		-0.664672	2.53856	7.10419	0.0151386	0.316369		37.6888	-0.767743	0.272906	-2.81322	0.00490486	0.198449		MTMR11	myotubularin related protein 11 [Source:NCBI gene (formerly Entrezgene);Acc:100153767]		protein_coding	2840	4	99115133	99122808	1
ENSSSCG00000008164		0.236725	6.91627	7.09526	0.0151935	0.316661		830.47	0.120125	0.0725469	1.65582	0.0977581	0.616596		MAP4K4	mitogen-activated protein kinase kinase kinase kinase 4 [Source:VGNC Symbol;Acc:VGNC:98114]	MAP4K4	protein_coding	6138	3	52484274	52649410	-1
ENSSSCG00000032106		0.337443	4.72737	7.09279	0.0152087	0.316661		177.866	0.203955	0.100372	2.032	0.042154	0.465926		SURF6	surfeit 6 [Source:VGNC Symbol;Acc:VGNC:93632]	SURF6	protein_coding	1876	1	272949247	272955197	-1
ENSSSCG00000039909		0.443928	3.68663	7.08446	0.0152601	0.316848		85.8951	0.334348	0.155161	2.15485	0.0311734	0.416599		ERN1	endoplasmic reticulum to nucleus signaling 1 [Source:HGNC Symbol;Acc:HGNC:3449]	ERN1	protein_coding	6230	12	14881923	14963284	1
ENSSSCG00000016002		-0.817146	3.46557	7.12666	0.0152993	0.316848		73.7139	-0.887403	0.320141	-2.77191	0.00557279	0.208545		CCDC141	coiled-coil domain containing 141 [Source:VGNC Symbol;Acc:VGNC:109490]	CCDC141	protein_coding	7391	15	84535922	84734182	-1
ENSSSCG00000035985		0.394602	3.98378	7.07773	0.0153019	0.316848		105.54	0.270847	0.133282	2.03214	0.0421399	0.465926		TRIM11	tripartite motif containing 11 [Source:VGNC Symbol;Acc:VGNC:94393]	TRIM11	protein_coding	2537	2	51733181	51743254	1
ENSSSCG00000012680		0.407372	6.61753	7.06904	0.015356	0.317385		670.27	0.266096	0.132968	2.0012	0.0453707	0.483011		GPC3	glypican 3 [Source:VGNC Symbol;Acc:VGNC:88580]	GPC3	protein_coding	2255	X	109536504	109973607	-1
ENSSSCG00000020777		0.349845	5.29064	7.0581	0.0154243	0.318214		267.823	0.233316	0.132205	1.76481	0.0775953	0.571845					protein_coding	3247	5	10066086	10095502	-1
ENSSSCG00000016990		0.499679	4.38859	7.03694	0.0155575	0.320052		141.098	0.372705	0.166619	2.23687	0.0252951	0.381763			ATPase H+ transporting V0 subunit e1 [Source:NCBI gene (formerly Entrezgene);Acc:733646]		protein_coding	882	16	51225724	51260716	-1
ENSSSCG00000035883		0.365288	3.74929	7.03494	0.0155701	0.320052		90.6058	0.265288	0.145524	1.82298	0.0683068	0.55479		GPR160	G protein-coupled receptor 160 [Source:VGNC Symbol;Acc:VGNC:88612]	GPR160	protein_coding	4606	13	108748145	108793348	1
ENSSSCG00000015504		0.28073	6.03241	7.02164	0.0156546	0.321061		448.192	0.164788	0.107113	1.53844	0.123941	0.661604		CACYBP	calcyclin binding protein [Source:VGNC Symbol;Acc:VGNC:86133]	CACYBP	protein_coding	5568	9	117064187	117123126	1
ENSSSCG00000031562		0.346023	4.10345	7.01452	0.0157	0.321061		115.615	0.237546	0.130824	1.81576	0.0694066	0.559321		MZF1	myeloid zinc finger 1 [Source:VGNC Symbol;Acc:VGNC:90551]	MZF1	protein_coding	4592	6	63111068	63123082	-1
ENSSSCG00000036331		0.830508	5.15647	7.17417	0.0157233	0.321061		239.731	0.759834	0.300187	2.5312	0.0113673	0.283528			amylase, alpha 2B (pancreatic) [Source:NCBI gene (formerly Entrezgene);Acc:397397]		protein_coding	1799	4	115172039	115188041	-1
ENSSSCG00000016672		1.48921	2.51287	7.1726	0.015733	0.321061		35.4699	1.32863	0.503281	2.63994	0.00829214	0.243095		ADCYAP1R1	ADCYAP receptor type I [Source:VGNC Symbol;Acc:VGNC:85115]	ADCYAP1R1	protein_coding	4222	18	41917428	41972301	-1
ENSSSCG00000060989		1.20892	6.7078	7.27764	0.0158509	0.321385		716.935	1.04438	0.454437	2.29819	0.0215512	0.365366					protein_coding	1674	7	22824426	22854778	1
ENSSSCG00000038254		-0.459767	4.07937	6.98129	0.0159139	0.321385		114.543	-0.568248	0.174182	-3.26239	0.00110479	0.0992583		PRKRA	protein activator of interferon induced protein kinase EIF2AK2 [Source:VGNC Symbol;Acc:VGNC:96505]	PRKRA	protein_coding	2205	15	84133687	84156508	-1
ENSSSCG00000037360		0.389593	7.49207	6.9801	0.0159217	0.321385		1224.21	0.248418	0.113743	2.18403	0.0289599	0.406364		CST3	cystatin C [Source:NCBI gene (formerly Entrezgene);Acc:733672]		protein_coding	776	17	30470855	30474590	-1
ENSSSCG00000037025		0.849518	5.66983	7.15871	0.0159281	0.321385		340.522	0.692458	0.290816	2.38109	0.0172616	0.33283		PLVAP	plasmalemma vesicle associated protein [Source:VGNC Symbol;Acc:VGNC:91577]	PLVAP	protein_coding	2431	2	60324560	60344443	1
ENSSSCG00000000033		1.36561	4.13344	7.23868	0.0159387	0.321385		111.772	1.18346	0.415923	2.84539	0.00443575	0.194091		TSPO	translocator protein [Source:NCBI gene (formerly Entrezgene);Acc:396592]		protein_coding	831	5	5723190	5735131	-1
ENSSSCG00000055744		1.0914	4.08985	7.16472	0.0159481	0.321385		110.262	0.907786	0.347196	2.61462	0.00893257	0.252396		FAM241A	family with sequence similarity 241 member A [Source:HGNC Symbol;Acc:HGNC:26813]	FAM241A	protein_coding	2916	8	110468757	110504912	-1
ENSSSCG00000042179		0.417081	2.65612	6.97124	0.0159793	0.321385		40.445	0.297407	0.166393	1.78737	0.0738775	0.566313					lncRNA	2671	4	41922272	41925225	-1
ENSSSCG00000005524		-0.453844	6.80179	6.97097	0.0159879	0.321385		773.899	-0.57628	0.175853	-3.27706	0.00104896	0.0953706		DAB2IP	DAB2 interacting protein [Source:VGNC Symbol;Acc:VGNC:87145]	DAB2IP	protein_coding	4647	1	261659660	261859022	1
ENSSSCG00000017727		0.414284	4.11165	6.96423	0.0160251	0.321385		117.071	0.311437	0.18686	1.66669	0.095577	0.611061		TMEM98	transmembrane protein 98 [Source:VGNC Symbol;Acc:VGNC:94221]	TMEM98	protein_coding	5421	12	42083553	42100494	-1
ENSSSCG00000009240		1.3389	1.86955	7.0318	0.0160349	0.321385		23.006	1.19694	0.511312	2.34091	0.0192368	0.350866			placenta associated 8 [Source:VGNC Symbol;Acc:VGNC:91506]		protein_coding	2303	8	135250075	135279045	1
ENSSSCG00000032083		-0.296551	6.6572	6.95857	0.0160621	0.321385		697.094	-0.416965	0.116516	-3.57861	0.000345432	0.0618651		MRPL37	mitochondrial ribosomal protein L37 [Source:VGNC Symbol;Acc:VGNC:90362]	MRPL37	protein_coding	3511	6	158090970	158143500	-1
ENSSSCG00000017046		0.572733	3.60597	6.95394	0.0160925	0.321423		80.2959	0.44518	0.201716	2.20696	0.0273166	0.396865		EBF1	EBF transcription factor 1 [Source:VGNC Symbol;Acc:VGNC:87525]	EBF1	protein_coding	4035	16	64359001	64752210	1
ENSSSCG00000013492		0.336131	3.94463	6.92187	0.0163048	0.323016		105.225	0.241219	0.14448	1.66957	0.0950046	0.611061		APBA3	amyloid beta protein binding family A member 3 [Source:VGNC Symbol;Acc:VGNC:85401]	APBA3	protein_coding	1994	2	74930109	74938003	1
ENSSSCG00000034449		0.285099	5.09037	6.92173	0.0163057	0.323016		234.079	0.193206	0.101159	1.90993	0.0561426	0.518388		RSRP1	arginine and serine rich protein 1 [Source:VGNC Symbol;Acc:VGNC:92489]	RSRP1	protein_coding	1404	6	82850949	82854270	-1
ENSSSCG00000006661		0.541179	3.3482	6.91509	0.01635	0.323016		66.134	0.414679	0.189141	2.19243	0.0283486	0.403693		VPS45	vacuolar protein sorting 45 homolog [Source:NCBI gene (formerly Entrezgene);Acc:100514766]		protein_coding	2391	4	98939584	99010585	-1
ENSSSCG00000014080		0.563545	4.18292	6.91401	0.0163572	0.323016		119.693	0.440282	0.188864	2.33121	0.0197422	0.35555		HMGCR	3-hydroxy-3-methylglutaryl-CoA reductase [Source:NCBI gene (formerly Entrezgene);Acc:100144446]		protein_coding	4702	2	84380224	84402957	1
ENSSSCG00000001810		0.532258	3.68118	6.91264	0.0163665	0.323016		85.1735	0.407288	0.19105	2.13184	0.0330199	0.424808		PDE8A	phosphodiesterase 8A [Source:VGNC Symbol;Acc:VGNC:91263]	PDE8A	protein_coding	3696	7	52410779	52557645	-1
ENSSSCG00000035523		0.234692	5.78317	6.90914	0.0163899	0.323016		378.682	0.118213	0.111791	1.05744	0.290311	0.830702		FUT11	fucosyltransferase 11 [Source:VGNC Symbol;Acc:VGNC:88269]	FUT11	protein_coding	5107	14	76498827	76505767	1
ENSSSCG00000012435		0.432396	5.23755	6.90166	0.0164402	0.323016		253.551	0.306053	0.136612	2.24032	0.0250703	0.381226		MAGT1	magnesium transporter 1 [Source:VGNC Symbol;Acc:VGNC:89957]	MAGT1	protein_coding	4151	X	61894965	61958517	-1
ENSSSCG00000016208		0.412765	4.27774	6.90165	0.0164402	0.323016		132.688	0.298576	0.177681	1.6804	0.0928798	0.609564		ZFAND2B	zinc finger AN1-type containing 2B [Source:VGNC Symbol;Acc:VGNC:96069]	ZFAND2B	protein_coding	1225	15	121243116	121246068	1
ENSSSCG00000033506		0.608672	1.94427	6.8978	0.0164661	0.323016		23.8888	0.511525	0.257624	1.98555	0.0470837	0.489688		KCTD21	potassium channel tetramerization domain containing 21 [Source:VGNC Symbol;Acc:VGNC:89400]	KCTD21	protein_coding	3393	9	12570408	12585862	-1
ENSSSCG00000038968		0.314273	5.82706	6.89744	0.0164686	0.323016		386.454	0.193255	0.107516	1.79745	0.0722638	0.562175		TMEM263	transmembrane protein 263 [Source:VGNC Symbol;Acc:VGNC:94165]	TMEM263	protein_coding	4817	5	13379780	13398360	-1
ENSSSCG00000015407		0.624684	3.74569	6.89469	0.0164871	0.323016		88.3768	0.499151	0.222564	2.24273	0.0249141	0.381226		GNAI1	G protein subunit alpha i1 [Source:VGNC Symbol;Acc:VGNC:88521]	GNAI1	protein_coding	3227	9	100187843	100272532	-1
ENSSSCG00000034608		-0.491717	7.07399	6.89746	0.0165894	0.324457		934.292	-0.602457	0.197564	-3.04943	0.00229274	0.145278		TMEM94	transmembrane protein 94 [Source:VGNC Symbol;Acc:VGNC:94218]	TMEM94	protein_coding	5825	12	5870096	5905345	-1
ENSSSCG00000007840		0.364962	4.58717	6.8652	0.0166875	0.325065		164.171	0.262054	0.145426	1.80197	0.0715497	0.561647		POLR3E	RNA polymerase III subunit E [Source:VGNC Symbol;Acc:VGNC:91657]	POLR3E	protein_coding	4092	3	23846359	23880614	-1
ENSSSCG00000024635		0.40654	4.79168	6.86383	0.0166969	0.325065		186.504	0.283082	0.142001	1.99353	0.0462036	0.485748		SPART	spartin [Source:VGNC Symbol;Acc:VGNC:93377]	SPART	protein_coding	3815	11	12313210	12374645	-1
ENSSSCG00000033673		0.298441	8.90898	6.85681	0.0167451	0.325065		3309.37	0.161872	0.119868	1.35042	0.176882	0.729207		SLC25A6	solute carrier family 25 member 6 [Source:NCBI gene (formerly Entrezgene);Acc:403155]		protein_coding	1512	AEMK02000569.1	792563	796798	-1
ENSSSCG00000002646		0.228847	5.73127	6.83384	0.0169037	0.325065		364.95	0.118697	0.0892174	1.33043	0.183377	0.734355		TRAPPC2L	trafficking protein particle complex subunit 2L [Source:VGNC Symbol;Acc:VGNC:94373]	TRAPPC2L	protein_coding	2301	6	863805	869226	-1
ENSSSCG00000015413		0.361648	5.30598	6.82259	0.016982	0.325065		271.301	0.245537	0.132326	1.85555	0.0635181	0.539968		FGL2	fibrinogen like 2 [Source:NCBI gene (formerly Entrezgene);Acc:448808]		protein_coding	4519	9	102868802	102875576	1
ENSSSCG00000008624		0.510694	6.82339	6.84467	0.0170102	0.325065		770.529	0.367727	0.176177	2.08727	0.0368641	0.442349		LPIN1	lipin 1 [Source:VGNC Symbol;Acc:VGNC:89793]	LPIN1	protein_coding	5652	3	124940561	125074122	-1
ENSSSCG00000025326		0.473368	3.59259	6.818	0.0170141	0.325065		81.6022	0.365439	0.176463	2.07091	0.0383676	0.446856		TMEM243	transmembrane protein 243 [Source:VGNC Symbol;Acc:VGNC:94153]	TMEM243	protein_coding	1506	9	93393722	93416627	1
ENSSSCG00000025537		0.556636	3.26124	6.81566	0.0170305	0.325065		62.3861	0.439551	0.19495	2.25468	0.0241532	0.378261		PTPN6	protein tyrosine phosphatase non-receptor type 6 [Source:VGNC Symbol;Acc:VGNC:91982]	PTPN6	protein_coding	2328	5	63762112	63808350	-1
ENSSSCG00000000010		0.576265	6.07225	6.87585	0.0170496	0.325065		459.454	0.427846	0.222306	1.92459	0.0542811	0.517049		FBLN1	fibulin 1 [Source:VGNC Symbol;Acc:VGNC:103280]	FBLN1	protein_coding	3110	5	3839502	3927183	-1
ENSSSCG00000012652		0.954571	1.60522	6.81276	0.0170508	0.325065		18.1269	0.872859	0.376538	2.31812	0.020443	0.362952		SASH3	SAM and SH3 domain containing 3 [Source:VGNC Symbol;Acc:VGNC:92584]	SASH3	protein_coding	2494	X	106373954	106389444	1
ENSSSCG00000063377		0.411228	3.05028	6.80161	0.0171291	0.325065		54.2813	0.304559	0.164217	1.85461	0.0636525	0.539968		GTF2E1	general transcription factor IIE subunit 1 [Source:HGNC Symbol;Acc:HGNC:4650]	GTF2E1	protein_coding	6889	13	139565908	139609447	-1
ENSSSCG00000011683		0.79302	3.86671	6.8668	0.0171348	0.325065		99.7701	0.589549	0.306146	1.92571	0.0541406	0.516649		PCOLCE2	procollagen C-endopeptidase enhancer 2 [Source:HGNC Symbol;Acc:HGNC:8739]	PCOLCE2	protein_coding	1981	13	83507611	83592764	-1
ENSSSCG00000016843		0.355882	3.60572	6.79577	0.0171704	0.325065		82.338	0.260386	0.140802	1.84931	0.0644128	0.541704		CPLANE1	ciliosis and planar polarity effector complex subunit 1 [Source:VGNC Symbol;Acc:VGNC:86941]	CPLANE1	protein_coding	10735	16	22380326	22500998	-1
ENSSSCG00000039812		0.338387	4.30733	6.78482	0.0172479	0.325065		132.648	0.215044	0.111603	1.92687	0.0539959	0.516649		RAP2A	RAP2A, member of RAS onco family [Source:VGNC Symbol;Acc:VGNC:92088]	RAP2A	protein_coding	5664	11	66679253	66720045	1
ENSSSCG00000051794		0.576385	3.33596	6.7815	0.0172715	0.325065		66.4455	0.453813	0.214072	2.11991	0.034014	0.430831		FGF11	fibroblast growth factor 11 [Source:HGNC Symbol;Acc:HGNC:3667]	FGF11	protein_coding	2269	12	52742131	52748487	1
ENSSSCG00000032846		0.423679	6.35272	6.77993	0.0172827	0.325065		553.029	0.282956	0.124202	2.2782	0.0227147	0.371428		BPNT2	3'(2'), 5'-bisphosphate nucleotidase 2 [Source:NCBI gene (formerly Entrezgene);Acc:100156925]		protein_coding	6765	4	75191257	75215906	1
ENSSSCG00000027197		-0.292225	8.23013	6.7773	0.0173014	0.325065		2084.17	-0.41344	0.128787	-3.21025	0.00132618	0.106007		DYRK1B	dual specificity tyrosine phosphorylation regulated kinase 1B [Source:VGNC Symbol;Acc:VGNC:87506]	DYRK1B	protein_coding	2546	6	48305849	48314514	-1
ENSSSCG00000025023		0.462899	4.16558	6.77717	0.0173024	0.325065		120.975	0.327201	0.177383	1.8446	0.0650957	0.544696		PGGHG	protein-glucosylgalactosylhydroxylysine glucosidase [Source:VGNC Symbol;Acc:VGNC:91349]	PGGHG	protein_coding	4072	2	99271	106991	1
ENSSSCG00000037267		0.481616	4.81629	6.77654	0.0173069	0.325065		193.332	0.350724	0.205887	1.70348	0.0884783	0.598429		MAX	MYC associated factor X [Source:VGNC Symbol;Acc:VGNC:90046]	MAX	protein_coding	2155	7	89142969	89168201	-1
ENSSSCG00000015754		0.476653	2.53721	6.77634	0.0173083	0.325065		37.3114	0.368061	0.206658	1.78102	0.0749094	0.569473		MCPH1	microcephalin 1 [Source:VGNC Symbol;Acc:VGNC:96417]	MCPH1	protein_coding	4991	15	37455551	37673633	1
ENSSSCG00000004279		0.391966	4.12374	6.77424	0.0173232	0.325065		118.043	0.293021	0.130027	2.25355	0.0242247	0.378792		OGFRL1	opioid growth factor receptor like 1 [Source:VGNC Symbol;Acc:VGNC:91026]	OGFRL1	protein_coding	7797	1	51313016	51332327	1
ENSSSCG00000003402		1.12901	5.15535	7.01954	0.0173391	0.325065		231.744	0.95346	0.34638	2.75264	0.0059116	0.212931		PGD	phosphogluconate dehydrogenase [Source:VGNC Symbol;Acc:VGNC:91348]	PGD	protein_coding	1873	6	70675815	70692679	1
ENSSSCG00000006521		0.479033	3.05824	6.76999	0.0173536	0.325065		53.7891	0.350828	0.172593	2.03269	0.0420837	0.465926		ENTREP3	endosomal transmembrane epsin interactor 3 [Source:VGNC Symbol;Acc:VGNC:87945]	ENTREP3	protein_coding	3141	4	94575793	94581585	1
ENSSSCG00000007286		0.363006	6.27048	6.76817	0.0173667	0.325065		527.816	0.227034	0.132797	1.70963	0.0873341	0.597561		ACSS2	acyl-CoA synthetase short chain family member 2 [Source:VGNC Symbol;Acc:VGNC:95665]	ACSS2	protein_coding	3081	17	38260147	38315757	1
ENSSSCG00000023503		0.662094	2.94019	6.76567	0.0173846	0.325065		49.8292	0.533268	0.243816	2.18717	0.02873	0.404878		PRKCD	protein kinase C delta [Source:VGNC Symbol;Acc:VGNC:91806]	PRKCD	protein_coding	5352	13	35290610	35323356	1
ENSSSCG00000027371		0.32634	6.5801	6.75993	0.0174257	0.325065		653.59	0.194698	0.0989159	1.96832	0.0490313	0.496952		PCDHGA4	protocadherin gamma subfamily A, 4 [Source:HGNC Symbol;Acc:HGNC:8702]	PCDHGA4	protein_coding	4795	2	142993554	143156556	1
ENSSSCG00000021587		0.485262	5.02254	6.75905	0.017432	0.325065		216.819	0.353246	0.15464	2.28432	0.0223528	0.371142		MESD	mesoderm development LRP chaperone [Source:VGNC Symbol;Acc:VGNC:90147]	MESD	protein_coding	1853	7	49807125	49817658	-1
ENSSSCG00000017777		0.341088	6.93849	6.75665	0.0174493	0.325065		849.986	0.211266	0.158083	1.33643	0.18141	0.73279		FLOT2	flotillin 2 [Source:VGNC Symbol;Acc:VGNC:88159]	FLOT2	protein_coding	3298	12	45101531	45120455	-1
ENSSSCG00000013667		0.667161	7.37117	6.86764	0.0174558	0.325065		1116.54	0.497614	0.220609	2.25563	0.0240938	0.378261		COL5A3	collagen type V alpha 3 chain [Source:VGNC Symbol;Acc:VGNC:86878]	COL5A3	protein_coding	6841	2	68827562	68869888	-1
ENSSSCG00000006800		0.746136	2.99261	6.74953	0.0175006	0.325073		50.6139	0.62773	0.269484	2.32938	0.0198389	0.356153		CD53	CD53 molecule [Source:VGNC Symbol;Acc:VGNC:86421]	CD53	protein_coding	1744	4	109306555	109335802	-1
ENSSSCG00000008873		0.663741	5.03285	6.82483	0.0175146	0.325073		217.073	0.532291	0.224677	2.36914	0.0178297	0.33699		GASK1B	golgi associated kinase 1B [Source:VGNC Symbol;Acc:VGNC:88362]	GASK1B	protein_coding	4766	8	47036899	47098718	-1
ENSSSCG00000000939		0.652523	4.21982	6.77113	0.0175649	0.325073		122.717	0.5124	0.230173	2.22615	0.0260042	0.389171		ACSS3	acyl-CoA synthetase short chain family member 3 [Source:VGNC Symbol;Acc:VGNC:85037]	ACSS3	protein_coding	4493	5	100279698	100429165	-1
ENSSSCG00000035825		0.545557	2.89634	6.73951	0.0175731	0.325073		49.1456	0.432718	0.235136	1.84029	0.0657257	0.546454		UBE2QL1	ubiquitin conjugating enzyme E2 Q family like 1 [Source:VGNC Symbol;Acc:VGNC:94650]	UBE2QL1	protein_coding	1710	16	75428276	75474044	-1
ENSSSCG00000004898		0.458654	3.48192	6.73014	0.0176412	0.325073		74.7479	0.348021	0.17999	1.93355	0.053168	0.513541		TNFRSF11A	TNF receptor superfamily member 11a [Source:VGNC Symbol;Acc:VGNC:94257]	TNFRSF11A	protein_coding	7109	1	159128038	159187481	-1
ENSSSCG00000011397		-0.413369	5.66356	6.72588	0.0176723	0.325073		352.772	-0.521675	0.18929	-2.75595	0.00585219	0.212892		SLC38A3	solute carrier family 38 member 3 [Source:VGNC Symbol;Acc:VGNC:93095]	SLC38A3	protein_coding	5134	13	32683126	32704535	1
ENSSSCG00000033613		0.50943	3.65696	6.72379	0.0176875	0.325073		83.4191	0.392965	0.201865	1.94667	0.0515744	0.506048		FOXS1	forkhead box S1 [Source:VGNC Symbol;Acc:VGNC:96303]	FOXS1	protein_coding	4926	17	35523411	35530816	-1
ENSSSCG00000001435		1.1008	5.9839	6.97396	0.0176883	0.325073		416.961	0.914418	0.339459	2.69375	NA	NA		AGPAT1	1-acylglycerol-3-phosphate O-acyltransferase 1 [Source:NCBI gene (formerly Entrezgene);Acc:613128]		protein_coding	2327	7	24204905	24213193	-1
ENSSSCG00000003211		0.225848	5.90811	6.71013	0.0177877	0.325073		411.549	0.105517	0.0981028	1.07557	0.282118	0.822519		NR1H2	nuclear receptor subfamily 1 group H member 2 [Source:VGNC Symbol;Acc:VGNC:90870]	NR1H2	protein_coding	1710	6	55239500	55245456	1
ENSSSCG00000006488		0.464687	4.22938	6.70799	0.0178034	0.325073		125.501	0.339278	0.166293	2.04024	0.0413269	0.462142		GLMP	glycosylated lysosomal membrane protein [Source:VGNC Symbol;Acc:VGNC:88487]	GLMP	protein_coding	3583	4	93758809	93763912	1
ENSSSCG00000036723		0.793692	6.96408	6.86089	0.0178344	0.325073		841.001	0.600993	0.270934	2.21823	0.0265395	0.39359		EMP1	epithelial membrane protein 1 [Source:VGNC Symbol;Acc:VGNC:87688]	EMP1	protein_coding	3498	5	59244691	59268025	-1
ENSSSCG00000038967		0.481806	5.80946	6.71579	0.0178402	0.325073		382.015	0.338347	0.180737	1.87204	0.0612015	0.535025		NADK	NAD kinase [Source:VGNC Symbol;Acc:VGNC:90565]	NADK	protein_coding	3724	6	63846655	63863946	-1
ENSSSCG00000002740		0.215559	5.75534	6.69932	0.0178674	0.325073		369.338	0.100319	0.0669486	1.49844	0.134019	0.676137		AP1G1	adaptor related protein complex 1 subunit gamma 1 [Source:VGNC Symbol;Acc:VGNC:85378]	AP1G1	protein_coding	6549	6	14719959	14809491	-1
ENSSSCG00000003262		0.338723	3.87338	6.69808	0.0178765	0.325073		97.5867	0.216655	0.127509	1.69913	0.0892943	0.600659		TFPT	TCF3 fusion partner [Source:VGNC Symbol;Acc:VGNC:93923]	TFPT	protein_coding	1244	6	56011491	56018169	1
ENSSSCG00000035379		-0.532899	1.87528	6.69648	0.0178884	0.325073		23.6579	-0.633075	0.235659	-2.68641	0.00722253	0.230019		JCHAIN	joining chain of multimeric IgA and IgM [Source:VGNC Symbol;Acc:VGNC:89281]	JCHAIN	protein_coding	2113	8	67439415	67494980	-1
ENSSSCG00000004829		0.407189	4.36626	6.68449	0.0179773	0.32606		142.791	0.287797	0.195467	1.47235	0.140925	0.684823		CACHD1	cache domain containing 1 [Source:VGNC Symbol;Acc:VGNC:86116]	CACHD1	protein_coding	5614	6	147775073	148305330	-1
ENSSSCG00000015568		0.298266	3.91461	6.67874	0.0180202	0.32606		100.995	0.182827	0.123461	1.48085	0.138647	0.681984		RNF2	ring finger protein 2 [Source:VGNC Symbol;Acc:VGNC:92377]	RNF2	protein_coding	6513	9	126172301	126287603	1
ENSSSCG00000017705		0.866321	2.10564	6.67751	0.0180294	0.32606		27.3093	0.742485	0.328365	2.26116	0.0237496	0.377648		CCL5	C-C motif chemokine ligand 5 [Source:NCBI gene (formerly Entrezgene);Acc:396613]		protein_coding	1007	12	39648598	39659118	1
ENSSSCG00000027093		0.642389	3.28958	6.66918	0.0180917	0.326147		66.4195	0.524343	0.252957	2.07286	0.0381857	0.446074		FOLH1B	folate hydrolase 1B [Source:NCBI gene (formerly Entrezgene);Acc:397677]		protein_coding	3242	9	22903979	22963472	1
ENSSSCG00000017861		0.58669	3.30534	6.66835	0.0180979	0.326147		64.3074	0.462773	0.213552	2.16703	0.0302323	0.413135		ASPA	aspartoacylase [Source:NCBI gene (formerly Entrezgene);Acc:100142661]		protein_coding	4536	12	49610519	49641864	1
ENSSSCG00000014796		-0.685154	2.71492	6.6618	0.018147	0.326147		43.2546	-0.785174	0.277512	-2.82933	0.00466455	0.197902		CHRNA10	cholinergic receptor nicotinic alpha 10 subunit [Source:VGNC Symbol;Acc:VGNC:86667]	CHRNA10	protein_coding	2354	9	6427191	6432875	1
ENSSSCG00000040835		0.597484	3.12859	6.6552	0.0181968	0.326147		56.6139	0.472803	0.21571	2.19184	0.0283909	0.403693					pseudogene	1577	5	60082333	60097644	1
ENSSSCG00000039921		0.928693	3.80211	6.77105	0.0182103	0.326147		91.5105	0.867077	0.352093	2.46264	0.0137919	0.302862					protein_coding	1663	AEMK02000229.1	45456	60908	-1
ENSSSCG00000039024		0.684201	2.33239	6.65193	0.0182214	0.326147		34.1663	0.563646	0.302065	1.86598	0.0620446	0.53611		SPSB3	splA/ryanodine receptor domain and SOCS box containing 3 [Source:VGNC Symbol;Acc:VGNC:93432]	SPSB3	protein_coding	1896	3	40185014	40190518	1
ENSSSCG00000035736		0.685739	4.25653	6.69776	0.0182677	0.326147		125.72	0.561795	0.238135	2.35914	0.0183173	0.341902			C-C motif chemokine ligand 24 [Source:VGNC Symbol;Acc:VGNC:86340]		protein_coding	1403	3	10357524	10361496	1
ENSSSCG00000005444		0.24691	5.27578	6.6402	0.0183102	0.326147		264.695	0.133374	0.0944178	1.41259	0.157776	0.710087		TMEM245	transmembrane protein 245 [Source:HGNC Symbol;Acc:HGNC:1363]	TMEM245	protein_coding	4764	1	250005449	250182020	-1
ENSSSCG00000011212		0.516999	2.33952	6.63593	0.0183428	0.326147		31.546	0.387139	0.190835	2.02866	0.0424933	0.468298		RARB	retinoic acid receptor beta [Source:HGNC Symbol;Acc:HGNC:9865]	RARB	protein_coding	2671	13	12336972	12507680	1
ENSSSCG00000027487		0.699223	3.0055	6.62994	0.0183884	0.326147		53.9967	0.573007	0.274382	2.08835	0.0367662	0.442337		LAT2	linker for activation of T cells family member 2 [Source:VGNC Symbol;Acc:VGNC:89647]	LAT2	protein_coding	4705	3	11352579	11372092	1
ENSSSCG00000023972		0.554683	3.70029	6.62904	0.0183953	0.326147		85.2686	0.423169	0.195049	2.16955	0.0300411	0.413135		DRAM1	DNA damage regulated autophagy modulator 1 [Source:NCBI gene (formerly Entrezgene);Acc:100462750]		protein_coding	3122	5	82290385	82325562	-1
ENSSSCG00000014303		0.461362	3.61179	6.62631	0.0184162	0.326147		83.3234	0.345906	0.193836	1.78453	0.0743375	0.567087		JADE2	jade family PHD finger 2 [Source:VGNC Symbol;Acc:VGNC:89267]	JADE2	protein_coding	6207	2	136788372	136832001	1
ENSSSCG00000016290		0.40705	3.25801	6.62409	0.0184331	0.326147		64.1487	0.305178	0.162633	1.87649	0.0605884	0.535025		EFHD1	EF-hand domain family member D1 [Source:VGNC Symbol;Acc:VGNC:96222]	EFHD1	protein_coding	2327	15	133120093	133169428	1
ENSSSCG00000030421		0.355628	6.09921	6.6208	0.0184583	0.326147		469.257	0.220193	0.139419	1.57936	0.114254	0.641163		GDI1	GDP dissociation inhibitor 1 [Source:VGNC Symbol;Acc:VGNC:88405]	GDI1	protein_coding	3677	X	124960990	124966832	1
ENSSSCG00000011942		0.336318	5.63038	6.61958	0.0184677	0.326147		335.613	0.20262	0.10178	1.99077	0.0465058	0.487727		CD47	CD47 molecule [Source:VGNC Symbol;Acc:VGNC:108637]	CD47	protein_coding	6552	13	151429288	151488544	1
ENSSSCG00000026229		0.385315	4.09805	6.6076	0.0185598	0.326293		115.11	0.25781	0.157227	1.63974	0.10106	0.622075			pterin-4 alpha-carbinolamine dehydratase 2 [Source:VGNC Symbol;Acc:VGNC:100319]		protein_coding	1378	2	137082168	137135172	1
ENSSSCG00000009592		0.949285	2.9542	6.65811	0.0185666	0.326293		51.4857	0.752333	0.363078	2.07209	0.0382566	0.446074		NFIL3	nuclear factor, interleukin 3 regulated [Source:VGNC Symbol;Acc:VGNC:90717]	NFIL3	protein_coding	2145	14	2588896	2603255	-1
ENSSSCG00000021129		-0.402033	11.5042	6.60109	0.0186101	0.326293		20171.5	-0.523194	0.169685	-3.08332	0.00204702	0.137164		PFKM	phosphofructokinase, muscle [Source:VGNC Symbol;Acc:VGNC:91338]	PFKM	protein_coding	5081	5	78476123	78526997	1
ENSSSCG00000013278		0.403084	4.83839	6.59997	0.0186188	0.326293		193.285	0.28105	0.143767	1.95489	0.0505956	0.503167		TSPAN18	tetraspanin 18 [Source:VGNC Symbol;Acc:VGNC:94507]	TSPAN18	protein_coding	4112	2	17465633	17634715	-1
ENSSSCG00000006968		-0.459524	3.69475	6.59974	0.0186205	0.326293		89.0192	-0.573621	0.1999	-2.86954	0.00411067	0.186919		LONRF1	LON peptidase N-terminal domain and ring finger 1 [Source:VGNC Symbol;Acc:VGNC:96123]	LONRF1	protein_coding	4315	17	883322	917161	-1
ENSSSCG00000022204		0.449153	5.88992	6.59449	0.0186685	0.326627		403.661	0.317584	0.175058	1.81417	0.0696523	0.559899		AGRN	agrin [Source:VGNC Symbol;Acc:VGNC:85188]	AGRN	protein_coding	7624	6	63365983	63398309	1
ENSSSCG00000034786		1.08355	4.05433	6.75693	0.0187331	0.32725		108.593	0.895637	0.356968	2.50901	0.0121069	0.291137		HACD2	3-hydroxyacyl-CoA dehydratase 2 [Source:VGNC Symbol;Acc:VGNC:88766]	HACD2	protein_coding	3787	13	136834115	136933549	1
ENSSSCG00000037000		0.702915	4.3111	6.63533	0.018827	0.328132		131.141	0.551867	0.24172	2.28308	0.0224256	0.371428		SIGMAR1	sigma non-opioid intracellular receptor 1 [Source:VGNC Symbol;Acc:VGNC:96462]	SIGMAR1	protein_coding	2796	10	32160822	32164718	1
ENSSSCG00000026585		0.552018	2.34369	6.56324	0.0189055	0.328132		32.917	0.451601	0.213784	2.11242	0.0346501	0.435254		PROCR	protein C receptor [Source:VGNC Symbol;Acc:VGNC:96506]	PROCR	protein_coding	1473	17	38532763	38537394	1
ENSSSCG00000055314		0.334239	3.11359	6.56013	0.01893	0.328132		57.0021	0.219859	0.147185	1.49376	0.135239	0.67944		LIN52	lin-52 DREAM MuvB core complex component [Source:NCBI gene (formerly Entrezgene);Acc:100157325]	LIN52	protein_coding	2338	7	97382342	97491672	1
ENSSSCG00000033432		0.466737	3.23903	6.55935	0.0189361	0.328132		61.0626	0.334088	0.160364	2.08331	0.0372226	0.443187		CHMP4A	charged multivesicular body protein 4A [Source:VGNC Symbol;Acc:VGNC:86651]	CHMP4A	protein_coding	4911	7	75089423	75097761	1
ENSSSCG00000023948		0.404482	3.81041	6.55714	0.0189536	0.328132		93.146	0.289588	0.148462	1.95058	0.051107	0.504095		UBTD2	ubiquitin domain containing 2 [Source:VGNC Symbol;Acc:VGNC:94673]	UBTD2	protein_coding	6541	16	51907488	51982658	1
ENSSSCG00000012637		0.465971	3.15214	6.55657	0.0189581	0.328132		59.0572	0.375787	0.176107	2.13385	0.0328547	0.424617		KLHL13	kelch like family member 13 [Source:VGNC Symbol;Acc:VGNC:89514]	KLHL13	protein_coding	3390	X	96544095	96744764	-1
ENSSSCG00000003592		0.430135	4.70509	6.54773	0.019028	0.328838		175.168	0.299186	0.156397	1.91299	0.0557499	0.517049		SDC3	syndecan 3 [Source:VGNC Symbol;Acc:VGNC:92656]	SDC3	protein_coding	5387	6	87495045	87507235	-1
ENSSSCG00000034980		0.61187	3.00256	6.53562	0.0191244	0.329511		51.771	0.487257	0.230826	2.11093	0.0347786	0.435344		IRF8	interferon regulatory factor 8 [Source:VGNC Symbol;Acc:VGNC:89211]	IRF8	protein_coding	2267	6	3041645	3097406	-1
ENSSSCG00000040575		1.01053	3.7953	6.66941	0.0191254	0.329511		93.7151	0.837612	0.371353	2.25557	0.0240976	0.378261		ISG15	ISG15 ubiquitin like modifier [Source:NCBI gene (formerly Entrezgene);Acc:100145895]		protein_coding	634	6	63363173	63364208	1
ENSSSCG00000009742		-0.449057	7.41301	6.53236	0.0191705	0.329786		1194.35	-0.597475	0.20685	-2.88845	0.00387145	0.182622		ULK1	unc-51 like autophagy activating kinase 1 [Source:VGNC Symbol;Acc:VGNC:94694]	ULK1	protein_coding	5073	14	23423698	23448136	-1
ENSSSCG00000023437		0.30296	3.96119	6.52305	0.0192249	0.330178		105.791	0.209263	0.135941	1.53937	0.123715	0.66122		ITPR1	inositol 1,4,5-trisphosphate receptor type 1 [Source:VGNC Symbol;Acc:VGNC:89253]	ITPR1	protein_coding	9514	13	61068126	61398912	1
ENSSSCG00000008701		0.473224	5.12277	6.51209	0.0193132	0.330178		235.247	0.332351	0.177248	1.87506	0.0607841	0.535025		LRPAP1	LDL receptor related protein associated protein 1 [Source:NCBI gene (formerly Entrezgene);Acc:399654]		protein_coding	5173	8	2125405	2145647	-1
ENSSSCG00000025034		0.570849	4.7248	6.53208	0.0193357	0.330178		176.313	0.438726	0.21077	2.08154	0.0373844	0.443187		LAPTM5	lysosomal protein transmembrane 5 [Source:VGNC Symbol;Acc:VGNC:89638]	LAPTM5	protein_coding	1731	6	87363912	87390288	-1
ENSSSCG00000025108		1.18054	4.55954	6.73422	0.0193485	0.330178		151.803	1.01128	0.371917	2.71911	0.00654575	0.223627		G6PD	glucose-6-phosphate dehydrogenase [Source:VGNC Symbol;Acc:VGNC:88292]	G6PD	protein_coding	2303	X	125029150	125041040	-1
ENSSSCG00000016971		0.465475	4.67267	6.50078	0.0194046	0.330178		171.91	0.336007	0.169896	1.97772	0.0479609	0.493494		MCCC2	methylcrotonyl-CoA carboxylase subunit 2 [Source:VGNC Symbol;Acc:VGNC:90064]	MCCC2	protein_coding	4386	16	47917291	47996534	1
ENSSSCG00000022828		0.227602	6.1723	6.49888	0.01942	0.330178		495.231	0.112365	0.0746289	1.50565	0.132157	0.675136		PNN	pinin, desmosome associated protein [Source:NCBI gene (formerly Entrezgene);Acc:100526149]		protein_coding	3381	1	169725649	169734003	1
ENSSSCG00000013314		0.285732	4.21042	6.49584	0.0194447	0.330178		125.561	0.183544	0.120661	1.52115	0.128221	0.668316		QSER1	glutamine and serine rich 1 [Source:VGNC Symbol;Acc:VGNC:92032]	QSER1	protein_coding	8218	2	27956253	28043219	-1
ENSSSCG00000003195		0.271024	6.35345	6.49491	0.0194522	0.330178		562.478	0.148622	0.114409	1.29904	0.193931	0.74638		PNKP	polynucleotide kinase 3'-phosphatase [Source:VGNC Symbol;Acc:VGNC:91595]	PNKP	protein_coding	6531	6	54867637	54881088	-1
ENSSSCG00000027935		-0.628507	5.53304	6.57196	0.0194622	0.330178		314.668	-0.728921	0.240548	-3.03026	0.00244347	0.148907		FHOD3	formin homology 2 domain containing 3 [Source:VGNC Symbol;Acc:VGNC:88132]	FHOD3	protein_coding	6655	6	120036845	120586816	1
ENSSSCG00000015140		0.306539	9.78166	6.48951	0.0194963	0.330178		6078.33	0.17759	0.135063	1.31487	0.188554	0.740425		HSPA8	heat shock protein family A (Hsp70) member 8 [Source:NCBI gene (formerly Entrezgene);Acc:100511890]		protein_coding	6564	9	49982284	49990508	-1
ENSSSCG00000009633		0.445596	3.49053	6.48719	0.0195151	0.330178		74.7645	0.33121	0.188904	1.75333	0.0795462	0.577094					protein_coding	3833	14	7257509	7291721	-1
ENSSSCG00000010198		0.323897	4.54389	6.48326	0.0195472	0.330225		156.744	0.205283	0.113865	1.80286	0.0714109	0.561427		BMS1	BMS1 ribosome biosis factor [Source:VGNC Symbol;Acc:VGNC:85848]	BMS1	protein_coding	4389	14	61087670	61125980	1
ENSSSCG00000014556		0.290238	5.04025	6.47559	0.0196101	0.330266		223.549	0.176987	0.0937999	1.88685	0.0591803	0.533003		BET1L	Bet1 golgi vesicular membrane trafficking protein like [Source:VGNC Symbol;Acc:VGNC:85808]	BET1L	protein_coding	2519	2	26478	30574	-1
ENSSSCG00000038911		0.357259	5.83328	6.47258	0.0196348	0.330266		390.216	0.230014	0.147064	1.56404	0.117808	0.650313		KLF2	KLF transcription factor 2 [Source:NCBI gene (formerly Entrezgene);Acc:100174959]		protein_coding	1740	2	61270199	61273138	-1
ENSSSCG00000023264		1.41734	5.63099	6.76835	0.0196378	0.330266		317.89	1.26999	0.474221	2.67805	0.00740522	0.232037		IDH1	isocitrate dehydrogenase (NADP(+)) 1 [Source:HGNC Symbol;Acc:HGNC:5382]	IDH1	protein_coding	2588	15	111341153	111362296	-1
ENSSSCG00000022618		0.603899	2.09656	6.4687	0.0196667	0.330266		26.7021	0.493836	0.249594	1.97855	0.0478664	0.493494		CMTM8	CKLF like MARVEL transmembrane domain containing 8 [Source:VGNC Symbol;Acc:VGNC:86807]	CMTM8	protein_coding	868	13	18243471	18350091	1
ENSSSCG00000055161		0.832881	3.66784	6.52853	0.0197302	0.330399		82.589	0.672951	0.304859	2.20742	0.0272847	0.396865		NKD2	NKD inhibitor of WNT signaling pathway 2 [Source:HGNC Symbol;Acc:HGNC:17046]	NKD2	protein_coding	1532	16	79400997	79419759	-1
ENSSSCG00000032428		0.716463	3.678	6.47572	0.0198117	0.330399		83.9169	0.574208	0.2648	2.16846	0.0301238	0.413135		ARSA	arylsulfatase A [Source:NCBI gene (formerly Entrezgene);Acc:396973]		protein_coding	2902	5	107149	111518	1
ENSSSCG00000034261		0.229221	6.45315	6.44704	0.019846	0.330399		601.91	0.107466	0.0811094	1.32495	0.185188	0.736379		TMEM59	transmembrane protein 59 [Source:VGNC Symbol;Acc:VGNC:94192]	TMEM59	protein_coding	5922	6	158261993	158290465	1
ENSSSCG00000012669		-0.789509	2.87575	6.45571	0.0198485	0.330399		49.5314	-0.911579	0.323312	-2.81951	0.00480976	0.197902			Rho GTPase activating protein 36 [Source:VGNC Symbol;Acc:VGNC:85474]		protein_coding	4830	X	107506188	107537747	1
ENSSSCG00000001818		0.418468	4.34181	6.44057	0.0198998	0.330399		135.099	0.285441	0.146529	1.94801	0.0514136	0.50535		FES	FES proto-onco, tyrosine kinase [Source:VGNC Symbol;Acc:VGNC:88090]	FES	protein_coding	3489	7	53472947	53485082	1
ENSSSCG00000053804		0.456281	2.78268	6.43521	0.0199446	0.330399		45.9566	0.368807	0.19262	1.91468	0.0555327	0.517049					lncRNA	3217	5	19209550	19212766	1
ENSSSCG00000011442		0.295099	6.19305	6.43337	0.01996	0.330399		502.136	0.173262	0.0983644	1.76143	0.0781658	0.572235		NISCH	nischarin [Source:VGNC Symbol;Acc:VGNC:107159]	NISCH	protein_coding	5299	13	34595782	34630303	1
ENSSSCG00000021443		0.410682	4.82559	6.43245	0.0199677	0.330399		195.132	0.285266	0.169995	1.67808	0.0933311	0.610344		SGK1	serum/glucocorticoid regulated kinase 1 [Source:VGNC Symbol;Acc:VGNC:92793]	SGK1	protein_coding	2770	1	29745114	29753602	1
ENSSSCG00000018094		-0.361563	11.7388	6.43173	0.0199737	0.330399		23818.7	-0.489185	0.16248	-3.01074	0.00260608	0.153026		CYTB	cytochrome b [Source:NCBI gene (formerly Entrezgene);Acc:808513]		protein_coding	1140	MT	15342	16481	1
ENSSSCG00000017420		0.568859	4.73608	6.45353	0.0199882	0.330399		180.328	0.410206	0.209966	1.95368	0.0507396	0.503167		CNP	2',3'-cyclic nucleotide 3' phosphodiesterase [Source:VGNC Symbol;Acc:VGNC:86840]	CNP	protein_coding	2335	12	20758083	20765553	-1
ENSSSCG00000032950		0.545085	7.69492	6.47842	0.0199967	0.330399		1428.49	0.423608	0.23109	1.83309	0.0667893	0.550669		SLC25A34	solute carrier family 25 member 34 [Source:VGNC Symbol;Acc:VGNC:93010]	SLC25A34	protein_coding	2276	6	74909705	74914426	1
ENSSSCG00000017257		0.392716	5.42641	6.4209	0.0200647	0.330923		295.312	0.262664	0.167846	1.56491	0.117604	0.650313		ABCA9	ATP binding cassette subfamily A member 9 [Source:VGNC Symbol;Acc:VGNC:110642]	ABCA9	protein_coding	6310	12	11294698	11359523	1
ENSSSCG00000014012		0.593782	3.85477	6.41914	0.020087	0.330923		94.7308	0.475147	0.218659	2.173	0.0297802	0.411954		GFPT2	glutamine-fructose-6-phosphate transaminase 2 [Source:VGNC Symbol;Acc:VGNC:88427]	GFPT2	protein_coding	3026	2	78285203	78328285	1
ENSSSCG00000007309		0.197014	6.09	6.41401	0.0201228	0.331028		468.947	0.0819115	0.0839365	0.975875	0.329127	0.857837		RBM39	RNA binding motif protein 39 [Source:VGNC Symbol;Acc:VGNC:95711]	RBM39	protein_coding	3446	17	39031957	39063699	-1
ENSSSCG00000004142		0.536001	5.38874	6.43004	0.0202416	0.332316		291.57	0.362066	0.249958	1.4485	0.147476	0.697683		CITED2	Cbp/p300 interacting transactivator with Glu/Asp rich carboxy-terminal domain 2 [Source:VGNC Symbol;Acc:VGNC:86712]	CITED2	protein_coding	4154	1	25155664	25160279	1
ENSSSCG00000004897		0.395692	3.83954	6.38762	0.0203471	0.332316		95.3831	0.273246	0.141398	1.93247	0.0533021	0.513541		ZCCHC2	zinc finger CCHC-type containing 2 [Source:VGNC Symbol;Acc:VGNC:95109]	ZCCHC2	protein_coding	5727	1	158964819	159022271	-1
ENSSSCG00000000273		0.519949	5.3615	6.40869	0.0203656	0.332316		275.408	0.384096	0.183955	2.08799	0.0367989	0.442337		PRR13	proline rich 13 [Source:NCBI gene (formerly Entrezgene);Acc:100517160]	PRR13	protein_coding	1329	5	18660814	18665925	1
ENSSSCG00000014843		1.19366	1.77929	6.42567	0.020367	0.332316		21.6443	1.08475	0.508059	2.13509	0.0327536	0.424442		CHRDL2	chordin like 2 [Source:VGNC Symbol;Acc:VGNC:86663]	CHRDL2	protein_coding	2153	9	9017690	9053554	-1
ENSSSCG00000030030		0.246403	5.65594	6.38081	0.0204054	0.332316		344.011	0.120852	0.0856786	1.41052	0.158385	0.710609		FBH1	F-box DNA helicase 1 [Source:VGNC Symbol;Acc:VGNC:95589]	FBH1	protein_coding	6235	10	65060312	65108379	-1
ENSSSCG00000008821		0.268223	6.10454	6.37995	0.0204128	0.332316		471.32	0.154225	0.119458	1.29104	0.196688	0.747319		SLAIN2	SLAIN motif family member 2 [Source:VGNC Symbol;Acc:VGNC:92910]	SLAIN2	protein_coding	6337	8	38241598	38322031	1
ENSSSCG00000028239		0.522634	3.75014	6.37991	0.0204131	0.332316		88.661	0.39865	0.202432	1.9693	0.0489185	0.496952		FBXL7	F-box and leucine rich repeat protein 7 [Source:VGNC Symbol;Acc:VGNC:98009]	FBXL7	protein_coding	4318	16	4784726	5194189	1
ENSSSCG00000010340		1.18207	4.60856	6.59769	0.0204505	0.332316		156.689	1.04124	0.375335	2.77415	0.00553466	0.208545		PRXL2A	peroxiredoxin like 2A [Source:VGNC Symbol;Acc:VGNC:91892]	PRXL2A	protein_coding	1710	14	82249452	82271214	1
ENSSSCG00000011565		0.264225	6.02816	6.37376	0.020466	0.332316		446.376	0.134092	0.106764	1.25597	0.209126	0.757166		BRK1	BRICK1 subunit of SCAR/WAVE actin nucleating complex [Source:VGNC Symbol;Acc:VGNC:85884]	BRK1	protein_coding	1394	13	66315315	66324641	1
ENSSSCG00000011110		0.57122	4.12488	6.35918	0.0206279	0.334058		116.832	0.439869	0.23056	1.90782	0.0564141	0.520043		CCDC3	coiled-coil domain containing 3 [Source:HGNC Symbol;Acc:HGNC:23813]	CCDC3	protein_coding	2641	10	59052915	59144797	1
ENSSSCG00000003353		0.383951	4.85354	6.35011	0.0206708	0.334058		194.201	0.25412	0.13052	1.94698	0.0515375	0.506048		SLC35E2B	solute carrier family 35 member E2 [Source:VGNC Symbol;Acc:VGNC:93078]	SLC35E2B	protein_coding	6032	6	63820812	63835561	-1
ENSSSCG00000035318		0.241902	5.77912	6.34521	0.0207135	0.334058		375.102	0.119036	0.0931337	1.27812	0.201206	0.748843		NUP58	nucleoporin 58 [Source:HGNC Symbol;Acc:HGNC:20261]	NUP58	protein_coding	3928	11	3225268	3259427	1
ENSSSCG00000028168		0.297795	5.91277	6.34459	0.020719	0.334058		414.537	0.177348	0.128858	1.37631	0.168726	0.719933		TAF7	TATA-box binding protein associated factor 7 [Source:VGNC Symbol;Acc:VGNC:93721]	TAF7	protein_coding	5163	2	142947343	142952505	-1
ENSSSCG00000013446		0.361767	4.55406	6.34431	0.0207214	0.334058		158.349	0.233083	0.127064	1.83438	0.0665982	0.550194		SCAMP4	secretory carrier membrane protein 4 [Source:VGNC Symbol;Acc:VGNC:92608]	SCAMP4	protein_coding	2524	2	76615000	76634264	-1
ENSSSCG00000007478		-0.221656	6.15299	6.33822	0.0207746	0.334295		491.836	-0.338436	0.0881247	-3.84042	0.000122823	0.0288482		ATP9A	ATPase phospholipid transporting 9A (putative) [Source:NCBI gene (formerly Entrezgene);Acc:100136901]	ATP9A	protein_coding	4930	17	52938725	53072379	-1
ENSSSCG00000003332		0.310207	6.53953	6.33586	0.0207953	0.334295		636.251	0.174336	0.112578	1.54858	0.121482	0.658457		SDF4	stromal cell derived factor 4 [Source:VGNC Symbol;Acc:VGNC:92658]	SDF4	protein_coding	1743	6	63529853	63544944	-1
ENSSSCG00000007147		0.340076	5.76826	6.33238	0.0208258	0.334309		371.5	0.215555	0.141181	1.5268	0.126812	0.667268		HSPA12B	heat shock protein family A (Hsp70) member 12B [Source:VGNC Symbol;Acc:VGNC:108723]	HSPA12B	protein_coding	6954	17	31953137	31977754	-1
ENSSSCG00000026772		0.426061	2.28574	6.32617	0.0208804	0.334491		31.4161	0.328975	0.199141	1.65197	0.09854	0.616628		C1orf52	chromosome 4 C1orf52 homolog [Source:VGNC Symbol;Acc:VGNC:98742]	C1orf52	protein_coding	557	4	130659924	130662089	1
ENSSSCG00000009658		0.525091	4.71951	6.33261	0.0209253	0.334491		174.911	0.388644	0.181912	2.13644	0.0326437	0.423992		BNIP3L	BCL2 interacting protein 3 like [Source:VGNC Symbol;Acc:VGNC:85856]	BNIP3L	protein_coding	3348	14	10318732	10345679	1
ENSSSCG00000010451		0.668245	2.51569	6.32099	0.0209261	0.334491		38.6036	0.540896	0.277912	1.94628	0.0516207	0.506051		IFIT2	interferon induced protein with tetratricopeptide repeats 2 [Source:VGNC Symbol;Acc:VGNC:89034]	IFIT2	protein_coding	3447	14	101193419	101204288	1
ENSSSCG00000031776		-0.392239	3.86849	6.3155	0.0209746	0.334793		101.746	-0.490104	0.183456	-2.67151	0.00755111	0.233877			TUB like protein 4 [Source:VGNC Symbol;Acc:VGNC:94592]		protein_coding	3406	1	8655544	8824497	-1
ENSSSCG00000006738		0.410814	3.22765	6.31209	0.0210048	0.334801		62.5693	0.310026	0.157804	1.96463	0.0494572	0.496952		CD58	CD58 molecule [Source:NCBI gene (formerly Entrezgene);Acc:396702]		protein_coding	3873	4	104169883	104227917	1
ENSSSCG00000013598		0.467515	5.36296	6.30845	0.0210733	0.335147		282.343	0.331682	0.214336	1.54749	0.121745	0.659249		KANK3	KN motif and ankyrin repeat domains 3 [Source:VGNC Symbol;Acc:VGNC:89297]	KANK3	protein_coding	3490	2	70938787	70953543	1
ENSSSCG00000025792		0.303723	4.42678	6.30296	0.0210859	0.335147		146.227	0.199625	0.131686	1.51592	0.129539	0.670646		NOA1	nitric oxide associated 1 [Source:HGNC Symbol;Acc:HGNC:28473]	NOA1	protein_coding	3383	8	56221663	56231920	-1
ENSSSCG00000003867		0.378536	4.60188	6.29243	0.0211799	0.335787		163.255	0.259699	0.141023	1.84154	0.0655426	0.546146		TXNDC12	thioredoxin domain containing 12 [Source:VGNC Symbol;Acc:VGNC:94604]	TXNDC12	protein_coding	1691	6	160137018	160168222	1
ENSSSCG00000009778		0.544002	3.1542	6.29179	0.0211857	0.335787		58.4161	0.430736	0.198936	2.1652	0.0303721	0.413501		RILPL2	Rab interacting lysosomal protein like 2 [Source:VGNC Symbol;Acc:VGNC:92305]	RILPL2	protein_coding	2234	14	29477281	29523166	1
ENSSSCG00000007364		0.48896	3.39456	6.27907	0.0212999	0.337089		69.0856	0.365614	0.190445	1.91979	0.0548845	0.517049		IFT52	intraflagellar transport 52 [Source:VGNC Symbol;Acc:VGNC:95699]	IFT52	protein_coding	1744	17	46210150	46246674	1
ENSSSCG00000001207		0.387746	3.0962	6.27274	0.021357	0.337089		58.2071	0.303349	0.178516	1.69928	0.0892661	0.600659		PGBD1	piggyBac transposable element derived 1 [Source:VGNC Symbol;Acc:VGNC:91345]	PGBD1	protein_coding	4094	7	22137966	22156952	1
ENSSSCG00000023886		0.530611	3.49729	6.26803	0.0213996	0.337089		73.3018	0.401851	0.18223	2.20518	0.0274415	0.397654		RPA3	replication protein A3 [Source:VGNC Symbol;Acc:VGNC:92415]	RPA3	protein_coding	1148	9	77910881	77937060	-1
ENSSSCG00000006461		0.225382	5.35092	6.25793	0.0214912	0.337089		280.989	0.125346	0.0893485	1.40289	0.160649	0.713525		ARHGEF11	Rho guanine nucleotide exchange factor 11 [Source:VGNC Symbol;Acc:VGNC:85487]	ARHGEF11	protein_coding	5310	4	93046770	93160084	1
ENSSSCG00000007719		0.420158	4.34839	6.2566	0.0215034	0.337089		135.337	0.295196	0.151707	1.94583	0.0516755	0.506051			CAP-Gly domain containing linker protein 2 [Source:VGNC Symbol;Acc:VGNC:106571]		protein_coding	8361	3	11419446	11505406	1
ENSSSCG00000056277		0.451616	3.74986	6.25253	0.0215405	0.337089		88.9286	0.337878	0.169206	1.99685	0.0458415	0.485523		KCNA5	potassium voltage-gated channel subfamily A member 5 [Source:NCBI gene (formerly Entrezgene);Acc:474166]		protein_coding	2872	5	65439336	65442207	-1
ENSSSCG00000009486		0.884226	1.75468	6.25208	0.0215445	0.337089		20.3556	0.790666	0.356236	2.2195	0.0264526	0.393438		SLITRK6	SLIT and NTRK like family member 6 [Source:VGNC Symbol;Acc:VGNC:93211]	SLITRK6	protein_coding	4393	11	56508767	56522197	-1
ENSSSCG00000059270		0.373312	4.18355	6.25045	0.0215594	0.337089		124.253	0.277655	0.14728	1.88522	0.0594008	0.533003					lncRNA	3481	6	17674919	17678399	1
ENSSSCG00000010118		0.326726	5.17025	6.2448	0.0216111	0.337089		242.969	0.196403	0.115462	1.70102	0.0889389	0.599351		HIRA	histone cell cycle regulator [Source:VGNC Symbol;Acc:VGNC:88891]	HIRA	protein_coding	3970	14	51029126	51102409	-1
ENSSSCG00000035371		0.604163	2.36333	6.24044	0.0216511	0.337089		33.9942	0.501665	0.240994	2.08165	0.0373748	0.443187					protein_coding	1832	17	12428893	12498585	1
ENSSSCG00000008631		0.496526	2.42527	6.23763	0.0216769	0.337089		34.9037	0.389924	0.230542	1.69134	0.0907717	0.603041		SLC66A3	solute carrier family 66 member 3 [Source:VGNC Symbol;Acc:VGNC:93152]	SLC66A3	protein_coding	2529	3	125494793	125507239	-1
ENSSSCG00000027404		2.40415	2.5735	6.46206	0.0218308	0.337089		34.6189	2.1809	0.815375	2.67472	0.00747913	0.232889		UNC93A	unc-93 homolog A [Source:VGNC Symbol;Acc:VGNC:94711]	UNC93A	protein_coding	3652	1	1930020	1958142	1
ENSSSCG00000021408		0.885863	6.09756	6.39639	0.0218614	0.337089		453.101	0.721606	0.289936	2.48884	0.012816	0.29608		TKT	transketolase [Source:VGNC Symbol;Acc:VGNC:94008]	TKT	protein_coding	5774	13	35348915	35377587	-1
ENSSSCG00000014258		0.470378	4.55432	6.2174	0.0218636	0.337089		156.929	0.334204	0.1756	1.90321	0.0570137	0.523005		ISOC1	isochorismatase domain containing 1 [Source:VGNC Symbol;Acc:VGNC:99766]	ISOC1	protein_coding	1998	2	131857168	131877631	1
ENSSSCG00000001701		0.270601	7.82763	6.21298	0.0219046	0.337089		1568.76	0.140415	0.13155	1.06739	0.285796	0.827063		HSP90AB1	heat shock protein 90 alpha family class B member 1 [Source:NCBI gene (formerly Entrezgene);Acc:396742]	HSP90AB1	protein_coding	2748	7	39244458	39250481	1
ENSSSCG00000030277		0.343391	4.40803	6.21206	0.0219132	0.337089		145.826	0.246293	0.151753	1.62299	0.104593	0.622266		ENDOV	endonuclease V [Source:HGNC Symbol;Acc:HGNC:26640]	ENDOV	protein_coding	4654	12	2076491	2089906	-1
ENSSSCG00000022283		0.496793	3.6036	6.20882	0.0219433	0.337089		82.4026	0.38576	0.223412	1.72667	0.0842264	0.590895		CEP135	centrosomal protein 135 [Source:VGNC Symbol;Acc:VGNC:86561]	CEP135	protein_coding	5021	8	55251005	55323350	1
ENSSSCG00000011250		1.32801	5.43582	6.47006	0.0219546	0.337089		278.561	1.14945	0.457278	2.51368	0.0119479	0.29093		ACAA1	acetyl-CoA acyltransferase 1 [Source:VGNC Symbol;Acc:VGNC:84995]	ACAA1	protein_coding	4201	13	22964875	23020143	-1
ENSSSCG00000007522		0.398441	6.16836	6.20552	0.021974	0.337089		486.227	0.263581	0.131766	2.00038	0.0454595	0.483501		CTSZ	cathepsin Z [Source:NCBI gene (formerly Entrezgene);Acc:100141405]		protein_coding	1282	17	59138621	59149377	-1
ENSSSCG00000028973		0.388285	3.35291	6.20483	0.0219805	0.337089		68.14	0.288158	0.146039	1.97316	0.0484772	0.494678		PHACTR4	phosphatase and actin regulator 4 [Source:VGNC Symbol;Acc:VGNC:98531]	PHACTR4	protein_coding	3904	6	85412134	85528715	1
ENSSSCG00000010016		0.245148	5.59821	6.20408	0.0219875	0.337089		332.169	0.125987	0.112066	1.12422	0.260918	0.806135		MORC2	MORC family CW-type zinc finger 2 [Source:VGNC Symbol;Acc:VGNC:90303]	MORC2	protein_coding	5883	14	47755267	47799628	-1
ENSSSCG00000028593		0.363036	4.63806	6.19987	0.0220269	0.337089		167.04	0.2372	0.123173	1.92575	0.0541362	0.516649		TEPSIN	TEPSIN adaptor related protein complex 4 accessory protein [Source:NCBI gene (formerly Entrezgene);Acc:100626379]		protein_coding	2792	12	1519760	1529542	1
ENSSSCG00000003458		0.458664	5.19908	6.19584	0.0220719	0.337089		246.716	0.330183	0.163057	2.02495	0.0428721	0.469719		EFHD2	EF-hand domain family member D2 [Source:HGNC Symbol;Acc:HGNC:28670]	EFHD2	protein_coding	2419	6	74651809	74668409	1
ENSSSCG00000063271		1.00361	2.22652	6.2199	0.0220898	0.337089		29.6324	0.92082	0.415896	2.21406	0.0268245	0.394712					lncRNA	3214	10	23783193	23786406	-1
ENSSSCG00000059019		0.475587	3.53542	6.18724	0.0221453	0.337089		75.2395	0.341272	0.153913	2.2173	0.0266024	0.39359		HPS5	HPS5 biogenesis of lysosomal organelles complex 2 subunit 2 [Source:NCBI gene (formerly Entrezgene);Acc:100049701]		pseudogene	6425	2	40906806	40941944	1
ENSSSCG00000012653		0.759143	4.9918	6.30129	0.0221551	0.337089		220.109	0.617794	0.31712	1.94814	0.0513984	0.50535		ZDHHC9	zinc finger DHHC-type palmitoyltransferase 9 [Source:VGNC Symbol;Acc:VGNC:95131]	ZDHHC9	protein_coding	2844	X	106401245	106436014	-1
ENSSSCG00000002995		0.237013	5.63968	6.18183	0.0221963	0.337089		340.631	0.114833	0.085096	1.34945	0.177193	0.729459					protein_coding	1242	6	49002854	49010040	1
ENSSSCG00000030626		1.93915	3.14165	6.4159	0.0222346	0.337089		52.5718	1.81136	0.695653	2.60383	0.00921883	0.254457		ALDH1L1	aldehyde dehydrogenase 1 family member L1 [Source:VGNC Symbol;Acc:VGNC:97881]	ALDH1L1	protein_coding	3881	7	53748653	53794706	-1
ENSSSCG00000024310		0.919482	3.07579	6.2326	0.0222438	0.337089		54.4553	0.784599	0.353768	2.21784	0.0265659	0.39359		F13A1	coagulation factor XIII A chain [Source:VGNC Symbol;Acc:VGNC:87858]	F13A1	protein_coding	4042	7	3751292	3900762	-1
ENSSSCG00000009655		0.391946	4.42171	6.1752	0.022259	0.337089		144.357	0.276625	0.13425	2.06052	0.0393489	0.450375		EBF2	EBF transcription factor 2 [Source:VGNC Symbol;Acc:VGNC:87526]	EBF2	protein_coding	5021	14	9817002	10025164	-1
ENSSSCG00000013905		0.250322	7.29261	6.17146	0.0222944	0.337089		1078.68	0.120189	0.0982116	1.22378	0.221037	0.766995		FKBP8	FKBP prolyl isomerase 8 [Source:VGNC Symbol;Acc:VGNC:88150]	FKBP8	protein_coding	2076	2	59253342	59267165	1
ENSSSCG00000009755		1.11818	3.93373	6.33203	0.0222967	0.337089		98.3728	0.926985	0.375984	2.46549	0.0136827	0.302862		AACS	acetoacetyl-CoA synthetase [Source:VGNC Symbol;Acc:VGNC:84937]	AACS	protein_coding	3306	14	28109869	28169253	-1
ENSSSCG00000039824		0.423367	4.25624	6.17118	0.0222971	0.337089		128.96	0.30785	0.180329	1.70716	0.0877925	0.597561		ARRDC1	arrestin domain containing 1 [Source:VGNC Symbol;Acc:VGNC:85544]	ARRDC1	protein_coding	3979	AEMK02000682.1	391612	401560	-1
ENSSSCG00000022208		0.427467	4.60613	6.16711	0.0223357	0.337089		163.473	0.304724	0.161752	1.88389	0.0595794	0.533003		TNFRSF1B	TNF receptor superfamily member 1B [Source:VGNC Symbol;Acc:VGNC:94264]	TNFRSF1B	protein_coding	3763	6	72195435	72231147	1
ENSSSCG00000005575		0.304978	4.57863	6.16692	0.0223375	0.337089		161.664	0.192571	0.123154	1.56365	0.117899	0.650313		RC3H2	ring finger and CCCH-type domains 2 [Source:VGNC Symbol;Acc:VGNC:92169]	RC3H2	protein_coding	8952	1	263772173	263822104	-1
ENSSSCG00000033383		0.566441	2.62755	6.16633	0.0223431	0.337089		39.6041	0.448965	0.228092	1.96835	0.0490273	0.496952		AVPR1A	vasopressin receptor 1A [Source:VGNC Symbol;Acc:VGNC:85703]	AVPR1A	protein_coding	4733	5	27824992	27832703	-1
ENSSSCG00000012287		0.360132	5.02608	6.15706	0.0224314	0.337778		219.262	0.228818	0.121701	1.88017	0.0600847	0.533622		TFE3	transcription factor binding to IGHM enhancer 3 [Source:VGNC Symbol;Acc:VGNC:93916]	TFE3	protein_coding	3615	X	43100032	43116227	-1
ENSSSCG00000032397		0.32813	4.57855	6.15428	0.022458	0.337778		160.3	0.205105	0.10957	1.87191	0.0612189	0.535025		LBR	lamin B receptor [Source:VGNC Symbol;Acc:VGNC:98068]	LBR	protein_coding	6136	10	13386946	13416759	-1
ENSSSCG00000011831		1.41919	5.56266	6.42885	0.0224787	0.337778		331.296	1.20303	0.566293	2.12439	0.0336377	0.428995		APOD	apolipoprotein D [Source:VGNC Symbol;Acc:VGNC:85422]	APOD	protein_coding	1731	13	132514949	132562599	-1
ENSSSCG00000012770		0.308973	3.64818	6.1469	0.0225287	0.337979		84.4335	0.197514	0.142149	1.38948	0.164686	0.717139		CCNQ	cyclin Q [Source:VGNC Symbol;Acc:VGNC:97918]	CCNQ	protein_coding	1275	X	124361006	124369867	-1
ENSSSCG00000011390		0.213604	5.40988	6.14447	0.0225519	0.337979		291.471	0.108164	0.0809081	1.33687	0.181264	0.73279		IP6K1	inositol hexakisphosphate kinase 1 [Source:VGNC Symbol;Acc:VGNC:89172]	IP6K1	protein_coding	4753	13	32253515	32319988	-1
ENSSSCG00000012448		0.437081	5.0193	6.13067	0.022685	0.339522		219.514	0.30594	0.17766	1.72206	0.0850588	0.593779		ITM2A	integral membrane protein 2A [Source:VGNC Symbol;Acc:VGNC:89250]	ITM2A	protein_coding	1652	X	63430021	63437032	-1
ENSSSCG00000037910		0.618409	4.13988	6.14284	0.0227759	0.340004		115.557	0.483516	0.222846	2.16974	0.0300268	0.413135		DUSP6	dual specificity phosphatase 6 [Source:NCBI gene (formerly Entrezgene);Acc:100622968]		protein_coding	2893	5	93302975	93307504	1
ENSSSCG00000037918		0.800821	2.59708	6.11974	0.0227989	0.340004		38.0953	0.656309	0.314542	2.08655	0.0369284	0.442434		ADIRF	adipogenesis regulatory factor [Source:NCBI gene (formerly Entrezgene);Acc:100154721]		protein_coding	410	14	87928721	87930937	1
ENSSSCG00000040631		0.99157	7.86786	6.32164	0.0228322	0.340004		1565.23	0.782292	0.339584	2.30368	0.0212407	0.365043		LPL	lipoprotein lipase [Source:VGNC Symbol;Acc:VGNC:89795]	LPL	protein_coding	3778	14	4104772	4135814	1
ENSSSCG00000013991		0.396476	3.86853	6.11493	0.0228377	0.340004		99.0162	0.284565	0.170408	1.6699	0.0949392	0.611061		C1orf35	chromosome 2 C1orf35 homolog [Source:VGNC Symbol;Acc:VGNC:86008]	C1orf35	protein_coding	918	2	51239018	51241337	-1
ENSSSCG00000008792		0.34185	3.7629	6.09662	0.0230169	0.342221		91.0018	0.236226	0.139586	1.69234	0.0905815	0.603041		N4BP2	NEDD4 binding protein 2 [Source:VGNC Symbol;Acc:VGNC:90554]	N4BP2	protein_coding	8843	8	31219397	31287990	1
ENSSSCG00000032949		0.431642	2.98699	6.08839	0.023098	0.342546		52.3238	0.321354	0.174773	1.8387	0.0659599	0.547593		APH1B	aph-1 homolog B, gamma-secretase subunit [Source:VGNC Symbol;Acc:VGNC:103898]	APH1B	protein_coding	4314	1	108730298	108763401	-1
ENSSSCG00000033489		-0.429196	7.78145	6.08142	0.0231749	0.342546		1540.2	-0.564018	0.210248	-2.68263	0.00730458	0.231977		C10orf71	chromosome 10 open reading frame 71 [Source:HGNC Symbol;Acc:HGNC:26973]	C10orf71	protein_coding	3990	14	89913142	89917696	1
ENSSSCG00000012408		-0.666307	3.08968	6.07628	0.0232178	0.342546		56.8061	-0.78457	0.272294	-2.88133	0.00396002	0.18525		NHSL2	NHS like 2 [Source:VGNC Symbol;Acc:VGNC:98155]	NHSL2	protein_coding	6001	X	57742114	58030951	1
ENSSSCG00000028879		0.339308	4.98942	6.0749	0.0232315	0.342546		216.04	0.21858	0.135411	1.6142	0.106484	0.627125		PLOD3	procollagen-lysine,2-oxoglutarate 5-dioxygenase 3 [Source:VGNC Symbol;Acc:VGNC:91568]	PLOD3	protein_coding	3320	3	8911791	8919516	-1
ENSSSCG00000024344		0.765826	1.86481	6.06995	0.0232807	0.342546		23.0356	0.656222	0.307927	2.13109	0.0330814	0.424808		CCR5	C-C motif chemokine receptor 5 [Source:VGNC Symbol;Acc:VGNC:108636]	CCR5	protein_coding	4010	13	29383303	29387895	1
ENSSSCG00000015271		0.499251	4.94914	6.07686	0.0233187	0.342546		212.65	0.378949	0.228024	1.66189	0.0965358	0.613497		PRELP	proline and arginine rich end leucine rich repeat protein [Source:VGNC Symbol;Acc:VGNC:91789]	PRELP	protein_coding	3750	9	64190982	64207001	1
ENSSSCG00000058216		1.08878	4.21561	6.23642	0.023334	0.342546		128.243	0.863529	0.407128	2.12103	0.0339195	0.430543		IGFBP3	insulin like growth factor binding protein 3 [Source:NCBI gene (formerly Entrezgene);Acc:448812]		protein_coding	2283	18	50003022	50010690	1
ENSSSCG00000003460		0.433339	2.72818	6.06236	0.0233564	0.342546		42.9855	0.328226	0.169908	1.93178	0.0533864	0.513548		CASP9	caspase 9 [Source:VGNC Symbol;Acc:VGNC:96938]	CASP9	protein_coding	3543	6	74706516	74730007	-1
ENSSSCG00000031640		0.478666	6.46788	6.08319	0.0233601	0.342546		595.629	0.347738	0.155336	2.23862	0.0251807	0.381226					protein_coding	4793	6	150219174	150228121	-1
ENSSSCG00000013627		0.350534	5.96982	6.06192	0.0233608	0.342546		425.996	0.217392	0.119905	1.81304	0.069826	0.559899		PRKCSH	protein kinase C substrate 80K-H [Source:VGNC Symbol;Acc:VGNC:91810]	PRKCSH	protein_coding	2585	2	70097444	70114446	1
ENSSSCG00000060417		1.05396	3.23137	6.16434	0.0233726	0.342546		59.8345	0.87512	0.375902	2.32805	0.0199092	0.356847					lncRNA	5087	12	43319572	43324736	-1
ENSSSCG00000036546		0.273714	3.86106	6.04964	0.023484	0.342669		97.8301	0.168217	0.122389	1.37445	0.169302	0.720023		RNF141	ring finger protein 141 [Source:VGNC Symbol;Acc:VGNC:98292]	RNF141	protein_coding	2953	2	48985511	49028486	1
ENSSSCG00000036584		0.338091	2.98487	6.04734	0.023507	0.342669		53.1301	0.248492	0.156378	1.58905	0.112049	0.636716		HAUS8	HAUS augmin like complex subunit 8 [Source:VGNC Symbol;Acc:VGNC:88790]	HAUS8	protein_coding	1600	2	60567581	60593375	1
ENSSSCG00000021005		0.236543	5.92169	6.04463	0.0235344	0.342669		413.24	0.110461	0.0800025	1.38072	0.167365	0.719339		UBQLN1	ubiquilin 1 [Source:VGNC Symbol;Acc:VGNC:95560]	UBQLN1	protein_coding	3966	10	31275868	31317516	1
ENSSSCG00000039953		0.502348	4.95654	6.04988	0.0235887	0.342669		219.453	0.310832	0.250439	1.24115	0.21455	0.762651		PNRC1	proline rich nuclear receptor coactivator 1 [Source:VGNC Symbol;Acc:VGNC:91613]	PNRC1	protein_coding	5821	1	57128303	57136135	1
ENSSSCG00000055221		-0.223257	12.7663	6.03705	0.0236109	0.342669		48512.7	-0.369355	0.107912	-3.42275	0.000619909	0.0720061					protein_coding	1567	AEMK02000489.1	49425	50991	1
ENSSSCG00000009393		0.824317	1.89665	6.03448	0.0236369	0.342669		24.0441	0.666043	0.341578	1.9499	0.051188	0.504452		EBPL	EBP like [Source:VGNC Symbol;Acc:VGNC:87529]	EBPL	protein_coding	996	11	18040011	18072633	1
ENSSSCG00000023306		0.259054	5.80817	6.03294	0.0236526	0.342669		386.957	0.148514	0.118424	1.25409	0.209808	0.757254		ELMO2	engulfment and cell motility 2 [Source:VGNC Symbol;Acc:VGNC:95837]	ELMO2	protein_coding	3953	17	48526700	48567657	-1
ENSSSCG00000023868		0.710081	2.03239	6.02931	0.0236894	0.342669		25.0676	0.616407	0.286235	2.1535	0.0312796	0.417333					pseudogene	1428	5	63091198	63092627	-1
ENSSSCG00000058042		0.458121	4.06005	6.02928	0.0236897	0.342669		110.696	0.333764	0.173786	1.92055	0.0547891	0.517049		ELMO1	engulfment and cell motility 1 [Source:HGNC Symbol;Acc:HGNC:16286]	ELMO1	protein_coding	3792	18	36786378	37347283	1
ENSSSCG00000024388		0.382862	7.59852	6.02498	0.0237334	0.342669		1339.81	0.266804	0.17797	1.49915	0.133834	0.676137		BNIP3	BCL2 interacting protein 3 [Source:VGNC Symbol;Acc:VGNC:85855]	BNIP3	protein_coding	1230	14	140362127	140371907	-1
ENSSSCG00000002804		0.253773	5.45238	6.02377	0.0237457	0.342669		298.51	0.133025	0.0970323	1.37094	0.170395	0.720487		CSNK2A2	casein kinase 2 alpha 2 [Source:VGNC Symbol;Acc:VGNC:87042]	CSNK2A2	protein_coding	5427	6	19976930	20016923	-1
ENSSSCG00000036542		0.402884	3.14502	6.0224	0.0237597	0.342669		58.2376	0.294812	0.164126	1.79626	0.0724535	0.562175		PPP1R13L	protein phosphatase 1 regulatory subunit 13 like [Source:VGNC Symbol;Acc:VGNC:91722]	PPP1R13L	protein_coding	3211	6	51763227	51781058	-1
ENSSSCG00000058735		0.458092	5.2443	6.02274	0.023778	0.342669		255.359	0.334492	0.174045	1.92187	0.0546226	0.517049		SERP1	stress associated endoplasmic reticulum protein 1 [Source:NCBI gene (formerly Entrezgene);Acc:100156392]		protein_coding	3245	13	90756855	90761560	-1
ENSSSCG00000016532		0.410878	4.43397	6.01535	0.0238316	0.342669		145.546	0.293935	0.155511	1.89013	0.0587411	0.532782		WDR91	WD repeat domain 91 [Source:VGNC Symbol;Acc:VGNC:94949]	WDR91	protein_coding	4985	18	14092322	14126475	1
ENSSSCG00000013613		0.336571	4.59627	6.01236	0.0238622	0.342669		161.703	0.195597	0.104766	1.86698	0.0619042	0.53611			elongation factor 1 [Source:VGNC Symbol;Acc:VGNC:87656]		protein_coding	1036	2	70193730	70199975	-1
ENSSSCG00000010281		0.317875	8.38853	6.00987	0.0238877	0.342669		2289.74	0.17604	0.0972099	1.81093	0.0701514	0.560709		PSAP	prosaposin [Source:VGNC Symbol;Acc:VGNC:109480]	PSAP	protein_coding	5128	14	74734189	74887763	-1
ENSSSCG00000006519		0.233789	5.02351	6.00893	0.0238973	0.342669		221.663	0.12353	0.0901913	1.36964	0.170799	0.720918		CLK2	CDC like kinase 2 [Source:VGNC Symbol;Acc:VGNC:86767]	CLK2	protein_coding	3624	4	94560579	94570082	1
ENSSSCG00000012022		0.3743	7.34183	5.99929	0.0239964	0.343654		1109.17	0.231871	0.142129	1.63141	0.102804	0.622125		APP	amyloid beta protein [Source:VGNC Symbol;Acc:VGNC:103902]	APP	protein_coding	3220	13	189435094	189716056	-1
ENSSSCG00000034440		0.800922	2.72857	6.00187	0.0240383	0.343817		42.9561	0.643155	0.305947	2.10217	0.035538	0.437875		MMP28	matrix metallopeptidase 28 [Source:VGNC Symbol;Acc:VGNC:90278]	MMP28	protein_coding	2542	12	39739630	39766791	1
ENSSSCG00000049430		0.431179	3.78874	5.98242	0.0241709	0.343946		91.1141	0.314099	0.188476	1.66652	0.0956103	0.611061		ARMC6	armadillo repeat containing 6 [Source:VGNC Symbol;Acc:VGNC:108748]	ARMC6	protein_coding	2218	2	58808692	58828489	-1
ENSSSCG00000021944		0.716322	2.23228	5.98152	0.0241803	0.343946		29.0559	0.599197	0.285164	2.10124	0.0356198	0.437926		RAC2	Rac family small GTPase 2 [Source:VGNC Symbol;Acc:VGNC:92048]	RAC2	protein_coding	4987	5	10553433	10573014	1
ENSSSCG00000008988		0.359098	4.08331	5.97967	0.0241995	0.343946		116.037	0.26089	0.147982	1.76298	0.0779046	0.571845		CCNG2	cyclin G2 [Source:VGNC Symbol;Acc:VGNC:86358]	CCNG2	protein_coding	3535	8	72791703	72800551	1
ENSSSCG00000013614		-0.726076	7.45273	6.10229	0.0242402	0.343946		1237.56	-0.845176	0.31131	-2.7149	0.00662958	0.224194		CNN1	calponin 1 [Source:VGNC Symbol;Acc:VGNC:86825]	CNN1	protein_coding	1313	2	70183364	70190752	1
ENSSSCG00000024424		0.291782	4.42682	5.97325	0.0242664	0.343946		145.715	0.18135	0.106147	1.70848	0.0875475	0.597561		FAM91A1	family with sequence similarity 91 member A1 [Source:VGNC Symbol;Acc:VGNC:97998]	FAM91A1	protein_coding	6419	4	15640290	15681826	-1
ENSSSCG00000007896		0.364191	4.35717	5.96994	0.0243009	0.343946		137.142	0.235286	0.132234	1.77932	0.0751874	0.570051		TXNDC11	thioredoxin domain containing 11 [Source:VGNC Symbol;Acc:VGNC:94603]	TXNDC11	protein_coding	3121	3	31376510	31445632	1
ENSSSCG00000011531		0.521841	2.22838	5.96837	0.0243173	0.343946		30.8699	0.439297	0.235172	1.86798	0.0617651	0.53611					protein_coding	3539	13	60916180	60927889	1
ENSSSCG00000008647		0.719957	3.45961	5.98853	0.0243301	0.343946		71.0196	0.619823	0.281605	2.20104	0.027733	0.399729		CMPK2	cytidine/uridine monophosphate kinase 2 [Source:VGNC Symbol;Acc:VGNC:86801]	CMPK2	protein_coding	2882	3	128903616	128917871	1
ENSSSCG00000029030		0.32287	4.08987	5.96651	0.0243368	0.343946		113.681	0.206271	0.128549	1.60461	0.10858	0.631134		SMCHD1	structural maintenance of chromosomes flexible hinge domain containing 1 [Source:VGNC Symbol;Acc:VGNC:93242]	SMCHD1	protein_coding	8039	6	103808066	103965335	-1
ENSSSCG00000017215		-0.680191	6.14605	6.07604	0.0243558	0.343946		486.245	-0.787486	0.268428	-2.9337	0.00334949	0.168768		SLC16A5	solute carrier family 16 member 5 [Source:VGNC Symbol;Acc:VGNC:92945]	SLC16A5	protein_coding	3331	12	6185528	6200001	-1
ENSSSCG00000037039		0.448639	8.21126	5.97254	0.0243825	0.343946		2048.88	0.332143	0.204561	1.62369	0.104442	0.622266		PPP1R27	protein phosphatase 1 regulatory subunit 27 [Source:VGNC Symbol;Acc:VGNC:91731]	PPP1R27	protein_coding	838	12	1136302	1137495	1
ENSSSCG00000013746		0.415029	7.24669	5.95745	0.0244319	0.344212		1030.46	0.275695	0.13512	2.04038	0.0413127	0.462142		CALR	calreticulin [Source:NCBI gene (formerly Entrezgene);Acc:100381266]		protein_coding	1893	2	66098229	66102132	-1
ENSSSCG00000046358		0.254255	4.36267	5.95194	0.0244898	0.344598		139.438	0.148833	0.103714	1.43504	0.151277	0.701126		SNRNP48	small nuclear ribonucleoprotein U11/U12 subunit 48 [Source:HGNC Symbol;Acc:HGNC:21368]	SNRNP48	protein_coding	2228	7	4919351	4936036	1
ENSSSCG00000008486		0.300141	4.49404	5.94037	0.0246121	0.345844		153.718	0.195222	0.118085	1.65322	0.0982857	0.616628		GALM	galactose mutarotase [Source:NCBI gene (formerly Entrezgene);Acc:399536]		protein_coding	2489	3	101617526	101753125	-1
ENSSSCG00000062892		0.267517	6.1672	5.93411	0.0246786	0.345844		490.257	0.142679	0.0798063	1.78782	0.0738057	0.566313		ANP32B	acidic nuclear phosphoprotein 32 family member B [Source:HGNC Symbol;Acc:HGNC:16677]	ANP32B	protein_coding	1670	1	239842067	239868403	1
ENSSSCG00000030140		0.666008	3.628	5.95148	0.0246863	0.345844		81.812	0.564179	0.274089	2.05837	0.0395542	0.452265					protein_coding	1730	4	115251719	115286760	-1
ENSSSCG00000007334		0.435469	3.50457	5.93201	0.024701	0.345844		74.7816	0.322186	0.159428	2.02089	0.0432911	0.47147		SRC	SRC proto-onco, non-receptor tyrosine kinase [Source:VGNC Symbol;Acc:VGNC:95516]	SRC	protein_coding	4338	17	40471009	40524860	1
ENSSSCG00000004425		0.464614	7.00073	5.94337	0.0247576	0.346071		868.324	0.325043	0.16111	2.01752	0.0436415	0.472636		LAMA4	laminin subunit alpha 4 [Source:VGNC Symbol;Acc:VGNC:103116]	LAMA4	protein_coding	6601	1	78071458	78224365	-1
ENSSSCG00000018081		-0.267245	12.0618	5.92474	0.0247785	0.346071		29875.2	-0.407052	0.140021	-2.90708	0.00364825	0.178053		ATP6	ATP synthase F0 subunit 6 [Source:NCBI gene (formerly Entrezgene);Acc:808506]		protein_coding	681	MT	9120	9800	1
ENSSSCG00000015815		0.347963	6.29814	5.91863	0.0248438	0.346252		534.462	0.209768	0.111933	1.87405	0.0609235	0.535025		FGFR1	fibroblast growth factor receptor 1 [Source:HGNC Symbol;Acc:HGNC:3688]	FGFR1	protein_coding	3920	15	48053340	48106724	1
ENSSSCG00000003255		-0.714794	2.05056	5.91779	0.0248528	0.346252		26.8626	-0.804701	0.312784	-2.5727	0.0100907	0.267034		CACNG8	calcium voltage-gated channel auxiliary subunit gamma 8 [Source:VGNC Symbol;Acc:VGNC:96934]	CACNG8	protein_coding	2612	6	56156205	56175002	-1
ENSSSCG00000032235		0.289383	6.21747	5.90251	0.0250173	0.347475		509.402	0.160229	0.124307	1.28898	0.197406	0.748431		ARFGAP1	ADP ribosylation factor GTPase activating protein 1 [Source:VGNC Symbol;Acc:VGNC:95671]	ARFGAP1	protein_coding	1707	17	62380091	62391856	1
ENSSSCG00000000487		0.76366	1.80818	5.90203	0.0250224	0.347475		20.7131	0.64801	0.298102	2.17379	0.0297211	0.411954		SLC35E3	solute carrier family 35 member E3 [Source:VGNC Symbol;Acc:VGNC:93079]	SLC35E3	protein_coding	3149	5	33049247	33067561	1
ENSSSCG00000023807		0.780176	6.39256	6.0394	0.0250617	0.347475		562.508	0.612047	0.270675	2.26119	0.0237477	0.377648		ACO1	aconitase 1 [Source:VGNC Symbol;Acc:VGNC:95539]	ACO1	protein_coding	3508	10	33937833	34001900	-1
ENSSSCG00000029226		0.613504	8.95869	5.97168	0.025104	0.347475		3501.11	0.432988	0.292146	1.48209	0.138315	0.681984		UBC	ubiquitin C [Source:VGNC Symbol;Acc:VGNC:94638]	UBC	protein_coding	4920	14	28257027	28263044	1
ENSSSCG00000040373		-0.223481	6.88584	5.89282	0.0251222	0.347475		819.481	-0.349001	0.100646	-3.46761	0.000525103	0.0695022		BCL2L13	BCL2 like 13 [Source:VGNC Symbol;Acc:VGNC:85781]	BCL2L13	protein_coding	4596	5	69778950	69855272	1
ENSSSCG00000033059		0.549197	2.28493	5.89029	0.0251496	0.347475		32.2441	0.466391	0.222854	2.09281	0.0363665	0.442337		CASKIN1	CASK interacting protein 1 [Source:VGNC Symbol;Acc:VGNC:86200]	CASKIN1	protein_coding	5571	3	39794293	39811009	1
ENSSSCG00000008446		0.523095	3.76639	5.88969	0.0251562	0.347475		93.0618	0.393249	0.242325	1.62282	0.104628	0.622266		SIX2	SIX homeobox 2 [Source:VGNC Symbol;Acc:VGNC:92893]	SIX2	protein_coding	1188	3	95459945	95463251	1
ENSSSCG00000005917		0.314252	5.65242	5.88349	0.0252236	0.34798		346.464	0.188608	0.163132	1.15616	0.247615	0.792395		HSF1	heat shock transcription factor 1 [Source:VGNC Symbol;Acc:VGNC:88993]	HSF1	protein_coding	2094	4	463393	486473	-1
ENSSSCG00000016863		0.223619	7.70842	5.87091	0.0253611	0.34922		1446.3	0.0902773	0.0950226	0.950061	0.342081	0.86445		OXCT1	3-oxoacid CoA-transferase 1 [Source:NCBI gene (formerly Entrezgene);Acc:396978]		protein_coding	6151	16	26512401	26659808	-1
ENSSSCG00000000368		0.668193	3.75088	5.88963	0.0253753	0.34922		89.0602	0.499145	0.255385	1.95448	0.0506442	0.503167		MMP19	matrix metallopeptidase 19 [Source:VGNC Symbol;Acc:VGNC:90273]	MMP19	protein_coding	1521	5	21280130	21285774	-1
ENSSSCG00000030108		0.313411	5.61089	5.86014	0.0254795	0.349459		334.019	0.18696	0.1286	1.45381	0.145998	0.694042		ZNFX1	zinc finger NFX1-type containing 1 [Source:VGNC Symbol;Acc:VGNC:96210]	ZNFX1	protein_coding	7333	17	50925791	50958705	-1
ENSSSCG00000010319		0.350718	4.34821	5.85436	0.0255434	0.349459		136.99	0.241962	0.158606	1.52555	0.127122	0.667835		SAMD8	sterile alpha motif domain containing 8 [Source:VGNC Symbol;Acc:VGNC:92571]	SAMD8	protein_coding	6261	14	77636149	77737654	1
ENSSSCG00000005449		-0.459806	4.1985	5.85322	0.025556	0.349459		127.269	-0.576591	0.225752	-2.55409	0.0106467	0.271459		PTPN3	protein tyrosine phosphatase non-receptor type 3 [Source:VGNC Symbol;Acc:VGNC:91980]	PTPN3	protein_coding	6248	1	250418133	250540480	-1
ENSSSCG00000003100		0.311501	4.56422	5.84684	0.0256267	0.349459		159.21	0.179709	0.122171	1.47096	0.141301	0.685762		CCDC61	coiled-coil domain containing 61 [Source:VGNC Symbol;Acc:VGNC:86305]	CCDC61	protein_coding	1981	6	52294535	52318003	1
ENSSSCG00000026382		0.27265	5.03221	5.84353	0.0256635	0.349459		222.199	0.153549	0.116407	1.31907	0.187146	0.738538		PPP2R5E	protein phosphatase 2 regulatory subunit B'epsilon [Source:NCBI gene (formerly Entrezgene);Acc:100525377]		protein_coding	4595	1	194505025	194656164	1
ENSSSCG00000002388		-0.532883	2.96846	5.84345	0.0256643	0.349459		52.4753	-0.64275	0.250125	-2.56972	0.0101782	0.267034		ESRRB	estrogen related receptor beta [Source:VGNC Symbol;Acc:VGNC:87794]	ESRRB	protein_coding	4385	7	99514168	99699011	1
ENSSSCG00000007344		0.718721	1.92698	5.84268	0.0256729	0.349459		23.1144	0.61933	0.288809	2.14443	0.0319987	0.418993		KIAA1755	KIAA1755 [Source:VGNC Symbol;Acc:VGNC:96217]	KIAA1755	protein_coding	4309	17	41275505	41329143	-1
ENSSSCG00000005083		0.432466	5.04183	5.84136	0.0256876	0.349459		226.595	0.303504	0.193599	1.56769	0.116953	0.648883		DHRS7	dehydrogenase/reductase 7 [Source:NCBI gene (formerly Entrezgene);Acc:100152785]		protein_coding	3590	1	189151131	189170534	-1
ENSSSCG00000004133		0.663039	4.60962	5.90034	0.0257138	0.349459		161.957	0.51322	0.245775	2.08818	0.036782	0.442337		FUCA2	alpha-L-fucosidase 2 [Source:VGNC Symbol;Acc:VGNC:88263]	FUCA2	protein_coding	2474	1	21742495	21762900	1
ENSSSCG00000002786		0.587025	2.35929	5.83854	0.025719	0.349459		32.5757	0.472056	0.249477	1.89219	0.058466	0.531998		ELMO3	engulfment and cell motility 3 [Source:VGNC Symbol;Acc:VGNC:87651]	ELMO3	protein_coding	2466	6	27841624	27846330	1
ENSSSCG00000011632		0.403424	3.62248	5.83725	0.0257333	0.349459		81.1642	0.281045	0.144005	1.95164	0.0509815	0.503588		NPHP3	nephrocystin 3 [Source:HGNC Symbol;Acc:HGNC:7907]	NPHP3	protein_coding	5135	13	73858427	73900967	-1
ENSSSCG00000013445		0.22036	6.64581	5.83295	0.0257813	0.34969		686.626	0.0870576	0.0807314	1.07836	0.280873	0.822056		CSNK1G2	casein kinase 1 gamma 2 [Source:VGNC Symbol;Acc:VGNC:97950]	CSNK1G2	protein_coding	5143	2	76573987	76609384	-1
ENSSSCG00000003573		0.692294	3.06031	5.83086	0.0258131	0.349701		54.3878	0.544259	0.279746	1.94555	0.0517093	0.506051		MAP3K6	mitogen-activated protein kinase kinase kinase 6 [Source:VGNC Symbol;Acc:VGNC:89986]	MAP3K6	protein_coding	5012	6	84573329	84585392	-1
ENSSSCG00000055583		-0.439867	10.894	5.82109	0.0259679	0.350945		13214.6	-0.574118	0.180339	-3.18355	0.00145481	0.108695					lncRNA	1769	6	55325452	55327871	1
ENSSSCG00000007488		-0.453678	4.76784	5.81597	0.0259719	0.350945		185.889	-0.562746	0.20562	-2.73682	0.00620364	0.219247		DOK5	docking protein 5 [Source:NCBI gene (formerly Entrezgene);Acc:100144540]		protein_coding	6745	17	55390802	55583858	1
ENSSSCG00000013656		0.307424	4.85972	5.81198	0.0260168	0.350945		195.841	0.184033	0.116496	1.57973	0.114168	0.641		MRPL4	mitochondrial ribosomal protein L4 [Source:VGNC Symbol;Acc:VGNC:90365]	MRPL4	protein_coding	2993	2	69063674	69082688	1
ENSSSCG00000006306		0.401497	5.32792	5.80555	0.0260895	0.350945		274.311	0.26354	0.157244	1.67599	0.0937395	0.611061		MPZL1	myelin protein zero like 1 [Source:VGNC Symbol;Acc:VGNC:90335]	MPZL1	protein_coding	4699	4	83235714	83316405	-1
ENSSSCG00000040236		0.461666	2.68999	5.79774	0.0261781	0.350945		42.0908	0.346199	0.205975	1.68078	0.0928052	0.609564					protein_coding	1130	6	55739336	55745630	-1
ENSSSCG00000000665		0.624416	2.57553	5.79038	0.0262619	0.350945		37.5324	0.499852	0.246664	2.02645	0.0427187	0.469406		RIMKLB	ribosomal modification protein rimK like family member B [Source:VGNC Symbol;Acc:VGNC:92308]	RIMKLB	protein_coding	5089	5	62676225	62715067	-1
ENSSSCG00000003524		0.560412	5.7006	5.83631	0.0263351	0.350945		350.971	0.42322	0.214603	1.9721	0.0485976	0.495239		C1QA	complement C1q A chain [Source:VGNC Symbol;Acc:VGNC:96926]	C1QA	protein_coding	1518	6	80586280	80589204	1
ENSSSCG00000001984		0.331446	4.30722	5.78227	0.0263546	0.350945		132.776	0.214952	0.123933	1.73442	0.082844	0.587781		KHNYN	KH and NYN domain containing [Source:VGNC Symbol;Acc:VGNC:89426]	KHNYN	protein_coding	4690	7	74854379	74874882	-1
ENSSSCG00000012844		0.630414	4.28704	5.81683	0.0263777	0.350945		128.57	0.500417	0.244276	2.04857	0.040504	0.458016		SLC25A22	solute carrier family 25 member 22 [Source:VGNC Symbol;Acc:VGNC:92999]	SLC25A22	protein_coding	2781	2	491293	498767	-1
ENSSSCG00000002020		0.359406	3.26301	5.77492	0.026439	0.350945		63.0079	0.243558	0.150789	1.61523	0.106261	0.62656			neuroguidin [Source:NCBI gene (formerly Entrezgene);Acc:100513213]		protein_coding	3873	7	75618988	75629447	-1
ENSSSCG00000004700		0.365202	6.93605	5.77417	0.0264476	0.350945		832.05	0.229952	0.11784	1.95139	0.0510109	0.503588		PDIA3	protein disulfide isomerase family A member 3 [Source:NCBI gene (formerly Entrezgene);Acc:100156204]		protein_coding	1975	1	127785772	127814196	-1
ENSSSCG00000011179		-0.258871	5.66553	5.77244	0.0264675	0.350945		347.53	-0.386224	0.0821345	-4.70234	2.57201e-06	0.00161094		MRPL3	mitochondrial ribosomal protein L3 [Source:VGNC Symbol;Acc:VGNC:90360]	MRPL3	protein_coding	1918	13	984910	1024507	1
ENSSSCG00000004823		0.433136	3.91092	5.76894	0.0265078	0.350945		101.621	0.318975	0.17371	1.83625	0.0663211	0.550187		LRRK1	leucine rich repeat kinase 1 [Source:VGNC Symbol;Acc:VGNC:98093]	LRRK1	protein_coding	7746	1	139494121	139624604	1
ENSSSCG00000035212		0.371921	5.43071	5.76257	0.0265813	0.350945		293.414	0.246491	0.159832	1.54218	0.123029	0.66122		KLF6	KLF transcription factor 6 [Source:NCBI gene (formerly Entrezgene);Acc:100174961]		protein_coding	4050	10	66488391	66497844	1
ENSSSCG00000004854		0.238295	6.14081	5.76241	0.0265832	0.350945		485.038	0.116324	0.108059	1.07649	0.281708	0.822364		TJP1	tight junction protein 1 [Source:VGNC Symbol;Acc:VGNC:94005]	TJP1	protein_coding	7111	1	144930370	145195836	-1
ENSSSCG00000001841		0.631589	1.92935	5.76186	0.0265895	0.350945		25.3032	0.525793	0.277637	1.89382	0.0582495	0.531314		RHCG	Rh family C glycoprotein [Source:VGNC Symbol;Acc:VGNC:109430]	RHCG	protein_coding	1859	7	55046245	55071475	-1
ENSSSCG00000021798		0.254774	6.00573	5.76133	0.0265957	0.350945		437.996	0.131408	0.0785706	1.67248	0.0944293	0.611061		LZTS2	leucine zipper tumor suppressor 2 [Source:VGNC Symbol;Acc:VGNC:89929]	LZTS2	protein_coding	2774	14	112078517	112088443	1
ENSSSCG00000017033		0.260602	4.48785	5.7607	0.026603	0.350945		151.582	0.137839	0.101754	1.35462	0.175537	0.728391		SLU7	SLU7 homolog, splicing factor [Source:VGNC Symbol;Acc:VGNC:93214]	SLU7	protein_coding	3943	16	63118733	63136640	1
ENSSSCG00000006860		0.435241	3.54665	5.75447	0.0266752	0.350945		77.0583	0.315128	0.172294	1.82901	0.0673984	0.551015		SLC30A7	solute carrier family 30 member 7 [Source:NCBI gene (formerly Entrezgene);Acc:100156498]		protein_coding	6721	4	117314845	117396495	-1
ENSSSCG00000037670		0.311246	5.08367	5.75444	0.0266755	0.350945		232.141	0.197199	0.153382	1.28567	0.198559	0.748431		TMEM164	transmembrane protein 164 [Source:VGNC Symbol;Acc:VGNC:94103]	TMEM164	protein_coding	5530	X	90106036	90289669	1
ENSSSCG00000028304		0.331224	6.31263	5.75176	0.0267067	0.350945		549.312	0.197756	0.151522	1.30513	0.191848	0.744796		ZFP36L1	ZFP36 ring finger protein like 1 [Source:VGNC Symbol;Acc:VGNC:95146]	ZFP36L1	protein_coding	3863	7	92490017	92495554	-1
ENSSSCG00000008858		0.310454	4.0503	5.75075	0.0267184	0.350945		112.192	0.212467	0.122239	1.73813	0.0821878	0.585705		KLHL2	kelch like family member 2 [Source:VGNC Symbol;Acc:VGNC:89518]	KLHL2	protein_coding	3015	8	43749423	43870923	-1
ENSSSCG00000006418		0.36925	4.55716	5.7475	0.0267563	0.350945		158.913	0.242057	0.146535	1.65187	0.0985602	0.616628					protein_coding	4204	4	91374900	91402484	-1
ENSSSCG00000029323		0.50134	3.09212	5.74194	0.0268211	0.350945		56.2273	0.412457	0.227771	1.81084	0.0701651	0.560709		KCNE3	potassium voltage-gated channel subfamily E regulatory subunit 3 [Source:VGNC Symbol;Acc:VGNC:89337]	KCNE3	protein_coding	3582	9	8810720	8822494	-1
ENSSSCG00000035634		0.376697	3.14179	5.73721	0.0268764	0.350945		58.1569	0.256271	0.162161	1.58035	0.114026	0.641		PLSCR1	phospholipid scramblase 1 [Source:NCBI gene (formerly Entrezgene);Acc:100620055]	PLSCR1	protein_coding	3483	13	86834587	86869297	-1
ENSSSCG00000004875		0.445906	5.46341	5.73988	0.0269064	0.350945		296.797	0.306392	0.160206	1.91248	0.0558142	0.517049		CYB5A	cytochrome b5 type A [Source:VGNC Symbol;Acc:VGNC:96727]	CYB5A	protein_coding	5668	1	149737571	149773219	1
ENSSSCG00000044226		-0.985896	3.29693	5.82455	0.0269525	0.350945		64.8988	-1.06885	0.392227	-2.72507	0.00642883	0.222192					lncRNA	3985	12	808153	812492	1
ENSSSCG00000029630		0.295351	4.51337	5.72978	0.0269636	0.350945		153.539	0.165154	0.115137	1.43441	0.151455	0.701126		TAF10	TATA-box binding protein associated factor 10 [Source:VGNC Symbol;Acc:VGNC:104067]	TAF10	protein_coding	777	9	3144277	3145720	1
ENSSSCG00000036236		1.84358	5.33271	5.98447	0.0270115	0.350945		252.995	1.66505	0.635264	2.62104	0.00876629	0.248945		ELOVL6	ELOVL fatty acid elongase 6 [Source:VGNC Symbol;Acc:VGNC:87662]	ELOVL6	protein_coding	5949	8	112027054	112191274	1
ENSSSCG00000037481		0.301807	3.97361	5.71932	0.0270869	0.350945		105.685	0.185314	0.116506	1.5906	0.111699	0.635805		SYF2	SYF2 pre-mRNA splicing factor [Source:VGNC Symbol;Acc:VGNC:93656]	SYF2	protein_coding	1815	6	82836455	82843407	-1
ENSSSCG00000000066		0.389518	4.04075	5.71932	0.0270869	0.350945		109.132	0.262213	0.139119	1.88481	0.0594559	0.533003		L3MBTL2	L3MBTL histone methyl-lysine binding protein 2 [Source:VGNC Symbol;Acc:VGNC:89613]	L3MBTL2	protein_coding	7177	5	7253644	7277576	-1
ENSSSCG00000008989		0.304449	3.91204	5.7176	0.0271072	0.350945		101.937	0.207244	0.143702	1.44218	0.149252	0.700553		CNOT6L	CCR4-NOT transcription complex subunit 6 like [Source:VGNC Symbol;Acc:VGNC:86838]	CNOT6L	protein_coding	4746	8	73185999	73335741	-1
ENSSSCG00000016691		0.578644	3.26555	5.71682	0.0271164	0.350945		62.3921	0.43737	0.232962	1.87743	0.0604588	0.535018		JAZF1	JAZF zinc finger 1 [Source:VGNC Symbol;Acc:VGNC:89280]	JAZF1	protein_coding	3036	18	44488511	44827091	1
ENSSSCG00000014448		0.705018	1.73389	5.71509	0.0271368	0.350945		20.4091	0.601004	0.318893	1.88466	0.0594764	0.533003		ARSI	arylsulfatase family member I [Source:HGNC Symbol;Acc:HGNC:32521]	ARSI	protein_coding	2714	2	151314507	151320814	-1
ENSSSCG00000034645		0.293973	4.16846	5.7124	0.0271688	0.350945		120.378	0.172962	0.107992	1.60161	0.109241	0.631905		C3orf38	chromosome 13 C3orf38 homolog [Source:VGNC Symbol;Acc:VGNC:85934]	C3orf38	protein_coding	9061	13	167789645	167803754	-1
ENSSSCG00000009886		0.28871	4.50385	5.71106	0.0271847	0.350945		152.679	0.167546	0.115817	1.44664	0.147997	0.699002		TRAFD1	TRAF-type zinc finger domain containing 1 [Source:VGNC Symbol;Acc:VGNC:94367]	TRAFD1	protein_coding	2738	14	39549851	39579781	-1
ENSSSCG00000008397		0.558489	4.53699	5.7326	0.0271851	0.350945		154.65	0.443209	0.213314	2.07773	0.0377341	0.444995		EFEMP1	EGF containing fibulin extracellular matrix protein 1 [Source:VGNC Symbol;Acc:VGNC:102566]	EFEMP1	protein_coding	3066	3	85407677	85473252	1
ENSSSCG00000035863		0.514046	6.99462	5.74778	0.0272237	0.350945		877.778	0.398996	0.243526	1.63841	0.101336	0.622075		PLIN2	perilipin 2 [Source:VGNC Symbol;Acc:VGNC:91558]	PLIN2	protein_coding	4225	1	203683862	203709273	1
ENSSSCG00000063164		0.30783	5.5676	5.70777	0.0272237	0.350945		325.56	0.190312	0.162603	1.17041	0.241836	0.786259		BLCAP	BLCAP apoptosis inducing factor [Source:HGNC Symbol;Acc:HGNC:1055]	BLCAP	protein_coding	264	17	40624844	40625107	-1
ENSSSCG00000000274		0.22302	8.16362	5.7064	0.02724	0.350945		1981.54	0.0973647	0.106208	0.916735	0.359282	0.868338		PCBP2	poly(rC) binding protein 2 [Source:VGNC Symbol;Acc:VGNC:103309]	PCBP2	protein_coding	2216	5	18673981	18704978	1
ENSSSCG00000013065		0.485602	3.93449	5.70609	0.0272437	0.350945		99.9725	0.356957	0.163628	2.18151	0.0291458	0.407174		ASRGL1	asparaginase and isoaspartyl peptidase 1 [Source:VGNC Symbol;Acc:VGNC:85589]	ASRGL1	protein_coding	1732	2	9328269	9353340	-1
ENSSSCG00000003400		0.434996	3.52064	5.70557	0.0272498	0.350945		78.5298	0.331109	0.18358	1.80362	0.071291	0.56115		NMNAT1	nicotinamide nucleotide adenylyltransferase 1 [Source:VGNC Symbol;Acc:VGNC:90797]	NMNAT1	protein_coding	6077	6	70272014	70310707	1
ENSSSCG00000014073		0.481707	3.24378	5.70439	0.0272639	0.350945		63.1713	0.382118	0.181684	2.1032	0.035448	0.437875		HEXB	hexosaminidase subunit beta [Source:NCBI gene (formerly Entrezgene);Acc:396958]		protein_coding	1920	2	83744627	83784759	1
ENSSSCG00000006482		-0.274728	7.84445	5.70358	0.0272736	0.350945		1598.87	-0.392059	0.145404	-2.69634	0.00701068	0.227776		MEF2D	myocyte enhancer factor 2D [Source:VGNC Symbol;Acc:VGNC:90128]	MEF2D	protein_coding	6228	4	93581598	93616983	1
ENSSSCG00000032687		0.772434	2.94568	5.71656	0.0273043	0.350945		48.8532	0.631867	0.306634	2.06066	0.0393357	0.450375		CYP4V2	cytochrome P450 family 4 subfamily V member 2 [Source:VGNC Symbol;Acc:VGNC:103361]	CYP4V2	protein_coding	3889	15	47046269	47068304	1
ENSSSCG00000001912		0.421072	4.35396	5.69474	0.0273791	0.351261		137.54	0.300809	0.168403	1.78625	0.0740589	0.566599		PML	PML nuclear body scaffold [Source:VGNC Symbol;Acc:VGNC:99296]	PML	protein_coding	6172	7	59405053	59450105	-1
ENSSSCG00000025308		0.527201	3.14679	5.69372	0.0273912	0.351261		57.4525	0.398318	0.208551	1.90993	0.0561417	0.518388		IL17D	interleukin 17D [Source:HGNC Symbol;Acc:HGNC:5984]	IL17D	protein_coding	1854	11	1029109	1066085	1
ENSSSCG00000015878		0.349927	4.94382	5.6862	0.0274814	0.352018		207.597	0.221259	0.13919	1.58961	0.111922	0.636311		PKP4	plakophilin 4 [Source:VGNC Symbol;Acc:VGNC:96488]	PKP4	protein_coding	5062	15	65431111	65680887	1
ENSSSCG00000009405		-0.325296	8.53364	5.68347	0.0275141	0.352037		2558.52	-0.440401	0.128502	-3.4272	0.000609837	0.0720061		SUCLA2	succinate-CoA ligase ADP-forming subunit beta [Source:VGNC Symbol;Acc:VGNC:109413]	SUCLA2	protein_coding	6416	11	19616495	19670662	1
ENSSSCG00000039191		0.313893	6.75628	5.68069	0.0275476	0.352066		742.225	0.188471	0.131495	1.4333	0.151773	0.701126		CBX5	chromobox 5 [Source:VGNC Symbol;Acc:VGNC:86232]	CBX5	protein_coding	8830	5	19446086	19484463	-1
ENSSSCG00000015846		0.504705	3.2922	5.67535	0.027612	0.352491		63.6082	0.381101	0.199074	1.91437	0.0555735	0.517049		RBPMS	RNA binding protein, mRNA processing factor [Source:VGNC Symbol;Acc:VGNC:95904]	RBPMS	protein_coding	2282	15	54539238	54725583	-1
ENSSSCG00000036015		0.296919	5.13594	5.67087	0.0276662	0.352722		237.937	0.164955	0.120001	1.37462	0.169251	0.720023		TSSC4	tumor suppressing subtransferable candidate 4 [Source:HGNC Symbol;Acc:HGNC:12386]	TSSC4	protein_coding	2054	2	1643006	1645858	1
ENSSSCG00000034846		-0.227676	11.4854	5.66816	0.0276989	0.352722		20019.9	-0.377925	0.124865	-3.02667	0.00247264	0.149874					protein_coding	471	AEMK02000695.1	14049	14519	1
ENSSSCG00000005518		0.323144	5.81395	5.66526	0.0277341	0.352722		382.268	0.191232	0.108677	1.75964	0.078469	0.573133			glycoprotein alpha-galactosyltransferase 1 (inactive) [Source:NCBI gene (formerly Entrezgene);Acc:396733]		protein_coding	3646	1	261511304	261587968	-1
ENSSSCG00000002009		-1.05377	4.83044	5.83793	0.0277734	0.352722		188.974	-1.16084	0.402809	-2.88187	0.00395318	0.18525		PCK2	phosphoenolpyruvate carboxykinase 2, mitochondrial [Source:VGNC Symbol;Acc:VGNC:91223]	PCK2	protein_coding	2328	7	75187197	75197733	-1
ENSSSCG00000036804		0.325978	5.16593	5.66095	0.0277864	0.352722		245.119	0.203934	0.145127	1.40521	0.159958	0.712793		TCEA2	transcription elongation factor A2 [Source:VGNC Symbol;Acc:VGNC:95534]	TCEA2	protein_coding	1369	17	62866377	62888787	1
ENSSSCG00000014033		0.308061	4.41375	5.65766	0.0278265	0.352833		144.679	0.200362	0.113528	1.76487	0.0775848	0.571845		RMND5B	required for meiotic nuclear division 5 homolog B [Source:VGNC Symbol;Acc:VGNC:92337]	RMND5B	protein_coding	6547	2	80225496	80246945	-1
ENSSSCG00000013863		0.290939	5.6993	5.65032	0.027916	0.352992		355.795	0.17345	0.10043	1.72707	0.084155	0.590843		SMIM7	small integral membrane protein 7 [Source:NCBI gene (formerly Entrezgene);Acc:100512765]		protein_coding	5421	2	60961363	60976497	1
ENSSSCG00000015958		0.380114	5.36749	5.64865	0.0279365	0.352992		279.813	0.262236	0.147131	1.78233	0.0746956	0.568231		PDK1	pyruvate dehydrogenase kinase 1 [Source:VGNC Symbol;Acc:VGNC:98180]	PDK1	protein_coding	5882	15	78608432	78652962	1
ENSSSCG00000024777		-0.323988	4.88439	5.64671	0.0279603	0.352992		206.284	-0.432561	0.168321	-2.56985	0.0101742	0.267034		HDAC4	histone deacetylase 4 [Source:VGNC Symbol;Acc:VGNC:95602]	HDAC4	protein_coding	4466	15	138381635	138614301	-1
ENSSSCG00000016095		0.294299	6.26155	5.64639	0.0279641	0.352992		534.279	0.162179	0.145935	1.11131	0.266435	0.809535		CLK1	CDC like kinase 1 [Source:VGNC Symbol;Acc:VGNC:95942]	CLK1	protein_coding	2531	15	104553430	104562171	-1
ENSSSCG00000026951		0.531307	3.88824	5.64326	0.0280025	0.353062		98.0281	0.416765	0.222467	1.87338	0.0610159	0.535025		PSMB8	proteasome 20S subunit beta 8 [Source:NCBI gene (formerly Entrezgene);Acc:396975]		protein_coding	1782	7	25058465	25062245	-1
ENSSSCG00000017874		0.325417	3.93346	5.64029	0.028039	0.353062		101.646	0.20007	0.13175	1.51857	0.128872	0.669093		ATP2A3	ATPase sarcoplasmic/endoplasmic reticulum Ca2+ transporting 3 [Source:VGNC Symbol;Acc:VGNC:85648]	ATP2A3	protein_coding	4902	12	49980497	50025171	-1
ENSSSCG00000040682		0.32263	5.23736	5.63829	0.0280635	0.353062		254.076	0.185138	0.0988709	1.87252	0.0611348	0.535025		MAPK3	mitogen-activated protein kinase 3 [Source:VGNC Symbol;Acc:VGNC:90003]	MAPK3	protein_coding	1917	3	18291445	18299567	-1
ENSSSCG00000058325		0.266849	5.94351	5.62968	0.0281696	0.353749		425.001	0.145167	0.13177	1.10167	0.270607	0.813399		RBM4	RNA binding motif protein 4 [Source:NCBI gene (formerly Entrezgene);Acc:100144417]	RBM4	protein_coding	1713	2	5776539	5784337	-1
ENSSSCG00000034570		1.07289	6.02742	5.82053	0.0282296	0.353749		438.404	0.962097	0.381821	2.51976	0.0117435	0.288882		IFI6	interferon alpha inducible protein 6 [Source:VGNC Symbol;Acc:VGNC:89033]	IFI6	protein_coding	967	6	84852793	84857982	-1
ENSSSCG00000023173		0.406016	3.8634	5.62369	0.0282438	0.353749		96.0691	0.274333	0.155253	1.76701	0.0772273	0.571845		REXO4	REX4 homolog, 3'-5' exonuclease [Source:VGNC Symbol;Acc:VGNC:92229]	REXO4	protein_coding	2317	1	273011734	273021938	-1
ENSSSCG00000028536		0.328212	4.18353	5.62226	0.0282614	0.353749		122.456	0.220637	0.137732	1.60193	0.109171	0.631888		LHFPL2	LHFPL tetraspan subfamily member 2 [Source:VGNC Symbol;Acc:VGNC:89705]	LHFPL2	protein_coding	3176	2	87322934	87349878	-1
ENSSSCG00000014441		0.402596	5.82078	5.62024	0.0282865	0.353749		383.962	0.265042	0.156107	1.69783	0.0895403	0.600799		CSF1R	colony stimulating factor 1 receptor [Source:VGNC Symbol;Acc:VGNC:87031]	CSF1R	protein_coding	4621	2	151102147	151147633	-1
ENSSSCG00000038262		0.306668	5.06921	5.61669	0.0283306	0.353749		227.88	0.183382	0.118223	1.55116	0.120864	0.657504		SNAPC4	small nuclear RNA activating complex polypeptide 4 [Source:VGNC Symbol;Acc:VGNC:93282]	SNAPC4	protein_coding	4159	AEMK02000682.1	1321812	1341554	1
ENSSSCG00000017498		1.94541	3.34052	5.83283	0.0283679	0.353749		61.5836	1.74869	0.7007	2.49563	0.0125732	0.293767		PPP1R1B	protein phosphatase 1 regulatory inhibitor subunit 1B [Source:VGNC Symbol;Acc:VGNC:91728]	PPP1R1B	protein_coding	1604	12	22680980	22690952	-1
ENSSSCG00000040439		0.318534	5.62135	5.61361	0.0283689	0.353749		334.579	0.196513	0.133046	1.47702	0.139669	0.682544		TMED5	transmembrane p24 trafficking protein 5 [Source:NCBI gene (formerly Entrezgene);Acc:100157999]		protein_coding	4161	4	124009816	124030773	1
ENSSSCG00000008336		0.930085	4.4615	5.7456	0.0284144	0.353926		141.617	0.815388	0.328249	2.48405	0.0129897	0.296448		ANXA4	annexin A4 [Source:NCBI gene (formerly Entrezgene);Acc:100312960]		protein_coding	2111	3	72622358	72694212	-1
ENSSSCG00000008339		0.31815	5.21079	5.59712	0.028575	0.354011		250.277	0.198323	0.120986	1.63923	0.101166	0.622075		GFPT1	glutamine--fructose-6-phosphate transaminase 1 [Source:VGNC Symbol;Acc:VGNC:88426]	GFPT1	protein_coding	7239	3	73028804	73085319	1
ENSSSCG00000017983		-0.504936	7.58125	5.63399	0.0285925	0.354011		1344.78	-0.631589	0.233568	-2.70409	0.00684924	0.226502		PER1	period circadian regulator 1 [Source:VGNC Symbol;Acc:VGNC:91314]	PER1	protein_coding	5070	12	53361889	53374248	-1
ENSSSCG00000004216		0.672446	5.06361	5.67827	0.0285994	0.354011		221.898	0.518754	0.245264	2.11508	0.0344229	0.434098		ECHDC1	ethylmalonyl-CoA decarboxylase 1 [Source:VGNC Symbol;Acc:VGNC:97972]	ECHDC1	protein_coding	3145	1	35853125	35909956	1
ENSSSCG00000000469		0.26647	3.79533	5.59474	0.028605	0.354011		94.1885	0.172363	0.129795	1.32796	0.184191	0.734565		LEMD3	LEM domain containing 3 [Source:NCBI gene (formerly Entrezgene);Acc:100511508]		protein_coding	4805	5	29596334	29673875	1
ENSSSCG00000006561		0.354416	5.04576	5.58996	0.028665	0.354011		223.493	0.22896	0.133536	1.7146	0.0864194	0.596348		SLC39A1	solute carrier family 39 member 1 [Source:VGNC Symbol;Acc:VGNC:93101]	SLC39A1	protein_coding	2093	4	95729347	95733819	1
ENSSSCG00000035366		0.494395	2.93876	5.58986	0.0286663	0.354011		49.5557	0.381246	0.222138	1.71626	0.0861153	0.596273		MFHAS1	multifunctional ROCO family signaling regulator 1 [Source:VGNC Symbol;Acc:VGNC:107361]	MFHAS1	protein_coding	5421	15	56200455	56295064	1
ENSSSCG00000008404		-0.381246	3.71087	5.58523	0.0287246	0.354011		89.1976	-0.484917	0.168494	-2.87795	0.00400274	0.185707		MTIF2	mitochondrial translational initiation factor 2 [Source:VGNC Symbol;Acc:VGNC:90453]	MTIF2	protein_coding	3899	3	85947635	85989111	1
ENSSSCG00000002652		0.230587	5.60419	5.57897	0.0288039	0.354011		333.611	0.118199	0.095548	1.23706	0.216065	0.763131		KLHDC4	kelch domain containing 4 [Source:NCBI gene (formerly Entrezgene);Acc:100511452]		protein_coding	7648	6	1617653	1677127	1
ENSSSCG00000017337		0.444463	3.38733	5.57578	0.0288443	0.354011		69.156	0.334695	0.170335	1.96492	0.0494234	0.496952		ACBD4	acyl-CoA binding domain containing 4 [Source:VGNC Symbol;Acc:VGNC:98971]	ACBD4	protein_coding	3417	12	18272797	18281595	-1
ENSSSCG00000033001		0.40394	3.92886	5.57198	0.0288925	0.354011		101.664	0.286896	0.187793	1.52772	0.126581	0.667258		FZD8	frizzled class receptor 8 [Source:VGNC Symbol;Acc:VGNC:96311]	FZD8	protein_coding	1683	10	58094689	58096769	-1
ENSSSCG00000039295		0.466563	4.13418	5.57192	0.0288932	0.354011		118.733	0.327452	0.187633	1.74517	0.0809549	0.582155		MRPL34	mitochondrial ribosomal protein L34 [Source:VGNC Symbol;Acc:VGNC:100173]	MRPL34	protein_coding	786	2	60377906	60378874	-1
ENSSSCG00000013444		0.269201	6.90567	5.56461	0.0289864	0.354011		827.342	0.142107	0.139711	1.01715	0.309082	0.843523		BTBD2	BTB domain containing 2 [Source:VGNC Symbol;Acc:VGNC:85906]	BTBD2	protein_coding	2436	2	76538523	76559919	1
ENSSSCG00000011782		0.365823	4.97183	5.56416	0.0289921	0.354011		213.758	0.244101	0.158336	1.54166	0.123157	0.66122		ABCC5	ATP binding cassette subfamily C member 5 [Source:VGNC Symbol;Acc:VGNC:84958]	ABCC5	protein_coding	4234	13	121869600	121926071	-1
ENSSSCG00000031612		0.46791	2.33596	5.56082	0.0290348	0.354011		32.1207	0.364296	0.210709	1.7289	0.0838266	0.590295		ZNF570	zinc finger protein 570 [Source:VGNC Symbol;Acc:VGNC:95267]	ZNF570	protein_coding	5559	6	46442895	46470057	1
ENSSSCG00000055162		0.409367	5.76411	5.5608	0.029035	0.354011		367.849	0.28423	0.152504	1.86375	0.0623567	0.53611					protein_coding	9958	12	2092144	2144275	-1
ENSSSCG00000024263		0.303594	7.97916	5.56004	0.0290447	0.354011		1727.33	0.158115	0.103322	1.53032	0.125937	0.666269		SERF2	small EDRK-rich factor 2 [Source:NCBI gene (formerly Entrezgene);Acc:100154963]		protein_coding	1467	1	127761345	127767520	-1
ENSSSCG00000010440		0.364751	4.8389	5.55209	0.0291465	0.354011		193.685	0.253855	0.155125	1.63646	0.101744	0.622075			phosphatase and tensin homolog [Source:VGNC Symbol;Acc:VGNC:111132]		protein_coding	3979	14	99929448	100023251	1
ENSSSCG00000037428		0.542994	2.0576	5.55175	0.029151	0.354011		27.4286	0.461954	0.244074	1.89268	0.0584006	0.531998					protein_coding	396	9	67116530	67117026	1
ENSSSCG00000009335		0.359335	3.5749	5.54703	0.0292116	0.354011		80.3577	0.258355	0.156582	1.64996	0.0989508	0.616628		B3GLCT	beta 3-glucosyltransferase [Source:VGNC Symbol;Acc:VGNC:85722]	B3GLCT	protein_coding	3396	11	7792368	7907049	1
ENSSSCG00000003148		-0.758324	5.01734	5.65433	0.0292276	0.354011		218.15	-0.852701	0.285154	-2.99031	0.00278691	0.159072		DBP	D-box binding PAR bZIP transcription factor [Source:VGNC Symbol;Acc:VGNC:87167]	DBP	protein_coding	1910	6	53986959	53993020	-1
ENSSSCG00000028359		0.51137	2.49472	5.54516	0.0292356	0.354011		36.0429	0.398676	0.224351	1.77702	0.0755649	0.570051		BST1	bone marrow stromal cell antigen 1 [Source:VGNC Symbol;Acc:VGNC:85896]	BST1	protein_coding	6096	8	11011241	11047541	1
ENSSSCG00000013876		0.512446	5.40059	5.57566	0.0292424	0.354011		286.347	0.345884	0.202909	1.70463	0.0882634	0.598429		MYO9B	myosin IXB [Source:VGNC Symbol;Acc:VGNC:90534]	MYO9B	protein_coding	7673	2	60455607	60567467	-1
ENSSSCG00000007845		-0.268325	8.43915	5.541	0.0292893	0.354011		2409.01	-0.391088	0.127388	-3.07005	0.0021402	0.138693		UQCRC2	ubiquinol-cytochrome c reductase core protein 2 [Source:VGNC Symbol;Acc:VGNC:94729]	UQCRC2	protein_coding	2497	3	24197747	24228832	-1
ENSSSCG00000001565		1.01024	7.54628	5.72939	0.0292952	0.354011		1270.93	0.870574	0.421942	2.06325	0.0390885	0.449219		CDKN1A	cyclin dependent kinase inhibitor 1A [Source:VGNC Symbol;Acc:VGNC:86514]	CDKN1A	protein_coding	1904	7	32359455	32363761	1
ENSSSCG00000036160		0.294893	4.04895	5.5381	0.0293268	0.354011		110.819	0.168286	0.112915	1.49038	0.136123	0.67944		ZNF250	zinc finger protein 250 [Source:HGNC Symbol;Acc:HGNC:13044]	ZNF250	protein_coding	6254	4	66932	84170	-1
ENSSSCG00000038861		0.263782	4.5666	5.53506	0.0293661	0.354011		161.141	0.157841	0.117188	1.3469	0.178012	0.730529		TM2D1	TM2 domain containing 1 [Source:VGNC Symbol;Acc:VGNC:94028]	TM2D1	protein_coding	3305	6	150615350	150654742	1
ENSSSCG00000015095		0.228245	5.48735	5.53409	0.0293787	0.354011		305.776	0.11192	0.0795535	1.40686	0.15947	0.712323		UBE4A	ubiquitination factor E4A [Source:NCBI gene (formerly Entrezgene);Acc:100513674]		protein_coding	6264	9	45661106	45704810	1
ENSSSCG00000011297		0.595673	3.72429	5.53995	0.0293812	0.354011		88.2811	0.45084	0.24291	1.856	0.0634541	0.539968		ABHD5	abhydrolase domain containing 5, lysophosphatidic acid acyltransferase [Source:NCBI gene (formerly Entrezgene);Acc:497624]		protein_coding	4222	13	27006208	27056744	1
ENSSSCG00000002771		0.172573	6.28327	5.53368	0.029384	0.354011		535.506	0.057082	0.0728327	0.783742	0.433192	0.896281		EDC4	enhancer of mRNA decapping 4 [Source:VGNC Symbol;Acc:VGNC:87544]	EDC4	protein_coding	4834	6	28489422	28501510	1
ENSSSCG00000029230		0.694352	5.53433	5.63645	0.0294011	0.354011		308.517	0.554357	0.25329	2.18863	0.0286239	0.404501		ECM1	extracellular matrix protein 1 [Source:VGNC Symbol;Acc:VGNC:87533]	ECM1	protein_coding	2230	4	98615778	98621836	-1
ENSSSCG00000059025		0.249479	5.80042	5.5302	0.0294291	0.354011		380.375	0.128689	0.120718	1.06603	0.28641	0.8273		RAB21	RAB21, member RAS oncogene family [Source:HGNC Symbol;Acc:HGNC:18263]	RAB21	protein_coding	2836	5	35757494	35787654	1
ENSSSCG00000016056		0.267846	5.2025	5.52817	0.0294554	0.354011		248.981	0.145738	0.0952272	1.53042	0.125912	0.666269		GLS	glutaminase [Source:VGNC Symbol;Acc:VGNC:96325]	GLS	protein_coding	4901	15	95513446	95598311	1
ENSSSCG00000023837		0.768523	3.07004	5.54522	0.0294844	0.354011		55.5385	0.605383	0.324638	1.86479	0.0622104	0.53611		WFDC1	WAP four-disulfide core domain 1 [Source:VGNC Symbol;Acc:VGNC:94953]	WFDC1	protein_coding	1269	6	4333731	4399237	-1
ENSSSCG00000037158		0.502858	3.99634	5.52401	0.0295095	0.354011		108.295	0.380049	0.237426	1.6007	0.109443	0.632101		MTURN	maturin, neural progenitor differentiation regulator homolog [Source:VGNC Symbol;Acc:VGNC:90476]	MTURN	protein_coding	1322	18	42771454	42802093	-1
ENSSSCG00000034347		0.392396	3.04961	5.52151	0.0295421	0.354011		55.0635	0.295863	0.182315	1.62281	0.10463	0.622266		TRIM56	tripartite motif containing 56 [Source:VGNC Symbol;Acc:VGNC:94421]	TRIM56	protein_coding	4158	3	8834274	8839415	1
ENSSSCG00000022915		0.381858	3.98667	5.52085	0.0295506	0.354011		104.422	0.254305	0.134097	1.89643	0.0579035	0.529015		DDX27	DEAD-box helicase 27 [Source:VGNC Symbol;Acc:VGNC:107136]	DDX27	protein_coding	3786	17	50903284	50924807	1
ENSSSCG00000006490		0.246834	6.93866	5.517	0.0296009	0.354238		843.148	0.119903	0.126905	0.944825	0.344748	0.866018		SMG5	SMG5 nonsense mediated mRNA decay factor [Source:VGNC Symbol;Acc:VGNC:98861]	SMG5	protein_coding	3377	4	93770378	93800650	1
ENSSSCG00000040559		0.453214	2.88562	5.51097	0.0296797	0.354513		47.7751	0.337956	0.190677	1.7724	0.0763286	0.570051		ZNF691	zinc finger protein 691 [Source:HGNC Symbol;Acc:HGNC:28028]	ZNF691	protein_coding	6324	6	168585944	168596351	-1
ENSSSCG00000013720		0.394443	5.51715	5.51044	0.0296867	0.354513		310.317	0.263238	0.148761	1.76954	0.0768036	0.571175		MAN2B1	mannosidase alpha class 2B member 1 [Source:VGNC Symbol;Acc:VGNC:100165]	MAN2B1	protein_coding	4169	2	66329045	66348056	1
ENSSSCG00000035012		0.729521	3.36077	5.52201	0.0298364	0.354765		65.9242	0.587191	0.281894	2.08302	0.037249	0.443187		ELOVL7	ELOVL fatty acid elongase 7 [Source:HGNC Symbol;Acc:HGNC:26292]	ELOVL7	protein_coding	4204	16	39588129	39680173	-1
ENSSSCG00000014152		0.477839	2.09972	5.49864	0.0298418	0.354765		27.1393	0.377986	0.22411	1.68661	0.0916784	0.605332		MBLAC2	metallo-beta-lactamase domain containing 2 [Source:VGNC Symbol;Acc:VGNC:90053]	MBLAC2	protein_coding	4433	2	97632419	97648137	-1
ENSSSCG00000015965		0.367077	3.67041	5.49359	0.0299084	0.354765		85.0651	0.261446	0.162344	1.61045	0.1073	0.628573		GPR155	G protein-coupled receptor 155 [Source:VGNC Symbol;Acc:VGNC:95984]	GPR155	protein_coding	5074	15	80396976	80462018	-1
ENSSSCG00000001840		0.327323	5.09497	5.49328	0.0299126	0.354765		231.255	0.204649	0.132796	1.54108	0.123298	0.66122		KIF7	kinesin family member 7 [Source:VGNC Symbol;Acc:VGNC:89473]	KIF7	protein_coding	5395	7	55200594	55220240	-1
ENSSSCG00000060402		0.337319	3.15643	5.49044	0.0299502	0.354765		58.6942	0.226184	0.141067	1.60338	0.108851	0.631602		ZBTB9	zinc finger and BTB domain containing 9 [Source:HGNC Symbol;Acc:HGNC:28323]	ZBTB9	protein_coding	2841	7	29754725	29757565	1
ENSSSCG00000015648		-0.353933	5.01787	5.48953	0.0299621	0.354765		220.225	-0.479745	0.124665	-3.84827	0.000118956	0.0286002		EIF2D	eukaryotic translation initiation factor 2D [Source:VGNC Symbol;Acc:VGNC:87613]	EIF2D	protein_coding	1971	9	67240588	67261223	-1
ENSSSCG00000035446		0.191527	9.2767	5.48858	0.0299748	0.354765		4295.35	0.0560563	0.0934765	0.599683	0.548717	0.926349		CAVIN1	caveolae associated protein 1 [Source:VGNC Symbol;Acc:VGNC:86217]	CAVIN1	protein_coding	5626	12	20372476	20389509	1
ENSSSCG00000031769		0.361898	6.6731	5.48662	0.0300008	0.354765		693.014	0.219175	0.127722	1.71603	0.0861566	0.596273		CTTN	cortactin [Source:VGNC Symbol;Acc:VGNC:87081]	CTTN	protein_coding	3047	2	3031103	3060813	-1
ENSSSCG00000001651		0.417897	3.78848	5.48547	0.030016	0.354765		91.0252	0.288597	0.168144	1.71637	0.0860949	0.596273		CNPY3	canopy FGF signaling regulator 3 [Source:VGNC Symbol;Acc:VGNC:86841]	CNPY3	protein_coding	3697	7	38014751	38026456	1
ENSSSCG00000035952		-0.392742	5.27763	5.48407	0.0300345	0.354765		264.764	-0.510907	0.157228	-3.24947	0.00115619	0.0995033		TGFB1I1	transforming growth factor beta 1 induced transcript 1 [Source:VGNC Symbol;Acc:VGNC:93929]	TGFB1I1	protein_coding	2223	3	17090116	17099020	-1
ENSSSCG00000002392		0.382459	5.5566	5.47754	0.0301215	0.354765		318.755	0.271276	0.15921	1.70389	0.0884009	0.598429		IRF2BPL	interferon regulatory factor 2 binding protein like [Source:HGNC Symbol;Acc:HGNC:14282]	IRF2BPL	protein_coding	1752	7	100120139	100122489	-1
ENSSSCG00000017912		0.423472	3.87301	5.47469	0.0301595	0.354765		96.7029	0.299748	0.161948	1.85089	0.0641859	0.541256		PLD2	phospholipase D2 [Source:VGNC Symbol;Acc:VGNC:91526]	PLD2	protein_coding	3548	12	52073914	52087809	-1
ENSSSCG00000009998		0.532365	4.19613	5.4803	0.0301743	0.354765		121.559	0.402043	0.211114	1.90439	0.0568592	0.522012		CASTOR1	cytosolic arginine sensor for mTORC1 subunit 1 [Source:VGNC Symbol;Acc:VGNC:103913]	CASTOR1	protein_coding	1893	14	47261911	47266996	-1
ENSSSCG00000010585		0.287937	6.30601	5.4715	0.0302021	0.354765		537.968	0.151302	0.0894489	1.69149	0.0907424	0.603041		ACTR1A	actin related protein 1A [Source:VGNC Symbol;Acc:VGNC:85049]	ACTR1A	protein_coding	3042	14	113480196	113498740	-1
ENSSSCG00000006504		0.297173	5.04137	5.46658	0.0302679	0.354765		224.908	0.179208	0.133639	1.34099	0.179924	0.731581		KHDC4	KH domain containing 4, pre-mRNA splicing factor [Source:VGNC Symbol;Acc:VGNC:89421]	KHDC4	protein_coding	2954	4	94098252	94116658	1
ENSSSCG00000015268		0.682849	5.15076	5.55303	0.0302994	0.354765		249.92	0.454221	0.319982	1.41952	0.155747	0.70603		FMO1	flavin containing dimethylaniline monoxygenase 1 [Source:VGNC Symbol;Acc:VGNC:88170]	FMO1	protein_coding	1838	9	63868064	63895076	1
ENSSSCG00000002026		0.40561	3.99593	5.4623	0.0303253	0.354765		106.985	0.29163	0.156522	1.86318	0.0624368	0.53611		EFS	embryonal Fyn-associated substrate [Source:VGNC Symbol;Acc:VGNC:87581]	EFS	protein_coding	2747	7	75722183	75731610	1
ENSSSCG00000007601		0.581309	2.86962	5.45779	0.0303858	0.354765		46.7819	0.469535	0.237496	1.97702	0.0480389	0.493494		TECPR1	tectonin beta-propeller repeat containing 1 [Source:VGNC Symbol;Acc:VGNC:93858]	TECPR1	protein_coding	4744	3	5414074	5442943	-1
ENSSSCG00000032728		0.474839	3.74085	5.45726	0.030393	0.354765		87.5499	0.351043	0.175162	2.0041	0.0450589	0.480599		EFNB1	ephrin B1 [Source:VGNC Symbol;Acc:VGNC:87576]	EFNB1	protein_coding	4990	X	54948342	54973629	1
ENSSSCG00000010825		0.600142	3.65981	5.46358	0.0303962	0.354765		81.8517	0.474146	0.231622	2.04707	0.0406512	0.458761		MARK1	microtubule affinity regulating kinase 1 [Source:VGNC Symbol;Acc:VGNC:96411]	MARK1	protein_coding	2696	10	9980383	10104867	1
ENSSSCG00000016566		0.292526	3.74144	5.45374	0.0304405	0.354765		89.582	0.18677	0.123157	1.51651	0.12939	0.670646		NRF1	nuclear respiratory factor 1 [Source:VGNC Symbol;Acc:VGNC:90895]	NRF1	protein_coding	6316	18	18998930	19142628	-1
ENSSSCG00000006610		0.944513	5.07687	5.61115	0.0304411	0.354765		219.47	0.800598	0.33077	2.42041	0.0155032	0.31953		S100A11	S100 calcium binding protein A11 [Source:NCBI gene (formerly Entrezgene);Acc:445534]		protein_coding	1880	4	97233811	97243423	1
ENSSSCG00000011874		0.821363	2.91973	5.4773	0.0304576	0.354765		48.1166	0.740769	0.341987	2.16608	0.0303054	0.413135		PARP14	poly(ADP-ribose) polymerase family member 14 [Source:VGNC Symbol;Acc:VGNC:108680]	PARP14	protein_coding	5483	13	137809510	137865106	-1
ENSSSCG00000035400		0.393762	4.91724	5.45069	0.0304816	0.354765		209.103	0.273292	0.198291	1.37823	0.168131	0.719933		YPEL2	yippee like 2 [Source:VGNC Symbol;Acc:VGNC:95036]	YPEL2	protein_coding	4875	12	35573495	35644199	1
ENSSSCG00000056684		0.306863	5.56772	5.44979	0.0304938	0.354765		323.107	0.186157	0.110227	1.68885	0.0912484	0.604782		DERL1	derlin 1 [Source:NCBI gene (formerly Entrezgene);Acc:100626802]	DERL1	protein_coding	3181	4	16310314	16341433	1
ENSSSCG00000015022		1.00279	3.22447	5.53394	0.0305344	0.354871		59.6641	0.814348	0.378925	2.1491	0.0316265	0.418993		LAYN	layilin [Source:NCBI gene (formerly Entrezgene);Acc:100513941]		protein_coding	1760	9	39306300	39327072	1
ENSSSCG00000042386		0.40628	2.80317	5.44256	0.0305915	0.35517		44.9955	0.297946	0.173761	1.71468	0.0864032	0.596348					lncRNA	2703	3	26406607	26411601	1
ENSSSCG00000004033		0.456895	2.30949	5.43819	0.0306509	0.355493		31.8179	0.346091	0.205085	1.68755	0.0914977	0.605332		AGPAT4	1-acylglycerol-3-phosphate O-acyltransferase 4 [Source:VGNC Symbol;Acc:VGNC:85186]	AGPAT4	protein_coding	1873	1	6772417	6883551	1
ENSSSCG00000006781		0.433781	2.39308	5.43452	0.0307008	0.355549		34.0147	0.339381	0.192327	1.7646	0.0776314	0.571845		CTTNBP2NL	CTTNBP2 N-terminal like [Source:VGNC Symbol;Acc:VGNC:87082]	CTTNBP2NL	protein_coding	2580	4	107959571	108011611	-1
ENSSSCG00000018091		-0.325745	11.5712	5.43188	0.0307368	0.355549		21156.6	-0.442627	0.155896	-2.83924	0.00452215	0.196087		ND5	NADH dehydrogenase subunit 5 [Source:NCBI gene (formerly Entrezgene);Acc:808511]		protein_coding	1821	MT	12935	14755	1
ENSSSCG00000013448		0.446019	7.32401	5.44355	0.0307883	0.355549		1093.5	0.329019	0.182167	1.80614	0.0708968	0.56115		MKNK2	MAPK interacting serine/threonine kinase 2 [Source:VGNC Symbol;Acc:VGNC:90247]	MKNK2	protein_coding	3438	2	76510303	76522883	1
ENSSSCG00000040702		0.347185	3.68347	5.42678	0.0308064	0.355549		85.5907	0.226142	0.142099	1.59144	0.11151	0.635805		CCDC174	coiled-coil domain containing 174 [Source:NCBI gene (formerly Entrezgene);Acc:100689257]		protein_coding	4845	13	69895325	69915655	-1
ENSSSCG00000014347		-0.242929	7.33934	5.42464	0.0308356	0.355549		1120.49	-0.359039	0.110695	-3.24349	0.00118076	0.100342		PROB1	proline rich basic protein 1 [Source:VGNC Symbol;Acc:VGNC:91827]	PROB1	protein_coding	3060	2	141282086	141285145	-1
ENSSSCG00000023801		0.239472	5.50424	5.42398	0.0308447	0.355549		310.251	0.118091	0.106062	1.11341	0.265532	0.809535		LANCL2	LanC like glutathione S-transferase 2 [Source:VGNC Symbol;Acc:VGNC:89633]	LANCL2	protein_coding	6913	18	48550944	48593455	1
ENSSSCG00000036643		0.269963	4.59343	5.41543	0.0309619	0.355602		163.911	0.161194	0.121164	1.33038	0.183394	0.734355		RBSN	rabenosyn, RAB effector [Source:VGNC Symbol;Acc:VGNC:92167]	RBSN	protein_coding	5497	13	69404021	69434829	1
ENSSSCG00000017232		0.578269	3.92545	5.42413	0.0309749	0.355602		102.565	0.456142	0.254907	1.78945	0.0735428	0.565382		NHERF1	NHERF family PDZ scaffold protein 1 [Source:NCBI gene (formerly Entrezgene);Acc:100233201]		protein_coding	1867	12	6466121	6483548	-1
ENSSSCG00000033512		0.552623	5.98762	5.46581	0.0310063	0.355602		427.428	0.418208	0.210251	1.98909	0.0466907	0.489211		C1QB	complement C1q B chain [Source:VGNC Symbol;Acc:VGNC:85977]	C1QB	protein_coding	2342	6	80601665	80607471	1
ENSSSCG00000006893		0.507436	3.56545	5.41177	0.0310123	0.355602		77.8697	0.37599	0.202666	1.85522	0.0635642	0.539968		BCAR3	BCAR3 adaptor protein, NSP family member [Source:VGNC Symbol;Acc:VGNC:85771]	BCAR3	protein_coding	3725	4	123440571	123666598	1
ENSSSCG00000032313		0.358529	3.43813	5.41036	0.0310317	0.355602		72.0184	0.253043	0.1402	1.80487	0.0710947	0.56115		POGLUT1	protein O-glucosyltransferase 1 [Source:VGNC Symbol;Acc:VGNC:91623]	POGLUT1	protein_coding	2679	13	140764216	140793596	-1
ENSSSCG00000022705		0.558616	3.64443	5.40988	0.0310384	0.355602		84.9724	0.420318	0.233865	1.79727	0.0722933	0.562175		SALL2	spalt like transcription factor 2 [Source:VGNC Symbol;Acc:VGNC:92562]	SALL2	protein_coding	4136	7	77638848	77653376	1
ENSSSCG00000023445		0.356088	3.60161	5.39302	0.0312717	0.357551		80.1113	0.232874	0.136425	1.70698	0.0878267	0.597561		AVL9	AVL9 cell migration associated [Source:VGNC Symbol;Acc:VGNC:85701]	AVL9	protein_coding	7421	18	40663730	40739080	-1
ENSSSCG00000058942		0.417148	2.83047	5.38538	0.0313781	0.357551		48.0596	0.330113	0.195159	1.69151	0.0907389	0.603041					protein_coding	3843	6	56542441	56557694	1
ENSSSCG00000032985		-0.308883	8.95703	5.38202	0.031425	0.357551		3444.84	-0.425206	0.137195	-3.09929	0.00193985	0.132545		GOT2	glutamic-oxaloacetic transaminase 2 [Source:NCBI gene (formerly Entrezgene);Acc:396968]		protein_coding	2620	6	20407200	20432067	-1
ENSSSCG00000053021		-0.410233	4.82295	5.37996	0.0314538	0.357551		195.151	-0.517637	0.199251	-2.59791	0.00937926	0.257279					protein_coding	6335	15	84411672	84422716	-1
ENSSSCG00000005356		0.289231	4.62131	5.3785	0.0314742	0.357551		168.634	0.18821	0.147494	1.27606	0.201935	0.748843		DCAF10	DDB1 and CUL4 associated factor 10 [Source:VGNC Symbol;Acc:VGNC:87173]	DCAF10	protein_coding	6817	1	238567611	238633462	1
ENSSSCG00000006236		0.322737	3.55004	5.37734	0.0314905	0.357551		78.1809	0.213241	0.140475	1.518	0.129014	0.669093		NSMAF	neutral sphingomyelinase activation associated factor [Source:VGNC Symbol;Acc:VGNC:90909]	NSMAF	protein_coding	5934	4	74236826	74298193	1
ENSSSCG00000039830		0.344835	4.69378	5.37664	0.0315004	0.357551		175.339	0.220691	0.148177	1.48937	0.13639	0.67944					protein_coding	2845	AEMK02000682.1	785369	795108	-1
ENSSSCG00000014538		0.288332	6.2417	5.37635	0.0315044	0.357551		515.388	0.154661	0.0999209	1.54783	0.121663	0.65912		MGAT1	alpha-1,3-mannosyl-glycoprotein 2-beta-N-acetylglucosaminyltransferase [Source:VGNC Symbol;Acc:VGNC:96738]	MGAT1	protein_coding	3199	2	57900216	57920954	1
ENSSSCG00000036747		0.716921	2.04336	5.37613	0.0315074	0.357551		24.8145	0.601633	0.26666	2.25618	0.0240593	0.378261		WAS	WASP actin nucleation promoting factor [Source:VGNC Symbol;Acc:VGNC:96603]	WAS	protein_coding	2359	X	42774588	42793055	1
ENSSSCG00000012234		0.488397	5.51378	5.39627	0.0315428	0.357551		308.118	0.343444	0.193784	1.7723	0.0763453	0.570051		SRPX	sushi repeat containing protein X-linked [Source:HGNC Symbol;Acc:HGNC:11309]	SRPX	protein_coding	1945	X	34075579	34198467	-1
ENSSSCG00000026618		0.450715	5.76215	5.38428	0.0315882	0.357551		367.378	0.314352	0.181534	1.73164	0.0833383	0.588999		CAVIN2	caveolae associated protein 2 [Source:VGNC Symbol;Acc:VGNC:95489]	CAVIN2	protein_coding	5411	15	96474284	96490016	-1
ENSSSCG00000039580		-0.260962	4.31444	5.36303	0.0316918	0.357551		136.31	-0.379195	0.137151	-2.7648	0.00569584	0.211233		FOXJ2	forkhead box J2 [Source:VGNC Symbol;Acc:VGNC:88212]	FOXJ2	protein_coding	2748	5	63061978	63085037	1
ENSSSCG00000000496		0.257996	6.59174	5.35929	0.0317445	0.357551		660.406	0.132021	0.109297	1.20792	0.22708	0.77635		CCT2	chaperonin containing TCP1 subunit 2 [Source:VGNC Symbol;Acc:VGNC:86380]	CCT2	protein_coding	1873	5	33858572	33873523	1
ENSSSCG00000040182		0.488662	4.68025	5.36563	0.0317765	0.357551		171.061	0.354211	0.191152	1.85304	0.063877	0.540247		RHBDD2	rhomboid domain containing 2 [Source:VGNC Symbol;Acc:VGNC:92274]	RHBDD2	protein_coding	2662	3	10299209	10309622	-1
ENSSSCG00000040731		-0.297954	5.44379	5.3566	0.0317826	0.357551		296.662	-0.422128	0.115059	-3.66879	0.000243704	0.0498664		TMEM65	transmembrane protein 65 [Source:VGNC Symbol;Acc:VGNC:94200]	TMEM65	protein_coding	7054	4	15263745	15352225	1
ENSSSCG00000029576		0.2797	3.80089	5.35647	0.0317845	0.357551		94.3595	0.185808	0.122693	1.51441	0.129921	0.670646		ZNF239	zinc finger protein 239 [Source:VGNC Symbol;Acc:VGNC:95210]	ZNF239	protein_coding	5099	14	92189896	92204987	1
ENSSSCG00000025190		-0.270648	5.84259	5.35468	0.0318098	0.357551		393.128	-0.387699	0.121328	-3.19546	0.00139609	0.107805		COQ10A	coenzyme Q10A [Source:VGNC Symbol;Acc:VGNC:86905]	COQ10A	protein_coding	1595	5	21665252	21669045	1
ENSSSCG00000025856		0.415246	3.71006	5.35283	0.0318361	0.357551		87.4297	0.297498	0.180461	1.64855	0.0992404	0.616628		TMEM106A	transmembrane protein 106A [Source:VGNC Symbol;Acc:VGNC:94063]	TMEM106A	protein_coding	3989	12	19745782	19755521	-1
ENSSSCG00000013074		0.431838	4.37665	5.3503	0.031872	0.357551		139.553	0.30388	0.176857	1.71823	0.0857549	0.595687		RAB3IL1	RAB3A interacting protein like 1 [Source:VGNC Symbol;Acc:VGNC:92042]	RAB3IL1	protein_coding	2469	2	9577330	9599973	1
ENSSSCG00000006153		0.500055	6.88501	5.38704	0.0318726	0.357551		804.904	0.334607	0.206606	1.61954	0.10533	0.623355		FABP5	fatty acid binding protein 5 [Source:NCBI gene (formerly Entrezgene);Acc:574074]		protein_coding	3523	4	55275205	55282908	-1
ENSSSCG00000039701		0.226014	6.38492	5.34611	0.0319315	0.357551		576.658	0.111809	0.120808	0.925514	0.354699	0.868203		DCAF5	DDB1 and CUL4 associated factor 5 [Source:VGNC Symbol;Acc:VGNC:87176]	DCAF5	protein_coding	6380	7	92715384	92812979	-1
ENSSSCG00000007874		-0.511338	6.72729	5.38803	0.0319443	0.357551		732.124	-0.643537	0.227991	-2.82264	0.00476297	0.197902		ABCC1	ATP binding cassette subfamily C member 1 [Source:VGNC Symbol;Acc:VGNC:84952]	ABCC1	protein_coding	6075	3	28360873	28473456	-1
ENSSSCG00000011366		0.2084	5.87168	5.34481	0.0319501	0.357551		402.01	0.103562	0.0902296	1.14776	0.251067	0.795843		SLC25A20	solute carrier family 25 member 20 [Source:VGNC Symbol;Acc:VGNC:92998]	SLC25A20	protein_coding	1769	13	31523821	31553286	-1
ENSSSCG00000009319		0.208924	4.96005	5.34229	0.0319859	0.357551		212.315	0.0920591	0.0944359	0.974832	0.329644	0.858094		PAN3	poly(A) specific ribonuclease subunit PAN3 [Source:HGNC Symbol;Acc:HGNC:29991]	PAN3	protein_coding	5663	11	5487138	5614452	1
ENSSSCG00000034727		0.918005	2.06649	5.35185	0.0320006	0.357551		25.6443	0.790084	0.384594	2.05433	0.0399436	0.454897		CCDC24	coiled-coil domain containing 24 [Source:VGNC Symbol;Acc:VGNC:86287]	CCDC24	protein_coding	1421	6	167301565	167305255	-1
ENSSSCG00000006371		0.256054	5.22878	5.33163	0.0321384	0.357915		254.047	0.127959	0.0807489	1.58466	0.113045	0.63915		USF1	upstream transcription factor 1 [Source:VGNC Symbol;Acc:VGNC:98893]	USF1	protein_coding	2962	4	89395482	89401047	1
ENSSSCG00000059095		-0.293771	8.14815	5.32608	0.0322181	0.357915		1962.86	-0.413276	0.12553	-3.29225	0.000993893	0.094161		MLF1	myeloid leukemia factor 1 [Source:HGNC Symbol;Acc:HGNC:7125]	MLF1	protein_coding	5690	13	98357815	98408589	1
ENSSSCG00000037583		0.457951	4.2307	5.32579	0.0322222	0.357915		124.32	0.32845	0.170688	1.92427	0.0543207	0.517049		GNB4	G protein subunit beta 4 [Source:VGNC Symbol;Acc:VGNC:88533]	GNB4	protein_coding	5829	13	117436673	117513392	-1
ENSSSCG00000027709		0.404818	2.6726	5.32328	0.0322584	0.357915		41.6415	0.300182	0.189216	1.58645	0.112636	0.638292		PARP9	poly(ADP-ribose) polymerase family member 9 [Source:VGNC Symbol;Acc:VGNC:108682]	PARP9	protein_coding	3038	13	137966562	138000846	1
ENSSSCG00000033627		0.386274	2.7753	5.32202	0.0322766	0.357915		44.7666	0.291228	0.171304	1.70006	0.0891188	0.600194		YIPF3	Yip1 domain family member 3 [Source:VGNC Symbol;Acc:VGNC:95029]	YIPF3	protein_coding	1556	7	38506647	38511471	-1
ENSSSCG00000015599		0.255906	6.58031	5.32066	0.0322961	0.357915		654.687	0.122282	0.0770734	1.58656	0.112612	0.638292		PPP2R5A	protein phosphatase 2 regulatory subunit B'alpha [Source:NCBI gene (formerly Entrezgene);Acc:100101925]		protein_coding	3263	9	131003903	131076338	-1
ENSSSCG00000005386		0.303019	4.0535	5.32024	0.0323022	0.357915		111.036	0.179465	0.128041	1.40162	0.16103	0.713525		STX17	syntaxin 17 [Source:VGNC Symbol;Acc:VGNC:93587]	STX17	protein_coding	5479	1	241657506	241765783	1
ENSSSCG00000000118		-0.271045	5.37932	5.31849	0.0323273	0.357915		287.656	-0.395775	0.130301	-3.03738	0.00238642	0.146371		MICALL1	MICAL like 1 [Source:VGNC Symbol;Acc:VGNC:90209]	MICALL1	protein_coding	5388	5	9924652	9956946	-1
ENSSSCG00000011977		0.364872	3.82856	5.31619	0.0323606	0.357915		95.2917	0.256376	0.150012	1.70904	0.0874444	0.597561		DCBLD2	discoidin, CUB and LCCL domain containing 2 [Source:VGNC Symbol;Acc:VGNC:87180]	DCBLD2	protein_coding	7108	13	160063742	160160284	1
ENSSSCG00000015984		0.255625	4.70761	5.31619	0.0323606	0.357915		179.395	0.160037	0.120957	1.32309	0.185806	0.736379		HOXD4	homeobox D4 [Source:HGNC Symbol;Acc:HGNC:5138]	HOXD4	protein_coding	1974	15	81952660	81955172	1
ENSSSCG00000014820		0.316997	4.12253	5.31441	0.0323863	0.357915		117.649	0.213165	0.132091	1.61377	0.106577	0.627125		FCHSD2	FCH and double SH3 domains 2 [Source:VGNC Symbol;Acc:VGNC:88068]	FCHSD2	protein_coding	4394	9	7366523	7608469	-1
ENSSSCG00000006029		0.318072	3.84943	5.31252	0.0324137	0.357915		95.8554	0.206417	0.12192	1.69306	0.0904445	0.603041		NUDCD1	NudC domain containing 1 [Source:VGNC Symbol;Acc:VGNC:90949]	NUDCD1	protein_coding	3596	4	28203743	28331531	1
ENSSSCG00000060523		0.239847	4.6002	5.30865	0.0324698	0.357986		165.286	0.137181	0.104607	1.31138	0.189728	0.741325		DDX19A	DEAD-box helicase 19A [Source:HGNC Symbol;Acc:HGNC:25628]	DDX19A	protein_coding	4994	6	13368661	13393340	1
ENSSSCG00000008312		-0.212719	8.0503	5.3053	0.0325185	0.357986		1832.86	-0.335105	0.100437	-3.33648	0.000848453	0.0854059		DYSF	dysferlin [Source:VGNC Symbol;Acc:VGNC:87509]	DYSF	protein_coding	7000	3	71020144	71246967	-1
ENSSSCG00000002281		0.454145	4.50117	5.30415	0.0325352	0.357986		156.581	0.317376	0.220472	1.43953	0.149999	0.701126		FNTB	farnesyltransferase, CAAX box, beta [Source:VGNC Symbol;Acc:VGNC:109191]	FNTB	protein_coding	2839	7	89052507	89131072	1
ENSSSCG00000004626		0.289969	4.22684	5.30333	0.0325471	0.357986		127.419	0.195911	0.122644	1.59739	0.110178	0.632361		TMOD3	tropomodulin 3 [Source:NCBI gene (formerly Entrezgene);Acc:397556]		protein_coding	4339	1	119862244	119948880	-1
ENSSSCG00000024932		0.288309	5.29322	5.29905	0.0326094	0.35813		265.695	0.152204	0.0910817	1.67107	0.0947074	0.611061		CERS5	ceramide synthase 5 [Source:VGNC Symbol;Acc:VGNC:97926]	CERS5	protein_coding	3170	5	16037747	16070007	-1
ENSSSCG00000016981		0.246996	6.3495	5.2956	0.0326598	0.35813		562.552	0.120653	0.137786	0.875651	0.38122	0.879512		CPEB4	cytoplasmic polyadenylation element binding protein 4 [Source:VGNC Symbol;Acc:VGNC:86939]	CPEB4	protein_coding	7099	16	50430348	50498938	-1
ENSSSCG00000010430		0.259952	5.69415	5.29336	0.0326925	0.35813		352.065	0.137866	0.0982102	1.40378	0.160384	0.71332		CSTF2T	cleavage stimulation factor subunit 2 tau variant [Source:VGNC Symbol;Acc:VGNC:87051]	CSTF2T	protein_coding	4587	14	98105772	98110358	1
ENSSSCG00000017492		0.558	5.85016	5.34399	0.0327523	0.35813		389.836	0.394769	0.222423	1.77486	0.0759215	0.570051		ORMDL3	ORMDL sphingolipid biosynthesis regulator 3 [Source:VGNC Symbol;Acc:VGNC:91064]	ORMDL3	protein_coding	2155	12	22411587	22417736	1
ENSSSCG00000011389		0.346358	3.14874	5.28672	0.0327897	0.35813		58.8122	0.240304	0.153578	1.56471	0.117652	0.650313		AMIGO3	adhesion molecule with Ig like domain 3 [Source:HGNC Symbol;Acc:HGNC:24075]	AMIGO3	protein_coding	3127	13	32246466	32249619	-1
ENSSSCG00000025768		0.322502	9.19848	5.28434	0.0328246	0.35813		4079.41	0.18069	0.165674	1.09064	0.275432	0.816473		CALM1	calmodulin 1 [Source:NCBI gene (formerly Entrezgene);Acc:100154056]		protein_coding	4442	7	112160806	112171744	1
ENSSSCG00000002872		0.254896	5.62096	5.27765	0.032923	0.35813		335.784	0.128196	0.115338	1.11148	0.26636	0.809535		GARRE1	granule associated Rac and RHOG effector 1 [Source:VGNC Symbol;Acc:VGNC:89431]	GARRE1	protein_coding	6764	6	43933787	44030653	1
ENSSSCG00000038870		0.284964	4.81902	5.27736	0.0329273	0.35813		191.859	0.17355	0.133106	1.30384	0.192287	0.745344		TNRC6A	trinucleotide repeat containing adaptor 6A [Source:VGNC Symbol;Acc:VGNC:94292]	TNRC6A	protein_coding	7026	AEMK02000510.1	580338	689277	-1
ENSSSCG00000014156		0.620552	4.29565	5.31285	0.032934	0.35813		139.707	0.365149	0.288706	1.26478	0.20595	0.755821		ARRDC3	arrestin domain containing 3 [Source:VGNC Symbol;Acc:VGNC:85546]	ARRDC3	protein_coding	4061	2	98430465	98444647	-1
ENSSSCG00000017906		0.315794	5.03029	5.2741	0.0329754	0.35813		219.718	0.171731	0.0997542	1.72154	0.0851528	0.594067		RNF167	ring finger protein 167 [Source:VGNC Symbol;Acc:VGNC:110647]	RNF167	protein_coding	1775	12	51966032	51970898	-1
ENSSSCG00000010483		-0.480804	3.42849	5.27372	0.032981	0.35813		75.4115	-0.589706	0.242937	-2.4274	0.0152075	0.314644		PLCE1	phospholipase C epsilon 1 [Source:VGNC Symbol;Acc:VGNC:91519]	PLCE1	protein_coding	8058	14	105458916	105764737	1
ENSSSCG00000037204		0.401243	3.42057	5.27138	0.0330155	0.35813		72.6997	0.308367	0.164978	1.86915	0.0616026	0.53611		ZNF248	zinc finger protein 248 [Source:VGNC Symbol;Acc:VGNC:95211]	ZNF248	protein_coding	6776	14	61048411	61084376	1
ENSSSCG00000009403		0.207741	8.20255	5.27132	0.0330164	0.35813		2031.93	0.0743031	0.073104	1.0164	0.309438	0.843857		ITM2B	integral membrane protein 2B [Source:VGNC Symbol;Acc:VGNC:103971]	ITM2B	protein_coding	1618	11	19349134	19377917	-1
ENSSSCG00000017198		0.296105	6.50162	5.27049	0.0330288	0.35813		619.345	0.161267	0.109334	1.475	0.140212	0.68323		ACOX1	acyl-CoA oxidase 1 [Source:VGNC Symbol;Acc:VGNC:85020]	ACOX1	protein_coding	6395	12	5439361	5479546	1
ENSSSCG00000029168		0.193406	5.52519	5.26492	0.0331113	0.35813		316.503	0.0939793	0.078977	1.18996	0.234063	0.780426		MARF1	meiosis regulator and mRNA stability factor 1 [Source:VGNC Symbol;Acc:VGNC:90025]	MARF1	protein_coding	7607	3	7180749	7228410	1
ENSSSCG00000009745		0.539158	3.87201	5.26437	0.0331287	0.35813		97.3415	0.404722	0.220754	1.83337	0.0667482	0.550669		ADGRD1	adhesion G protein-coupled receptor D1 [Source:VGNC Symbol;Acc:VGNC:107245]	ADGRD1	protein_coding	5774	14	24059019	24241176	-1
ENSSSCG00000036482		0.429032	3.17985	5.26049	0.0331771	0.35813		60.0249	0.306539	0.185906	1.64889	0.0991696	0.616628		ZSWIM7	zinc finger SWIM-type containing 7 [Source:VGNC Symbol;Acc:VGNC:95336]	ZSWIM7	protein_coding	6494	12	59418924	59436604	1
ENSSSCG00000008349		0.353387	4.25745	5.26045	0.0331776	0.35813		128.782	0.230171	0.171727	1.34033	0.180137	0.731581		CNRIP1	cannabinoid receptor interacting protein 1 [Source:VGNC Symbol;Acc:VGNC:86845]	CNRIP1	protein_coding	818	3	73939481	73943131	1
ENSSSCG00000044700		0.311013	10.4597	5.2591	0.0331977	0.35813		9671.46	0.168544	0.125634	1.34154	0.179744	0.731566		COL4A1	collagen type IV alpha 1 chain [Source:HGNC Symbol;Acc:HGNC:2202]	COL4A1	protein_coding	5945	11	76858356	76997322	-1
ENSSSCG00000022507		0.30227	4.51366	5.25614	0.0332418	0.35813		153.01	0.170918	0.112086	1.52488	0.127288	0.668316		POLR2H	RNA polymerase II, I and III subunit H [Source:VGNC Symbol;Acc:VGNC:91652]	POLR2H	protein_coding	2762	13	122250020	122256195	1
ENSSSCG00000027565		0.445642	3.54954	5.25444	0.033267	0.35813		77.2046	0.334828	0.187339	1.78729	0.0738909	0.566313		ARHGAP45	Rho GTPase activating protein 45 [Source:VGNC Symbol;Acc:VGNC:85479]	ARHGAP45	protein_coding	4075	2	77342156	77356837	-1
ENSSSCG00000014003		0.419905	3.81001	5.2534	0.0332826	0.35813		95.2869	0.299978	0.181271	1.65486	0.0979531	0.616596		MIER2	MIER family member 2 [Source:VGNC Symbol;Acc:VGNC:90220]	MIER2	protein_coding	3061	2	77912761	77938855	1
ENSSSCG00000011326		0.537564	2.94333	5.24892	0.0333494	0.35813		50.9164	0.407997	0.238622	1.70981	0.0873011	0.597561		PTH1R	parathyroid hormone 1 receptor [Source:NCBI gene (formerly Entrezgene);Acc:397675]		protein_coding	2179	13	29753326	29775348	1
ENSSSCG00000029241		-0.378916	5.79642	5.24667	0.0333832	0.35813		381.108	-0.490716	0.164157	-2.98931	0.00279609	0.159072		ASB10	ankyrin repeat and SOCS box containing 10 [Source:VGNC Symbol;Acc:VGNC:97889]	ASB10	protein_coding	1970	18	6039507	6049861	1
ENSSSCG00000052919		0.416185	3.68768	5.24631	0.0333885	0.35813		85.7554	0.295686	0.165701	1.78446	0.0743493	0.567087		PMF1	polyamine modulated factor 1 [Source:NCBI gene (formerly Entrezgene);Acc:100144449]		protein_coding	1925	4	93810507	93837652	-1
ENSSSCG00000039488		0.796422	4.81922	5.34847	0.0334119	0.35813		185.999	0.630558	0.301902	2.08861	0.0367424	0.442337		SPON2	spondin 2 [Source:VGNC Symbol;Acc:VGNC:93416]	SPON2	protein_coding	1235	8	447180	450538	-1
ENSSSCG00000009473		0.235716	4.65118	5.24441	0.033417	0.35813		170.743	0.128407	0.101208	1.26875	0.204532	0.754122		MYCBP2	MYC binding protein 2 [Source:VGNC Symbol;Acc:VGNC:90502]	MYCBP2	protein_coding	15331	11	49163684	49432583	-1
ENSSSCG00000056792		-0.475775	3.56814	5.23769	0.0335179	0.358432		78.5766	-0.574192	0.215374	-2.66603	0.00767534	0.234699					lncRNA	2382	2	74782673	74785385	-1
ENSSSCG00000037341		0.189297	5.9184	5.23292	0.0335897	0.358432		417.817	0.0773436	0.10629	0.727668	0.466817	0.909906		RNF220	ring finger protein 220 [Source:VGNC Symbol;Acc:VGNC:98602]	RNF220	protein_coding	2912	6	166666138	166910646	-1
ENSSSCG00000018086		-0.279084	8.56692	5.23229	0.0335992	0.358432		2647.76	-0.409638	0.154368	-2.65364	0.00796288	0.240036		ND4L	NADH dehydrogenase subunit 4L [Source:NCBI gene (formerly Entrezgene);Acc:808509]		protein_coding	297	MT	11069	11365	1
ENSSSCG00000015850		0.845035	4.38896	5.33141	0.0336263	0.358432		136.401	0.703007	0.314133	2.23793	0.0252257	0.381226		DUSP4	dual specificity phosphatase 4 [Source:VGNC Symbol;Acc:VGNC:96248]	DUSP4	protein_coding	5326	15	55491087	55508455	1
ENSSSCG00000010108		0.278291	4.8548	5.23032	0.0336289	0.358432		198.701	0.17301	0.126724	1.36525	0.172174	0.722692		KLHL22	kelch like family member 22 [Source:VGNC Symbol;Acc:VGNC:107404]	KLHL22	protein_coding	2828	14	50773964	50809986	1
ENSSSCG00000017072		0.40386	4.49911	5.22987	0.0336358	0.358432		152.092	0.276734	0.162051	1.7077	0.0876928	0.597561		GALNT10	polypeptide N-acetylgalactosaminyltransferase 10 [Source:VGNC Symbol;Acc:VGNC:88327]	GALNT10	protein_coding	5729	16	68723995	68961326	-1
ENSSSCG00000007237		0.271682	4.91741	5.21861	0.0338062	0.359117		208.477	0.176039	0.121143	1.45315	0.146182	0.694042		PDRG1	p53 and DNA damage regulated 1 [Source:VGNC Symbol;Acc:VGNC:95745]	PDRG1	protein_coding	2058	17	35608804	35616066	-1
ENSSSCG00000001577		0.395621	3.04107	5.21806	0.0338146	0.359117		54.0608	0.282627	0.17668	1.59965	0.109676	0.632361		TBC1D22B	TBC1 domain family member 22B [Source:VGNC Symbol;Acc:VGNC:93771]	TBC1D22B	protein_coding	3324	7	32839257	32914402	1
ENSSSCG00000029668		0.699535	1.84027	5.21742	0.0338243	0.359117		21.8513	0.581132	0.317114	1.83256	0.0668676	0.550669		IL2RB	interleukin 2 receptor subunit beta [Source:VGNC Symbol;Acc:VGNC:89103]	IL2RB	protein_coding	4208	5	10628962	10650314	1
ENSSSCG00000013553		0.62914	2.22903	5.21639	0.03384	0.359117		29.2594	0.515332	0.278644	1.84943	0.0643955	0.541704		VAV1	vav guanine nucleotide exchange factor 1 [Source:VGNC Symbol;Acc:VGNC:94807]	VAV1	protein_coding	3580	2	72326716	72391648	-1
ENSSSCG00000037605		0.266869	5.64945	5.21513	0.0338591	0.359117		343.743	0.150256	0.139547	1.07674	0.281598	0.822257		BRI3	brain protein I3 [Source:VGNC Symbol;Acc:VGNC:103906]	BRI3	protein_coding	789	3	5463675	5471391	1
ENSSSCG00000030149		0.316237	5.80048	5.20837	0.0339622	0.359422		377.685	0.183626	0.107861	1.70243	0.088675	0.598429		CAPNS1	calpain small subunit 1 [Source:NCBI gene (formerly Entrezgene);Acc:397587]		protein_coding	1489	6	45511295	45518610	1
ENSSSCG00000027114		0.311914	6.02143	5.2074	0.0339769	0.359422		440.772	0.167292	0.0939772	1.78013	0.0750543	0.569894		PODN	podocan [Source:VGNC Symbol;Acc:VGNC:108159]	PODN	protein_coding	2151	6	159159134	159297965	-1
ENSSSCG00000038521		1.15902	3.239	5.30302	0.0339834	0.359422		58.7204	1.10798	0.448228	2.47191	0.0134393	0.301822		CHAC1	ChaC glutathione specific gamma-glutamylcyclotransferase 1 [Source:VGNC Symbol;Acc:VGNC:86619]	CHAC1	protein_coding	1548	1	130360514	130363308	-1
ENSSSCG00000005654		0.376038	7.94067	5.20406	0.034028	0.359556		1679.87	0.234439	0.142495	1.64524	0.09992	0.617598		SPTAN1	spectrin alpha, non-erythrocytic 1 [Source:VGNC Symbol;Acc:VGNC:93434]	SPTAN1	protein_coding	7999	1	268936025	269002256	1
ENSSSCG00000004926		0.306721	3.65051	5.20139	0.0340688	0.359651		84.0897	0.20014	0.153702	1.30213	0.192873	0.746173		PDCD7	programmed cell death 7 [Source:VGNC Symbol;Acc:VGNC:103149]	PDCD7	protein_coding	2200	1	163156925	163170228	-1
ENSSSCG00000011876		0.574553	2.27661	5.19601	0.0341514	0.359872		31.5455	0.470539	0.267987	1.75583	0.0791172	0.575092		DTX3L	deltex E3 ubiquitin ligase 3L [Source:VGNC Symbol;Acc:VGNC:87469]	DTX3L	protein_coding	4025	13	137950272	137961343	-1
ENSSSCG00000011213		0.248104	6.23415	5.19587	0.0341536	0.359872		513.155	0.110203	0.0715445	1.54034	0.123477	0.66122		TOP2B	DNA topoisomerase II beta [Source:NCBI gene (formerly Entrezgene);Acc:100156319]		protein_coding	6061	13	12507138	12575583	-1
ENSSSCG00000010052		0.341593	3.83497	5.19236	0.0342075	0.359952		96.9043	0.241456	0.146533	1.6478	0.0993944	0.616628		BCR	BCR activator of RhoGEF and GTPase [Source:HGNC Symbol;Acc:HGNC:1014]	BCR	protein_coding	6187	14	49208762	49322103	1
ENSSSCG00000004165		0.323413	4.69797	5.19123	0.034225	0.359952		177.877	0.210281	0.150475	1.39745	0.162279	0.713654		PDE7B	phosphodiesterase 7B [Source:VGNC Symbol;Acc:VGNC:91262]	PDE7B	protein_coding	5289	1	27958270	28302666	-1
ENSSSCG00000038401		0.429823	5.27492	5.18383	0.0343836	0.360157		260.796	0.293215	0.165875	1.76768	0.0771139	0.571845		TRAM2	translocation associated membrane protein 2 [Source:HGNC Symbol;Acc:HGNC:16855]	TRAM2	protein_coding	7320	7	46323077	46361305	-1
ENSSSCG00000032498		-0.378762	6.9507	5.17897	0.0344143	0.360157		849.606	-0.493211	0.153175	-3.21991	0.00128232	0.105238		IDH3A	isocitrate dehydrogenase (NAD(+)) 3 catalytic subunit alpha [Source:HGNC Symbol;Acc:HGNC:5384]	IDH3A	protein_coding	2744	7	47759439	47778956	-1
ENSSSCG00000010832		-0.332314	2.81936	5.17392	0.0344926	0.360157		46.5978	-0.44753	0.167091	-2.67837	0.0073982	0.232037		HHIPL2	HHIP like 2 [Source:VGNC Symbol;Acc:VGNC:96108]	HHIPL2	protein_coding	2901	10	11315849	11336308	-1
ENSSSCG00000036880		0.253849	4.26005	5.17234	0.0345172	0.360157		130.216	0.149314	0.111866	1.33475	0.181957	0.73383		TMEM18	transmembrane protein 18 [Source:HGNC Symbol;Acc:HGNC:25257]	TMEM18	protein_coding	2655	3	132426431	132431678	1
ENSSSCG00000030065		0.19596	7.02789	5.17045	0.0345466	0.360157		899.301	0.0755438	0.0966326	0.781763	0.434354	0.896281		ZBTB47	zinc finger and BTB domain containing 47 [Source:VGNC Symbol;Acc:VGNC:95078]	ZBTB47	protein_coding	6275	13	26182185	26198115	1
ENSSSCG00000027952		0.80133	3.21151	5.21024	0.0345625	0.360157		59.0901	0.674152	0.328807	2.05029	0.0403357	0.45703		ADCY5	adenylate cyclase 5 [Source:VGNC Symbol;Acc:VGNC:85109]	ADCY5	protein_coding	6170	13	136972801	137135347	1
ENSSSCG00000015196		0.313295	3.91077	5.16775	0.0345886	0.360157		101.786	0.198458	0.153278	1.29476	0.195404	0.746799		SIAE	sialic acid acetylesterase [Source:VGNC Symbol;Acc:VGNC:92864]	SIAE	protein_coding	5574	9	51879224	51918827	-1
ENSSSCG00000029183		0.347168	4.63995	5.16181	0.0346814	0.360157		168.192	0.230517	0.130048	1.77255	0.0763034	0.570051		SEC11A	SEC11 homolog A, signal peptidase complex subunit [Source:HGNC Symbol;Acc:HGNC:17718]	SEC11A	protein_coding	4994	7	52829305	52875623	1
ENSSSCG00000010955		0.234466	5.23608	5.16139	0.0346879	0.360157		259.284	0.136474	0.104926	1.30067	0.193373	0.74638		GOLM1	golgi membrane protein 1 [Source:VGNC Symbol;Acc:VGNC:95640]	GOLM1	protein_coding	7618	10	29118314	29219018	1
ENSSSCG00000004415		0.562595	3.93926	5.17068	0.0346922	0.360157		102.088	0.467805	0.256032	1.82713	0.0676796	0.552113					protein_coding	4734	1	75323639	75431569	1
ENSSSCG00000034521		0.233076	5.08711	5.16107	0.034693	0.360157		231.547	0.124336	0.092412	1.34546	0.178478	0.730529		NUDT21	nudix hydrolase 21 [Source:NCBI gene (formerly Entrezgene);Acc:100625681]		protein_coding	4829	6	29339841	29363312	1
ENSSSCG00000024827		0.45461	4.6732	5.15993	0.0347203	0.360157		173.034	0.346108	0.226275	1.52959	0.126118	0.666598		ABTB1	ankyrin repeat and BTB domain containing 1 [Source:VGNC Symbol;Acc:VGNC:84993]	ABTB1	protein_coding	2398	13	72573339	72579192	-1
ENSSSCG00000038706		0.476434	6.05767	5.18242	0.0347869	0.360157		450.905	0.337914	0.191258	1.7668	0.0772624	0.571845		C1QC	complement C1q C chain [Source:VGNC Symbol;Acc:VGNC:85978]	C1QC	protein_coding	1404	6	80592473	80597452	1
ENSSSCG00000029380		0.391621	4.34418	5.15489	0.0347897	0.360157		136.647	0.273554	0.149983	1.82391	0.0681663	0.55422		ZFP2	ZFP2 zinc finger protein [Source:HGNC Symbol;Acc:HGNC:26138]	ZFP2	protein_coding	7134	2	79512767	79549925	-1
ENSSSCG00000001892		0.299829	5.19543	5.15347	0.034812	0.360157		248.11	0.177255	0.107535	1.64834	0.099282	0.616628		SCAMP2	secretory carrier membrane protein 2 [Source:VGNC Symbol;Acc:VGNC:92606]	SCAMP2	protein_coding	2542	7	58672664	58699142	1
ENSSSCG00000007077		0.367432	3.61022	5.15215	0.0348328	0.360157		81.0256	0.258247	0.158285	1.63154	0.102777	0.622125		ESF1	ESF1 nucleolar pre-rRNA processing protein homolog [Source:VGNC Symbol;Acc:VGNC:95697]	ESF1	protein_coding	3176	17	22418885	22480224	-1
ENSSSCG00000006357		0.682955	2.74382	5.1517	0.0348398	0.360157		41.62	0.559922	0.246397	2.27244	0.0230597	0.372992		FCER1G	Fc epsilon receptor Ig [Source:NCBI gene (formerly Entrezgene);Acc:397406]		protein_coding	680	4	89242472	89246450	-1
ENSSSCG00000013836		0.279028	4.95491	5.14788	0.0349	0.360157		209.87	0.159145	0.107628	1.47866	0.13923	0.682174		WIZ	WIZ zinc finger [Source:VGNC Symbol;Acc:VGNC:100883]	WIZ	protein_coding	6885	2	62155428	62182769	1
ENSSSCG00000058397		0.67526	2.92183	5.14921	0.0349049	0.360157		49.9921	0.590437	0.314624	1.87664	0.0605668	0.535025					lncRNA	3071	1	51360896	51363966	-1
ENSSSCG00000027407		0.22199	6.99951	5.1464	0.0349232	0.360157		882.172	0.101762	0.105216	0.967174	0.333457	0.859056		MYH14	myosin heavy chain 14 [Source:VGNC Symbol;Acc:VGNC:90511]	MYH14	protein_coding	6881	6	55113521	55200750	1
ENSSSCG00000043175		-0.397046	2.6303	5.14604	0.0349289	0.360157		41.1179	-0.502359	0.178907	-2.80793	0.00498604	0.198449					lncRNA	551	2	8919294	8922572	1
ENSSSCG00000008687		0.246419	6.23611	5.14492	0.0349466	0.360157		518.165	0.119635	0.1157	1.03401	0.301133	0.840051		MXD4	MAX dimerization protein 4 [Source:VGNC Symbol;Acc:VGNC:90493]	MXD4	protein_coding	3231	8	1203172	1216725	-1
ENSSSCG00000017066		0.265351	4.51734	5.13928	0.0350355	0.360407		154.68	0.153635	0.109753	1.39983	0.161563	0.713525		GEMIN5	gem nuclear organelle associated protein 5 [Source:VGNC Symbol;Acc:VGNC:88413]	GEMIN5	protein_coding	5533	16	68279239	68326850	1
ENSSSCG00000039991		0.351285	3.60181	5.13598	0.0350878	0.360407		80.7635	0.234541	0.143989	1.62888	0.103338	0.622266		PIGG	phosphatidylinositol glycan anchor biosynthesis class G [Source:VGNC Symbol;Acc:VGNC:91422]	PIGG	protein_coding	2617	8	20646	43330	1
ENSSSCG00000004737		0.319886	3.62285	5.13401	0.0351191	0.360407		83.2163	0.222966	0.135013	1.65144	0.0986481	0.616628		PLA2G4B	phospholipase A2 group IVB [Source:NCBI gene (formerly Entrezgene);Acc:100152927]		protein_coding	2884	1	129514346	129524313	-1
ENSSSCG00000014818		-0.370381	4.53497	5.13386	0.0351215	0.360407		158.092	-0.491625	0.180982	-2.71643	0.00659904	0.224194		STARD10	StAR related lipid transfer domain containing 10 [Source:VGNC Symbol;Acc:VGNC:93530]	STARD10	protein_coding	2548	9	7302814	7332770	-1
ENSSSCG00000007812		0.273885	5.12883	5.13329	0.0351305	0.360407		237.812	0.156525	0.0970096	1.6135	0.106636	0.627134		XPO6	exportin 6 [Source:VGNC Symbol;Acc:VGNC:95006]	XPO6	protein_coding	3926	3	18772096	18880067	1
ENSSSCG00000016613		0.376286	4.41376	5.12706	0.0352294	0.36084		144.099	0.284783	0.187602	1.51802	0.129009	0.669093		AASS	aminoadipate-semialdehyde synthase [Source:VGNC Symbol;Acc:VGNC:84944]	AASS	protein_coding	5608	18	24974754	25039195	1
ENSSSCG00000036488		0.284884	4.8986	5.12653	0.035238	0.36084		201.394	0.152656	0.104329	1.46322	0.143408	0.690639		KLF3	KLF transcription factor 3 [Source:VGNC Symbol;Acc:VGNC:89498]	KLF3	protein_coding	5386	8	30024799	30060974	1
ENSSSCG00000060225		1.65095	3.85195	5.31105	0.0352845	0.36084		89.7746	1.4269	0.614166	2.32332	NA	NA		CIDEA	cell death inducing DFFA like effector a [Source:NCBI gene (formerly Entrezgene);Acc:100127171]	CIDEA	protein_coding	956	6	97253074	97267405	-1
ENSSSCG00000012850		0.214535	6.16664	5.12091	0.0353274	0.36084		493.755	0.0887317	0.105341	0.842328	0.399605	0.887241		DEAF1	DEAF1 transcription factor [Source:VGNC Symbol;Acc:VGNC:87235]	DEAF1	protein_coding	2064	2	404533	427542	-1
ENSSSCG00000034841		0.58216	4.18557	5.1421	0.0353326	0.36084		120.55	0.434349	0.239542	1.81324	0.0697941	0.559899		RGS19	regulator of G protein signaling 19 [Source:VGNC Symbol;Acc:VGNC:95591]	RGS19	protein_coding	1917	17	62889210	62895556	-1
ENSSSCG00000003783		0.52175	3.11236	5.11591	0.0354075	0.36097		55.8795	0.413701	0.218146	1.89644	0.0579023	0.529015		FPGT	fucose-1-phosphate guanylyltransferase [Source:NCBI gene (formerly Entrezgene);Acc:100513664]		protein_coding	4693	6	138940486	138950356	-1
ENSSSCG00000032544		0.232102	7.14689	5.11492	0.0354232	0.36097		979.665	0.10024	0.126957	0.789553	0.429789	0.895908		MTA1	metastasis associated 1 [Source:VGNC Symbol;Acc:VGNC:90434]	MTA1	protein_coding	2705	AEMK02000452.1	3461072	3495731	1
ENSSSCG00000010435		0.405511	3.34123	5.10837	0.0355284	0.36097		66.7792	0.290199	0.160711	1.80572	0.0709624	0.56115		MINPP1	multiple inositol-polyphosphate phosphatase 1 [Source:VGNC Symbol;Acc:VGNC:90233]	MINPP1	protein_coding	4070	14	99574440	99628173	1
ENSSSCG00000041935		-0.498923	6.76501	5.14387	0.0355876	0.36097		741.214	-0.608327	0.215421	-2.8239	0.00474434	0.197902		HSPB7	heat shock protein family B (small) member 7 [Source:NCBI gene (formerly Entrezgene);Acc:100627988]		protein_coding	5908	6	75166992	75175013	-1
ENSSSCG00000033792		0.297799	4.37615	5.10468	0.0355876	0.36097		140.718	0.185526	0.140203	1.32327	0.185744	0.736379		RAB40C	RAB40C, member RAS onco family [Source:VGNC Symbol;Acc:VGNC:104044]	RAB40C	protein_coding	2701	3	41140561	41160077	-1
ENSSSCG00000034266		-0.397751	4.9107	5.10352	0.0356063	0.36097		207.09	-0.498531	0.210442	-2.36897	0.0178376	0.33699		CACNA1H	calcium voltage-gated channel subunit alpha1 H [Source:VGNC Symbol;Acc:VGNC:97041]	CACNA1H	protein_coding	7751	3	40637427	40695177	-1
ENSSSCG00000003136		0.260249	5.30946	5.10349	0.0356069	0.36097		269.042	0.1336	0.0976784	1.36775	0.17139	0.722047		CYTH2	cytohesin 2 [Source:VGNC Symbol;Acc:VGNC:96962]	CYTH2	protein_coding	2435	6	53868409	53878856	1
ENSSSCG00000025910		0.301201	5.09768	5.10319	0.0356116	0.36097		234.66	0.189895	0.160375	1.18407	0.236386	0.78218		ZNF277	zinc finger protein 277 [Source:VGNC Symbol;Acc:VGNC:95215]	ZNF277	protein_coding	1850	18	33311321	33423795	-1
ENSSSCG00000062938		0.550579	4.21151	5.11629	0.0356521	0.36097		122.885	0.406913	0.221733	1.83515	0.0664838	0.550194		VAMP8	vesicle associated membrane protein 8 [Source:HGNC Symbol;Acc:HGNC:12647]	VAMP8	protein_coding	3161	3	59185735	59193128	-1
ENSSSCG00000025610		0.265164	6.31729	5.09613	0.0357256	0.36097		550.66	0.140086	0.14202	0.986385	0.323944	0.853966		AGAP3	ArfGAP with GTPase domain, ankyrin repeat and PH domain 3 [Source:VGNC Symbol;Acc:VGNC:85175]	AGAP3	protein_coding	3567	18	6081681	6145522	-1
ENSSSCG00000000359		0.195191	5.94317	5.09494	0.0357448	0.36097		421.967	0.0729045	0.0932796	0.78157	0.434467	0.896281		BLOC1S1	biogenesis of lysosomal organelles complex 1 subunit 1 [Source:HGNC Symbol;Acc:HGNC:4200]	BLOC1S1	protein_coding	856	5	21147767	21160735	1
ENSSSCG00000007932		0.732448	2.83964	5.10447	0.0357464	0.36097		47.7452	0.576956	0.317391	1.81781	0.0690934	0.558394			rogdi atypical leucine zipper [Source:VGNC Symbol;Acc:VGNC:92404]		protein_coding	3833	3	37591815	37602112	1
ENSSSCG00000026606		0.171918	6.63397	5.09323	0.0357725	0.36097		683.359	0.0519511	0.0749111	0.693503	0.487994	0.915917		PAIP2	poly(A) binding protein interacting protein 2 [Source:VGNC Symbol;Acc:VGNC:96618]	PAIP2	protein_coding	2360	2	141237438	141261125	1
ENSSSCG00000031082		0.433678	5.07621	5.09358	0.0357931	0.36097		227.055	0.296436	0.167808	1.76652	0.0773087	0.571845		ATP13A2	ATPase cation transporting 13A2 [Source:VGNC Symbol;Acc:VGNC:85638]	ATP13A2	protein_coding	4024	6	75618319	75638591	-1
ENSSSCG00000005219		0.377021	5.54151	5.08789	0.0358591	0.361214		316.218	0.253786	0.177047	1.43344	0.151732	0.701126		CDC37L1	cell division cycle 37 like 1, HSP90 cochaperone [Source:VGNC Symbol;Acc:VGNC:86451]	CDC37L1	protein_coding	4318	1	217243151	217287963	-1
ENSSSCG00000032164		0.278593	6.902	5.07756	0.0360272	0.361214		814.484	0.145687	0.0944411	1.54262	0.122923	0.66122		PEA15	proliferation and apoptosis adaptor protein 15 [Source:VGNC Symbol;Acc:VGNC:98181]	PEA15	protein_coding	3276	4	90263604	90276147	-1
ENSSSCG00000030484		0.328394	3.09741	5.07672	0.0360411	0.361214		55.9891	0.206267	0.15115	1.36465	0.172362	0.722919		AHR	aryl hydrocarbon receptor [Source:NCBI gene (formerly Entrezgene);Acc:396654]		protein_coding	5398	9	86511369	86555943	1
ENSSSCG00000062444		0.40638	5.94429	5.08025	0.0360447	0.361214		418.577	0.260814	0.171426	1.52143	0.128152	0.668316		ACAD8	acyl-CoA dehydrogenase family member 8 [Source:NCBI gene (formerly Entrezgene);Acc:100627341]	ACAD8	protein_coding	1866	9	60807486	60828389	1
ENSSSCG00000003648		0.237096	4.9462	5.07615	0.0360503	0.361214		209.42	0.123696	0.0947682	1.30524	0.19181	0.744796		RRAGC	Ras related GTP binding C [Source:VGNC Symbol;Acc:VGNC:110395]	RRAGC	protein_coding	2667	6	94785910	94802988	-1
ENSSSCG00000015492		0.433803	2.78998	5.0757	0.0360577	0.361214		45.4997	0.334797	0.188699	1.77424	0.0760233	0.570051		DARS2	aspartyl-tRNA synthetase 2, mitochondrial [Source:VGNC Symbol;Acc:VGNC:87160]	DARS2	protein_coding	3229	9	116109986	116140627	1
ENSSSCG00000011903		0.704962	2.4153	5.07042	0.036144	0.361214		33.5917	0.574767	0.304733	1.88613	0.0592775	0.533003		B4GALT4	beta-1,4-galactosyltransferase 4 [Source:HGNC Symbol;Acc:HGNC:927]	B4GALT4	protein_coding	2014	13	140969602	141003929	1
ENSSSCG00000014240		0.380308	3.34234	5.06834	0.0361781	0.361214		66.8519	0.257781	0.153341	1.68109	0.0927456	0.609564		CSNK1G3	casein kinase 1 gamma 3 [Source:VGNC Symbol;Acc:VGNC:97951]	CSNK1G3	protein_coding	4440	2	127017026	127129543	1
ENSSSCG00000006372		0.708889	2.51711	5.06791	0.0361852	0.361214		36.0651	0.597288	0.304772	1.95979	0.0500206	0.499629		ARHGAP30	Rho GTPase activating protein 30 [Source:VGNC Symbol;Acc:VGNC:85469]	ARHGAP30	protein_coding	4173	4	89375526	89394244	1
ENSSSCG00000031856		0.548957	3.73022	5.06615	0.0362237	0.361214		86.1396	0.420144	0.219088	1.91769	0.0551501	0.517049		DACT1	dishevelled binding antagonist of beta catenin 1 [Source:VGNC Symbol;Acc:VGNC:87147]	DACT1	protein_coding	3735	1	187719290	187729422	1
ENSSSCG00000016061		0.310701	4.9344	5.0652	0.0362296	0.361214		205.772	0.182659	0.119666	1.52641	0.126908	0.667331		MYO1B	myosin IB [Source:VGNC Symbol;Acc:VGNC:96429]	MYO1B	protein_coding	5413	15	95874412	96066990	1
ENSSSCG00000036275		0.30592	6.16875	5.06442	0.0362426	0.361214		491.263	0.194701	0.13902	1.40053	0.161354	0.713525		NSMCE1	NSE1 homolog, SMC5-SMC6 complex component [Source:VGNC Symbol;Acc:VGNC:90910]	NSMCE1	protein_coding	1265	3	19609881	19649867	1
ENSSSCG00000005455		0.282379	5.38727	5.06242	0.0362754	0.361214		284.779	0.157436	0.120027	1.31167	0.189632	0.741325		SVEP1	sushi, von Willebrand factor type A, EGF and pentraxin domain containing 1 [Source:VGNC Symbol;Acc:VGNC:93642]	SVEP1	protein_coding	12309	1	251368845	251571415	-1
ENSSSCG00000002306		0.497104	5.2455	5.08628	0.0362812	0.361214		255.041	0.35662	0.204636	1.74271	0.0813848	0.583003		GALNT16	polypeptide N-acetylgalactosaminyltransferase 16 [Source:VGNC Symbol;Acc:VGNC:88332]	GALNT16	protein_coding	3593	7	92929069	93041442	1
ENSSSCG00000032223		0.24671	6.93517	5.05932	0.0363264	0.361214		840.345	0.120734	0.106886	1.12956	0.258663	0.803774		EIF1AX	eukaryotic translation initiation factor 1A X-linked [Source:NCBI gene (formerly Entrezgene);Acc:100522912]		protein_coding	4377	X	16429628	16449556	-1
ENSSSCG00000023374		0.704911	3.49034	5.08529	0.0363376	0.361214		74.0318	0.559897	0.297515	1.88191	0.0598478	0.533003		SRGN	serglycin [Source:VGNC Symbol;Acc:VGNC:93456]	SRGN	protein_coding	1333	14	72183363	72199250	1
ENSSSCG00000028461		0.41294	4.57335	5.05553	0.0363889	0.361214		160.227	0.28366	0.177331	1.59961	0.109684	0.632361			signal regulatory protein alpha [Source:NCBI gene (formerly Entrezgene);Acc:494566]		protein_coding	4192	17	33566271	33611603	-1
ENSSSCG00000011026		0.507239	3.37837	5.05526	0.0363934	0.361214		68.2709	0.383679	0.210272	1.82467	0.0680502	0.554057		ARHGAP12	Rho GTPase activating protein 12 [Source:VGNC Symbol;Acc:VGNC:95806]	ARHGAP12	protein_coding	7826	10	42454646	42577345	-1
ENSSSCG00000003428		0.288819	4.78147	5.0468	0.0365334	0.361711		186.4	0.174262	0.110844	1.57214	0.115919	0.645685		MTHFR	methylenetetrahydrofolate reductase [Source:VGNC Symbol;Acc:VGNC:90451]	MTHFR	protein_coding	6348	6	71863637	71881820	-1
ENSSSCG00000024621		0.237758	6.75414	5.04651	0.0365382	0.361711		747.275	0.117734	0.134265	0.876878	0.380553	0.879171		KAT2B	lysine acetyltransferase 2B [Source:VGNC Symbol;Acc:VGNC:89304]	KAT2B	protein_coding	6614	13	6985235	7100345	1
ENSSSCG00000027270		0.282285	3.48524	5.04642	0.0365397	0.361711		74.4136	0.166079	0.137544	1.20746	0.227254	0.77635					protein_coding	3765	1	187482888	187504160	-1
ENSSSCG00000006003		2.0518	2.15284	5.18848	0.0366272	0.362086		25.7094	1.91929	0.830976	2.30969	0.0209055	0.364741		MAL2	mal, T cell differentiation protein 2 [Source:VGNC Symbol;Acc:VGNC:98818]	MAL2	protein_coding	2858	4	19593536	19617671	-1
ENSSSCG00000059058		0.520849	9.66312	5.08363	0.0366418	0.362086		5629.87	0.395278	0.255245	1.54862	0.121472	0.658457		ATF4	activating transcription factor 4 [Source:NCBI gene (formerly Entrezgene);Acc:100144302]	ATF4	protein_coding	1734	5	8742967	8745368	-1
ENSSSCG00000009622		0.256098	5.88462	5.03788	0.0366816	0.362163		401.173	0.124086	0.0959969	1.2926	0.196148	0.746799		POLR3D	RNA polymerase III subunit D [Source:VGNC Symbol;Acc:VGNC:91656]	POLR3D	protein_coding	6321	14	6521024	6532156	1
ENSSSCG00000037487		0.510596	5.96963	5.07091	0.0367803	0.362549		421.584	0.369122	0.204146	1.80812	0.0705875	0.56115					protein_coding	3926	12	20013624	20024890	-1
ENSSSCG00000014627		0.417961	5.26164	5.03327	0.036785	0.362549		258.3	0.286644	0.172002	1.66652	0.0956103	0.611061		SMPD1	sphingomyelin phosphodiesterase 1 [Source:VGNC Symbol;Acc:VGNC:93261]	SMPD1	protein_coding	1997	9	3324442	3328457	-1
ENSSSCG00000016734		0.249385	6.44732	5.02968	0.0368186	0.362564		598.845	0.122946	0.122532	1.00338	0.315679	0.84771		CCM2	CCM2 scaffold protein [Source:VGNC Symbol;Acc:VGNC:86343]	CCM2	protein_coding	2170	18	50396424	50450132	-1
ENSSSCG00000017766		0.456898	2.83743	5.02521	0.0368934	0.362899		46.0444	0.339028	0.198517	1.70781	0.0876718	0.597561		NEK8	NIMA related kinase 8 [Source:VGNC Symbol;Acc:VGNC:99021]	NEK8	protein_coding	2885	12	44965116	44975083	1
ENSSSCG00000030548		0.903674	2.28293	5.04217	0.0369186	0.362899		29.9017	0.84862	0.388437	2.18471	0.0289104	0.406364		HERC5	HECT and RLD domain containing E3 ubiquitin protein ligase 5 [Source:VGNC Symbol;Acc:VGNC:88850]	HERC5	protein_coding	3643	8	130533877	130590841	-1
ENSSSCG00000034905		0.366096	5.66863	5.02079	0.0369677	0.362899		344.546	0.232635	0.142775	1.62938	0.103233	0.622266		MVD	mevalonate diphosphate decarboxylase [Source:VGNC Symbol;Acc:VGNC:90489]	MVD	protein_coding	1766	6	1008100	1014303	1
ENSSSCG00000036247		0.227604	4.96886	5.01727	0.0370269	0.362899		214.989	0.130325	0.0996754	1.3075	0.191044	0.742701		MRM2	mitochondrial rRNA methyltransferase 2 [Source:VGNC Symbol;Acc:VGNC:99722]	MRM2	protein_coding	1572	3	1560167	1567379	-1
ENSSSCG00000008529		0.255075	4.9471	5.01718	0.0370283	0.362899		208.938	0.131143	0.0913362	1.43583	0.151052	0.701126		YPEL5	yippee like 5 [Source:VGNC Symbol;Acc:VGNC:95039]	YPEL5	protein_coding	2352	3	109178095	109195586	-1
ENSSSCG00000016339		0.250332	5.61711	5.01616	0.0370456	0.362899		336.346	0.133004	0.121322	1.09628	0.272954	0.814479		ILKAP	ILK associated serine/threonine phosphatase [Source:VGNC Symbol;Acc:VGNC:95645]	ILKAP	protein_coding	5069	15	137740292	137765784	-1
ENSSSCG00000015340		-0.699657	6.53119	5.1072	0.0372512	0.364544		627.801	-0.806374	0.287034	-2.80933	0.00496443	0.198449		ASNS	asparagine synthetase (glutamine-hydrolyzing) [Source:NCBI gene (formerly Entrezgene);Acc:100312961]		protein_coding	1965	9	77318213	77343035	-1
ENSSSCG00000030067		0.310235	4.93387	5.00162	0.0372915	0.364544		207.202	0.185265	0.132484	1.39839	0.161996	0.71361		GINM1	glycosylated integral membrane protein 1 [Source:VGNC Symbol;Acc:VGNC:88450]	GINM1	protein_coding	3720	1	16360370	16381864	-1
ENSSSCG00000057179		0.360808	3.27851	4.99723	0.0373662	0.364544		64.0254	0.249883	0.145368	1.71897	0.085619	0.595477					lncRNA	3850	3	8840629	8844478	1
ENSSSCG00000029464		0.211114	4.67606	4.997	0.03737	0.364544		174.011	0.105201	0.104112	1.01046	0.312277	0.845104		KDM5A	lysine demethylase 5A [Source:VGNC Symbol;Acc:VGNC:89415]	KDM5A	protein_coding	8861	5	67629380	67715905	-1
ENSSSCG00000042324		0.394097	3.03245	4.99669	0.0373753	0.364544		54.7752	0.29768	0.190491	1.5627	0.118123	0.650891		PRKRIP1	PRKR interacting protein 1 [Source:HGNC Symbol;Acc:HGNC:21894]	PRKRIP1	protein_coding	5931	3	9724023	9759020	1
ENSSSCG00000006165		0.287627	5.30132	4.99085	0.0374748	0.364544		269.348	0.170676	0.14259	1.19697	0.23132	0.779922		SEC31B	SEC31 homolog B, COPII coat complex component [Source:VGNC Symbol;Acc:VGNC:92681]	SEC31B	protein_coding	5836	14	111588091	111624073	-1
ENSSSCG00000062032		0.234589	6.14311	4.98986	0.0374917	0.364544		482.591	0.104675	0.0775973	1.34896	0.17735	0.729459					lncRNA	2033	17	39322206	39325146	-1
ENSSSCG00000017917		0.219059	5.74227	4.98807	0.0375223	0.364544		368.3	0.103798	0.112145	0.925574	0.354668	0.868203		MINK1	misshapen like kinase 1 [Source:VGNC Symbol;Acc:VGNC:98128]	MINK1	protein_coding	5118	12	52016299	52066693	-1
ENSSSCG00000017202		0.27689	6.99759	4.98653	0.0375487	0.364544		872.008	0.140568	0.086207	1.63059	0.102976	0.622163			H3.3 histone B [Source:VGNC Symbol;Acc:VGNC:109832]		protein_coding	1640	12	5632365	5634726	1
ENSSSCG00000011405		0.190228	5.85875	4.98484	0.0375776	0.364544		399.726	0.0751832	0.0937894	0.801617	0.422775	0.895908		HYAL2	hyaluronidase 2 [Source:VGNC Symbol;Acc:VGNC:89010]	HYAL2	protein_coding	2879	13	32805227	32815333	-1
ENSSSCG00000011579		1.32671	3.36632	5.12072	0.0376254	0.364544		63.6271	1.18143	0.485559	2.43314	0.0149683	0.312505		PPARG	peroxisome proliferator activated receptor gamma [Source:VGNC Symbol;Acc:VGNC:91684]	PPARG	protein_coding	1953	13	68302322	68433944	1
ENSSSCG00000003600		0.806032	5.14431	5.09209	0.0376346	0.364544		236.832	0.637579	0.32535	1.95967	0.0500338	0.499629		TINAGL1	tubulointerstitial nephritis antigen like 1 [Source:VGNC Symbol;Acc:VGNC:93999]	TINAGL1	protein_coding	5559	6	88095672	88112761	1
ENSSSCG00000008878		0.243096	4.75325	4.98043	0.0376533	0.364544		182.164	0.12715	0.113625	1.11903	0.263126	0.808304		PPID	peptidylprolyl isomerase D [Source:VGNC Symbol;Acc:VGNC:98212]	PPID	protein_coding	2023	8	47656273	47702748	-1
ENSSSCG00000007228		0.369388	5.68199	4.97969	0.0376658	0.364544		347.458	0.236238	0.142521	1.65757	0.097404	0.616236		HM13	histocompatibility minor 13 [Source:VGNC Symbol;Acc:VGNC:98035]	HM13	protein_coding	1803	17	35248570	35288539	1
ENSSSCG00000035034		0.318139	3.70435	4.97723	0.0377081	0.364612		86.3039	0.192826	0.126235	1.52752	0.126631	0.667258		CNIH4	cornichon family AMPA receptor auxiliary protein 4 [Source:VGNC Symbol;Acc:VGNC:96060]	CNIH4	protein_coding	4524	10	12688817	12713203	1
ENSSSCG00000009345		0.287872	4.75308	4.9747	0.0377517	0.364612		185.355	0.186481	0.148509	1.25569	0.209229	0.757166		PDS5B	PDS5 cohesin associated factor B [Source:VGNC Symbol;Acc:VGNC:91290]	PDS5B	protein_coding	7391	11	9014755	9223031	1
ENSSSCG00000017416		0.819759	2.51293	4.98619	0.0378107	0.364612		36.1472	0.712343	0.362814	1.96338	0.049602	0.49756		DHX58	DExH-box helicase 58 [Source:VGNC Symbol;Acc:VGNC:87297]	DHX58	protein_coding	2706	12	20647699	20656683	1
ENSSSCG00000024761		0.214087	4.75319	4.96867	0.0378557	0.364612		184.237	0.108461	0.106371	1.01965	0.307894	0.843471		SNX13	sorting nexin 13 [Source:VGNC Symbol;Acc:VGNC:93306]	SNX13	protein_coding	7104	9	86964045	87086577	-1
ENSSSCG00000029275		-0.499117	4.22874	4.97411	0.037872	0.364612		128.861	-0.612426	0.22506	-2.72116	0.00650532	0.222921		PPARGC1A	PPARG coactivator 1 alpha [Source:VGNC Symbol;Acc:VGNC:91685]	PPARGC1A	protein_coding	6301	8	17841844	17946992	-1
ENSSSCG00000035162		0.31337	3.889	4.96724	0.0378803	0.364612		98.2599	0.183288	0.122776	1.49287	0.135472	0.67944		U2AF1L4	U2 small nuclear RNA auxiliary factor 1 like 4 [Source:VGNC Symbol;Acc:VGNC:98676]	U2AF1L4	protein_coding	1944	6	45168927	45172305	-1
ENSSSCG00000014292		0.256905	6.83642	4.96569	0.0379072	0.364612		784.318	0.141316	0.12383	1.1412	0.253785	0.797755		HSPA4	heat shock protein family A (Hsp70) member 4 [Source:VGNC Symbol;Acc:VGNC:111098]	HSPA4	protein_coding	4394	2	135345867	135391108	1
ENSSSCG00000017274		0.467109	3.81772	4.96429	0.0379313	0.364612		97.7608	0.330639	0.241881	1.36695	0.171641	0.722047		PITPNC1	phosphatidylinositol transfer protein cytoplasmic 1 [Source:NCBI gene (formerly Entrezgene);Acc:100233199]	PITPNC1	protein_coding	6287	12	13741222	14019689	1
ENSSSCG00000030996		0.414239	6.89424	4.97112	0.0379681	0.364655		807.676	0.283439	0.161488	1.75517	0.0792301	0.575541		XBP1	X-box binding protein 1 [Source:NCBI gene (formerly Entrezgene);Acc:100217386]		protein_coding	4601	14	46008377	46016526	-1
ENSSSCG00000016841		0.423506	3.66381	4.95754	0.0380485	0.365117		84.3186	0.29416	0.188406	1.56131	0.118451	0.651565		SLC1A3	solute carrier family 1 member 3 [Source:VGNC Symbol;Acc:VGNC:92965]	SLC1A3	protein_coding	2946	16	21873691	21964990	1
ENSSSCG00000016448		0.932465	2.99076	5.00499	0.0381657	0.365861		53.3089	0.793638	0.413103	1.92116	0.054711	0.517049		KCNH2	potassium voltage-gated channel subfamily H member 2 [Source:VGNC Symbol;Acc:VGNC:89343]	KCNH2	protein_coding	4257	18	6243524	6279111	1
ENSSSCG00000027477		0.285932	4.2516	4.94656	0.0382396	0.365861		128.003	0.166865	0.114085	1.46263	0.143568	0.69078		TBC1D2B	TBC1 domain family member 2B [Source:VGNC Symbol;Acc:VGNC:93774]	TBC1D2B	protein_coding	7046	7	47839392	47929092	1
ENSSSCG00000017414		0.378463	4.19712	4.94483	0.03827	0.365861		122.915	0.257593	0.163443	1.57604	0.115017	0.644163		KAT2A	lysine acetyltransferase 2A [Source:VGNC Symbol;Acc:VGNC:89303]	KAT2A	protein_coding	3147	12	20638497	20647461	1
ENSSSCG00000022842		1.07519	2.48092	5.00222	0.038303	0.365861		40.3289	0.758676	0.496747	1.52729	0.126689	0.667258					protein_coding	903	3	64878846	64880270	-1
ENSSSCG00000037369		0.313106	4.61409	4.94225	0.0383151	0.365861		167.974	0.211689	0.127215	1.66402	0.0961084	0.613225		MTG2	mitochondrial ribosome associated GTPase 2 [Source:VGNC Symbol;Acc:VGNC:95796]	MTG2	protein_coding	5593	17	61604971	61614691	1
ENSSSCG00000037686		0.209957	5.66335	4.93961	0.0383614	0.365861		346.552	0.0973922	0.076176	1.27852	0.201068	0.748843		TBL3	transducin beta like 3 [Source:VGNC Symbol;Acc:VGNC:93790]	TBL3	protein_coding	2417	3	39989740	39995123	-1
ENSSSCG00000035666		0.397667	4.37048	4.93835	0.0383833	0.365861		138.909	0.266207	0.169219	1.57315	0.115684	0.645334		ADISSP	adipose secreted signaling protein [Source:VGNC Symbol;Acc:VGNC:95684]	ADISSP	protein_coding	1191	17	31950169	31956750	1
ENSSSCG00000008443		0.310434	7.0626	4.93823	0.0383854	0.365861		917.879	0.178222	0.148899	1.19693	0.231334	0.779922		EPAS1	endothelial PAS domain protein 1 [Source:NCBI gene (formerly Entrezgene);Acc:100037272]		protein_coding	5155	3	94165816	94254079	-1
ENSSSCG00000007435		0.661614	3.28192	4.9487	0.038431	0.365986		62.5005	0.541548	0.279794	1.93553	0.0529257	0.512616			phospholipid transfer protein [Source:VGNC Symbol;Acc:VGNC:104029]		protein_coding	1942	17	48089786	48101515	-1
ENSSSCG00000011382		0.213002	5.1352	4.93243	0.0384873	0.366214		241.164	0.123806	0.0866343	1.42906	0.152986	0.701126		USP4	ubiquitin specific peptidase 4 [Source:VGNC Symbol;Acc:VGNC:94764]	USP4	protein_coding	3934	13	31848851	31904243	-1
ENSSSCG00000013895		0.500281	2.80585	4.92697	0.0385837	0.366821		45.6392	0.389861	0.224554	1.73616	0.0825361	0.586334		MAST3	microtubule associated serine/threonine kinase 3 [Source:VGNC Symbol;Acc:VGNC:90036]	MAST3	protein_coding	4944	2	59653147	59699320	-1
ENSSSCG00000000034		0.285513	6.8964	4.92358	0.0386434	0.367056		818.326	0.158239	0.136117	1.16252	0.245024	0.791065		TTLL12	tubulin tyrosine ligase like 12 [Source:VGNC Symbol;Acc:VGNC:94568]	TTLL12	protein_coding	4790	5	5701583	5720724	1
ENSSSCG00000021325		0.266654	5.79002	4.92189	0.0386734	0.367056		377.591	0.144827	0.104845	1.38135	0.167172	0.719339		MCFD2	multiple coagulation factor deficiency 2, ER cargo receptor complex subunit [Source:VGNC Symbol;Acc:VGNC:103980]	MCFD2	protein_coding	2189	3	93620936	93633015	1
ENSSSCG00000006232		0.228988	6.65575	4.91755	0.0387503	0.367476		688.556	0.0911503	0.0656781	1.38784	0.165187	0.717193		RAB2A	RAB2A, member RAS onco family [Source:VGNC Symbol;Acc:VGNC:98252]	RAB2A	protein_coding	2118	4	72800623	72882151	-1
ENSSSCG00000040945		0.317751	4.97119	4.91441	0.038806	0.367618		211.836	0.191652	0.133229	1.43851	0.150289	0.701126		ZFYVE21	zinc finger FYVE-type containing 21 [Source:VGNC Symbol;Acc:VGNC:95159]	ZFYVE21	protein_coding	1333	AEMK02000452.1	2229525	2237457	1
ENSSSCG00000017555		0.213142	6.6272	4.91304	0.0388303	0.367618		683.633	0.0931516	0.110048	0.846461	0.397296	0.886638		LUC7L3	LUC7 like 3 pre-mRNA splicing factor [Source:VGNC Symbol;Acc:VGNC:99010]	LUC7L3	protein_coding	6218	12	27021480	27035233	1
ENSSSCG00000032115		-0.681221	5.44098	4.99666	0.0389288	0.368039		293.867	-0.744011	0.282876	-2.63016	0.00853437	0.245692		OSGIN1	oxidative stress induced growth inhibitor 1 [Source:VGNC Symbol;Acc:VGNC:91079]	OSGIN1	protein_coding	4489	6	4642764	4653487	-1
ENSSSCG00000004020		0.370756	4.23159	4.90389	0.0389934	0.368039		126.132	0.251069	0.151893	1.65294	0.0983436	0.616628		SFT2D1	SFT2 domain containing 1 [Source:NCBI gene (formerly Entrezgene);Acc:100513321]		protein_coding	1117	1	2576729	2593506	1
ENSSSCG00000003169		0.265964	4.22961	4.90123	0.0390409	0.368039		126.739	0.151184	0.122601	1.23313	0.217526	0.765891		PIH1D1	PIH1 domain containing 1 [Source:VGNC Symbol;Acc:VGNC:91433]	PIH1D1	protein_coding	1206	6	54524172	54535249	-1
ENSSSCG00000005217		0.397695	3.34278	4.90122	0.0390411	0.368039		66.5972	0.288594	0.168299	1.71477	0.0863872	0.596348			RNA terminal phosphate cyclase like 1 [Source:VGNC Symbol;Acc:VGNC:92180]		protein_coding	1221	1	217142968	217162329	-1
ENSSSCG00000009536		0.189502	6.10967	4.89886	0.0390833	0.368039		474.248	0.0677998	0.0825755	0.821064	0.41161	0.893432		ARGLU1	arginine and glutamate rich 1 [Source:VGNC Symbol;Acc:VGNC:85456]	ARGLU1	protein_coding	3409	11	74239419	74267379	-1
ENSSSCG00000033082		0.229641	6.12454	4.8957	0.0391399	0.368039		479.941	0.107888	0.112561	0.958486	0.337818	0.860691		HGS	hepatocyte growth factor-regulated tyrosine kinase substrate [Source:VGNC Symbol;Acc:VGNC:88872]	HGS	protein_coding	3397	12	1207036	1219715	-1
ENSSSCG00000003142		-0.756612	1.58196	4.89566	0.0391407	0.368039		17.7246	-0.861973	0.310288	-2.77798	0.00546987	0.207634		IZUMO1	izumo sperm-oocyte fusion 1 [Source:VGNC Symbol;Acc:VGNC:89261]	IZUMO1	protein_coding	1928	6	54072265	54076474	-1
ENSSSCG00000036308		0.30145	4.65901	4.89523	0.0391484	0.368039		172.895	0.18674	0.164045	1.13834	0.254977	0.799836		PGS1	phosphatidylglycerophosphate synthase 1 [Source:VGNC Symbol;Acc:VGNC:91364]	PGS1	protein_coding	2232	12	3589541	3628961	-1
ENSSSCG00000008122		0.470908	2.90979	4.89394	0.0391716	0.368039		50.397	0.372569	0.24544	1.51797	0.129023	0.669093		ADRA2B	adrenoceptor alpha 2B [Source:NCBI gene (formerly Entrezgene);Acc:641353]		protein_coding	3635	3	45760541	45764175	1
ENSSSCG00000004592		-0.217398	5.2321	4.8923	0.039201	0.368039		259.363	-0.33072	0.110521	-2.99236	0.00276827	0.159072		SLTM	SAFB like transcription modulator [Source:VGNC Symbol;Acc:VGNC:93213]	SLTM	protein_coding	5939	1	113084008	113136599	1
ENSSSCG00000038437		0.175098	6.30849	4.88066	0.0394108	0.369363		544.182	0.0552954	0.0716505	0.771737	0.44027	0.897455		EHMT1	euchromatic histone lysine methyltransferase 1 [Source:VGNC Symbol;Acc:VGNC:107138]	EHMT1	protein_coding	4740	AEMK02000682.1	252493	390062	-1
ENSSSCG00000007168		0.239288	5.25742	4.87998	0.0394231	0.369363		260.875	0.110876	0.107185	1.03444	0.300932	0.840051		PCED1A	PC-esterase domain containing 1A [Source:VGNC Symbol;Acc:VGNC:95786]	PCED1A	protein_coding	1969	17	32825998	32831041	1
ENSSSCG00000018082		-0.253401	12.1072	4.87903	0.0394402	0.369363		30867.3	-0.394072	0.150996	-2.60981	0.00905924	0.252562		COX3	cytochrome c oxidase subunit III [Source:NCBI gene (formerly Entrezgene);Acc:808507]		protein_coding	784	MT	9800	10583	1
ENSSSCG00000003439		0.796656	5.24615	4.98072	0.0395339	0.369934		255.927	0.59576	0.319376	1.86539	0.0621273	0.53611		DHRS3	dehydrogenase/reductase 3 [Source:VGNC Symbol;Acc:VGNC:87282]	DHRS3	protein_coding	1865	6	72556236	72598815	-1
ENSSSCG00000039555		0.226814	4.80835	4.86727	0.0396538	0.370619		190.865	0.108832	0.0969431	1.12264	0.26159	0.80687		JOSD1	Josephin domain containing 1 [Source:VGNC Symbol;Acc:VGNC:89290]	JOSD1	protein_coding	3021	5	9321640	9335041	1
ENSSSCG00000011358		0.889017	1.76086	4.86677	0.0396728	0.370619		20.1137	0.772784	0.392536	1.96869	0.0489883	0.496952		TREX1	three prime repair exonuclease 1 [Source:VGNC Symbol;Acc:VGNC:94388]	TREX1	protein_coding	1211	13	31179291	31180747	1
ENSSSCG00000053175		0.222417	5.21465	4.86244	0.0397417	0.370673		253.55	0.10505	0.103186	1.01806	0.308647	0.843471					lncRNA	4173	5	18630686	18634858	1
ENSSSCG00000038912		0.699402	4.96605	4.94642	0.0397443	0.370673		208.23	0.583455	0.279819	2.08511	0.0370592	0.443187					protein_coding	741	2	127152	129801	-1
ENSSSCG00000059998		0.432448	3.20805	4.85635	0.039853	0.370906		62.4432	0.337436	0.224205	1.50504	0.132315	0.675136					lncRNA	4168	7	8128214	8132381	1
ENSSSCG00000012885		0.234448	6.3796	4.84943	0.0399801	0.370906		571.341	0.10833	0.101819	1.06395	0.287353	0.827489		LRP5	LDL receptor related protein 5 [Source:VGNC Symbol;Acc:VGNC:98075]	LRP5	protein_coding	5139	2	4533614	4653944	-1
ENSSSCG00000035152		-0.316088	6.82305	4.84941	0.0399804	0.370906		779.53	-0.427604	0.125842	-3.39795	0.000678934	0.0750422		TEF	TEF transcription factor, PAR bZIP family member [Source:VGNC Symbol;Acc:VGNC:93864]	TEF	protein_coding	4310	5	7119359	7144498	-1
ENSSSCG00000011444		0.725194	4.12838	4.9138	0.039982	0.370906		114.691	0.595075	0.30266	1.96615	0.0492813	0.496952		NT5DC2	5'-nucleotidase domain containing 2 [Source:VGNC Symbol;Acc:VGNC:90923]	NT5DC2	protein_coding	1858	13	34659249	34679535	-1
ENSSSCG00000027894		-0.242478	4.68724	4.84807	0.040005	0.370906		176.324	-0.357813	0.101711	-3.51793	0.000434931	0.0654903		FAM76A	family with sequence similarity 76 member A [Source:VGNC Symbol;Acc:VGNC:87982]	FAM76A	protein_coding	3228	6	84880035	84910381	1
ENSSSCG00000007919		0.403484	3.04292	4.84708	0.0400232	0.370906		53.7631	0.281017	0.179784	1.56308	0.118034	0.650716					protein_coding	3099	3	37323728	37340401	-1
ENSSSCG00000008553		-0.297326	7.13551	4.84345	0.0400901	0.370906		966.945	-0.427235	0.119104	-3.58707	0.000334413	0.061806		PREB	prolactin regulatory element binding [Source:VGNC Symbol;Acc:VGNC:91786]	PREB	protein_coding	2461	3	111992391	111996559	1
ENSSSCG00000031701		0.316645	4.21072	4.84344	0.0400902	0.370906		124.23	0.19802	0.125918	1.57261	0.115809	0.645685		GXYLT1	glucoside xylosyltransferase 1 [Source:VGNC Symbol;Acc:VGNC:88756]	GXYLT1	protein_coding	7095	5	73358769	73408365	-1
ENSSSCG00000014277		0.449677	3.91822	4.84166	0.040123	0.370906		100.868	0.32364	0.196775	1.64472	0.100027	0.617917		IRF1	interferon regulatory factor 1 [Source:VGNC Symbol;Acc:VGNC:89203]	IRF1	protein_coding	2095	2	134776129	134783801	-1
ENSSSCG00000008179		-0.235859	5.31527	4.84003	0.0401531	0.370906		275.27	-0.343921	0.121384	-2.83333	0.00460662	0.197902		REV1	REV1 DNA directed polymerase [Source:VGNC Symbol;Acc:VGNC:110707]	REV1	protein_coding	4419	3	54775714	54862139	1
ENSSSCG00000014128		-0.489586	9.54281	4.87423	0.0401685	0.370906		5171.12	-0.594808	0.230933	-2.57567	0.0100045	0.265816		CKMT2	creatine kinase, mitochondrial 2 [Source:VGNC Symbol;Acc:VGNC:86719]	CKMT2	protein_coding	7126	2	89796474	89832990	1
ENSSSCG00000028431		0.336121	6.64147	4.83668	0.040215	0.370906		677.347	0.195121	0.120158	1.62387	0.104403	0.622266		HSD17B4	hydroxysteroid 17-beta dehydrogenase 4 [Source:VGNC Symbol;Acc:VGNC:99760]	HSD17B4	protein_coding	4333	2	123313448	123402709	1
ENSSSCG00000038234		0.322809	4.46728	4.83489	0.0402481	0.370906		151.759	0.209958	0.167777	1.25141	0.210784	0.757933		TMEM175	transmembrane protein 175 [Source:VGNC Symbol;Acc:VGNC:94111]	TMEM175	protein_coding	2853	8	297007	313972	1
ENSSSCG00000024193		0.297666	3.67695	4.83475	0.0402509	0.370906		85.8677	0.195396	0.140307	1.39263	0.163733	0.715803		LYSMD3	LysM domain containing 3 [Source:VGNC Symbol;Acc:VGNC:89919]	LYSMD3	protein_coding	6564	2	97689376	97703745	-1
ENSSSCG00000017407		0.337742	3.7702	4.83207	0.0403006	0.370906		91.3081	0.226139	0.137325	1.64674	0.0996108	0.61678		GHDC	GH3 domain containing [Source:VGNC Symbol;Acc:VGNC:88441]	GHDC	protein_coding	2542	12	20580980	20585876	1
ENSSSCG00000001757		0.356933	3.89407	4.83114	0.0403178	0.370906		98.9744	0.238511	0.143108	1.66665	0.0955834	0.611061		SKIC8	SKI8 subunit of superkiller complex [Source:VGNC Symbol;Acc:VGNC:94932]	SKIC8	protein_coding	1713	7	47641162	47659866	1
ENSSSCG00000036855		0.306885	5.09642	4.8296	0.0403462	0.370906		233.399	0.180892	0.133756	1.3524	0.176247	0.729059		SLC25A36	solute carrier family 25 member 36 [Source:VGNC Symbol;Acc:VGNC:93012]	SLC25A36	protein_coding	5849	13	81750031	81791891	1
ENSSSCG00000010274		0.316971	4.66937	4.82408	0.0404489	0.370906		170.986	0.193472	0.129914	1.48923	0.136427	0.67944		SGPL1	sphingosine-1-phosphate lyase 1 [Source:VGNC Symbol;Acc:VGNC:92797]	SGPL1	protein_coding	6122	14	73724100	73781800	1
ENSSSCG00000016450		0.41857	4.84757	4.82039	0.0405177	0.370906		193.796	0.309749	0.199337	1.5539	0.120209	0.656066		NOS3	nitric oxide synthase 3 [Source:NCBI gene (formerly Entrezgene);Acc:397557]		protein_coding	4104	18	6209158	6228943	-1
ENSSSCG00000007774		0.393443	4.26194	4.82018	0.0405217	0.370906		130.161	0.289266	0.206128	1.40333	0.160519	0.71332		CTF1	cardiotrophin 1 [Source:VGNC Symbol;Acc:VGNC:102561]	CTF1	protein_coding	1673	3	17539941	17544396	-1
ENSSSCG00000014204		0.254851	4.46875	4.81485	0.0406212	0.370906		150.968	0.154894	0.123946	1.24969	0.211412	0.75834		DCP2	decapping mRNA 2 [Source:VGNC Symbol;Acc:VGNC:87188]	DCP2	protein_coding	8841	2	116726243	116804613	-1
ENSSSCG00000004830		0.587611	3.31366	4.81391	0.0406487	0.370906		65.0081	0.456844	0.25245	1.80964	0.0703516	0.560709		ATP10A	ATPase phospholipid transporting 10A (putative) [Source:VGNC Symbol;Acc:VGNC:103030]	ATP10A	protein_coding	3690	1	141570493	141667338	1
ENSSSCG00000008226		0.237656	5.27716	4.81162	0.0406818	0.370906		265.287	0.125048	0.110601	1.13062	0.258216	0.802848		POLR1A	RNA polymerase I subunit A [Source:VGNC Symbol;Acc:VGNC:91642]	POLR1A	protein_coding	6108	3	58667971	58750421	1
ENSSSCG00000033591		0.341659	4.00594	4.81079	0.0406973	0.370906		106.797	0.213277	0.131078	1.6271	0.103715	0.622266		CHD9	chromodomain helicase DNA binding protein 9 [Source:VGNC Symbol;Acc:VGNC:86635]	CHD9	protein_coding	10790	6	31830505	31980085	-1
ENSSSCG00000001424		0.316768	4.69933	4.80659	0.0407762	0.370906		174.304	0.185873	0.121665	1.52775	0.126575	0.667258		SKIC2	SKI2 subunit of superkiller complex [Source:VGNC Symbol;Acc:VGNC:92904]	SKIC2	protein_coding	3883	7	24047010	24057621	1
ENSSSCG00000033944		0.726444	4.56561	4.88581	0.0407767	0.370906		154.24	0.601214	0.278441	2.15921	0.0308336	0.41502		CYB5B	cytochrome b5 type B [Source:NCBI gene (formerly Entrezgene);Acc:100286856]		protein_coding	4366	6	17519289	17558181	-1
ENSSSCG00000009359		0.219658	5.0667	4.80524	0.0408016	0.370906		228.223	0.107606	0.0882321	1.21958	0.222624	0.768745		SUPT20H	SPT20 homolog, SAGA complex component [Source:HGNC Symbol;Acc:HGNC:20596]	SUPT20H	protein_coding	3088	11	12825762	12864929	-1
ENSSSCG00000003983		0.331763	3.93815	4.8042	0.0408211	0.370906		102.542	0.212091	0.140116	1.51368	0.130106	0.670646		SMAP2	small ArfGAP2 [Source:VGNC Symbol;Acc:VGNC:93224]	SMAP2	protein_coding	6830	6	170715108	170763820	-1
ENSSSCG00000033786		0.382178	4.35136	4.8035	0.0408343	0.370906		135.923	0.24607	0.16107	1.52772	0.126582	0.667258					protein_coding	2311	2	44890154	44960999	1
ENSSSCG00000039862		1.98086	2.33553	4.93577	0.0408873	0.370906		29.4299	1.86892	0.790077	2.36549	0.0180064	0.337777		TRIB3	tribbles pseudokinase 3 [Source:VGNC Symbol;Acc:VGNC:95791]	TRIB3	protein_coding	3572	17	34807582	34816451	-1
ENSSSCG00000017607		0.635322	3.33574	4.81133	0.0409015	0.370906		65.0241	0.51259	0.267965	1.9129	0.0557612	0.517049		TMEM100	transmembrane protein 100 [Source:VGNC Symbol;Acc:VGNC:94059]	TMEM100	protein_coding	3046	12	32008012	32014009	-1
ENSSSCG00000016963		0.45917	2.2243	4.79884	0.0409221	0.370906		30.7056	0.366926	0.211449	1.7353	0.0826886	0.587047		CCDC125	coiled-coil domain containing 125 [Source:VGNC Symbol;Acc:VGNC:86252]	CCDC125	protein_coding	2264	16	47436087	47477925	-1
ENSSSCG00000004755		0.384094	4.40835	4.79664	0.0409637	0.370906		141.574	0.265821	0.162974	1.63106	0.102878	0.622125		DLL4	delta like canonical Notch ligand 4 [Source:NCBI gene (formerly Entrezgene);Acc:100152163]		protein_coding	3428	1	130376721	130386411	-1
ENSSSCG00000061900		0.703754	2.20869	4.79552	0.0409848	0.370906		28.8324	0.60381	0.338444	1.78407	0.0744116	0.567087		TMEM30B	transmembrane protein 30B [Source:HGNC Symbol;Acc:HGNC:27254]	TMEM30B	protein_coding	1062	1	190170034	190171095	-1
ENSSSCG00000010259		0.479751	3.89169	4.79478	0.0409988	0.370906		97.5526	0.353551	0.194336	1.81928	0.0688693	0.556982		TYSND1	trypsin like peroxisomal matrix peptidase 1 [Source:VGNC Symbol;Acc:VGNC:94621]	TYSND1	protein_coding	4913	14	73077168	73088790	-1
ENSSSCG00000003348		0.258635	5.92172	4.79412	0.0410113	0.370906		418.061	0.142489	0.153178	0.93022	0.352257	0.868203					protein_coding	1277	6	63728328	63755161	-1
ENSSSCG00000034455		-0.252769	5.3321	4.79186	0.0410541	0.370906		277.279	-0.372394	0.123531	-3.01457	0.00257346	0.151901		RNF166	ring finger protein 166 [Source:VGNC Symbol;Acc:VGNC:92367]	RNF166	protein_coding	1715	6	976980	982995	1
ENSSSCG00000013736		0.257234	7.49326	4.79159	0.0410592	0.370906		1240.56	0.127253	0.108098	1.1772	0.239114	0.783836		PRDX2	peroxiredoxin 2 [Source:NCBI gene (formerly Entrezgene);Acc:100512521]		protein_coding	1447	2	66207828	66212009	1
ENSSSCG00000033155		0.246106	5.51533	4.79029	0.0410838	0.370906		311.643	0.129115	0.0918709	1.4054	0.159904	0.712793		TMEM30A	transmembrane protein 30A [Source:VGNC Symbol;Acc:VGNC:94170]	TMEM30A	protein_coding	6373	1	90650560	90688002	1
ENSSSCG00000026571		0.383238	4.27483	4.78992	0.0410909	0.370906		128.342	0.255235	0.14153	1.8034	0.0713259	0.56115		RAB8B	RAB8B, member RAS onco family [Source:VGNC Symbol;Acc:VGNC:98276]	RAB8B	protein_coding	4901	1	108772851	108840227	-1
ENSSSCG00000056610		-0.256194	10.2867	4.787	0.0411462	0.370906		8699.33	-0.402083	0.138647	-2.90005	0.00373108	0.179126					protein_coding	363	AEMK02000489.1	51570	51932	1
ENSSSCG00000037616		0.445598	2.5382	4.78536	0.0411773	0.370906		37.4652	0.328559	0.22211	1.47926	0.13907	0.681984		SULT1C4	sulfotransferase family 1C member 4 [Source:HGNC Symbol;Acc:HGNC:11457]	SULT1C4	protein_coding	1159	3	47766407	47776867	-1
ENSSSCG00000027550		0.468892	5.62357	4.80913	0.0411849	0.370906		333.512	0.34861	0.203235	1.7153	0.08629	0.596348		PLCD1	phospholipase C delta 1 [Source:NCBI gene (formerly Entrezgene);Acc:100627099]		protein_coding	2675	13	22851584	22872992	-1
ENSSSCG00000052716		0.339562	2.94364	4.78112	0.041258	0.370906		50.6673	0.224043	0.16724	1.33965	0.180359	0.731691					lncRNA	4510	3	107299386	107303895	1
ENSSSCG00000012847		0.54105	6.63642	4.83159	0.041281	0.370906		669.01	0.383901	0.212468	1.80686	0.0707837	0.56115		TALDO1	transaldolase 1 [Source:NCBI gene (formerly Entrezgene);Acc:100514210]		protein_coding	1269	2	464728	472835	1
ENSSSCG00000008689		-0.688369	5.01932	4.8605	0.0412812	0.370906		220.592	-0.787549	0.303836	-2.59202	0.00954144	0.258582		ZFYVE28	zinc finger FYVE-type containing 28 [Source:VGNC Symbol;Acc:VGNC:95162]	ZFYVE28	protein_coding	3739	8	1225429	1312521	-1
ENSSSCG00000023495		0.217149	5.97372	4.77651	0.0413459	0.371028		430.104	0.0919402	0.0938784	0.979354	0.327405	0.857413		PITHD1	PITH domain containing 1 [Source:VGNC Symbol;Acc:VGNC:91463]	PITHD1	protein_coding	1446	6	81591018	81598868	1
ENSSSCG00000039198		0.30507	4.89005	4.77575	0.0413605	0.371028		203.636	0.191473	0.17207	1.11276	0.26581	0.809535		PCGF2	polycomb group ring finger 2 [Source:VGNC Symbol;Acc:VGNC:91219]	PCGF2	protein_coding	2558	12	23362654	23375775	1
ENSSSCG00000013381		0.171372	7.53753	4.77219	0.0414285	0.371343		1283.09	0.0461319	0.0823633	0.560103	0.575409	0.932221		RPS13	ribosomal protein S13 [Source:NCBI gene (formerly Entrezgene);Acc:100513520]		protein_coding	1486	2	42030248	42033378	1
ENSSSCG00000023001		0.265471	4.80024	4.76626	0.0415421	0.371873		189.586	0.147688	0.134429	1.09864	0.271926	0.814046		CCDC149	coiled-coil domain containing 149 [Source:VGNC Symbol;Acc:VGNC:86262]	CCDC149	protein_coding	4238	8	18807739	18914080	-1
ENSSSCG00000036136		0.426838	6.32143	4.77879	0.0415673	0.371873		545.939	0.296087	0.19226	1.54003	0.123552	0.66122		BHLHE40	basic helix-loop-helix family member e40 [Source:VGNC Symbol;Acc:VGNC:85814]	BHLHE40	protein_coding	3167	13	61526116	61533674	1
ENSSSCG00000028202		0.291743	5.21284	4.76395	0.0415865	0.371873		251.637	0.163268	0.128728	1.26832	0.204684	0.754122		RANGAP1	Ran GTPase activating protein 1 [Source:HGNC Symbol;Acc:HGNC:9854]	RANGAP1	protein_coding	2975	5	7211010	7241003	1
ENSSSCG00000016368		0.307006	4.04495	4.76009	0.0416608	0.372242		113.016	0.198336	0.149046	1.3307	0.183287	0.734355		FARP2	FERM, ARH/RhoGEF and pleckstrin domain protein 2 [Source:VGNC Symbol;Acc:VGNC:95809]	FARP2	protein_coding	3931	15	140060372	140144037	1
ENSSSCG00000024648		0.348005	4.08354	4.75822	0.0416969	0.37227		112.125	0.209968	0.120871	1.73712	0.0823653	0.585859		PRPF4	pre-mRNA processing factor 4 [Source:VGNC Symbol;Acc:VGNC:91843]	PRPF4	protein_coding	3543	1	253906717	253925046	1
ENSSSCG00000026863		-0.215829	5.10701	4.75603	0.0417391	0.372331		237.24	-0.328537	0.118248	-2.77837	0.00546322	0.207634		FARP1	FERM, ARH/RhoGEF and pleckstrin domain protein 1 [Source:VGNC Symbol;Acc:VGNC:88012]	FARP1	protein_coding	5879	11	67144645	67457548	1
ENSSSCG00000015242		0.290888	5.11971	4.75445	0.0417697	0.372331		237.942	0.176662	0.167805	1.05278	0.29244	0.830962		NFRKB	nuclear factor related to kappaB binding protein [Source:VGNC Symbol;Acc:VGNC:90727]	NFRKB	protein_coding	7829	9	56614227	56656056	-1
ENSSSCG00000014063		0.412806	3.26354	4.7511	0.0418344	0.372462		62.7534	0.293277	0.181067	1.61972	0.105293	0.623355		SFXN1	sideroflexin 1 [Source:VGNC Symbol;Acc:VGNC:92783]	SFXN1	protein_coding	4143	2	82025820	82057564	-1
ENSSSCG00000009628		0.221708	6.2261	4.74989	0.0418578	0.372462		511.094	0.0849883	0.0751312	1.1312	0.257972	0.80278		CCAR2	cell cycle and apoptosis regulator 2 [Source:NCBI gene (formerly Entrezgene);Acc:100155718]		protein_coding	3713	14	6859664	6874327	1
ENSSSCG00000028287		0.279583	4.60999	4.74514	0.0419499	0.372462		166.033	0.167987	0.129533	1.29686	0.194679	0.746799		C2orf68	chromosome 3 C2orf68 homolog [Source:VGNC Symbol;Acc:VGNC:86023]	C2orf68	protein_coding	4909	3	59156669	59163170	1
ENSSSCG00000038130		0.391327	4.47315	4.74493	0.0419539	0.372462		147.993	0.264703	0.162231	1.63165	0.102754	0.622125		CANT1	calcium activated nucleotidase 1 [Source:VGNC Symbol;Acc:VGNC:86166]	CANT1	protein_coding	2997	12	3198806	3204488	1
ENSSSCG00000030672		0.278855	4.06689	4.73799	0.042089	0.372462		113.271	0.167996	0.137019	1.22609	0.220166	0.766848		ZNF692	zinc finger protein 692 [Source:VGNC Symbol;Acc:VGNC:100891]	ZNF692	protein_coding	1763	2	52284193	52296973	1
ENSSSCG00000011693		0.405336	3.04773	4.7371	0.0421062	0.372462		54.9622	0.311275	0.204415	1.52276	0.127819	0.668316		ZIC4	Zic family member 4 [Source:VGNC Symbol;Acc:VGNC:95169]	ZIC4	protein_coding	3986	13	87722146	87740921	-1
ENSSSCG00000006107		-0.328577	6.16735	4.7369	0.0421102	0.372462		497.859	-0.442346	0.154019	-2.87202	0.00407854	0.186919		PDP1	pyruvate dehydrogenase phosphatase catalytic subunit 1 [Source:VGNC Symbol;Acc:VGNC:91286]	PDP1	protein_coding	9051	4	42764441	42777904	-1
ENSSSCG00000021380		0.375547	2.56436	4.73624	0.042123	0.372462		38.7889	0.27889	0.202685	1.37598	0.168827	0.719933			UBX domain protein 7 [Source:VGNC Symbol;Acc:VGNC:108702]		protein_coding	3423	13	133689755	133746927	1
ENSSSCG00000015322		0.267376	5.32712	4.73575	0.0421326	0.372462		273.477	0.147324	0.105211	1.40028	0.161429	0.713525		TFPI2	tissue factor pathway inhibitor 2 [Source:VGNC Symbol;Acc:VGNC:93922]	TFPI2	protein_coding	4905	9	73673535	73689095	-1
ENSSSCG00000024134		0.397562	7.04616	4.74234	0.0421389	0.372462		900.058	0.241591	0.170673	1.41552	0.156916	0.709089		MGLL	monoglyceride lipase [Source:VGNC Symbol;Acc:VGNC:90199]	MGLL	protein_coding	3771	13	72480174	72568961	1
ENSSSCG00000024813		0.224655	5.68181	4.73467	0.0421536	0.372462		353.085	0.111213	0.119813	0.928215	0.353296	0.868203		MAP3K3	mitogen-activated protein kinase kinase kinase 3 [Source:VGNC Symbol;Acc:VGNC:98108]	MAP3K3	protein_coding	4345	12	15230182	15298784	-1
ENSSSCG00000027294		0.234057	6.55182	4.7333	0.0421805	0.372462		640.955	0.100178	0.100703	0.994789	0.319839	0.853459		CDV3	CDV3 homolog [Source:VGNC Symbol;Acc:VGNC:86525]	CDV3	protein_coding	3238	13	74705619	74721142	1
ENSSSCG00000014390		0.523847	2.24142	4.7309	0.0422273	0.372584		30.2489	0.415535	0.240905	1.72489	0.0845476	0.591675		FCHSD1	FCH and double SH3 domains 1 [Source:VGNC Symbol;Acc:VGNC:88067]	FCHSD1	protein_coding	4377	2	143289859	143301900	-1
ENSSSCG00000036868		-0.353306	4.48269	4.7282	0.0422802	0.37276		151.327	-0.483764	0.161901	-2.98803	0.00280782	0.159072		CTNNBIP1	catenin beta interacting protein 1 [Source:VGNC Symbol;Acc:VGNC:87066]	CTNNBIP1	protein_coding	2858	6	70184936	70241477	-1
ENSSSCG00000017271		-0.268466	8.95033	4.72503	0.0423423	0.372781		3453.12	-0.387957	0.155174	-2.50014	0.0124146	0.292249		CACNG1	calcium voltage-gated channel auxiliary subunit gamma 1 [Source:VGNC Symbol;Acc:VGNC:86124]	CACNG1	protein_coding	5344	12	13463058	13481645	1
ENSSSCG00000032599		-0.195902	9.9455	4.72471	0.0423487	0.372781		6870.93	-0.338524	0.115617	-2.92799	0.00341166	0.170117					protein_coding	363	AEMK02000489.1	185	547	-1
ENSSSCG00000015393		0.235042	3.91864	4.72042	0.0424329	0.373231		102.065	0.132856	0.11841	1.122	0.261863	0.807065		DMTF1	cyclin D binding myb like transcription factor 1 [Source:VGNC Symbol;Acc:VGNC:87357]	DMTF1	protein_coding	3734	9	93416455	93463031	-1
ENSSSCG00000007617		0.279424	4.5024	4.71703	0.0424996	0.373526		152.061	0.155504	0.108423	1.43424	0.151505	0.701126		ZNF655	zinc finger protein 655 [Source:VGNC Symbol;Acc:VGNC:95286]	ZNF655	protein_coding	4807	3	6504690	6521844	1
ENSSSCG00000006947		0.394536	3.33895	4.71441	0.0425513	0.37369		67.9844	0.298851	0.203007	1.47212	0.140989	0.684837		SYDE2	synapse defective Rho GTPase homolog 2 [Source:VGNC Symbol;Acc:VGNC:98874]	SYDE2	protein_coding	5448	4	130702424	130749734	1
ENSSSCG00000031547		0.176028	5.4976	4.71124	0.0426138	0.373948		311.212	0.0702452	0.102767	0.683539	0.494266	0.917633		ICE1	interactor of little elongation complex ELL subunit 1 [Source:HGNC Symbol;Acc:HGNC:29154]	ICE1	protein_coding	7542	16	76195361	76254318	-1
ENSSSCG00000004154		0.390483	3.22797	4.70642	0.0427091	0.374184		60.6927	0.266205	0.159713	1.66677	0.0955604	0.611061		TNFAIP3	TNF alpha induced protein 3 [Source:VGNC Symbol;Acc:VGNC:94252]	TNFAIP3	protein_coding	4716	1	26473938	26489822	-1
ENSSSCG00000009050		-0.507048	2.78002	4.70446	0.042748	0.374184		44.8023	-0.614179	0.239586	-2.56351	0.0103621	0.269175		INPP4B	inositol polyphosphate-4-phosphatase type II B [Source:VGNC Symbol;Acc:VGNC:89141]	INPP4B	protein_coding	4209	8	85084133	85514516	1
ENSSSCG00000002351		0.289261	6.59812	4.70297	0.0427776	0.374184		663.822	0.178673	0.134939	1.3241	0.18547	0.736379		PTGR2	prostaglandin reductase 2 [Source:HGNC Symbol;Acc:HGNC:20149]	PTGR2	protein_coding	1659	7	97174219	97195595	1
ENSSSCG00000035221		0.335479	4.14167	4.70295	0.042778	0.374184		119.969	0.228596	0.166238	1.37512	0.169095	0.719933		ENTR1	endosome associated trafficking regulator 1 [Source:VGNC Symbol;Acc:VGNC:96578]	ENTR1	protein_coding	2232	AEMK02000682.1	1313592	1320525	1
ENSSSCG00000021363		0.283086	6.76569	4.70152	0.0428065	0.374184		744.829	0.146491	0.113754	1.28779	0.197817	0.748431		CHD3	chromodomain helicase DNA binding protein 3 [Source:VGNC Symbol;Acc:VGNC:86631]	CHD3	protein_coding	7343	12	53139366	53163243	1
ENSSSCG00000013016		0.261135	5.06553	4.69683	0.0428997	0.37437		228.128	0.144658	0.141036	1.02568	0.305041	0.841675		PPP2R5B	protein phosphatase 2 regulatory subunit B'beta [Source:VGNC Symbol;Acc:VGNC:91752]	PPP2R5B	protein_coding	2623	2	7248151	7256427	-1
ENSSSCG00000010861		-0.310485	9.24767	4.6966	0.0429043	0.37437		4214.53	-0.4333	0.159111	-2.72325	0.00646433	0.222192		COQ8A	coenzyme Q8A [Source:VGNC Symbol;Acc:VGNC:95818]	COQ8A	protein_coding	3248	10	14596599	14643772	1
ENSSSCG00000026506		0.213965	4.79111	4.69349	0.0429663	0.37437		189.258	0.110794	0.123936	0.893958	0.371344	0.876234		RALGAPA2	Ral GTPase activating protein catalytic subunit alpha 2 [Source:VGNC Symbol;Acc:VGNC:95454]	RALGAPA2	protein_coding	8886	17	28408099	28679231	-1
ENSSSCG00000009492		0.447166	2.94896	4.69223	0.0429914	0.37437		50.4177	0.324753	0.202808	1.60128	0.109314	0.632004		GPR180	G protein-coupled receptor 180 [Source:VGNC Symbol;Acc:VGNC:88621]	GPR180	protein_coding	1550	11	63720095	63751684	1
ENSSSCG00000027557		0.433276	3.03929	4.69211	0.0429937	0.37437		53.9536	0.324356	0.216261	1.49983	0.133658	0.676025					protein_coding	6418	10	25471983	25590019	1
ENSSSCG00000039843		0.174636	6.49241	4.68986	0.0430387	0.374473		618.591	0.060462	0.0571478	1.05799	0.290058	0.830702		IPO9	importin 9 [Source:VGNC Symbol;Acc:VGNC:95913]	IPO9	protein_coding	4087	10	24110064	24150291	1
ENSSSCG00000049524		0.365313	4.63179	4.6822	0.0431921	0.375518		166.603	0.236696	0.149273	1.58566	0.112816	0.638292					protein_coding	6230	4	92775208	92791425	-1
ENSSSCG00000024126		0.219975	6.98789	4.67108	0.0434159	0.377174		867.619	0.0818369	0.0603848	1.35526	0.175336	0.728359		CCT5	chaperonin containing TCP1 subunit 5 [Source:VGNC Symbol;Acc:VGNC:86383]	CCT5	protein_coding	5576	16	72208012	72223114	-1
ENSSSCG00000013661		0.199959	7.36855	4.66639	0.0435108	0.377243		1141.14	0.0727939	0.107093	0.679724	0.49668	0.918055		EIF3G	eukaryotic translation initiation factor 3 subunit G [Source:VGNC Symbol;Acc:VGNC:87619]	EIF3G	protein_coding	1160	2	68966222	68970614	-1
ENSSSCG00000032444		0.431497	3.39916	4.6661	0.0435166	0.377243		69.7883	0.310163	0.19867	1.5612	0.118477	0.651565		PLXDC2	plexin domain containing 2 [Source:VGNC Symbol;Acc:VGNC:95958]	PLXDC2	protein_coding	3734	10	54268471	54675927	-1
ENSSSCG00000014625		0.331336	4.48177	4.66572	0.0435242	0.377243		150.084	0.208162	0.141134	1.47493	0.140232	0.68323		ARFIP2	tripartite motif containing 3 [Source:VGNC Symbol;Acc:VGNC:94405]	ARFIP2	protein_coding	3141	9	3249908	3266686	1
ENSSSCG00000005982		0.295237	4.13134	4.66166	0.0436067	0.377668		116.965	0.169533	0.119072	1.42378	0.154509	0.703595			N-terminal glutamine amidase 1 [Source:VGNC Symbol;Acc:VGNC:98898]		protein_coding	3225	4	15978766	15998799	-1
ENSSSCG00000034923		0.215267	5.76527	4.65844	0.0436719	0.377943		371.987	0.0995967	0.0712853	1.39716	0.162367	0.713654		ABHD16A	abhydrolase domain containing 16A, phospholipase [Source:VGNC Symbol;Acc:VGNC:84975]	ABHD16A	protein_coding	2015	7	23800936	23814947	-1
ENSSSCG00000018084		-0.248614	8.59194	4.65574	0.0437268	0.378128		2689.11	-0.373787	0.144484	-2.58705	0.00968018	0.260464		ND3	NADH dehydrogenase subunit 3 [Source:NCBI gene (formerly Entrezgene);Acc:808508]		protein_coding	346	MT	10653	10998	1
ENSSSCG00000003354		0.209635	7.54578	4.64679	0.0439096	0.379254		1291.66	0.0788632	0.102534	0.769141	0.441809	0.897455		CCNL2	cyclin L2 [Source:VGNC Symbol;Acc:VGNC:86364]	CCNL2	protein_coding	2388	6	63659054	63668047	-1
ENSSSCG00000017091		0.207799	6.43683	4.64481	0.0439501	0.379254		593.07	0.0853775	0.0795515	1.07323	0.283166	0.823524		TNIP1	TNFAIP3 interacting protein 1 [Source:VGNC Symbol;Acc:VGNC:94275]	TNIP1	protein_coding	4961	16	71926133	71979966	1
ENSSSCG00000011270		0.211581	5.15012	4.64204	0.0440067	0.379254		242.309	0.0911799	0.099216	0.919004	0.358093	0.868203		EIF1B	eukaryotic translation initiation factor 1B [Source:NCBI gene (formerly Entrezgene);Acc:414417]		protein_coding	981	13	24574910	24577616	1
ENSSSCG00000016451		0.662249	2.49601	4.63913	0.0440664	0.379254		36.1861	0.536883	0.299148	1.79471	0.0727	0.563539					protein_coding	2996	18	6457604	6464367	1
ENSSSCG00000009551		0.2082	6.89837	4.63748	0.0441003	0.379254		823.783	0.08559	0.108508	0.788787	0.430236	0.895908		ARHGEF7	Rho guanine nucleotide exchange factor 7 [Source:VGNC Symbol;Acc:VGNC:85503]	ARHGEF7	protein_coding	4926	11	77427368	77530993	1
ENSSSCG00000014221		0.444126	3.73259	4.63578	0.0441353	0.379254		91.4403	0.339122	0.242676	1.39743	0.162286	0.713654		LVRN	laeverin [Source:VGNC Symbol;Acc:VGNC:89898]	LVRN	protein_coding	4251	2	120117653	120193713	1
ENSSSCG00000017231		0.413624	3.71706	4.6356	0.0441391	0.379254		89.0662	0.297545	0.177511	1.6762	0.0936984	0.611061		NAT9	N-acetyltransferase 9 (putative) [Source:VGNC Symbol;Acc:VGNC:99019]	NAT9	protein_coding	1919	12	6459710	6464234	1
ENSSSCG00000040157		0.248518	6.52662	4.63334	0.0441855	0.379254		634.512	0.124347	0.12555	0.990424	0.321967	0.85364		AP3D1	adaptor related protein complex 3 subunit delta 1 [Source:VGNC Symbol;Acc:VGNC:85389]	AP3D1	protein_coding	8130	2	76428476	76471257	1
ENSSSCG00000009412		0.619758	3.88416	4.65603	0.0441895	0.379254		95.8444	0.52447	0.266819	1.96564	0.0493405	0.496952		LCP1	lymphocyte cytosolic protein 1 [Source:VGNC Symbol;Acc:VGNC:89663]	LCP1	protein_coding	3938	11	21126539	21223550	1
ENSSSCG00000004421		0.317779	4.70168	4.63297	0.0441931	0.379254		174.124	0.183502	0.122598	1.49678	0.13445	0.677528		FYN	FYN proto-onco, Src family tyrosine kinase [Source:VGNC Symbol;Acc:VGNC:88276]	FYN	protein_coding	2350	1	77585439	77810581	-1
ENSSSCG00000029967		-0.454348	2.90687	4.62682	0.0443201	0.380055		49.2715	-0.564143	0.200692	-2.81098	0.00493909	0.198449		PEX1	peroxisomal biosis factor 1 [Source:VGNC Symbol;Acc:VGNC:91319]	PEX1	protein_coding	4381	9	72385475	72444582	-1
ENSSSCG00000034722		0.433338	3.74005	4.62279	0.0444035	0.3804		89.1237	0.317743	0.189795	1.67414	0.0941031	0.611061		CCL14	C-C motif chemokine ligand 14 [Source:NCBI gene (formerly Entrezgene);Acc:100516223]		protein_coding	771	12	39611868	39616159	1
ENSSSCG00000011356		-0.276247	8.97962	4.62078	0.0444451	0.3804		3493.79	-0.39887	0.129419	-3.082	0.00205613	0.137164		UQCRC1	ubiquinol-cytochrome c reductase core protein 1 [Source:VGNC Symbol;Acc:VGNC:94728]	UQCRC1	protein_coding	1917	13	31298449	31309516	-1
ENSSSCG00000006911		0.294426	5.98816	4.61429	0.0445798	0.3804		438.459	0.167075	0.150546	1.10979	0.267088	0.809954		TGFBR3	transforming growth factor beta receptor 3 [Source:VGNC Symbol;Acc:VGNC:93932]	TGFBR3	protein_coding	6054	4	125110072	125316796	1
ENSSSCG00000031954		0.385486	4.30248	4.6125	0.0446172	0.3804		133.244	0.269286	0.196521	1.37027	0.170604	0.720639		SLC39A10	solute carrier family 39 member 10 [Source:VGNC Symbol;Acc:VGNC:95952]	SLC39A10	protein_coding	5302	15	99584872	99724611	1
ENSSSCG00000010872		0.266572	4.9456	4.60989	0.0446715	0.3804		211.832	0.154849	0.141407	1.09506	0.273491	0.814479		AKT3	AKT serine/threonine kinase 3 [Source:VGNC Symbol;Acc:VGNC:96306]	AKT3	protein_coding	5357	10	16441447	16741337	-1
ENSSSCG00000016922		0.233837	5.93367	4.60975	0.0446744	0.3804		419.674	0.110683	0.118857	0.931226	0.351737	0.868203		GPBP1	GC-rich promoter binding protein 1 [Source:VGNC Symbol;Acc:VGNC:88578]	GPBP1	protein_coding	3364	16	36217261	36297818	1
ENSSSCG00000040984		0.460085	3.51167	4.60766	0.044718	0.3804		74.3105	0.33561	0.186493	1.79958	0.0719271	0.561958		PPIL1	peptidylprolyl isomerase like 1 [Source:VGNC Symbol;Acc:VGNC:104033]	PPIL1	protein_coding	1876	7	32522733	32547839	-1
ENSSSCG00000029776		0.307695	4.32017	4.60745	0.0447224	0.3804		133.473	0.17569	0.116162	1.51246	0.130417	0.671378		FAM219B	family with sequence similarity 219 member B [Source:VGNC Symbol;Acc:VGNC:87956]	FAM219B	protein_coding	5625	7	58650754	58659479	1
ENSSSCG00000017087		0.616109	4.31127	4.64736	0.0447312	0.3804		131.516	0.51476	0.262911	1.95792	0.0502389	0.50079		GM2A	ganglioside GM2 activator [Source:VGNC Symbol;Acc:VGNC:88506]	GM2A	protein_coding	2069	16	71742090	71754884	-1
ENSSSCG00000014022		0.196879	7.38724	4.60553	0.0447625	0.3804		1151.18	0.0743105	0.0656317	1.13224	0.257536	0.80278		HNRNPH1	heteroous nuclear ribonucleoprotein H1 [Source:VGNC Symbol;Acc:VGNC:88920]	HNRNPH1	protein_coding	2261	2	78963309	78969949	1
ENSSSCG00000057040		1.0969	2.82954	4.67947	0.0448004	0.3804		43.7526	0.93445	0.44424	2.10348	0.0354239	0.437875					lncRNA	5057	18	43725845	43730988	-1
ENSSSCG00000002724		-0.251942	5.15023	4.60297	0.0448161	0.3804		246.539	-0.359732	0.146945	-2.44806	0.0143626	0.308199		PDPR	pyruvate dehydrogenase phosphatase regulatory subunit [Source:VGNC Symbol;Acc:VGNC:91289]	PDPR	protein_coding	3896	6	13187427	13227033	1
ENSSSCG00000029763		0.581907	2.70128	4.60081	0.0448613	0.3804		42.1219	0.457488	0.255487	1.79065	0.0733494	0.565236		IFI35	interferon induced protein 35 [Source:VGNC Symbol;Acc:VGNC:89032]	IFI35	protein_coding	1154	12	19879387	19890314	-1
ENSSSCG00000002628		0.263708	3.78406	4.60068	0.0448642	0.3804		93.24	0.162365	0.135122	1.20162	0.229511	0.778012		CILK1	ciliosis associated kinase 1 [Source:VGNC Symbol;Acc:VGNC:86702]	CILK1	protein_coding	6066	7	46658681	46723585	-1
ENSSSCG00000035238		0.416467	4.66071	4.59756	0.0449296	0.3804		168.545	0.285116	0.172195	1.65577	0.0977682	0.616596		ELOVL1	ELOVL fatty acid elongase 1 [Source:VGNC Symbol;Acc:VGNC:87657]	ELOVL1	protein_coding	3254	6	167881352	167886124	1
ENSSSCG00000003578		0.518604	3.16534	4.59434	0.0449973	0.3804		58.2151	0.385807	0.230617	1.67293	0.0943404	0.611061		FGR	FGR proto-onco, Src family tyrosine kinase [Source:VGNC Symbol;Acc:VGNC:88124]	FGR	protein_coding	3421	6	84809542	84830361	-1
ENSSSCG00000035741		0.347865	3.81421	4.59355	0.0450138	0.3804		94.5937	0.23786	0.146766	1.62068	0.105087	0.623355		TOR1AIP2	torsin 1A interacting protein 2 [Source:VGNC Symbol;Acc:VGNC:94318]	TOR1AIP2	protein_coding	6581	9	121476503	121518506	-1
ENSSSCG00000055956		0.323642	5.52824	4.59283	0.0450288	0.3804		312.733	0.19084	0.133426	1.43031	0.152628	0.701126					protein_coding	3499	14	22890332	22910848	-1
ENSSSCG00000013983		0.279251	4.31657	4.59132	0.0450607	0.3804		134.634	0.164542	0.125208	1.31415	0.188796	0.74049		JMJD4	jumonji domain containing 4 [Source:VGNC Symbol;Acc:VGNC:89286]	JMJD4	protein_coding	3699	2	50804799	50812184	-1
ENSSSCG00000035730		0.432223	3.5815	4.59128	0.0450617	0.3804		79.0995	0.336715	0.212695	1.58309	0.113401	0.640417		ZDHHC21	zinc finger DHHC-type palmitoyltransferase 21 [Source:VGNC Symbol;Acc:VGNC:95123]	ZDHHC21	protein_coding	8080	1	207836573	207912546	1
ENSSSCG00000038192		0.547814	1.98428	4.58842	0.0451219	0.3804		24.3352	0.42588	0.257292	1.65524	0.0978766	0.616596					protein_coding	1863	Y	3812169	3972870	-1
ENSSSCG00000036114		0.422697	4.58037	4.58191	0.0452595	0.3804		160.737	0.282703	0.18774	1.50582	0.132113	0.675136					protein_coding	675	13	109495775	109499560	-1
ENSSSCG00000026914		0.511195	4.56386	4.59794	0.0452954	0.3804		157.813	0.375275	0.221574	1.69368	0.0903263	0.602924		PLAAT3	phospholipase A and acyltransferase 3 [Source:VGNC Symbol;Acc:VGNC:91504]	PLAAT3	protein_coding	2445	2	8413388	8444595	1
ENSSSCG00000027052		0.777008	3.19819	4.61548	0.0453048	0.3804		59.6153	0.614855	0.331793	1.85312	0.0638645	0.540247		PEX11A	peroxisomal biosis factor 11 alpha [Source:VGNC Symbol;Acc:VGNC:91321]	PEX11A	protein_coding	2730	7	55256220	55264247	-1
ENSSSCG00000007285		0.506998	2.54552	4.57882	0.0453249	0.3804		38.6343	0.409755	0.223826	1.83068	0.0671481	0.550689		GGT7	gamma-glutamyltransferase 7 [Source:VGNC Symbol;Acc:VGNC:96321]	GGT7	protein_coding	2776	17	38231084	38255884	-1
ENSSSCG00000026453		-0.648911	5.15532	4.65019	0.0453344	0.3804		247.19	-0.789279	0.298829	-2.64124	0.00826035	0.243095		ACSM5	acyl-CoA synthetase medium chain family member 5 [Source:VGNC Symbol;Acc:VGNC:85036]	ACSM5	protein_coding	3293	3	25393190	25422476	-1
ENSSSCG00000029558		-0.449321	6.77612	4.60015	0.0453574	0.3804		749.621	-0.583927	0.199065	-2.93335	0.00335321	0.168768		EXTL1	exostosin like glycosyltransferase 1 [Source:VGNC Symbol;Acc:VGNC:87848]	EXTL1	protein_coding	2860	6	83462323	83476596	1
ENSSSCG00000004730		0.274172	4.74122	4.57645	0.0453752	0.3804		180.067	0.145086	0.106444	1.36303	0.172874	0.72399		TMEM87A	transmembrane protein 87A [Source:VGNC Symbol;Acc:VGNC:94212]	TMEM87A	protein_coding	2918	1	129098388	129142161	1
ENSSSCG00000024259		0.249691	4.93022	4.57413	0.0454244	0.3804		205.49	0.11629	0.0846233	1.3742	0.169379	0.720051		PPP1R11	protein phosphatase 1 regulatory inhibitor subunit 11 [Source:VGNC Symbol;Acc:VGNC:91718]	PPP1R11	protein_coding	1708	7	22633859	22636971	1
ENSSSCG00000030616		0.304459	3.74309	4.5712	0.0454868	0.3804		90.2737	0.187192	0.16914	1.10673	0.268411	0.811509		RESF1	retroelement silencing factor 1 [Source:VGNC Symbol;Acc:VGNC:92219]	RESF1	protein_coding	8251	5	42261304	42299514	-1
ENSSSCG00000003046		0.254154	7.17156	4.57107	0.0454897	0.3804		989.664	0.11737	0.115796	1.01359	0.310778	0.84427		RABAC1	Rab acceptor 1 [Source:VGNC Symbol;Acc:VGNC:92043]	RABAC1	protein_coding	866	6	49933434	49936372	1
ENSSSCG00000014568		-0.236149	6.58419	4.57059	0.0454998	0.3804		661.217	-0.360816	0.116849	-3.08788	0.00201591	0.136092		DENND2B	DENN domain containing 2B [Source:VGNC Symbol;Acc:VGNC:87248]	DENND2B	protein_coding	4059	9	665282	703382	1
ENSSSCG00000036940		-0.369489	4.07638	4.57004	0.0455115	0.3804		116.311	-0.494876	0.202504	-2.44378	0.0145342	0.308199		TCF15	transcription factor 15 [Source:VGNC Symbol;Acc:VGNC:95535]	TCF15	protein_coding	1691	17	34626670	34633263	1
ENSSSCG00000021236		0.347364	5.11291	4.56974	0.0455178	0.3804		231.89	0.214574	0.128706	1.66717	0.0954809	0.611061					protein_coding	3129	3	33857068	33892701	-1
ENSSSCG00000038948		0.339773	5.97529	4.56845	0.0455454	0.3804		435.912	0.211801	0.187289	1.13088	0.258106	0.80278		ETS2	ETS proto-onco 2, transcription factor [Source:VGNC Symbol;Acc:VGNC:87809]	ETS2	protein_coding	4845	13	202468405	202484608	1
ENSSSCG00000004698		0.316391	4.43252	4.56711	0.0455739	0.3804		147.318	0.20421	0.166042	1.22987	0.218747	0.766838		SERINC4	serine incorporator 4 [Source:VGNC Symbol;Acc:VGNC:98309]	SERINC4	protein_coding	2541	1	127760175	127765798	1
ENSSSCG00000061690		0.705692	3.5292	4.59806	0.0456107	0.380426		76.3455	0.513393	0.302272	1.69845	0.0894238	0.600799					protein_coding	1104	7	115363665	115370767	-1
ENSSSCG00000004971		0.341154	4.3436	4.56294	0.045663	0.380581		137.527	0.222178	0.165135	1.34543	0.178487	0.730529		TLE3	TLE family member 3, transcriptional corepressor [Source:VGNC Symbol;Acc:VGNC:94016]	TLE3	protein_coding	5245	1	167808510	167855911	-1
ENSSSCG00000025448		-0.354548	4.64136	4.55537	0.0458252	0.381549		168.107	-0.475608	0.139763	-3.40296	0.000666596	0.0744079		SERTAD3	SERTA domain containing 3 [Source:VGNC Symbol;Acc:VGNC:92751]	SERTAD3	protein_coding	1697	6	48709065	48713086	-1
ENSSSCG00000015962		0.256655	5.60645	4.55437	0.0458468	0.381549		333.069	0.137952	0.115231	1.19718	0.231237	0.779922		SP3	Sp3 transcription factor [Source:VGNC Symbol;Acc:VGNC:95511]	SP3	protein_coding	4454	15	79935994	80025850	-1
ENSSSCG00000003157		0.479425	2.95386	4.54864	0.04597	0.381831		51.3879	0.368231	0.257639	1.42925	0.152932	0.701126		LIN7B	lin-7 homolog B, crumbs cell polarity complex component [Source:NCBI gene (formerly Entrezgene);Acc:100512352]		protein_coding	869	6	54309535	54313135	1
ENSSSCG00000016867		0.266591	6.66611	4.54801	0.0459835	0.381831		699.804	0.132086	0.115288	1.1457	0.251919	0.79631		CCDC152	coiled-coil domain containing 152 [Source:VGNC Symbol;Acc:VGNC:86264]	CCDC152	protein_coding	2083	16	27471003	27538665	1
ENSSSCG00000010638		0.399017	3.40031	4.54718	0.0460014	0.381831		69.8167	0.288279	0.172867	1.66763	0.0953888	0.611061		TCF7L2	transcription factor 7 like 2 [Source:VGNC Symbol;Acc:VGNC:93825]	TCF7L2	protein_coding	7233	14	123343412	123546417	1
ENSSSCG00000029411		0.194149	7.50557	4.54651	0.0460159	0.381831		1250.17	0.0610819	0.0863132	0.707677	0.479146	0.91418		CAPN2	calpain 2 [Source:NCBI gene (formerly Entrezgene);Acc:397393]		protein_coding	3155	10	19758757	19820246	1
ENSSSCG00000031251		0.264829	5.55876	4.54149	0.0461243	0.381875		319.397	0.129806	0.0982789	1.32079	0.18657	0.737486		DDA1	DET1 and DDB1 associated 1 [Source:VGNC Symbol;Acc:VGNC:87199]	DDA1	protein_coding	5441	2	60367166	60376958	-1
ENSSSCG00000010238		0.175022	6.23882	4.54056	0.0461445	0.381875		519.602	0.057932	0.0752367	0.769996	0.441302	0.897455		HNRNPH3	heteroous nuclear ribonucleoprotein H3 [Source:VGNC Symbol;Acc:VGNC:88922]	HNRNPH3	protein_coding	5760	14	71486255	71497381	1
ENSSSCG00000028479		0.393207	4.45561	4.53863	0.0461862	0.381875		146.63	0.260096	0.159017	1.63565	0.101913	0.622075		TMEM230	transmembrane protein 230 [Source:VGNC Symbol;Acc:VGNC:108513]	TMEM230	protein_coding	2576	17	14125730	14136387	-1
ENSSSCG00000017591		0.304405	7.08133	4.53627	0.0462375	0.381875		921.601	0.163398	0.114027	1.43297	0.151865	0.701126		NME2	NME/NM23 nucleoside diphosphate kinase 2 [Source:NCBI gene (formerly Entrezgene);Acc:733683]		protein_coding	1349	12	27439260	27445027	1
ENSSSCG00000005040		0.485434	3.7371	4.53602	0.0462429	0.381875		88.1315	0.354717	0.207774	1.70723	0.0877796	0.597561		GNPNAT1	glucosamine-phosphate N-acetyltransferase 1 [Source:VGNC Symbol;Acc:VGNC:103102]	GNPNAT1	protein_coding	4602	1	182407229	182423441	-1
ENSSSCG00000011768		0.354571	3.55925	4.53489	0.0462673	0.381875		79.4225	0.251488	0.178925	1.40555	0.159858	0.712793		CCDC39	coiled-coil domain containing 39 [Source:VGNC Symbol;Acc:VGNC:108192]	CCDC39	protein_coding	3994	13	118626330	118682281	-1
ENSSSCG00000007637		0.311107	4.13635	4.53478	0.0462698	0.381875		118.584	0.200606	0.134449	1.49206	0.135682	0.67944		TRIM4	tripartite motif containing 4 [Source:VGNC Symbol;Acc:VGNC:94412]	TRIM4	protein_coding	6699	3	7815725	7837546	-1
ENSSSCG00000015019		0.549154	1.98099	4.53376	0.046292	0.381875		24.3378	0.432449	0.265162	1.63088	0.102915	0.622125		POU2AF3	POU class 2 homeobox associating factor 3 [Source:HGNC Symbol;Acc:HGNC:26978]	POU2AF3	protein_coding	1941	9	39071706	39081486	1
ENSSSCG00000034147		0.40277	3.71407	4.53116	0.0463483	0.382061		86.1164	0.267907	0.166254	1.61144	0.107084	0.628459		DTYMK	deoxythymidylate kinase [Source:VGNC Symbol;Acc:VGNC:96244]	DTYMK	protein_coding	855	15	140248079	140255805	-1
ENSSSCG00000009584		-0.311035	7.22581	4.52305	0.0465253	0.38299		1036.65	-0.424531	0.164668	-2.57811	0.0099342	0.264771		SEMA4D	semaphorin 4D [Source:VGNC Symbol;Acc:VGNC:92703]	SEMA4D	protein_coding	5007	14	957081	1078508	-1
ENSSSCG00000023176		-0.65082	2.00908	4.52091	0.0465719	0.38299		25.2538	-0.775001	0.281255	-2.75551	0.00586001	0.212892		TROAP	trophinin associated protein [Source:VGNC Symbol;Acc:VGNC:94458]	TROAP	protein_coding	2343	5	15300687	15307679	1
ENSSSCG00000058877		0.222681	5.31369	4.52058	0.0465792	0.38299		272.624	0.107303	0.0953927	1.12486	0.260649	0.806135		RNF185	ring finger protein 185 [Source:HGNC Symbol;Acc:HGNC:26783]	RNF185	protein_coding	2977	14	47951481	47979699	1
ENSSSCG00000034716		0.238301	4.09422	4.51822	0.0466309	0.38299		115.295	0.119913	0.111856	1.07203	0.283707	0.824469		CCDC137	coiled-coil domain containing 137 [Source:VGNC Symbol;Acc:VGNC:86258]	CCDC137	protein_coding	1929	12	1226691	1232738	-1
ENSSSCG00000013086		0.335961	4.37147	4.51602	0.0466791	0.38299		139.688	0.219902	0.172347	1.27593	0.201981	0.748843		CYB561A3	cytochrome b561 family member A3 [Source:VGNC Symbol;Acc:VGNC:87120]	CYB561A3	protein_coding	2277	2	10142960	10157001	1
ENSSSCG00000024618		0.220443	4.5183	4.51472	0.0467075	0.38299		155.373	0.107924	0.105836	1.01973	0.307855	0.843471		FBXO28	F-box protein 28 [Source:HGNC Symbol;Acc:HGNC:29046]	FBXO28	protein_coding	5284	10	19936244	19968956	1
ENSSSCG00000014075		0.2062	6.17116	4.51423	0.0467184	0.38299		493.93	0.0851091	0.103912	0.81905	0.412758	0.894754			NSA2 ribosome biosis factor [Source:VGNC Symbol;Acc:VGNC:100315]		protein_coding	1136	2	83843888	83851227	1
ENSSSCG00000017866		0.396125	4.92709	4.51358	0.0467326	0.38299		204.341	0.260455	0.170161	1.53064	0.125858	0.666269		TAX1BP3	Tax1 binding protein 3 [Source:VGNC Symbol;Acc:VGNC:93755]	TAX1BP3	protein_coding	1563	12	49754166	49759412	-1
ENSSSCG00000012941		-0.814216	4.56514	4.59599	0.0469411	0.384401		158.354	-0.896374	0.340142	-2.6353	0.00840636	0.243633		SLC29A2	solute carrier family 29 member 2 [Source:VGNC Symbol;Acc:VGNC:93043]	SLC29A2	protein_coding	2738	2	6027287	6036280	1
ENSSSCG00000040883		0.285213	3.65862	4.49844	0.0470664	0.384401		85.4399	0.183295	0.137795	1.3302	0.183454	0.734355		TMEM199	transmembrane protein 199 [Source:VGNC Symbol;Acc:VGNC:94128]	TMEM199	protein_coding	1912	12	44636379	44641527	1
ENSSSCG00000004825		0.282911	3.46446	4.49774	0.047082	0.384401		73.0812	0.165521	0.129089	1.28222	0.199764	0.748551		CHSY1	chondroitin sulfate synthase 1 [Source:NCBI gene (formerly Entrezgene);Acc:100520288]		protein_coding	4023	1	139730721	139804657	-1
ENSSSCG00000035923		0.444767	4.66432	4.5022	0.0470829	0.384401		174.692	0.314655	0.233898	1.34527	0.178539	0.730529		JMJD6	jumonji domain containing 6, arginine demethylase and lysine hydroxylase [Source:VGNC Symbol;Acc:VGNC:89287]	JMJD6	protein_coding	3574	12	4809118	4818043	1
ENSSSCG00000009652		0.366489	3.23555	4.4976	0.0470849	0.384401		61.7123	0.249725	0.165365	1.51014	0.131008	0.673808		KCTD9	potassium channel tetramerization domain containing 9 [Source:VGNC Symbol;Acc:VGNC:89404]	KCTD9	protein_coding	1507	14	9455071	9517691	-1
ENSSSCG00000001342		0.378803	2.85121	4.49493	0.0471442	0.384401		47.3758	0.27124	0.187857	1.44386	0.148778	0.700553		TRIM39	tripartite motif containing 39 [Source:NCBI gene (formerly Entrezgene);Acc:100151742]	TRIM39	protein_coding	2541	7	23047520	23062487	1
ENSSSCG00000011471		0.341261	5.21416	4.49369	0.0471718	0.384401		251.794	0.216595	0.149062	1.45306	0.146208	0.694042		FLNB	filamin B [Source:VGNC Symbol;Acc:VGNC:88156]	FLNB	protein_coding	9492	13	39789739	39938746	1
ENSSSCG00000038991		0.543527	3.29087	4.49124	0.047226	0.384401		63.2319	0.419031	0.234155	1.78955	0.0735269	0.565382			S100 calcium binding protein A13 [Source:VGNC Symbol;Acc:VGNC:92539]		protein_coding	3120	4	96010877	96027323	1
ENSSSCG00000030209		1.29419	4.18464	4.6291	0.0472368	0.384401		114.847	1.07192	0.52585	2.03845	NA	NA		MFNG	MFNG O-fucosylpeptide 3-beta-N-acetylglucosaminyltransferase [Source:VGNC Symbol;Acc:VGNC:90180]	MFNG	protein_coding	2076	5	10319816	10344832	1
ENSSSCG00000017346		0.25372	6.42915	4.48864	0.0472838	0.384401		586.66	0.122578	0.0802014	1.52838	0.126418	0.667258		EFTUD2	elongation factor Tu GTP binding domain containing 2 [Source:VGNC Symbol;Acc:VGNC:87582]	EFTUD2	protein_coding	5663	12	18474097	18517479	1
ENSSSCG00000026600		0.455085	6.2273	4.51333	0.0473111	0.384401		516.83	0.315024	0.229846	1.37059	0.170504	0.720487		KLHL30	kelch like family member 30 [Source:VGNC Symbol;Acc:VGNC:96053]	KLHL30	protein_coding	3358	15	137709322	137721800	1
ENSSSCG00000004399		0.570953	3.67122	4.49652	0.0473135	0.384401		86.4685	0.454726	0.284588	1.59784	0.110078	0.632361		SLC22A16	solute carrier family 22 member 16 [Source:VGNC Symbol;Acc:VGNC:92976]	SLC22A16	protein_coding	2038	1	76423355	76467575	-1
ENSSSCG00000038455		-0.386074	6.6047	4.49038	0.0473852	0.384676		677.16	-0.502151	0.216692	-2.31735	0.0204845	0.363116			RNA binding motif protein 24 [Source:VGNC Symbol;Acc:VGNC:92152]		protein_coding	1886	7	13126251	13137773	1
ENSSSCG00000028609		0.369598	5.52035	4.48274	0.0474155	0.384676		310.876	0.230109	0.163293	1.40918	0.158783	0.711492		SLC12A4	solute carrier family 12 member 4 [Source:NCBI gene (formerly Entrezgene);Acc:396992]		protein_coding	5055	6	28553616	28576504	-1
ENSSSCG00000012148		0.291973	4.65052	4.47961	0.0474854	0.384966		168.902	0.155326	0.116212	1.33658	0.181361	0.73279		SYAP1	synapse associated protein 1 [Source:VGNC Symbol;Acc:VGNC:93648]	SYAP1	protein_coding	3348	X	13181953	13208341	1
ENSSSCG00000023112		0.188811	5.41138	4.47582	0.0475702	0.385236		292.91	0.0897987	0.0934986	0.960428	0.33684	0.860617		PDS5A	PDS5 cohesin associated factor A [Source:HGNC Symbol;Acc:HGNC:29088]	PDS5A	protein_coding	6930	8	30988370	31134331	-1
ENSSSCG00000023920		0.291495	6.28267	4.47465	0.0475964	0.385236		533.047	0.153698	0.129985	1.18243	0.237036	0.78218		P3H1	prolyl 3-hydroxylase 1 [Source:HGNC Symbol;Acc:HGNC:19316]	P3H1	protein_coding	2429	6	168668311	168687829	1
ENSSSCG00000014168		0.38401	3.29255	4.47355	0.0476211	0.385236		64.0246	0.260117	0.175129	1.48529	0.137467	0.67944		ELL2	elongation factor for RNA polymerase II 2 [Source:VGNC Symbol;Acc:VGNC:87649]	ELL2	protein_coding	5046	2	102518608	102591394	-1
ENSSSCG00000026169		0.318046	4.13334	4.46761	0.0477545	0.386039		117.536	0.194501	0.149858	1.2979	0.194322	0.746435		MFSD12	major facilitator superfamily domain containing 12 [Source:VGNC Symbol;Acc:VGNC:90185]	MFSD12	protein_coding	4126	2	75107529	75120705	1
ENSSSCG00000005971		0.384559	3.35949	4.45941	0.0479397	0.386878		68.2519	0.274958	0.178435	1.54094	0.123331	0.66122					protein_coding	5820	4	14715979	14724906	-1
ENSSSCG00000025425		0.401418	3.44664	4.45732	0.0479869	0.386878		71.3174	0.267379	0.175136	1.5267	0.126837	0.667268		FCSK	fucose kinase [Source:VGNC Symbol;Acc:VGNC:88075]	FCSK	protein_coding	6292	6	13471833	13506419	1
ENSSSCG00000024671		0.40545	3.81002	4.45732	0.047987	0.386878		94.9607	0.311605	0.222457	1.40074	0.161291	0.713525		WNT9A	Wnt family member 9A [Source:VGNC Symbol;Acc:VGNC:94978]	WNT9A	protein_coding	3922	2	51102763	51128346	-1
ENSSSCG00000061723		-0.384895	5.0068	4.45694	0.0479955	0.386878		221.533	-0.488389	0.211869	-2.30514	0.0211585	0.364741					protein_coding	2147	15	84484293	84527970	-1
ENSSSCG00000007336		1.39145	4.69885	4.60676	0.0481197	0.387168		165.834	1.20598	0.576276	2.09271	0.0363749	0.442337			neuronatin [Source:NCBI gene (formerly Entrezgene);Acc:449004]		protein_coding	2283	17	40625985	40629515	1
ENSSSCG00000037832		0.269729	7.11856	4.45097	0.0481309	0.387168		952.027	0.14704	0.114905	1.27966	0.200663	0.748843		PMP22	peripheral myelin protein 22 [Source:VGNC Symbol;Acc:VGNC:91590]	PMP22	protein_coding	1838	12	58679775	58707925	-1
ENSSSCG00000016620		0.579495	4.00626	4.46915	0.0482006	0.387168		105.736	0.426846	0.250429	1.70446	0.0882955	0.598429		TSPAN12	tetraspanin 12 [Source:VGNC Symbol;Acc:VGNC:94501]	TSPAN12	protein_coding	2645	18	26046703	26112918	1
ENSSSCG00000037355		0.289089	4.27193	4.44737	0.0482127	0.387168		129.981	0.175347	0.16466	1.0649	0.286921	0.8273		RNF115	ring finger protein 115 [Source:VGNC Symbol;Acc:VGNC:92348]	RNF115	protein_coding	3745	4	99493481	99573564	1
ENSSSCG00000016496		0.25321	4.59846	4.44717	0.0482172	0.387168		166.189	0.157357	0.125377	1.25507	0.209454	0.757166		ADCK2	aarF domain containing kinase 2 [Source:VGNC Symbol;Acc:VGNC:85103]	ADCK2	protein_coding	3024	18	9153839	9173007	-1
ENSSSCG00000041461		-0.254556	5.98187	4.44558	0.0482535	0.387168		436.204	-0.376693	0.0939815	-4.00817	6.11919e-05	0.0191633					lncRNA	5482	AEMK02000489.1	40070	46408	-1
ENSSSCG00000035284		0.340298	4.23334	4.44478	0.0482717	0.387168		128.602	0.240395	0.144786	1.66034	0.0968456	0.614427		BMF	Bcl2 modifying factor [Source:VGNC Symbol;Acc:VGNC:85837]	BMF	protein_coding	6007	1	131178315	131200393	1
ENSSSCG00000013589		0.547648	2.07207	4.43992	0.0483825	0.387607		25.9809	0.426637	0.256624	1.6625	0.0964124	0.613225		SNAPC2	small nuclear RNA activating complex polypeptide 2 [Source:VGNC Symbol;Acc:VGNC:93281]	SNAPC2	protein_coding	1624	2	71291257	71294006	-1
ENSSSCG00000005322		0.325164	5.36106	4.43804	0.0484255	0.387607		282.109	0.200376	0.172102	1.16429	0.244308	0.789431		NPR2	natriuretic peptide receptor 2 [Source:VGNC Symbol;Acc:VGNC:90857]	NPR2	protein_coding	3925	1	236508998	236529128	1
ENSSSCG00000017876		0.479929	3.19035	4.43782	0.0484305	0.387607		59.1327	0.348087	0.21492	1.61961	0.105316	0.623355		CYB5D2	cytochrome b5 domain containing 2 [Source:VGNC Symbol;Acc:VGNC:87122]	CYB5D2	protein_coding	5023	12	50155515	50168026	1
ENSSSCG00000002461		0.284112	4.52052	4.43447	0.0485073	0.387607		154.009	0.148169	0.114144	1.29809	0.194256	0.746435		BTBD7	BTB domain containing 7 [Source:VGNC Symbol;Acc:VGNC:85908]	BTBD7	protein_coding	7810	7	114617508	114707095	-1
ENSSSCG00000009978		0.317667	6.10822	4.43443	0.0485083	0.387607		468.526	0.189936	0.128386	1.47941	0.13903	0.681984		AP1B1	adaptor related protein complex 1 subunit beta 1 [Source:VGNC Symbol;Acc:VGNC:85377]	AP1B1	protein_coding	4266	14	46469430	46520153	-1
ENSSSCG00000024341		0.203347	4.96132	4.43337	0.0485325	0.387607		213.508	0.0923642	0.109783	0.841333	0.400161	0.88755		USP20	ubiquitin specific peptidase 20 [Source:VGNC Symbol;Acc:VGNC:94752]	USP20	protein_coding	4231	1	269995520	270086780	1
ENSSSCG00000005045		0.370057	2.86897	4.42909	0.0486307	0.388117		47.5577	0.251367	0.1693	1.48475	0.137611	0.679557		BMP4	bone morphotic protein 4 [Source:VGNC Symbol;Acc:VGNC:85843]	BMP4	protein_coding	1542	1	183416146	183422637	-1
ENSSSCG00000017236		0.752306	1.715	4.42214	0.0487908	0.389119		19.8376	0.666673	0.364382	1.8296	0.0673097	0.550689		CD300C	CD300c molecule [Source:NCBI gene (formerly Entrezgene);Acc:100514248]		protein_coding	1236	12	6632136	6635986	1
ENSSSCG00000006572		0.39982	6.24347	4.42601	0.0489225	0.389739		518.052	0.241046	0.183947	1.31041	0.190058	0.741731		NPR1	natriuretic peptide receptor 1 [Source:VGNC Symbol;Acc:VGNC:90856]	NPR1	protein_coding	4529	4	95957228	95973430	-1
ENSSSCG00000062678		0.316902	7.01886	4.41486	0.0489589	0.389739		884.371	0.192314	0.129223	1.48823	0.136691	0.67944					protein_coding	3538	7	96868306	96875618	1
ENSSSCG00000033262		0.40704	7.88161	4.42576	0.0489721	0.389739		1613.42	0.276152	0.187702	1.47123	0.14123	0.685712		CD74	CD74 molecule [Source:VGNC Symbol;Acc:VGNC:86428]	CD74	protein_coding	1485	2	151402211	151409833	-1
ENSSSCG00000012018		-0.452962	4.3107	4.41277	0.0490365	0.389977		133.978	-0.559226	0.210404	-2.65787	0.00786363	0.23768		CHODL	chondrolectin [Source:VGNC Symbol;Acc:VGNC:86655]	CHODL	protein_coding	2134	13	182461757	182826753	1
ENSSSCG00000037594		0.21002	6.29594	4.40921	0.04909	0.390127		542.86	0.09381	0.119764	0.783294	0.433455	0.896281		PNISR	PNN interacting serine and arginine rich protein [Source:VGNC Symbol;Acc:VGNC:91594]	PNISR	protein_coding	3227	1	66350969	66381454	-1
ENSSSCG00000006870		0.280807	3.96544	4.40696	0.0491424	0.390139		106.125	0.180185	0.147539	1.22127	0.221983	0.768745		MFSD14A	major facilitator superfamily domain containing 14A [Source:VGNC Symbol;Acc:VGNC:90187]	MFSD14A	protein_coding	3895	4	118049105	118090354	-1
ENSSSCG00000010253		0.467634	5.23486	4.42545	0.0491981	0.390139		251.407	0.331878	0.191592	1.73221	0.0832365	0.588999		HK1	hexokinase 1 [Source:NCBI gene (formerly Entrezgene);Acc:100152344]		protein_coding	5964	14	72351246	72460924	1
ENSSSCG00000006391		-0.268666	9.92939	4.40437	0.0492025	0.390139		6797.78	-0.398324	0.156875	-2.53911	0.0111135	0.27905		ATP1A2	ATPase Na+/K+ transporting subunit alpha 2 [Source:NCBI gene (formerly Entrezgene);Acc:396828]	ATP1A2	protein_coding	5278	4	90341322	90370996	-1
ENSSSCG00000039712		0.520773	2.01042	4.40067	0.0492888	0.390139		26.1423	0.414239	0.288007	1.4383	0.15035	0.701126					protein_coding	735	3	21606644	21619740	1
ENSSSCG00000013022		-0.253666	13.306	4.39981	0.0493088	0.390139		71052.6	-0.394518	0.164344	-2.40057	0.0163697	0.327802		PYGM	glycogen phosphorylase, muscle associated [Source:VGNC Symbol;Acc:VGNC:92020]	PYGM	protein_coding	2979	2	7409116	7421254	1
ENSSSCG00000028277		0.973784	3.52617	4.48035	0.0493837	0.390139		75.1671	0.951351	0.45424	2.09438	0.036226	0.442337					protein_coding	1834	4	115206008	115226515	-1
ENSSSCG00000003088		1.20919	7.92128	4.54794	0.049397	0.390139		1580.41	1.01317	0.501987	2.01832	0.0435577	0.472636		APOE	apolipoprotein E [Source:NCBI gene (formerly Entrezgene);Acc:397576]		protein_coding	1378	6	51372292	51375330	1
ENSSSCG00000005617		0.305647	3.54564	4.39463	0.0494299	0.390139		77.5005	0.192715	0.139833	1.37818	0.168147	0.719933		STXBP1	syntaxin binding protein 1 [Source:VGNC Symbol;Acc:VGNC:93596]	STXBP1	protein_coding	4705	1	268116120	268205778	1
ENSSSCG00000037398		0.227073	5.46853	4.39363	0.0494534	0.390139		301.066	0.102549	0.0888144	1.15464	0.248236	0.793482		NTAN1	N-terminal asparagine amidase [Source:NCBI gene (formerly Entrezgene);Acc:397107]		protein_coding	5384	3	7520774	7535503	-1
ENSSSCG00000022609		0.324093	4.05641	4.39245	0.049481	0.390139		110.16	0.19789	0.138344	1.43042	0.152597	0.701126		WWP2	WW domain containing E3 ubiquitin protein ligase 2 [Source:VGNC Symbol;Acc:VGNC:94990]	WWP2	protein_coding	6183	6	17066799	17227926	-1
ENSSSCG00000015539		0.280484	4.5266	4.39227	0.0494853	0.390139		155.099	0.15665	0.120099	1.30434	0.192117	0.745072		STX6	syntaxin 6 [Source:VGNC Symbol;Acc:VGNC:93594]	STX6	protein_coding	6414	9	122529727	122580608	-1
ENSSSCG00000015556		0.464945	2.91265	4.38939	0.0495529	0.390139		50.4282	0.356032	0.248732	1.43139	0.152319	0.701126		LAMC2	laminin subunit gamma 2 [Source:VGNC Symbol;Acc:VGNC:89625]	LAMC2	protein_coding	5104	9	124435807	124495351	1
ENSSSCG00000016217		0.290566	5.57592	4.38773	0.0495918	0.390139		329.931	0.166344	0.177412	0.937616	0.348442	0.868203		DNAJB2	DnaJ heat shock protein family (Hsp40) member B2 [Source:HGNC Symbol;Acc:HGNC:5228]	DNAJB2	protein_coding	2709	15	121319982	121335991	1
ENSSSCG00000040449		0.341499	4.24458	4.38749	0.0495976	0.390139		127.383	0.218021	0.152465	1.42998	0.152723	0.701126		ABHD12	abhydrolase domain containing 12, lysophospholipase [Source:VGNC Symbol;Acc:VGNC:95682]	ABHD12	protein_coding	1932	17	30997479	31056312	-1
ENSSSCG00000014450		0.242923	5.00022	4.38696	0.0496101	0.390139		220.629	0.144943	0.118591	1.22221	0.221628	0.767864		TCOF1	treacle ribosome biosis factor 1 [Source:VGNC Symbol;Acc:VGNC:93831]	TCOF1	protein_coding	5312	2	151368289	151401027	1
ENSSSCG00000030643		0.350747	3.0796	4.38321	0.0496982	0.39056		55.9068	0.238592	0.179232	1.33119	0.183127	0.734355		SELENOI	selenoprotein I [Source:VGNC Symbol;Acc:VGNC:92690]	SELENOI	protein_coding	5403	3	112628744	112671078	-1
ENSSSCG00000013874		0.497034	3.31973	4.37903	0.0497967	0.391062		66.2264	0.372395	0.223925	1.66304	0.0963049	0.613225		OCEL1	occludin/ELL domain containing 1 [Source:VGNC Symbol;Acc:VGNC:98167]	OCEL1	protein_coding	1323	2	60442228	60445008	-1
ENSSSCG00000026466		0.279571	3.8443	4.37214	0.0499598	0.39165		95.193	0.147469	0.115156	1.28059	0.200336	0.748551		SLC23A2	solute carrier family 23 member 2 [Source:VGNC Symbol;Acc:VGNC:108737]	SLC23A2	protein_coding	6971	17	13848728	14011700	-1
ENSSSCG00000029413		-0.269278	5.58608	4.37092	0.0499888	0.39165		330.146	-0.383002	0.12919	-2.96465	0.00303027	0.162279		DNMT3A	DNA methyltransferase 3 alpha [Source:VGNC Symbol;Acc:VGNC:87384]	DNMT3A	protein_coding	3538	3	113528926	113603087	1
ENSSSCG00000017886		0.527459	1.92952	4.3709	0.0499892	0.39165		24.4375	0.417884	0.26556	1.5736	0.115581	0.645079		FBXO39	F-box protein 39 [Source:VGNC Symbol;Acc:VGNC:88043]	FBXO39	protein_coding	3163	12	50635905	50640213	-1
ENSSSCG00000028602		0.232615	5.4098	4.36907	0.0500325	0.39165		290.241	0.119359	0.106742	1.1182	0.263483	0.808391		GTPBP4	GTP binding protein 4 [Source:VGNC Symbol;Acc:VGNC:95968]	GTPBP4	protein_coding	2754	10	68547319	68568713	-1
ENSSSCG00000036620		0.311467	3.43719	4.36557	0.0501157	0.39165		71.7866	0.201034	0.145576	1.38096	0.167292	0.719339		DPH2	diphthamide biosynthesis 2 [Source:VGNC Symbol;Acc:VGNC:87415]	DPH2	protein_coding	3082	6	167322332	167326241	-1
ENSSSCG00000015009		0.531657	3.78167	4.36927	0.0501703	0.39165		90.2771	0.401405	0.234755	1.70989	0.0872864	0.597561		POGLUT3	protein O-glucosyltransferase 3 [Source:HGNC Symbol;Acc:HGNC:28496]	POGLUT3	protein_coding	4252	9	36852560	36879483	-1
ENSSSCG00000027443		0.923249	4.78309	4.47202	0.0502247	0.39165		179.013	0.754134	0.358205	2.10531	NA	NA		MRAS	muscle RAS onco homolog [Source:VGNC Symbol;Acc:VGNC:90340]	MRAS	protein_coding	3861	13	79139764	79211135	1
ENSSSCG00000014369		0.513002	3.45762	4.35718	0.0503159	0.39165		72.9295	0.375858	0.235702	1.59463	0.110795	0.63434		CD14	CD14 molecule [Source:NCBI gene (formerly Entrezgene);Acc:100037938]		protein_coding	3142	2	142346360	142349581	-1
ENSSSCG00000013001		0.269078	4.7512	4.35708	0.0503182	0.39165		181.686	0.141696	0.107287	1.32072	0.186596	0.737486		MRPL49	mitochondrial ribosomal protein L49 [Source:VGNC Symbol;Acc:VGNC:90373]	MRPL49	protein_coding	2376	2	7066523	7071812	-1
ENSSSCG00000033311		0.466204	2.74016	4.35634	0.0503359	0.39165		44.034	0.357039	0.212294	1.68182	0.0926043	0.609564		TMEM186	transmembrane protein 186 [Source:VGNC Symbol;Acc:VGNC:94123]	TMEM186	protein_coding	3948	3	33892598	33897719	1
ENSSSCG00000025618		0.339049	4.92688	4.35622	0.0503389	0.39165		204.994	0.219214	0.154573	1.41819	0.156135	0.706953		TAP1	transporter 1, ATP binding cassette subfamily B member [Source:VGNC Symbol;Acc:VGNC:98358]	TAP1	protein_coding	5727	7	25062771	25074843	-1
ENSSSCG00000046439		0.247976	6.04416	4.35502	0.0503675	0.39165		449.953	0.112155	0.0933755	1.20112	0.229706	0.778012		GNG10	G protein subunit gamma 10 [Source:VGNC Symbol;Acc:VGNC:109531]	GNG10	protein_coding	1516	1	252453107	252460315	1
ENSSSCG00000040426		0.355175	3.49148	4.35094	0.0504653	0.39165		73.4933	0.221583	0.147871	1.49849	0.134006	0.676137					protein_coding	1403	14	139013253	139050019	-1
ENSSSCG00000022295		0.565184	4.34228	4.37913	0.0505028	0.39165		134.877	0.39447	0.251579	1.56798	0.116886	0.64883					protein_coding	776	1	268616034	268619636	1
ENSSSCG00000031941		0.286065	4.32644	4.34937	0.050503	0.39165		134.065	0.14438	0.109686	1.31631	0.18807	0.740425		MED22	mediator complex subunit 22 [Source:VGNC Symbol;Acc:VGNC:90113]	MED22	protein_coding	4276	1	272955473	272961596	-1
ENSSSCG00000011646		-0.516757	7.84554	4.39172	0.0505213	0.39165		1600.99	-0.625054	0.245833	-2.5426	0.0110031	0.276894		KY	kyphoscoliosis peptidase [Source:VGNC Symbol;Acc:VGNC:89609]	KY	protein_coding	5902	13	75726041	75774986	-1
ENSSSCG00000014891		-0.36261	4.84903	4.3456	0.0505935	0.39165		198.641	-0.473225	0.198717	-2.38141	0.0172466	0.33283		GAB2	GRB2 associated binding protein 2 [Source:VGNC Symbol;Acc:VGNC:108586]	GAB2	protein_coding	5893	9	12663657	12851342	-1
ENSSSCG00000013513		0.44131	6.43747	4.36776	0.050619	0.39165		591.9	0.349034	0.220916	1.57994	0.114121	0.641		PLIN5	perilipin 5 [Source:VGNC Symbol;Acc:VGNC:91561]	PLIN5	protein_coding	2769	2	74300619	74314315	1
ENSSSCG00000013064		0.165954	9.99825	4.34418	0.0506276	0.39165		7085.34	0.0284175	0.0965517	0.294324	0.76851	0.971294			eukaryotic translation elongation factor 1 gamma [Source:VGNC Symbol;Acc:VGNC:87555]		protein_coding	2476	2	9163317	9174468	1
ENSSSCG00000033385		0.297077	6.0635	4.34416	0.050628	0.39165		454.644	0.179026	0.149603	1.19668	0.231433	0.779952					protein_coding	5876	14	43057893	43189736	1
ENSSSCG00000017311		0.419783	4.97931	4.34832	0.0506559	0.39165		213.401	0.295927	0.218803	1.35248	0.176222	0.729059		MAPT	microtubule associated protein tau [Source:VGNC Symbol;Acc:VGNC:90016]	MAPT	protein_coding	4557	12	17095587	17211373	-1
ENSSSCG00000031142		-0.376319	3.60776	4.34296	0.050657	0.39165		83.4409	-0.477089	0.196549	-2.42733	0.0152103	0.314644		NMNAT3	nicotinamide nucleotide adenylyltransferase 3 [Source:VGNC Symbol;Acc:VGNC:108679]	NMNAT3	protein_coding	3141	13	80429639	80556790	-1
ENSSSCG00000010548		0.269673	3.61186	4.34202	0.0506795	0.39165		82.6855	0.175414	0.148919	1.17792	0.23883	0.783836		CHUK	component of inhibitor of nuclear factor kappa B kinase complex [Source:NCBI gene (formerly Entrezgene);Acc:100135662]		protein_coding	2985	14	111315141	111351868	-1
ENSSSCG00000018087		-0.242354	11.9999	4.34099	0.0507045	0.39165		28481.8	-0.370249	0.129961	-2.84893	0.0043866	0.193939		ND4	NADH dehydrogenase subunit 4 [Source:NCBI gene (formerly Entrezgene);Acc:808510]		protein_coding	1378	MT	11359	12736	1
ENSSSCG00000025638		0.243386	5.77292	4.33818	0.0507722	0.391669		372.583	0.120946	0.100732	1.20067	0.229881	0.778049		UBE2Z	ubiquitin conjugating enzyme E2 Z [Source:VGNC Symbol;Acc:VGNC:98395]	UBE2Z	protein_coding	4653	12	25122098	25142753	1
ENSSSCG00000028707		0.269524	6.14183	4.33801	0.0507764	0.391669		479.31	0.122834	0.0883048	1.39103	0.164218	0.715803		NF2	NF2, moesin-ezrin-radixin like (MERLIN) tumor suppressor [Source:VGNC Symbol;Acc:VGNC:90705]	NF2	protein_coding	6351	14	46653900	46731999	1
ENSSSCG00000038535		0.243164	4.09864	4.32776	0.0510244	0.393064		115.725	0.135433	0.111848	1.21086	0.225948	0.774502		ARSB	arylsulfatase B [Source:VGNC Symbol;Acc:VGNC:96794]	ARSB	protein_coding	4612	2	87614963	87778447	-1
ENSSSCG00000026395		0.274813	5.03762	4.32766	0.051027	0.393064		223.635	0.158868	0.123179	1.28973	0.197145	0.748132		TARS2	threonyl-tRNA synthetase 2, mitochondrial [Source:VGNC Symbol;Acc:VGNC:96766]	TARS2	protein_coding	2443	4	98622494	98635271	-1
ENSSSCG00000012981		0.183222	5.86993	4.31958	0.0512236	0.393175		400.138	0.058042	0.0763352	0.760357	0.447041	0.89999		RELA	RELA proto-oncogene, NF-kB subunit [Source:NCBI gene (formerly Entrezgene);Acc:100135665]		protein_coding	3030	2	6593969	6603469	1
ENSSSCG00000015362		0.339378	5.80216	4.31726	0.0512802	0.393175		378.771	0.209687	0.15701	1.3355	0.181714	0.73323		TSPAN13	tetraspanin 13 [Source:VGNC Symbol;Acc:VGNC:94502]	TSPAN13	protein_coding	1741	9	85996641	86033349	1
ENSSSCG00000028345		0.412639	3.10716	4.31663	0.0512957	0.393175		57.1862	0.30851	0.185543	1.66274	0.0963653	0.613225					protein_coding	3894	14	60884769	60905184	-1
ENSSSCG00000003809		0.177068	7.3085	4.31569	0.0513186	0.393175		1092.97	0.0603755	0.0890383	0.678085	0.497718	0.918168		JAK1	Janus kinase 1 [Source:VGNC Symbol;Acc:VGNC:89270]	JAK1	protein_coding	5100	6	147429056	147567182	1
ENSSSCG00000040959		0.294655	3.91984	4.31551	0.0513229	0.393175		102.166	0.185032	0.148161	1.24886	0.211718	0.758521		ZNF131	zinc finger protein 131 [Source:HGNC Symbol;Acc:HGNC:12915]	ZNF131	protein_coding	3158	16	27813997	27846942	1
ENSSSCG00000040749		0.203375	4.09512	4.31446	0.0513485	0.393175		116.102	0.0996109	0.115053	0.865784	0.386608	0.881004		PHAF1	phagosome assembly factor 1 [Source:VGNC Symbol;Acc:VGNC:86052]	PHAF1	protein_coding	3174	6	27757582	27792565	1
ENSSSCG00000007806		0.412768	3.71829	4.31322	0.051379	0.393175		87.513	0.293403	0.190484	1.54031	0.123486	0.66122		RABEP2	rabaptin, RAB GTPase binding effector protein 2 [Source:VGNC Symbol;Acc:VGNC:92044]	RABEP2	protein_coding	3268	3	18568266	18585925	-1
ENSSSCG00000008641		0.334062	3.54502	4.31101	0.051433	0.393175		76.9246	0.223996	0.157026	1.42649	0.153726	0.702516		ADAM17	ADAM metallopeptidase domain 17 [Source:VGNC Symbol;Acc:VGNC:85065]	ADAM17	protein_coding	5445	3	126795426	126853995	1
ENSSSCG00000027986		0.446662	4.9586	4.32044	0.0514711	0.393175		207.221	0.325409	0.197366	1.64876	0.0991965	0.616628		ABCB8	ATP binding cassette subfamily B member 8 [Source:VGNC Symbol;Acc:VGNC:97856]	ABCB8	protein_coding	4125	18	6178554	6197226	-1
ENSSSCG00000000708		0.341284	5.73188	4.3091	0.0514798	0.393175		358.247	0.204279	0.134993	1.51325	0.130215	0.670646		TNFRSF1A	TNF receptor superfamily member 1A [Source:NCBI gene (formerly Entrezgene);Acc:397020]		protein_coding	2295	5	64319051	64331909	1
ENSSSCG00000036491		0.174861	5.78168	4.3083	0.0514994	0.393175		380.159	0.0687072	0.103078	0.666556	0.505056	0.920759		PCNP	PEST proteolytic signal containing nuclear protein [Source:VGNC Symbol;Acc:VGNC:104018]	PCNP	protein_coding	5328	13	157470050	157491205	-1
ENSSSCG00000053185		0.285901	4.40183	4.30743	0.0515209	0.393175		142.626	0.169827	0.136598	1.24326	0.213773	0.762651		GNG5	G protein subunit gamma 5 [Source:HGNC Symbol;Acc:HGNC:4408]	GNG5	protein_coding	242	6	129247405	129250957	1
ENSSSCG00000008491		0.516918	3.00717	4.30713	0.0515283	0.393175		52.2247	0.387474	0.237349	1.63251	0.102573	0.622125		QPCT	glutaminyl-peptide cyclotransferase [Source:VGNC Symbol;Acc:VGNC:92026]	QPCT	protein_coding	4082	3	102792720	102823026	-1
ENSSSCG00000000141		0.210006	6.94261	4.30709	0.0515291	0.393175		842.576	0.0743926	0.0797258	0.933106	0.350765	0.868203		EIF3D	eukaryotic translation initiation factor 3 subunit D [Source:NCBI gene (formerly Entrezgene);Acc:100512835]		protein_coding	2266	5	11213312	11229158	1
ENSSSCG00000024973		0.539945	4.28553	4.32309	0.0516697	0.393967		129.292	0.431808	0.246431	1.75225	0.079731	0.578063		GBP1	guanylate binding protein 1, interferon-inducible [Source:NCBI gene (formerly Entrezgene);Acc:100151938]	GBP1	protein_coding	3176	4	127425200	127442127	1
ENSSSCG00000022192		0.263421	4.02016	4.30004	0.0517027	0.393967		108.707	0.149756	0.114385	1.30923	0.190456	0.742464		NCAPD3	non-SMC condensin II complex subunit D3 [Source:VGNC Symbol;Acc:VGNC:90598]	NCAPD3	protein_coding	5578	9	60712421	60785901	-1
ENSSSCG00000013888		0.59178	2.31422	4.29665	0.0517863	0.394078		32.8219	0.46996	0.285495	1.64613	0.099738	0.617149		JAK3	Janus kinase 3 [Source:VGNC Symbol;Acc:VGNC:89272]	JAK3	protein_coding	4666	2	59905919	59926495	1
ENSSSCG00000023662		0.443145	3.83773	4.29662	0.0517871	0.394078		94.1755	0.308674	0.204744	1.50761	0.131653	0.675006		CHST3	carbohydrate sulfotransferase 3 [Source:VGNC Symbol;Acc:VGNC:86679]	CHST3	protein_coding	6642	14	74850931	74891520	1
ENSSSCG00000028123		0.216362	5.99864	4.29016	0.0519469	0.394915		438.899	0.0924456	0.100825	0.916896	0.359197	0.868338		VPS26B	VPS26, retromer complex component B [Source:NCBI gene (formerly Entrezgene);Acc:100192441]		protein_coding	5905	9	60785998	60805193	1
ENSSSCG00000013602		0.176439	7.92856	4.28853	0.0519872	0.394915		1681.63	0.0497892	0.0741705	0.671281	0.502042	0.920016		HNRNPM	heteroous nuclear ribonucleoprotein M [Source:VGNC Symbol;Acc:VGNC:88924]	HNRNPM	protein_coding	2899	2	70813745	70862586	-1
ENSSSCG00000029066		0.260739	5.95545	4.28633	0.052042	0.394915		427.159	0.133254	0.136488	0.976309	0.328911	0.857837		IDI1	isopentenyl-diphosphate delta isomerase 1 [Source:HGNC Symbol;Acc:HGNC:5387]	IDI1	protein_coding	1660	10	68534796	68539280	1
ENSSSCG00000014148		0.433056	2.49346	4.28563	0.0520592	0.394915		36.1345	0.324903	0.208527	1.55809	0.119212	0.653245		TMEM161B	transmembrane protein 161B [Source:VGNC Symbol;Acc:VGNC:94102]	TMEM161B	protein_coding	2393	2	95625608	95700511	-1
ENSSSCG00000040786		0.207407	8.81481	4.28511	0.0520722	0.394915		3101.25	0.0765364	0.0873788	0.875914	0.381077	0.879512		SPTBN1	spectrin beta, non-erythrocytic 1 [Source:VGNC Symbol;Acc:VGNC:93436]	SPTBN1	protein_coding	8496	3	86585054	86784149	-1
ENSSSCG00000031905		-0.626864	4.12697	4.32146	0.0521167	0.394946		117.658	-0.708993	0.296301	-2.39281	0.0167199	0.330123		KCNS3	potassium voltage-gated channel modifier subfamily S member 3 [Source:VGNC Symbol;Acc:VGNC:89387]	KCNS3	protein_coding	3789	3	119951106	119989366	-1
ENSSSCG00000007342		0.198776	5.23304	4.27955	0.0522105	0.394946		257.276	0.0862192	0.104446	0.82549	0.409093	0.891886		RPRD1B	regulation of nuclear pre-mRNA domain containing 1B [Source:VGNC Symbol;Acc:VGNC:95785]	RPRD1B	protein_coding	3806	17	41094032	41176855	1
ENSSSCG00000013734		0.666482	4.28592	4.33017	0.0522281	0.394946		129.555	0.509258	0.310329	1.64102	0.100793	0.621628		HOOK2	hook microtubule tethering protein 2 [Source:VGNC Symbol;Acc:VGNC:88931]	HOOK2	protein_coding	2886	2	66227601	66244828	1
ENSSSCG00000002669		0.935293	4.33637	4.37912	0.0522582	0.394946		139.642	0.741242	0.423516	1.75021	0.0800822	0.579119		CRISPLD2	cysteine rich secretory protein LCCL domain containing 2 [Source:VGNC Symbol;Acc:VGNC:96958]	CRISPLD2	protein_coding	3841	6	3881725	3944583	-1
ENSSSCG00000030130		0.29028	5.55743	4.27735	0.0522655	0.394946		320.48	0.154649	0.129253	1.19649	0.231506	0.779952		DPYSL2	dihydropyrimidinase like 2 [Source:VGNC Symbol;Acc:VGNC:87430]	DPYSL2	protein_coding	4320	14	10427957	10545704	1
ENSSSCG00000028974		0.326493	3.8682	4.27652	0.0522861	0.394946		98.1679	0.214694	0.152458	1.40822	0.159067	0.712006		UST	uronyl 2-sulfotransferase [Source:VGNC Symbol;Acc:VGNC:94780]	UST	protein_coding	4108	1	16840533	17138392	-1
ENSSSCG00000015718		0.494799	1.90141	4.27374	0.0523557	0.394952		23.034	0.377287	0.24219	1.55781	0.119278	0.653245		C2orf76	chromosome 15 C2orf76 homolog [Source:VGNC Symbol;Acc:VGNC:96149]	C2orf76	protein_coding	916	15	24835391	24895338	-1
ENSSSCG00000007700		0.243943	5.33073	4.27235	0.0523903	0.394952		276.515	0.130673	0.113797	1.1483	0.250844	0.795679		HIP1	huntingtin interacting protein 1 [Source:VGNC Symbol;Acc:VGNC:88885]	HIP1	protein_coding	6491	3	10416475	10578366	1
ENSSSCG00000003857		-0.275092	6.4821	4.27229	0.052392	0.394952		621.196	-0.395655	0.158304	-2.49933	0.0124428	0.292249		ZYG11B	zyg-11 family member B, cell cycle regulator [Source:VGNC Symbol;Acc:VGNC:95345]	ZYG11B	protein_coding	7158	6	159407934	159480586	-1
ENSSSCG00000036050		0.31154	4.25112	4.26851	0.0524866	0.395401		130.377	0.195943	0.162737	1.20404	0.228572	0.777429		CD302	CD302 molecule [Source:NCBI gene (formerly Entrezgene);Acc:100126280]		protein_coding	5570	15	66696775	66732605	-1
ENSSSCG00000037143		0.212646	6.09542	4.26471	0.0525821	0.395447		467.313	0.0851118	0.0957723	0.888689	0.37417	0.876276			ubiquitin conjugating enzyme E2 L3 [Source:NCBI gene (formerly Entrezgene);Acc:100154268]		protein_coding	3015	14	50264868	50315717	-1
ENSSSCG00000032123		0.619843	2.12415	4.26428	0.0525928	0.395447		27.3081	0.510192	0.299549	1.7032	0.0885309	0.598429		SPX	spexin hormone [Source:VGNC Symbol;Acc:VGNC:93442]	SPX	protein_coding	1965	5	51920400	51941598	-1
ENSSSCG00000027529		0.375349	5.24839	4.26408	0.0525978	0.395447		257.702	0.25784	0.180325	1.42987	0.152755	0.701126		BIRC3	baculoviral IAP repeat containing 3 [Source:HGNC Symbol;Acc:HGNC:591]	BIRC3	protein_coding	4688	9	33003276	33020242	1
ENSSSCG00000006237		0.199175	5.09298	4.25596	0.0528025	0.395795		232.397	0.0867698	0.0851247	1.01933	0.308048	0.843471		SDCBP	syndecan binding protein [Source:VGNC Symbol;Acc:VGNC:92657]	SDCBP	protein_coding	2136	4	74295922	74341085	-1
ENSSSCG00000024052		0.44162	6.71124	4.27774	0.0528482	0.395795		708.609	0.288516	0.186105	1.55029	0.121073	0.657504		GPX4	glutathione peroxidase 4 [Source:NCBI gene (formerly Entrezgene);Acc:399537]		protein_coding	2062	2	77320464	77323931	-1
ENSSSCG00000004757		0.304614	4.24053	4.25356	0.052863	0.395795		126.039	0.175737	0.12212	1.43906	0.150135	0.701126		VPS18	VPS18 core subunit of CORVET and HOPS complexes [Source:VGNC Symbol;Acc:VGNC:94842]	VPS18	protein_coding	5405	1	130409123	130420450	-1
ENSSSCG00000037985		-0.268694	4.44911	4.25353	0.0528639	0.395795		151.129	-0.374705	0.137446	-2.72619	0.00640694	0.222192		MTRES1	mitochondrial transcription rescue factor 1 [Source:VGNC Symbol;Acc:VGNC:90469]	MTRES1	protein_coding	6603	1	73162364	73180017	1
ENSSSCG00000051245		0.262187	4.60871	4.25202	0.0529021	0.395795		165.122	0.145352	0.125104	1.16185	0.245296	0.791331					lncRNA	2173	AEMK02000328.1	512995	515593	-1
ENSSSCG00000034292		0.286774	4.01919	4.25131	0.0529199	0.395795		107.688	0.155318	0.119651	1.2981	0.194255	0.746435		ZMYM1	zinc finger MYM-type containing 1 [Source:VGNC Symbol;Acc:VGNC:95181]	ZMYM1	protein_coding	7721	6	91312216	91349312	1
ENSSSCG00000033334		0.226095	4.8928	4.25095	0.0529291	0.395795		200.878	0.0943737	0.085345	1.10579	0.268817	0.811509		COPS7B	COP9 signalosome subunit 7B [Source:HGNC Symbol;Acc:HGNC:16760]	COPS7B	protein_coding	2161	15	132427173	132450689	1
ENSSSCG00000024694		0.24844	4.64466	4.25049	0.0529409	0.395795		169.741	0.136669	0.145046	0.942245	0.346067	0.867192		TAF4	TATA-box binding protein associated factor 4 [Source:VGNC Symbol;Acc:VGNC:95532]	TAF4	protein_coding	4410	17	61465822	61529890	-1
ENSSSCG00000017219		0.313402	3.90917	4.24887	0.0529818	0.395795		100.923	0.203174	0.171691	1.18337	0.236661	0.78218		HID1	HID1 domain containing [Source:VGNC Symbol;Acc:VGNC:88879]	HID1	protein_coding	3200	12	6291560	6310948	1
ENSSSCG00000001010		0.162948	6.48122	4.24836	0.0529948	0.395795		615.485	0.0464786	0.0915648	0.507603	0.611732	0.940919		WRNIP1	WRN helicase interacting protein 1 [Source:VGNC Symbol;Acc:VGNC:104096]	WRNIP1	protein_coding	2567	7	1656984	1667879	1
ENSSSCG00000040073		0.348284	3.84774	4.24536	0.053071	0.395797		94.9951	0.220178	0.147991	1.48777	0.136811	0.67944		MZT1	mitotic spindle organizing protein 1 [Source:VGNC Symbol;Acc:VGNC:90552]	MZT1	protein_coding	3161	11	44999320	45018862	-1
ENSSSCG00000031349		0.312511	3.33427	4.24431	0.0530976	0.395797		67.1108	0.206919	0.15212	1.36023	0.173756	0.726067		ZNF580	zinc finger protein 580 [Source:HGNC Symbol;Acc:HGNC:29473]	ZNF580	protein_coding	1216	6	59761947	59764373	1
ENSSSCG00000017067		0.275453	4.11939	4.24053	0.0531938	0.395797		116.986	0.162689	0.118982	1.36734	0.171518	0.722047		CNOT8	CCR4-NOT transcription complex subunit 8 [Source:VGNC Symbol;Acc:VGNC:86839]	CNOT8	protein_coding	2559	16	68329790	68350260	-1
ENSSSCG00000025430		0.348392	3.7841	4.24047	0.0531954	0.395797		92.3619	0.235004	0.169948	1.3828	0.166726	0.719339		DTX2	deltex E3 ubiquitin ligase 2 [Source:VGNC Symbol;Acc:VGNC:87467]	DTX2	protein_coding	4300	3	9888561	9925850	-1
ENSSSCG00000005787		0.221591	4.48246	4.24015	0.0532034	0.395797		151.762	0.114526	0.100155	1.1435	0.252833	0.797549		CTDP1	CTD phosphatase subunit 1 [Source:VGNC Symbol;Acc:VGNC:87058]	CTDP1	protein_coding	10203	1	145769771	145811678	-1
ENSSSCG00000031705		0.195237	5.76217	4.24007	0.0532055	0.395797		370.446	0.0736261	0.0821329	0.896427	0.370025	0.875296					protein_coding	2946	16	18367282	18416501	-1
ENSSSCG00000012813		0.301419	3.76727	4.23671	0.0532912	0.395873		91.6383	0.194733	0.134136	1.45176	0.146569	0.69489		BRCC3	BRCA1/BRCA2-containing complex subunit 3 [Source:VGNC Symbol;Acc:VGNC:85870]	BRCC3	protein_coding	2293	X	125383414	125439082	1
ENSSSCG00000037313		0.241837	3.67362	4.23623	0.0533034	0.395873		86.8322	0.15353	0.141626	1.08405	0.278342	0.817947		MTIF3	mitochondrial translational initiation factor 3 [Source:VGNC Symbol;Acc:VGNC:90454]	MTIF3	protein_coding	2917	11	4866023	4879933	-1
ENSSSCG00000005317		0.237578	7.94158	4.23363	0.0533698	0.395873		1683.28	0.101025	0.0729577	1.38471	0.166141	0.71828		TLN1	talin 1 [Source:VGNC Symbol;Acc:VGNC:94020]	TLN1	protein_coding	8489	1	236416044	236450922	-1
ENSSSCG00000021581		0.482197	2.79933	4.23319	0.053381	0.395873		44.7816	0.373526	0.231986	1.61013	0.10737	0.628573		CLCN2	chloride voltage-gated channel 2 [Source:VGNC Symbol;Acc:VGNC:86726]	CLCN2	protein_coding	3287	13	122234736	122249867	-1
ENSSSCG00000007530		0.423548	5.46363	4.24336	0.0534084	0.395873		301.856	0.335523	0.231209	1.45117	0.146733	0.69507		PPP1R3D	protein phosphatase 1 regulatory subunit 3D [Source:VGNC Symbol;Acc:VGNC:96500]	PPP1R3D	protein_coding	2529	17	59964585	59967113	-1
ENSSSCG00000003621		0.345324	2.20041	4.22973	0.0534696	0.395873		29.5895	0.247622	0.205449	1.20527	0.228098	0.777429		ZSCAN20	zinc finger and SCAN domain containing 20 [Source:VGNC Symbol;Acc:VGNC:95327]	ZSCAN20	protein_coding	4824	6	89732654	89754719	1
ENSSSCG00000022874		0.203145	6.46376	4.22953	0.0534747	0.395873		607.285	0.0850541	0.119911	0.709307	0.478134	0.912983		DNAJA3	DnaJ heat shock protein family (Hsp40) member A3 [Source:VGNC Symbol;Acc:VGNC:102562]	DNAJA3	protein_coding	2786	3	37883244	37919324	-1
ENSSSCG00000006033		0.220938	7.34866	4.22768	0.0535222	0.395873		1127.16	0.0942869	0.134064	0.703299	0.48187	0.915248		EIF3E	eukaryotic translation initiation factor 3 subunit E [Source:VGNC Symbol;Acc:VGNC:87617]	EIF3E	protein_coding	2975	4	29264042	29352902	1
ENSSSCG00000006983		0.234774	5.00983	4.22732	0.0535314	0.395873		217.915	0.107345	0.101934	1.05309	0.292301	0.830962		CNOT7	CCR4-NOT transcription complex subunit 7 [Source:VGNC Symbol;Acc:VGNC:95604]	CNOT7	protein_coding	4969	17	4933453	4950346	-1
ENSSSCG00000033095		0.264071	3.70814	4.22538	0.0535813	0.395915		87.9863	0.157113	0.127971	1.22772	0.21955	0.766848		KIN	Kin17 DNA and RNA binding protein [Source:VGNC Symbol;Acc:VGNC:96395]	KIN	protein_coding	3238	10	63599632	63631001	1
ENSSSCG00000004856		-0.359454	5.6361	4.22437	0.0536073	0.395915		341.121	-0.476469	0.192211	-2.47888	0.0131794	0.298963		NFATC1	nuclear factor of activated T cells 1 [Source:NCBI gene (formerly Entrezgene);Acc:397318]		protein_coding	6958	1	145911046	146008139	-1
ENSSSCG00000016567		0.271225	4.42926	4.22265	0.0536513	0.395981		148.283	0.171759	0.152848	1.12372	0.261132	0.806355		STRIP2	striatin interacting protein 2 [Source:VGNC Symbol;Acc:VGNC:93577]	STRIP2	protein_coding	5081	18	19209051	19255676	-1
ENSSSCG00000059634		0.303733	5.56075	4.21973	0.0537266	0.396037		326.766	0.18152	0.185824	0.976843	0.328647	0.857837		NATD1	N-acetyltransferase domain containing 1 [Source:HGNC Symbol;Acc:HGNC:30770]	NATD1	protein_coding	2678	12	61366741	61376873	-1
ENSSSCG00000000267		0.176056	5.05012	4.21899	0.0537455	0.396037		226.075	0.0673315	0.0800018	0.841624	0.399998	0.887538		PFDN5	MYG1 exonuclease [Source:VGNC Symbol;Acc:VGNC:90509]	PFDN5	protein_coding	2085	5	18512697	18517174	1
ENSSSCG00000038868		0.195354	6.02619	4.21827	0.0537642	0.396037		445.843	0.0803159	0.0718988	1.11707	0.263965	0.808681		GPR107	G protein-coupled receptor 107 [Source:VGNC Symbol;Acc:VGNC:88595]	GPR107	protein_coding	6258	1	270190508	270255495	1
ENSSSCG00000001927		0.360598	5.57263	4.21596	0.0538237	0.396069		323.678	0.21895	0.159717	1.37087	0.170417	0.720487		HEXA	hexosaminidase subunit alpha [Source:VGNC Symbol;Acc:VGNC:111459]	HEXA	protein_coding	3794	7	60878284	60913339	1
ENSSSCG00000009554		0.270764	4.50826	4.21466	0.0538574	0.396069		153.924	0.160228	0.151822	1.05537	0.291258	0.830729		GRTP1	growth hormone regulated TBC protein 1 [Source:VGNC Symbol;Acc:VGNC:88711]	GRTP1	protein_coding	1286	11	78618713	78637478	-1
ENSSSCG00000001507		0.260515	5.16816	4.21402	0.0538738	0.396069		244.118	0.134462	0.112441	1.19584	0.231758	0.779952		TAPBP	TAP binding protein [Source:HGNC Symbol;Acc:HGNC:11566]	TAPBP	protein_coding	3321	7	29663495	29673634	-1
ENSSSCG00000020790		0.301139	5.07534	4.21221	0.0539206	0.396071		227.167	0.163048	0.123111	1.32439	0.185372	0.736379		COPS9	COP9 signalosome subunit 9 [Source:VGNC Symbol;Acc:VGNC:107130]	COPS9	protein_coding	444	15	139260478	139264211	-1
ENSSSCG00000024904		0.273406	3.16237	4.21126	0.0539452	0.396071		59.1309	0.170084	0.137457	1.23736	0.215952	0.763131		SEC22A	SEC22 homolog A, vesicle trafficking protein [Source:VGNC Symbol;Acc:VGNC:92673]	SEC22A	protein_coding	6549	13	137170961	137250550	-1
ENSSSCG00000061946		0.382644	2.8869	4.20611	0.0540788	0.396071		48.3071	0.269197	0.181295	1.48486	0.137581	0.679557		BAX	BCL2 associated X, apoptosis regulator [Source:HGNC Symbol;Acc:HGNC:959]	BAX	protein_coding	828	6	54222336	54228140	1
ENSSSCG00000053735		0.253035	6.01947	4.20502	0.0541069	0.396071		442.856	0.126376	0.1001	1.2625	0.206771	0.756124		COLGALT1	collagen beta(1-O)galactosyltransferase 1 [Source:HGNC Symbol;Acc:HGNC:26182]	COLGALT1	protein_coding	3218	2	60138306	60162632	-1
ENSSSCG00000035448		0.325035	3.70097	4.20178	0.0541913	0.396071		86.6794	0.208618	0.161504	1.29172	0.196453	0.747084		SS18L1	SS18L1 subunit of BAF chromatin remodeling complex [Source:VGNC Symbol;Acc:VGNC:98342]	SS18L1	protein_coding	4151	17	61571614	61598099	1
ENSSSCG00000010952		0.336005	3.03383	4.20169	0.0541936	0.396071		53.792	0.224048	0.164541	1.36166	0.173306	0.725261			terminal uridylyl transferase 7 [Source:VGNC Symbol;Acc:VGNC:96106]		protein_coding	2224	10	29030815	29061174	1
ENSSSCG00000024591		0.589141	2.42897	4.20115	0.0542075	0.396071		34.6473	0.455755	0.281309	1.62012	0.105206	0.623355		ETV1	ETS variant transcription factor 1 [Source:VGNC Symbol;Acc:VGNC:87810]	ETV1	protein_coding	4360	9	83322823	83418902	-1
ENSSSCG00000033909		0.521071	4.28045	4.21476	0.0542455	0.396071		128.885	0.400895	0.237678	1.68671	0.0916589	0.605332					protein_coding	3148	18	6381401	6386988	-1
ENSSSCG00000006717		-1.07863	6.93157	4.33674	0.0542528	0.396071		830.616	-1.23016	0.508808	-2.41773	0.0156175	0.319582		PHGDH	phosphoglycerate dehydrogenase [Source:NCBI gene (formerly Entrezgene);Acc:100144529]		protein_coding	1904	4	101444693	101478144	-1
ENSSSCG00000058470		0.307815	6.20893	4.19777	0.0542957	0.396071		501.648	0.17594	0.116445	1.51093	0.130806	0.673076		MYL12B	myosin light chain 12B [Source:HGNC Symbol;Acc:HGNC:29827]	MYL12B	protein_coding	3783	6	103388504	103397740	-1
ENSSSCG00000002546		0.375258	3.87545	4.19706	0.0543142	0.396071		96.9118	0.249297	0.164152	1.51869	0.128839	0.669093		XRCC3	X-ray repair cross complementing 3 [Source:VGNC Symbol;Acc:VGNC:95010]	XRCC3	protein_coding	2622	AEMK02000452.1	2217697	2230321	-1
ENSSSCG00000016634		0.326686	5.75886	4.19502	0.0543675	0.396071		368.992	0.184365	0.148523	1.24133	0.214486	0.762651		CAV1	caveolin 1 [Source:NCBI gene (formerly Entrezgene);Acc:404693]		protein_coding	613	18	29649992	29682465	-1
ENSSSCG00000014437		-0.43291	5.0492	4.20607	0.0543678	0.396071		225.355	-0.541749	0.197165	-2.74769	0.00600166	0.214802		PPARGC1B	PPARG coactivator 1 beta [Source:VGNC Symbol;Acc:VGNC:91686]	PPARGC1B	protein_coding	4610	2	150823373	150919376	1
ENSSSCG00000010275		0.668832	3.18691	4.20927	0.0543777	0.396071		59.204	0.503139	0.301725	1.66754	0.0954068	0.611061		PCBD1	pterin-4 alpha-carbinolamine dehydratase 1 [Source:VGNC Symbol;Acc:VGNC:91208]	PCBD1	protein_coding	902	14	73800765	73807281	-1
ENSSSCG00000030196		0.209539	4.9886	4.19121	0.0544669	0.396071		216.693	0.100984	0.0981549	1.02882	0.303563	0.840691		CUL9	cullin 9 [Source:VGNC Symbol;Acc:VGNC:87090]	CUL9	protein_coding	7817	7	38224332	38263425	1
ENSSSCG00000042447		-0.269434	9.34258	4.18915	0.054521	0.396071		4499.14	-0.400473	0.142436	-2.81161	0.00492946	0.198449		APOBEC2	apolipoprotein B mRNA editing enzyme catalytic subunit 2 [Source:HGNC Symbol;Acc:HGNC:605]	APOBEC2	protein_coding	6832	7	36364300	36384295	1
ENSSSCG00000015747		-0.243627	11.5333	4.18896	0.0545259	0.396071		20640.8	-0.3702	0.135933	-2.72341	0.00646115	0.222192		MYOM2	myomesin 2 [Source:HGNC Symbol;Acc:HGNC:7614]	MYOM2	protein_coding	5181	15	33510929	33606922	1
ENSSSCG00000016367		0.235518	7.02717	4.18884	0.0545291	0.396071		899.53	0.114116	0.13193	0.864971	0.387055	0.881546		RNPEPL1	arginyl aminopeptidase like 1 [Source:VGNC Symbol;Acc:VGNC:95470]	RNPEPL1	protein_coding	2540	15	139542602	139551250	1
ENSSSCG00000029082		0.197707	5.21846	4.18839	0.0545409	0.396071		254.172	0.0862036	0.106248	0.811347	0.417166	0.895908		KMT2E	lysine methyltransferase 2E (inactive) [Source:VGNC Symbol;Acc:VGNC:89551]	KMT2E	protein_coding	7299	9	104911821	105007084	1
ENSSSCG00000054901		-0.301557	4.24089	4.18379	0.0546615	0.396391		126.535	-0.433122	0.125025	-3.46427	0.00053167	0.0695022					protein_coding	1161	X	125281053	125282213	1
ENSSSCG00000009419		0.214481	4.37964	4.18294	0.0546839	0.396391		140.797	0.103074	0.106986	0.96343	0.335332	0.859759					protein_coding	6957	11	22230989	22267358	-1
ENSSSCG00000001930		-0.321682	12.7138	4.17728	0.0548328	0.396391		46671.4	-0.452189	0.169706	-2.66454	0.00770937	0.234699		PKM	pyruvate kinase M1/2 [Source:HGNC Symbol;Acc:HGNC:9021]	PKM	protein_coding	6895	7	61013723	61032777	1
ENSSSCG00000037673		0.195282	5.39205	4.17632	0.0548583	0.396391		287.474	0.0920572	0.0942835	0.976387	0.328873	0.857837		BFAR	bifunctional apoptosis regulator [Source:VGNC Symbol;Acc:VGNC:85809]	BFAR	protein_coding	5291	3	28573393	28612217	-1
ENSSSCG00000017256		0.357191	5.64415	4.17593	0.0548686	0.396391		347.65	0.216626	0.206771	1.04766	0.294795	0.833068		ABCA6	ATP binding cassette subfamily A member 6 [Source:VGNC Symbol;Acc:VGNC:84950]	ABCA6	protein_coding	6395	12	11225384	11286095	1
ENSSSCG00000033337		0.518381	4.07512	4.18653	0.0548785	0.396391		110.235	0.383856	0.22213	1.72807	0.0839759	0.590618		ARHGDIB	Rho GDP dissociation inhibitor beta [Source:NCBI gene (formerly Entrezgene);Acc:100155466]		protein_coding	1693	5	57576776	57598869	1
ENSSSCG00000013307		0.331929	3.93281	4.17493	0.0548949	0.396391		102.472	0.212034	0.167354	1.26698	0.205164	0.7549		LMO2	LIM domain only 2 [Source:VGNC Symbol;Acc:VGNC:89765]	LMO2	protein_coding	1676	2	27044763	27055453	1
ENSSSCG00000008844		0.430931	6.1261	4.19273	0.0549278	0.396391		471.669	0.298812	0.18978	1.57452	0.115367	0.644619		KDR	kinase insert domain receptor [Source:VGNC Symbol;Acc:VGNC:89418]	KDR	protein_coding	6025	8	41809122	41856336	-1
ENSSSCG00000007381		0.287782	6.48528	4.17278	0.0549517	0.396391		609.122	0.149295	0.10663	1.40012	0.161477	0.713525		YWHAB	tyrosine 3-monooxygenase/tryptophan 5-monooxygenase activation protein beta [Source:VGNC Symbol;Acc:VGNC:98417]	YWHAB	protein_coding	2800	17	47298044	47319285	1
ENSSSCG00000013032		0.31344	4.70733	4.17267	0.0549548	0.396391		177.316	0.183847	0.1465	1.25493	0.209504	0.757166		GPR137	G protein-coupled receptor 137 [Source:VGNC Symbol;Acc:VGNC:88600]	GPR137	protein_coding	2284	2	7826456	7830969	-1
ENSSSCG00000005621		0.307398	6.25341	4.17204	0.0549713	0.396391		523.903	0.17187	0.157746	1.08954	0.275916	0.816473		CDK9	cyclin dependent kinase 9 [Source:NCBI gene (formerly Entrezgene);Acc:100307051]		protein_coding	1920	1	268276841	268281052	1
ENSSSCG00000014060		0.233058	4.81909	4.16857	0.0550633	0.3968		191.18	0.112096	0.099253	1.1294	0.258729	0.803774		KIAA1191	KIAA1191 [Source:VGNC Symbol;Acc:VGNC:99783]	KIAA1191	protein_coding	5646	2	81520408	81539624	1
ENSSSCG00000009672		0.411379	5.32944	4.17186	0.0552328	0.397767		281.498	0.252119	0.224203	1.12451	0.260795	0.806135			scavenger receptor class A member 5 [Source:VGNC Symbol;Acc:VGNC:92612]		protein_coding	3094	14	11615637	11747284	-1
ENSSSCG00000047986		0.480238	2.28312	4.15729	0.055363	0.398406		31.9927	0.380256	0.247788	1.5346	0.124881	0.664737					lncRNA	3138	5	91625256	91655840	1
ENSSSCG00000033574		-0.792888	3.81156	4.21941	0.0554072	0.398406		94.2429	-0.847283	0.374567	-2.26203	0.0236954	0.377648		CFAP54	cilia and flagella associated protein 54 [Source:HGNC Symbol;Acc:HGNC:26456]	CFAP54	protein_coding	9224	5	86792450	87102623	-1
ENSSSCG00000007736		0.203476	6.008	4.15488	0.0554273	0.398406		441.556	0.0884909	0.0868472	1.01893	0.308237	0.843471		TMEM248	transmembrane protein 248 [Source:VGNC Symbol;Acc:VGNC:94155]	TMEM248	protein_coding	3906	3	16253022	16280465	-1
ENSSSCG00000028549		0.591991	6.52504	4.21384	0.0555389	0.398666		619.74	0.444002	0.250425	1.77299	0.0762297	0.570051		ECM2	extracellular matrix protein 2 [Source:VGNC Symbol;Acc:VGNC:87534]	ECM2	protein_coding	5129	3	42203171	42243547	-1
ENSSSCG00000035472		0.370759	3.77849	4.14889	0.0555876	0.398666		90.4668	0.241565	0.153939	1.56922	0.116596	0.648495		TTC9C	tetratricopeptide repeat domain 9C [Source:VGNC Symbol;Acc:VGNC:94561]	TTC9C	protein_coding	2817	2	9024477	9033968	-1
ENSSSCG00000057970		-0.350996	6.23217	4.14635	0.0556667	0.398666		523.797	-0.47715	0.200934	-2.37465	0.0175654	0.33508		PLBD1	phospholipase B domain containing 1 [Source:NCBI gene (formerly Entrezgene);Acc:100155493]		protein_coding	2302	5	57948779	58022058	1
ENSSSCG00000013292		1.12559	3.09048	4.22442	0.0556905	0.398666		53.266	0.915692	0.460698	1.98762	0.0468538	0.489688		PRR5L	proline rich 5 like [Source:VGNC Symbol;Acc:VGNC:91862]	PRR5L	protein_coding	2437	2	24646871	24812610	-1
ENSSSCG00000014834		0.539306	7.42099	4.19361	0.0557871	0.398666		1178.14	0.395173	0.267921	1.47496	0.140223	0.68323		UCP3	uncoupling protein 3 [Source:NCBI gene (formerly Entrezgene);Acc:397116]		protein_coding	1991	9	8378021	8386211	-1
ENSSSCG00000001536		0.39394	2.37221	4.14115	0.0557954	0.398666		34.3709	0.301089	0.231506	1.30057	0.193407	0.74638		SCUBE3	signal peptide, CUB domain and EGF like domain containing 3 [Source:VGNC Symbol;Acc:VGNC:92651]	SCUBE3	protein_coding	4120	7	31114082	31150000	1
ENSSSCG00000036106		0.224436	5.54851	4.13923	0.055847	0.398666		320.288	0.102331	0.120652	0.848149	0.396355	0.886383		TUBG1	tubulin gamma 1 [Source:HGNC Symbol;Acc:HGNC:12417]	TUBG1	protein_coding	3687	12	20211002	20221103	-1
ENSSSCG00000034284		0.583149	2.09261	4.13785	0.0558842	0.398666		27.1015	0.462078	0.282369	1.63643	0.101749	0.622075					protein_coding	1677	6	58941145	58949184	1
ENSSSCG00000006511		0.289447	4.65886	4.13641	0.0559231	0.398666		171.949	0.174194	0.144909	1.2021	0.229326	0.778012		RUSC1	RUN and SH3 domain containing 1 [Source:VGNC Symbol;Acc:VGNC:92519]	RUSC1	protein_coding	3478	4	94489207	94499256	-1
ENSSSCG00000038007		-0.259344	8.05909	4.13492	0.0559631	0.398666		1856.51	-0.380573	0.148373	-2.56498	0.0103183	0.268657		HACD1	3-hydroxyacyl-CoA dehydratase 1 [Source:VGNC Symbol;Acc:VGNC:96518]	HACD1	protein_coding	6812	10	43897162	43929409	-1
ENSSSCG00000023873		0.400784	6.22392	4.14533	0.0559732	0.398666		506.145	0.301314	0.185977	1.62016	0.105197	0.623355		AZIN1	antizyme inhibitor 1 [Source:VGNC Symbol;Acc:VGNC:85712]	AZIN1	protein_coding	3790	4	34234679	34257134	1
ENSSSCG00000061268		0.506317	3.14993	4.13158	0.0560534	0.398666		57.9543	0.388745	0.243176	1.59862	0.109906	0.632361		IFIT3	interferon induced protein with tetratricopeptide repeats 3 [Source:NCBI gene (formerly Entrezgene);Acc:100154248]	IFIT3	protein_coding	2158	14	101214710	101225164	1
ENSSSCG00000038008		0.250057	5.47218	4.13113	0.0560655	0.398666		307.588	0.136322	0.129345	1.05394	0.29191	0.830849		RBM14	RNA binding motif protein 14 [Source:VGNC Symbol;Acc:VGNC:92147]	RBM14	protein_coding	6474	2	5759098	5800748	-1
ENSSSCG00000035007		0.219572	8.39246	4.12874	0.0561302	0.398666		2314.64	0.0824316	0.103873	0.793584	0.427438	0.895908			ribosomal protein L17 [Source:NCBI gene (formerly Entrezgene);Acc:100625001]		protein_coding	1080	1	99044071	99048410	-1
ENSSSCG00000035090		0.174546	7.64065	4.12831	0.056142	0.398666		1373.65	0.0434884	0.0690307	0.629986	0.528704	0.925533		RAC1	Rac family small GTPase 1 [Source:VGNC Symbol;Acc:VGNC:92047]	RAC1	protein_coding	2222	3	4781780	4803543	-1
ENSSSCG00000039109		0.299941	3.0564	4.12694	0.056179	0.398666		55.3609	0.197754	0.165338	1.19606	0.231675	0.779952		MTERF2	mitochondrial transcription termination factor 2 [Source:VGNC Symbol;Acc:VGNC:90441]	MTERF2	protein_coding	4578	5	13367438	13376642	1
ENSSSCG00000000765		0.474992	4.63382	4.1404	0.0561895	0.398666		164.257	0.337315	0.204746	1.64748	0.0994586	0.616628		IL17RA	interleukin 17 receptor A [Source:VGNC Symbol;Acc:VGNC:89085]	IL17RA	protein_coding	2777	5	69461290	69480112	1
ENSSSCG00000003654		0.17644	6.11805	4.12619	0.0561994	0.398666		476.708	0.0725308	0.0811595	0.893682	0.371492	0.876234		MACF1	microtubule actin crosslinking factor 1 [Source:VGNC Symbol;Acc:VGNC:98496]	MACF1	protein_coding	14381	6	95153005	95301618	1
ENSSSCG00000020912		-0.445401	2.63129	4.12595	0.0562058	0.398666		41.5427	-0.556246	0.224945	-2.4728	0.0134058	0.301671		HECTD2	HECT domain E3 ubiquitin protein ligase 2 [Source:VGNC Symbol;Acc:VGNC:88833]	HECTD2	protein_coding	4759	14	103095709	103182111	1
ENSSSCG00000036686		0.262079	5.1618	4.12543	0.0562201	0.398666		242.371	0.137619	0.1146	1.20087	0.229801	0.778012		CDC42SE2	CDC42 small effector 2 [Source:VGNC Symbol;Acc:VGNC:86461]	CDC42SE2	protein_coding	3376	2	133638588	133683880	1
ENSSSCG00000001773		0.429286	4.48519	4.12724	0.0562262	0.398666		150.154	0.292904	0.197838	1.48053	0.138733	0.681984		TMED3	transmembrane p24 trafficking protein 3 [Source:VGNC Symbol;Acc:VGNC:94055]	TMED3	protein_coding	1988	7	48431375	48442645	1
ENSSSCG00000013726		0.223436	5.68049	4.12261	0.0562965	0.398666		351.161	0.109026	0.0898758	1.21307	0.225103	0.77278		TNPO2	transportin 2 [Source:VGNC Symbol;Acc:VGNC:94288]	TNPO2	protein_coding	4780	2	66271496	66288264	1
ENSSSCG00000037706		1.08949	3.96365	4.22461	0.0563106	0.398666		98.8735	0.931706	0.436837	2.13284	0.0329375	0.424617		PRKAR2B	protein kinase cAMP-dependent type II regulatory subunit beta [Source:VGNC Symbol;Acc:VGNC:91805]	PRKAR2B	protein_coding	3228	9	106851031	106957510	1
ENSSSCG00000032049		0.191648	5.13761	4.12207	0.0563114	0.398666		241.12	0.0837583	0.117077	0.715412	0.474354	0.91193		ZZEF1	zinc finger ZZ-type and EF-hand domain containing 1 [Source:VGNC Symbol;Acc:VGNC:95347]	ZZEF1	protein_coding	10000	12	50043145	50155434	-1
ENSSSCG00000013761		0.199117	4.93568	4.11968	0.0563763	0.398843		209.233	0.0903934	0.103084	0.876891	0.380546	0.879171		CC2D1A	coiled-coil and C2 domain containing 1A [Source:VGNC Symbol;Acc:VGNC:86235]	CC2D1A	protein_coding	3716	2	65235758	65252506	-1
ENSSSCG00000003709		0.625002	3.33356	4.12941	0.0564141	0.398843		66.7588	0.464226	0.301143	1.54155	0.123183	0.66122		LAMA3	laminin subunit alpha 3 [Source:VGNC Symbol;Acc:VGNC:98490]	LAMA3	protein_coding	10559	6	108548715	108805690	1
ENSSSCG00000005062		0.330525	3.38469	4.11671	0.0564573	0.398843		69.0807	0.216523	0.157972	1.37064	0.170487	0.720487		TMEM260	transmembrane protein 260 [Source:VGNC Symbol;Acc:VGNC:94164]	TMEM260	protein_coding	4036	1	185821518	185884921	1
ENSSSCG00000026894		-0.4331	3.36574	4.11214	0.0565821	0.398843		71.3897	-0.559414	0.251113	-2.22774	0.0258981	0.388265		NFE2L3	NFE2 like bZIP transcription factor 3 [Source:VGNC Symbol;Acc:VGNC:90714]	NFE2L3	protein_coding	4062	18	46217517	46250256	-1
ENSSSCG00000011603		0.29156	5.77701	4.11125	0.0566062	0.398843		371.405	0.156241	0.122164	1.27895	0.200914	0.748843		TMEM43	transmembrane protein 43 [Source:VGNC Symbol;Acc:VGNC:99732]	TMEM43	protein_coding	4696	13	70393227	70417168	-1
ENSSSCG00000015079		0.167929	5.21563	4.11117	0.0566086	0.398843		254.903	0.0645795	0.100365	0.643448	0.519934	0.924387		BACE1	beta-secretase 1 [Source:VGNC Symbol;Acc:VGNC:85740]	BACE1	protein_coding	5767	9	44640394	44665835	-1
ENSSSCG00000061173		0.360069	5.96098	4.11224	0.0566098	0.398843		426.417	0.244325	0.188822	1.29394	0.195686	0.746799					lncRNA	7432	X	110774840	110792950	-1
ENSSSCG00000037184		0.423066	2.73432	4.10822	0.0566893	0.398843		42.1562	0.28464	0.176896	1.60908	0.107598	0.628857		GPR4	G protein-coupled receptor 4 [Source:VGNC Symbol;Acc:VGNC:88631]	GPR4	protein_coding	4876	6	51968814	51979461	-1
ENSSSCG00000036673		0.42116	4.35888	4.10769	0.0567037	0.398843		136.261	0.294476	0.187687	1.56898	0.116653	0.648495		PPT1	palmitoyl-protein thioesterase 1 [Source:VGNC Symbol;Acc:VGNC:91764]	PPT1	protein_coding	2847	6	95840908	95860858	-1
ENSSSCG00000017584		0.298654	5.99369	4.10638	0.0567398	0.398843		432.698	0.174705	0.127951	1.3654	0.172126	0.722692		PPP1R9B	protein phosphatase 1 regulatory subunit 9B [Source:VGNC Symbol;Acc:VGNC:91744]	PPP1R9B	protein_coding	4047	12	26319124	26336562	-1
ENSSSCG00000012649		0.325525	4.81856	4.10626	0.0567431	0.398843		188.912	0.197893	0.131522	1.50463	0.132419	0.675196		SMARCA1	SWI/SNF related, matrix associated, actin dependent regulator of chromatin, subfamily a, member 1 [Source:VGNC Symbol;Acc:VGNC:93225]	SMARCA1	protein_coding	4978	X	106039969	106116139	-1
ENSSSCG00000005912		0.220619	6.43241	4.10323	0.0568261	0.398843		591.039	0.0816894	0.0847948	0.963377	0.335358	0.859759		GPAA1	glycosylphosphatidylinositol anchor attachment 1 [Source:VGNC Symbol;Acc:VGNC:88569]	GPAA1	protein_coding	2031	4	614601	618241	-1
ENSSSCG00000009018		0.282083	4.63068	4.10198	0.0568605	0.398843		168.138	0.164106	0.126285	1.29949	0.193775	0.74638		SH3D19	SH3 domain containing 19 [Source:VGNC Symbol;Acc:VGNC:92821]	SH3D19	protein_coding	5265	8	77689716	77876664	1
ENSSSCG00000032595		0.281999	5.37394	4.0998	0.0569204	0.398843		281.043	0.159525	0.111616	1.42922	0.15294	0.701126		RAP1B	RAP1B, member of RAS oncogene family [Source:HGNC Symbol;Acc:HGNC:9857]	RAP1B	protein_coding	3814	5	32910259	32964870	1
ENSSSCG00000022774		0.225093	6.53078	4.09975	0.056922	0.398843		633.764	0.0964655	0.106834	0.902944	0.366556	0.871478		NOP53	NOP53 ribosome biosis factor [Source:VGNC Symbol;Acc:VGNC:90821]	NOP53	protein_coding	1739	6	53443385	53452017	1
ENSSSCG00000025531		-0.27216	7.8625	4.09909	0.05694	0.398843		1610.56	-0.38737	0.138137	-2.80425	0.00504341	0.199507		SSPN	sarcospan [Source:VGNC Symbol;Acc:VGNC:93489]	SSPN	protein_coding	4365	5	47548314	47609304	-1
ENSSSCG00000000189		0.318744	3.63938	4.09907	0.0569407	0.398843		83.9217	0.201846	0.176066	1.14642	0.251622	0.79631		LMBR1L	limb development membrane protein 1 like [Source:VGNC Symbol;Acc:VGNC:89753]	LMBR1L	protein_coding	2236	5	15121554	15135252	-1
ENSSSCG00000029698		-0.273855	5.25365	4.09791	0.0569726	0.398843		259.771	-0.400179	0.124413	-3.21653	0.00129751	0.105238		LRRC42	leucine rich repeat containing 42 [Source:VGNC Symbol;Acc:VGNC:89841]	LRRC42	protein_coding	4324	6	158316226	158338122	-1
ENSSSCG00000034321		0.234016	4.90821	4.09416	0.0570759	0.399319		206.941	0.135022	0.112212	1.20327	0.228871	0.777429		TP53INP1	tumor protein p53 inducible nuclear protein 1 [Source:VGNC Symbol;Acc:VGNC:94329]	TP53INP1	protein_coding	5816	4	41747654	41766685	1
ENSSSCG00000031518		0.587183	2.13899	4.08651	0.0572878	0.400454		28.0614	0.479871	0.286303	1.67609	0.09372	0.611061		STARD4	StAR related lipid transfer domain containing 4 [Source:VGNC Symbol;Acc:VGNC:93534]	STARD4	protein_coding	4912	2	116236255	116257041	-1
ENSSSCG00000033177		0.310156	3.55539	4.08466	0.057339	0.400454		79.4286	0.210709	0.152453	1.38213	0.166933	0.719339		CDC26	cell division cycle 26 [Source:VGNC Symbol;Acc:VGNC:86447]	CDC26	protein_coding	1711	1	253895885	253906632	-1
ENSSSCG00000006923		0.491253	2.66538	4.08446	0.0573446	0.400454		40.4797	0.374765	0.232763	1.61007	0.107383	0.628573		GBP2	guanylate binding protein 2, interferon-inducible [Source:NCBI gene (formerly Entrezgene);Acc:100153137]		protein_coding	3103	4	127379740	127408699	-1
ENSSSCG00000056411		0.466011	2.14102	4.079	0.0574965	0.401266		28.1354	0.358833	0.258643	1.38737	0.165329	0.717193					lncRNA	3798	13	205345690	205349487	1
ENSSSCG00000017614		0.330025	4.61331	4.07768	0.057533	0.401273		165.735	0.208934	0.149307	1.39936	0.161704	0.713525		TRIM25	tripartite motif containing 25 [Source:VGNC Symbol;Acc:VGNC:94401]	TRIM25	protein_coding	5191	12	33184049	33212398	-1
ENSSSCG00000012911		-0.264574	9.15008	4.076	0.0575799	0.401352		3947.25	-0.386299	0.153146	-2.52242	0.0116551	0.288157		CARNS1	carnosine synthase 1 [Source:VGNC Symbol;Acc:VGNC:97913]	CARNS1	protein_coding	3911	2	5097243	5105696	-1
ENSSSCG00000008377		0.217503	6.82603	4.07078	0.0577258	0.402002		783.255	0.0913941	0.127757	0.715376	0.474377	0.91193		CCT4	chaperonin containing TCP1 subunit 4 [Source:VGNC Symbol;Acc:VGNC:86382]	CCT4	protein_coding	6513	3	79924507	79946207	1
ENSSSCG00000008695		0.24086	4.97193	4.06798	0.0578042	0.402002		215.219	0.130551	0.122505	1.06568	0.286569	0.8273		MFSD10	major facilitator superfamily domain containing 10 [Source:VGNC Symbol;Acc:VGNC:90183]	MFSD10	protein_coding	2383	8	1710530	1715760	-1
ENSSSCG00000053939		0.421797	2.00587	4.06759	0.0578151	0.402002		25.02	0.306147	0.231201	1.32416	0.185451	0.736379					lncRNA	4439	9	52975091	53009471	-1
ENSSSCG00000036081		0.486751	5.49648	4.09911	0.0578156	0.402002		302.425	0.341886	0.21061	1.62331	0.104522	0.622266		TBC1D20	TBC1 domain family member 20 [Source:NCBI gene (formerly Entrezgene);Acc:100519805]		protein_coding	4033	17	34760347	34779701	1
ENSSSCG00000000107		-0.183632	5.71519	4.06602	0.0578591	0.402019		361.858	-0.297959	0.0937297	-3.17892	0.00147825	0.108926		CSNK1E	casein kinase 1 epsilon [Source:HGNC Symbol;Acc:HGNC:2453]	CSNK1E	protein_coding	2871	5	9594934	9620476	1
ENSSSCG00000032436		0.540316	3.93759	4.07467	0.0579732	0.402019		101.249	0.454566	0.269205	1.68855	0.0913059	0.604808					protein_coding	494	2	133955	135912	-1
ENSSSCG00000045712		0.467553	5.12689	4.08366	0.0579748	0.402019		233.7	0.328091	0.205383	1.59746	0.110164	0.632361		OLFML3	olfactomedin like 3 [Source:HGNC Symbol;Acc:HGNC:24956]	OLFML3	protein_coding	5294	4	106563450	106569771	-1
ENSSSCG00000002815		0.301369	5.82547	4.06094	0.0580019	0.402019		385.818	0.175007	0.147923	1.18309	0.236774	0.78218		ADGRG1	adhesion G protein-coupled receptor G1 [Source:VGNC Symbol;Acc:VGNC:85129]	ADGRG1	protein_coding	3775	6	19527648	19570893	1
ENSSSCG00000012247		0.26943	5.13602	4.05883	0.0580613	0.402019		238.028	0.141244	0.106668	1.32414	0.185456	0.736379		ATP6AP2	ATPase H+ transporting accessory protein 2 [Source:VGNC Symbol;Acc:VGNC:85662]	ATP6AP2	protein_coding	4071	X	36271222	36304181	1
ENSSSCG00000028460		0.484065	2.32816	4.05875	0.0580635	0.402019		31.4554	0.377465	0.238488	1.58274	0.113481	0.640417		S1PR5	sphingosine-1-phosphate receptor 5 [Source:VGNC Symbol;Acc:VGNC:92555]	S1PR5	protein_coding	2791	2	69293546	69298377	-1
ENSSSCG00000003268		0.284113	4.34799	4.05861	0.0580674	0.402019		138.387	0.177815	0.138863	1.28051	0.200366	0.748551		TSEN34	tRNA splicing endonuclease subunit 34 [Source:VGNC Symbol;Acc:VGNC:94484]	TSEN34	protein_coding	1499	6	55930737	55939487	-1
ENSSSCG00000002989		0.24917	7.88842	4.05272	0.0582336	0.402639		1622.45	0.111461	0.0887376	1.25608	0.209088	0.757166		AKT2	AKT serine/threonine kinase 2 [Source:VGNC Symbol;Acc:VGNC:85232]	AKT2	protein_coding	5006	6	48555795	48587919	-1
ENSSSCG00000031493		0.547401	4.04742	4.06977	0.0582629	0.402639		106.965	0.432717	0.231076	1.87261	0.0611217	0.535025		CYBA	cytochrome b-245 alpha chain [Source:VGNC Symbol;Acc:VGNC:87124]	CYBA	protein_coding	860	6	1015162	1021420	1
ENSSSCG00000057510		0.434209	4.01203	4.04968	0.0583197	0.402639		110.324	0.275471	0.215872	1.27608	0.201927	0.748843		PLA2G15	phospholipase A2 group XV [Source:HGNC Symbol;Acc:HGNC:17163]	PLA2G15	protein_coding	2331	6	28820668	28832767	1
ENSSSCG00000009477		0.350144	3.68024	4.04811	0.0583641	0.402639		85.2757	0.229885	0.175318	1.31124	0.189775	0.741325		EDNRB	endothelin receptor type B [Source:VGNC Symbol;Acc:VGNC:87550]	EDNRB	protein_coding	4880	11	50072554	50102884	-1
ENSSSCG00000009988		0.276799	4.85487	4.04776	0.0583739	0.402639		194.776	0.147631	0.111015	1.32983	0.183574	0.734355		THOC5	THO complex subunit 5 [Source:HGNC Symbol;Acc:HGNC:19074]	THOC5	protein_coding	3103	14	46579838	46623501	-1
ENSSSCG00000004750		0.25627	5.15005	4.04659	0.0584072	0.402639		240.486	0.128295	0.116583	1.10047	0.271129	0.813821		OIP5	Opa interacting protein 5 [Source:VGNC Symbol;Acc:VGNC:91029]	OIP5	protein_coding	3364	1	130036480	130047041	1
ENSSSCG00000025463		0.493406	5.10133	4.0736	0.0584241	0.402639		229.365	0.357866	0.218998	1.6341	0.102237	0.622125		PROS1	protein S [Source:VGNC Symbol;Acc:VGNC:91835]	PROS1	protein_coding	6058	13	165911366	165999811	1
ENSSSCG00000000405		-0.264134	10.7077	4.04535	0.0584424	0.402639		11565.4	-0.386868	0.119302	-3.24277	0.00118374	0.100342					protein_coding	2241	5	21984584	21992606	-1
ENSSSCG00000025675		0.24382	11.0459	4.04288	0.0585124	0.402875		14698.4	0.102686	0.160486	0.63984	0.522277	0.924387		EEF2	eukaryotic translation elongation factor 2 [Source:VGNC Symbol;Acc:VGNC:87556]	EEF2	protein_coding	3090	2	74747080	74756680	1
ENSSSCG00000007142		0.22058	4.99247	4.03179	0.0588285	0.404141		216.66	0.107477	0.102329	1.05031	0.293575	0.832018		PANK2	pantothenate kinase 2 [Source:VGNC Symbol;Acc:VGNC:95695]	PANK2	protein_coding	5563	17	31798785	31828496	-1
ENSSSCG00000028346		-0.204881	7.12512	4.02902	0.0589079	0.404141		963.933	-0.331556	0.101002	-3.28266	0.00102833	0.0950279		SAMM50	SAMM50 sorting and assembly machinery component [Source:VGNC Symbol;Acc:VGNC:92572]	SAMM50	protein_coding	8489	5	5035895	5071277	-1
ENSSSCG00000021145		0.344048	3.42324	4.02835	0.058927	0.404141		70.4451	0.222192	0.155297	1.43076	0.1525	0.701126		AP1S1	adaptor related protein complex 1 subunit sigma 1 [Source:VGNC Symbol;Acc:VGNC:97032]	AP1S1	protein_coding	2716	3	8881107	8887566	1
ENSSSCG00000005249		-0.36722	6.72939	4.03357	0.0589319	0.404141		736.591	-0.492522	0.196487	-2.50664	0.0121884	0.291137		ENTREP1	endosomal transmembrane epsin interactor 1 [Source:VGNC Symbol;Acc:VGNC:87944]	ENTREP1	protein_coding	2618	1	222658382	222725259	1
ENSSSCG00000040634		0.251483	5.24034	4.02743	0.0589533	0.404141		255.022	0.112639	0.0902187	1.24851	0.211845	0.758684		ERP44	endoplasmic reticulum protein 44 [Source:NCBI gene (formerly Entrezgene);Acc:100192437]		protein_coding	5123	1	241785146	241897539	-1
ENSSSCG00000027681		0.221384	5.22237	4.02669	0.0589746	0.404141		253.7	0.0952728	0.0968815	0.983395	0.325413	0.854678		ZFR	zinc finger RNA binding protein [Source:VGNC Symbol;Acc:VGNC:95154]	ZFR	protein_coding	6259	16	18560280	18656294	-1
ENSSSCG00000008762		-0.332105	2.56686	4.0254	0.0590115	0.404141		38.7748	-0.447708	0.180431	-2.48133	0.0130895	0.297522		STIM2	stromal interaction molecule 2 [Source:VGNC Symbol;Acc:VGNC:98967]	STIM2	protein_coding	1867	8	20517587	20604319	1
ENSSSCG00000005501		0.245767	3.85409	4.0252	0.0590172	0.404141		97.8935	0.144432	0.136982	1.05439	0.291706	0.830729		TRIM32	tripartite motif containing 32 [Source:VGNC Symbol;Acc:VGNC:94407]	TRIM32	protein_coding	3302	1	257054228	257066909	1
ENSSSCG00000057910		0.728668	3.79796	4.06993	0.0590561	0.404141		92.2517	0.606616	0.3511	1.72776	0.0840313	0.590629					lncRNA	7315	17	51032170	51039484	-1
ENSSSCG00000017642		0.374426	4.07655	4.02366	0.0590614	0.404141		111.231	0.231815	0.144184	1.60778	0.107884	0.628954		MTMR4	myotubularin related protein 4 [Source:VGNC Symbol;Acc:VGNC:90462]	MTMR4	protein_coding	6263	12	34745236	34771167	-1
ENSSSCG00000011889		0.226951	5.54668	4.02266	0.0590902	0.404141		319.65	0.10773	0.11804	0.912657	0.361423	0.869432		GSK3B	glycogen synthase kinase 3 beta [Source:VGNC Symbol;Acc:VGNC:88723]	GSK3B	protein_coding	6910	13	140136158	140369569	1
ENSSSCG00000025691		0.223385	3.42286	4.01916	0.0591909	0.404585		72.5082	0.139541	0.126453	1.1035	0.269808	0.812885		BCL10	BCL10 immune signaling adaptor [Source:NCBI gene (formerly Entrezgene);Acc:100125346]		protein_coding	5413	4	130645216	130657995	1
ENSSSCG00000007167		0.220133	5.38083	4.01406	0.0593379	0.405344		284.326	0.10069	0.103354	0.974225	0.329945	0.85811		VPS16	VPS16 core subunit of CORVET and HOPS complexes [Source:VGNC Symbol;Acc:VGNC:95621]	VPS16	protein_coding	3138	17	32803412	32825933	-1
ENSSSCG00000038237		0.234618	6.10612	4.01199	0.0593979	0.405508		471.704	0.110068	0.113043	0.973684	0.330213	0.85811		UQCC1	ubiquinol-cytochrome c reductase complex assembly factor 1 [Source:VGNC Symbol;Acc:VGNC:95694]	UQCC1	protein_coding	4980	17	38658579	38775328	-1
[truncated: 9,632 more rows]
