# Supplementary material for: Non-Alcoholic Fatty Liver Disease Induced by Feeding Medium-Chain Fatty Acids Upregulates Cholesterol and Lipid Homeostatic Genes in Skeletal Muscle of Neonatal Pigs
Source: Metabolites. 2024 Jul 11;14(7):384. doi: 10.3390/metabo14070384 (PMC11278539; doi:10.3390/metabo14070384)
Supplement: Supplementary file 1 [file metabolites-14-00384-s001.zip › Table_S3.xlsx]

## Sheet: edger_DESeq2_LD_LversusC_annota
Table S3. Analysis of differential transcript abundance between long-chain fatty acids (L) versus control (C) samples.
				edgeR						DESeq2								annotation
Gene IDs		logFC	logCPM	F	PValue	FDR		baseMean	log2FoldChange	lfcSE	stat	pvalue	FDR		external_gene_name	description	hgnc_symbol	gene_biotype	transcript_length	chromosome_name	start_position	end_position	strand
ENSSSCG00000022099		0.88285	6.59214	41.994	3.01815e-06	0.0340598		656.966	0.741787	0.128588	5.76869	7.98906e-09	4.50343e-05		TP53INP2	tumor protein p53 inducible nuclear protein 2 [Source:VGNC Symbol;Acc:VGNC:95737]	TP53INP2	protein_coding	4061	17	38104200	38113166	1
ENSSSCG00000037355		0.72631	4.27193	28.6555	3.43009e-05	0.141616		129.981	0.597465	0.162357	3.67995	0.000233276	0.0621176		RNF115	ring finger protein 115 [Source:VGNC Symbol;Acc:VGNC:92348]	RNF115	protein_coding	3745	4	99493481	99573564	1
ENSSSCG00000038521		2.659	3.239	28.9753	4.70415e-05	0.141616		58.7204	2.61864	0.442668	5.91557	3.3072e-09	3.72854e-05		CHAC1	ChaC glutathione specific gamma-glutamylcyclotransferase 1 [Source:VGNC Symbol;Acc:VGNC:86619]	CHAC1	protein_coding	1548	1	130360514	130363308	-1
ENSSSCG00000007317		0.887388	7.40637	26.701	5.19502e-05	0.141616		1162.51	0.734841	0.195691	3.7551	0.000173272	0.0598594		DLGAP4	DLG associated protein 4 [Source:VGNC Symbol;Acc:VGNC:96043]	DLGAP4	protein_coding	4973	17	39570878	39775928	1
ENSSSCG00000012825		0.658026	6.4733	25.7982	6.327e-05	0.141616		604.724	0.503448	0.123484	4.07704	4.56121e-05	0.0342821		IKBKG	inhibitor of nuclear factor kappa B kinase regulatory subunit gamma [Source:VGNC Symbol;Acc:VGNC:89072]	IKBKG	protein_coding	4007	X	125036508	125056453	1
ENSSSCG00000006746		0.794162	2.20977	25.0192	7.52943e-05	0.141616		30.0217	0.696059	0.197607	3.52244	0.000427595	0.0892723		VANGL1	VANGL planar cell polarity protein 1 [Source:VGNC Symbol;Acc:VGNC:94797]	VANGL1	protein_coding	4302	4	104996073	105048775	-1
ENSSSCG00000004065		0.994157	2.79975	23.6316	0.000103493	0.15281		44.667	0.856938	0.206228	4.15529	3.24881e-05	0.0281746		TIAM2	TIAM Rac1 associated GEF 2 [Source:VGNC Symbol;Acc:VGNC:96602]	TIAM2	protein_coding	4126	1	11648508	11759348	-1
ENSSSCG00000009622		0.551814	5.88462	23.4362	0.000108328	0.15281		401.173	0.396154	0.095092	4.16601	3.09974e-05	0.0281746		POLR3D	RNA polymerase III subunit D [Source:VGNC Symbol;Acc:VGNC:91656]	POLR3D	protein_coding	6321	14	6521024	6532156	1
ENSSSCG00000040507		-0.48309	10.9096	22.0363	0.000151251	0.157138		13506.2	-0.649883	0.145136	-4.47777	7.54281e-06	0.0134841		PDLIM7	PDZ and LIM domain 7 [Source:VGNC Symbol;Acc:VGNC:91285]	PDLIM7	protein_coding	2010	2	80452706	80472658	1
ENSSSCG00000006889		0.582282	5.47028	21.6742	0.000165216	0.157138		299.686	0.4343	0.113846	3.8148	0.000136291	0.049566		ARHGAP29	Rho GTPase activating protein 29 [Source:VGNC Symbol;Acc:VGNC:85468]	ARHGAP29	protein_coding	5792	4	123085922	123158928	1
ENSSSCG00000010461		2.26413	7.97288	23.2812	0.000192193	0.157138		1692.28	2.08006	0.472123	4.40576	1.05412e-05	0.0148552		ANKRD1	ankyrin repeat domain 1 [Source:VGNC Symbol;Acc:VGNC:85321]	ANKRD1	protein_coding	4531	14	102603777	102612839	-1
ENSSSCG00000012773		-1.64016	3.43012	21.4669	0.000200573	0.157138		76.6687	-1.81847	0.362453	-5.01713	5.24489e-07	0.00197103		PNCK	pregnancy up-regulated nonubiquitous CaM kinase [Source:NCBI gene (formerly Entrezgene);Acc:100337678]		protein_coding	1483	X	124425872	124429261	-1
ENSSSCG00000016223		0.774452	6.41161	20.57	0.000217396	0.157138		579.492	0.637193	0.194197	3.28117	0.00103377	0.118926		ACSL3	acyl-CoA synthetase long chain family member 3 [Source:VGNC Symbol;Acc:VGNC:96295]	ACSL3	protein_coding	5177	15	124765854	124816960	1
ENSSSCG00000012955		0.46051	5.6947	20.0766	0.000246414	0.157138		355.314	0.316762	0.133977	2.3643	0.0180641	0.468723		KLC2	kinesin light chain 2 [Source:VGNC Symbol;Acc:VGNC:89486]	KLC2	protein_coding	3017	2	6116429	6126951	-1
ENSSSCG00000037646		0.745523	6.73686	19.8142	0.000263578	0.157138		724.626	0.585205	0.163786	3.57299	0.000352932	0.0793113		DNAJA4	DnaJ heat shock protein family (Hsp40) member A4 [Source:NCBI gene (formerly Entrezgene);Acc:397613]		protein_coding	5549	7	47656541	47675582	-1
ENSSSCG00000033385		0.624033	6.0635	19.1324	0.000314676	0.157138		454.644	0.47062	0.149063	3.15718	0.00159305	0.160357					protein_coding	5876	14	43057893	43189736	1
ENSSSCG00000059025		0.459855	5.80042	18.8179	0.000341872	0.157138		380.375	0.304377	0.120156	2.53318	0.0113033	0.379267		RAB21	RAB21, member RAS oncogene family [Source:HGNC Symbol;Acc:HGNC:18263]	RAB21	protein_coding	2836	5	35757494	35787654	1
ENSSSCG00000015311		0.839236	5.42713	18.7399	0.000356384	0.157138		286.596	0.702528	0.180448	3.89324	9.89144e-05	0.0471356		CYP51A1	cytochrome P450 family 51 subfamily A member 1 [Source:VGNC Symbol;Acc:VGNC:103377]	CYP51A1	protein_coding	2415	9	72057511	72079444	-1
ENSSSCG00000008103		1.13098	2.0001	18.5739	0.000364774	0.157138		25.0597	1.00868	0.27341	3.68924	0.000224924	0.0621176		MERTK	MER proto-onco, tyrosine kinase [Source:VGNC Symbol;Acc:VGNC:90146]	MERTK	protein_coding	5080	3	44349385	44483402	-1
ENSSSCG00000006487		0.431352	7.16606	18.3581	0.000386433	0.157138		984.171	0.287134	0.0853077	3.36587	0.000763037	0.107797		CCT3	chaperonin containing TCP1 subunit 3 [Source:NCBI gene (formerly Entrezgene);Acc:100154317]		protein_coding	3862	4	93733918	93753340	1
ENSSSCG00000016067		0.693874	3.72914	18.3373	0.000388605	0.157138		87.3366	0.546838	0.145818	3.75014	0.000176739	0.0598594		STK17B	serine/threonine kinase 17b [Source:VGNC Symbol;Acc:VGNC:95527]	STK17B	protein_coding	4499	15	100029994	100066238	-1
ENSSSCG00000048318		-1.31575	4.93262	18.9875	0.000400707	0.157138		221.621	-1.50131	0.336961	-4.45544	8.37223e-06	0.0134841		STAC	SH3 and cysteine rich domain [Source:HGNC Symbol;Acc:HGNC:11353]	STAC	protein_coding	6522	13	21429653	21549314	1
ENSSSCG00000035105		0.701769	7.54841	18.1803	0.000405361	0.157138		1283.69	0.540759	0.17982	3.00722	0.00263647	0.212311			dual specificity phosphatase 13B [Source:VGNC Symbol;Acc:VGNC:107137]		protein_coding	6527	14	77651967	77677708	-1
ENSSSCG00000038767		-0.610439	5.44834	18.0953	0.000414767	0.157138		304.203	-0.74888	0.181525	-4.12548	3.69959e-05	0.0297923		MBP	myelin basic protein [Source:NCBI gene (formerly Entrezgene);Acc:414286]		protein_coding	6419	1	147590865	147685290	1
ENSSSCG00000032889		-0.655679	5.7287	18.0535	0.000419492	0.157138		373.965	-0.807292	0.199692	-4.04267	5.2845e-05	0.0372359		ASB12	ankyrin repeat and SOCS box containing 12 [Source:VGNC Symbol;Acc:VGNC:85561]	ASB12	protein_coding	1091	X	50877166	50878674	-1
ENSSSCG00000046945		1.07137	5.66676	18.4877	0.000426024	0.157138		342.378	0.918569	0.250024	3.67392	0.000238855	0.0621176					lncRNA	3884	10	13439771	13443929	1
ENSSSCG00000008878		0.460007	4.75325	17.9409	0.000432485	0.157138		182.164	0.315327	0.112327	2.80724	0.00499687	0.264482		PPID	peptidylprolyl isomerase D [Source:VGNC Symbol;Acc:VGNC:98212]	PPID	protein_coding	2023	8	47656273	47702748	-1
ENSSSCG00000008368		0.42481	7.44101	17.7813	0.00045168	0.157138		1195.46	0.277263	0.0976663	2.83888	0.00452724	0.254821		UGP2	UDP-glucose pyrophosphorylase 2 [Source:VGNC Symbol;Acc:VGNC:98400]	UGP2	protein_coding	3183	3	77975441	78031703	-1
ENSSSCG00000016056		0.47923	5.2025	17.7736	0.000452631	0.157138		248.981	0.334319	0.0940948	3.55301	0.000380855	0.0825722		GLS	glutaminase [Source:VGNC Symbol;Acc:VGNC:96325]	GLS	protein_coding	4901	15	95513446	95598311	1
ENSSSCG00000003654		0.364827	6.11805	17.6731	0.000465232	0.157138		476.708	0.23229	0.0805206	2.88486	0.0039159	0.244492		MACF1	microtubule actin crosslinking factor 1 [Source:VGNC Symbol;Acc:VGNC:98496]	MACF1	protein_coding	14381	6	95153005	95301618	1
ENSSSCG00000003377		1.31689	1.89497	17.585	0.000476599	0.157138		22.4223	1.21011	0.310692	3.89488	9.82458e-05	0.0471356		ACOT7	acyl-CoA thioesterase 7 [Source:VGNC Symbol;Acc:VGNC:96893]	ACOT7	protein_coding	1654	6	67152429	67254103	-1
ENSSSCG00000000018		0.604018	5.31639	17.5811	0.000477116	0.157138		269.708	0.471757	0.122717	3.84426	0.000120916	0.0471356		KIAA0930	KIAA0930 [Source:VGNC Symbol;Acc:VGNC:89438]	KIAA0930	protein_coding	6869	5	4152128	4195613	1
ENSSSCG00000008641		0.669301	3.54502	17.5714	0.000478391	0.157138		76.9246	0.534248	0.15388	3.47185	0.000516882	0.0939984		ADAM17	ADAM metallopeptidase domain 17 [Source:VGNC Symbol;Acc:VGNC:85065]	ADAM17	protein_coding	5445	3	126795426	126853995	1
ENSSSCG00000015589		0.915693	3.62062	17.4998	0.000487894	0.157138		81.0105	0.772786	0.222287	3.47651	0.000507977	0.0939984		VASH2	vasohibin 2 [Source:VGNC Symbol;Acc:VGNC:94802]	VASH2	protein_coding	5906	9	130473857	130511246	-1
ENSSSCG00000049430		0.729863	3.78874	17.3065	0.000514608	0.157138		91.1141	0.604986	0.186406	3.24553	0.00117231	0.129575		ARMC6	armadillo repeat containing 6 [Source:VGNC Symbol;Acc:VGNC:108748]	ARMC6	protein_coding	2218	2	58808692	58828489	-1
ENSSSCG00000012880		0.627861	5.85472	17.2671	0.000520244	0.157138		395.331	0.480013	0.158608	3.0264	0.00247483	0.205019		CPT1A	carnitine palmitoyltransferase 1A [Source:NCBI gene (formerly Entrezgene);Acc:399527]		protein_coding	5428	2	4233099	4293911	1
ENSSSCG00000027294		0.445824	6.55182	17.1598	0.00053597	0.157138		640.955	0.289213	0.100279	2.8841	0.00392534	0.244492		CDV3	CDV3 homolog [Source:VGNC Symbol;Acc:VGNC:86525]	CDV3	protein_coding	3238	13	74705619	74721142	1
ENSSSCG00000036724		0.843535	7.89228	17.3176	0.000538286	0.157138		1629.89	0.693307	0.222484	3.11621	0.00183194	0.175187		CRYAB	crystallin alpha B [Source:VGNC Symbol;Acc:VGNC:87013]	CRYAB	protein_coding	1135	9	39638506	39643530	-1
ENSSSCG00000030045		0.467774	5.59358	17.1057	0.000544087	0.157138		326.97	0.316194	0.0793532	3.98464	6.75822e-05	0.0412296		PRMT5	protein arginine methyltransferase 5 [Source:VGNC Symbol;Acc:VGNC:91822]	PRMT5	protein_coding	3077	7	76110951	76124989	1
ENSSSCG00000002414		0.652681	5.73825	16.9159	0.000573689	0.157138		359.895	0.500644	0.13507	3.70655	0.000210103	0.0621176		SEL1L	SEL1L adaptor subunit of ERAD E3 ubiquitin ligase [Source:VGNC Symbol;Acc:VGNC:92687]	SEL1L	protein_coding	6550	7	104219411	104283195	-1
ENSSSCG00000015273		0.531155	6.66865	16.8557	0.000583449	0.157138		692.475	0.375219	0.110055	3.40938	0.000651117	0.103592		ATP2B4	ATPase plasma membrane Ca2+ transporting 4 [Source:VGNC Symbol;Acc:VGNC:85651]	ATP2B4	protein_coding	8912	9	64336499	64445663	1
ENSSSCG00000006490		0.430623	6.93866	16.7643	0.000598604	0.157138		843.148	0.275986	0.12668	2.17862	0.0293603	0.543204		SMG5	SMG5 nonsense mediated mRNA decay factor [Source:VGNC Symbol;Acc:VGNC:98861]	SMG5	protein_coding	3377	4	93770378	93800650	1
ENSSSCG00000032170		0.813095	4.77118	16.7684	0.000598755	0.157138		185.385	0.667823	0.2273	2.93807	0.00330261	0.239139		DAPK3	death associated protein kinase 3 [Source:VGNC Symbol;Acc:VGNC:87158]	DAPK3	protein_coding	2547	2	74759004	74775330	1
ENSSSCG00000027121		0.738623	5.33555	16.6839	0.000612854	0.157183		269.761	0.59129	0.148416	3.98401	6.77617e-05	0.0412296		ODC1	ornithine decarboxylase 1 [Source:VGNC Symbol;Acc:VGNC:104014]	ODC1	protein_coding	2363	3	126087242	126096051	1
ENSSSCG00000032164		0.503734	6.902	16.5719	0.000631978	0.158486		814.484	0.352262	0.0940664	3.74482	0.000180523	0.0598594		PEA15	proliferation and apoptosis adaptor protein 15 [Source:VGNC Symbol;Acc:VGNC:98181]	PEA15	protein_coding	3276	4	90263604	90276147	-1
ENSSSCG00000013599		1.04459	6.9326	16.7756	0.000692773	0.163653		834.011	0.891163	0.267158	3.33572	0.000850784	0.107797		ANGPTL4	angiopoietin like 4 [Source:NCBI gene (formerly Entrezgene);Acc:397628]		protein_coding	3080	2	70904531	70912974	-1
ENSSSCG00000046753		0.575207	3.5486	16.2275	0.000696996	0.163653		77.5627	0.439154	0.146658	2.9944	0.00274984	0.216795		KTI12	KTI12 chromatin associated homolog [Source:HGNC Symbol;Acc:HGNC:25160]	KTI12	protein_coding	1760	6	160155842	160157601	1
ENSSSCG00000010247		0.44123	5.79509	16.1755	0.000707439	0.163653		379.422	0.295269	0.102925	2.86879	0.0041205	0.244498		DDX21	DExD-box helicase 21 [Source:VGNC Symbol;Acc:VGNC:87215]	DDX21	protein_coding	4837	14	72039982	72063773	1
ENSSSCG00000037958		-0.464837	6.81952	16.1392	0.00071483	0.163653		787.989	-0.615673	0.134798	-4.56739	4.93829e-06	0.0125152		TOB2	transducer of ERBB2, 2 [Source:VGNC Symbol;Acc:VGNC:94298]	TOB2	protein_coding	4944	5	7086651	7098637	1
ENSSSCG00000002670		0.387603	5.9245	16.0895	0.000725092	0.163653		415.759	0.261571	0.0794114	3.29388	0.000988157	0.11485		USP10	ubiquitin specific peptidase 10 [Source:VGNC Symbol;Acc:VGNC:94743]	USP10	protein_coding	3360	6	3977231	4043533	-1
ENSSSCG00000002013		0.645785	6.21553	15.9897	0.000746207	0.165117		501.865	0.511796	0.14698	3.48207	0.000497552	0.0939984		DHRS4	dehydrogenase/reductase (SDR family) member 4 [Source:NCBI gene (formerly Entrezgene);Acc:397082]		protein_coding	1336	7	75242124	75255598	-1
ENSSSCG00000006141		-0.564974	11.1794	15.9095	0.000763646	0.165726		16287.2	-0.74583	0.176742	-4.21987	2.44438e-05	0.0250527		CA3	carbonic anhydrase 3 [Source:NCBI gene (formerly Entrezgene);Acc:494016]		protein_coding	1641	4	51227485	51237844	-1
ENSSSCG00000010118		0.518039	5.17025	15.757	0.000798118	0.166757		242.969	0.364718	0.114589	3.18282	0.00145848	0.150852		HIRA	histone cell cycle regulator [Source:VGNC Symbol;Acc:VGNC:88891]	HIRA	protein_coding	3970	14	51029126	51102409	-1
ENSSSCG00000008973		0.746557	3.67113	15.745	0.000800886	0.166757		84.7223	0.619901	0.202438	3.06218	0.00219732	0.192048		NAAA	N-acylethanolamine acid amidase [Source:VGNC Symbol;Acc:VGNC:90556]	NAAA	protein_coding	3287	8	71573788	71603338	-1
ENSSSCG00000016078		0.396505	6.78175	15.654	0.00082234	0.166757		756.891	0.259772	0.113008	2.2987	0.0215217	0.491913		HSPE1	heat shock protein family E (Hsp10) member 1 [Source:NCBI gene (formerly Entrezgene);Acc:397575]		protein_coding	993	15	101373976	101376144	1
ENSSSCG00000006029		0.542834	3.84943	15.6089	0.000833233	0.166757		95.8554	0.411018	0.119519	3.43893	0.000584016	0.101295		NUDCD1	NudC domain containing 1 [Source:VGNC Symbol;Acc:VGNC:90949]	NUDCD1	protein_coding	3596	4	28203743	28331531	1
ENSSSCG00000020856		0.427527	5.05808	15.5718	0.000842284	0.166757		227.066	0.291325	0.108488	2.68532	0.00724599	0.317865		PPME1	protein phosphatase methylesterase 1 [Source:VGNC Symbol;Acc:VGNC:91713]	PPME1	protein_coding	3682	9	8513141	8605268	1
ENSSSCG00000021906		0.887456	2.58733	15.3623	0.000895543	0.173133		38.307	0.763718	0.235074	3.24884	0.00115875	0.129344		SYT7	synaptotagmin 7 [Source:VGNC Symbol;Acc:VGNC:100868]	SYT7	protein_coding	5241	2	9947925	10012496	1
ENSSSCG00000010816		0.882311	4.39777	15.3921	0.000905168	0.173133		139.793	0.737381	0.219099	3.36552	0.000763994	0.107797		TGFB2	transforming growth factor beta 2 [Source:VGNC Symbol;Acc:VGNC:95541]	TGFB2	protein_coding	3187	10	8305539	8390341	1
ENSSSCG00000025315		0.608311	3.28106	15.2522	0.00092503	0.173983		63.9453	0.473095	0.152008	3.11231	0.0018563	0.175187		SEPSECS	Sep (O-phosphoserine) tRNA:Sec (selenocysteine) tRNA synthase [Source:VGNC Symbol;Acc:VGNC:98962]	SEPSECS	protein_coding	6162	8	19097456	19136222	-1
ENSSSCG00000033295		0.410111	5.13467	15.126	0.000960161	0.175954		237.684	0.253574	0.0868193	2.92071	0.00349235	0.239139		EIF2S1	eukaryotic translation initiation factor 2 subunit alpha [Source:VGNC Symbol;Acc:VGNC:87614]	EIF2S1	protein_coding	2249	7	91085335	91109827	1
ENSSSCG00000027252		0.688041	4.1915	15.0394	0.000985116	0.175954		120.946	0.538345	0.153307	3.51156	0.000445487	0.0913168		HCFC1R1	host cell factor C1 regulator 1 [Source:VGNC Symbol;Acc:VGNC:88799]	HCFC1R1	protein_coding	1002	3	39164375	39166049	1
ENSSSCG00000009048		-0.460936	4.86084	15.0097	0.000993834	0.175954		202.178	-0.601666	0.151712	-3.96583	7.3141e-05	0.0412296		GAB1	GRB2 associated binding protein 1 [Source:VGNC Symbol;Acc:VGNC:88294]	GAB1	protein_coding	6747	8	84257965	84391621	-1
ENSSSCG00000004691		0.382809	6.66732	14.9764	0.00100374	0.175954		696.498	0.226472	0.0954827	2.37187	0.0176984	0.468723		EIF3J	eukaryotic translation initiation factor 3 subunit J [Source:VGNC Symbol;Acc:VGNC:87621]	EIF3J	protein_coding	2861	1	126997227	127019147	-1
ENSSSCG00000001689		0.57778	5.64902	14.8958	0.0010281	0.175954		340.746	0.433851	0.152604	2.843	0.00446917	0.253193		GTPBP2	GTP binding protein 2 [Source:VGNC Symbol;Acc:VGNC:88743]	GTPBP2	protein_coding	3403	7	38603474	38613647	-1
ENSSSCG00000000136		0.898965	2.10566	14.8927	0.00102906	0.175954		26.4492	0.77524	0.233006	3.32713	0.000877452	0.107797		CSF2RB	colony stimulating factor 2 receptor subunit beta [Source:VGNC Symbol;Acc:VGNC:87033]	CSF2RB	protein_coding	4932	5	10816376	10840618	-1
ENSSSCG00000012408		-1.05863	3.08968	14.7825	0.0010635	0.179128		56.8061	-1.18674	0.275044	-4.31472	1.59803e-05	0.0180162		NHSL2	NHS like 2 [Source:VGNC Symbol;Acc:VGNC:98155]	NHSL2	protein_coding	6001	X	57742114	58030951	1
ENSSSCG00000038281		0.880092	5.25277	14.8856	0.00109982	0.182522		259.382	0.699148	0.243514	2.87108	0.00409074	0.244492		MAP3K7CL	MAP3K7 C-terminal like [Source:VGNC Symbol;Acc:VGNC:89988]	MAP3K7CL	protein_coding	1479	13	192489751	192534821	1
ENSSSCG00000012652		1.35254	1.60522	14.5808	0.0011299	0.183636		18.1269	1.22961	0.370965	3.31462	0.000917691	0.110064		SASH3	SAM and SH3 domain containing 3 [Source:VGNC Symbol;Acc:VGNC:92584]	SASH3	protein_coding	2494	X	106373954	106389444	1
ENSSSCG00000010299		0.442477	6.85356	14.5539	0.00113908	0.183636		793.889	0.286593	0.124084	2.30967	0.0209062	0.487204		ANXA7	annexin A7 [Source:VGNC Symbol;Acc:VGNC:85372]	ANXA7	protein_coding	5103	14	76205232	76234631	-1
ENSSSCG00000003512		0.467443	7.44019	14.4345	0.00118093	0.187701		1194.71	0.303433	0.137705	2.20349	0.02756	0.536077		EIF4G3	eukaryotic translation initiation factor 4 gamma 3 [Source:VGNC Symbol;Acc:VGNC:87632]	EIF4G3	protein_coding	6228	6	79022138	79382029	-1
ENSSSCG00000026389		0.387091	6.43754	14.3444	0.0012136	0.190135		593.152	0.235748	0.0976634	2.41388	0.0157837	0.444875		SYNJ2BP	synaptojanin 2 binding protein [Source:NCBI gene (formerly Entrezgene);Acc:100514718]	SYNJ2BP	protein_coding	5471	7	93906182	93974444	-1
ENSSSCG00000022915		0.611616	3.98667	14.3004	0.00122994	0.190135		104.422	0.45958	0.132137	3.47805	0.000505081	0.0939984		DDX27	DEAD-box helicase 27 [Source:VGNC Symbol;Acc:VGNC:107136]	DDX27	protein_coding	3786	17	50903284	50924807	1
ENSSSCG00000034733		0.356774	4.97573	14.184	0.00127433	0.192979		214.532	0.228623	0.0896594	2.5499	0.0107752	0.367426		CMAS	cytidine monophosphate N-acetylneuraminic acid synthetase [Source:VGNC Symbol;Acc:VGNC:86797]	CMAS	protein_coding	2298	5	51438020	51458615	-1
ENSSSCG00000008349		0.577019	4.25745	14.163	0.00128254	0.192979		128.782	0.431516	0.17047	2.53134	0.0113629	0.380134		CNRIP1	cannabinoid receptor interacting protein 1 [Source:VGNC Symbol;Acc:VGNC:86845]	CNRIP1	protein_coding	818	3	73939481	73943131	1
ENSSSCG00000035537		1.11419	3.24726	13.9993	0.00137821	0.204646		61.7151	0.955398	0.295578	3.23231	0.00122796	0.133115		RUNX1	RUNX family transcription factor 1 [Source:VGNC Symbol;Acc:VGNC:92516]	RUNX1	protein_coding	6202	13	198371837	198638189	-1
ENSSSCG00000041566		-0.488028	5.76394	13.879	0.00139934	0.205086		375.934	-0.625682	0.162121	-3.85934	0.000113692	0.0471356					lncRNA	2341	7	3055192	3057806	1
ENSSSCG00000033506		0.851092	1.94427	13.829	0.00142107	0.2056		23.8888	0.729881	0.25313	2.88342	0.00393377	0.244492		KCTD21	potassium channel tetramerization domain containing 21 [Source:VGNC Symbol;Acc:VGNC:89400]	KCTD21	protein_coding	3393	9	12570408	12585862	-1
ENSSSCG00000009216		4.23762	4.56989	15.0286	0.00147115	0.210151		146.985	4.16636	0.917128	4.54283	5.55047e-06	0.0125152		SPP1	secreted phosphoprotein 1 [Source:VGNC Symbol;Acc:VGNC:93419]	SPP1	protein_coding	1507	8	131077786	131085340	-1
ENSSSCG00000001701		0.400612	7.82763	13.609	0.00152139	0.212398		1568.76	0.249761	0.131456	1.89996	0.0574385	0.664848		HSP90AB1	heat shock protein 90 alpha family class B member 1 [Source:NCBI gene (formerly Entrezgene);Acc:396742]	HSP90AB1	protein_coding	2748	7	39244458	39250481	1
ENSSSCG00000039854		0.673143	4.60296	13.592	0.00152948	0.212398		163.647	0.534084	0.190185	2.80824	0.00498132	0.264482		TLCD4	TLC domain containing 4 [Source:VGNC Symbol;Acc:VGNC:98371]	TLCD4	protein_coding	6457	4	122232593	122365705	-1
ENSSSCG00000038861		0.410006	4.5666	13.4618	0.00159289	0.212398		161.141	0.280253	0.116101	2.41387	0.0157841	0.444875		TM2D1	TM2 domain containing 1 [Source:VGNC Symbol;Acc:VGNC:94028]	TM2D1	protein_coding	3305	6	150615350	150654742	1
ENSSSCG00000002804		0.37865	5.45238	13.4489	0.00159931	0.212398		298.51	0.23936	0.0963794	2.48352	0.013009	0.402921		CSNK2A2	casein kinase 2 alpha 2 [Source:VGNC Symbol;Acc:VGNC:87042]	CSNK2A2	protein_coding	5427	6	19976930	20016923	-1
ENSSSCG00000008352		0.476933	3.94263	13.3546	0.00164732	0.212398		102.583	0.33236	0.122657	2.70968	0.00673488	0.307405		PNO1	partner of NOB1 homolog [Source:VGNC Symbol;Acc:VGNC:104030]	PNO1	protein_coding	4219	3	74068828	74084789	-1
ENSSSCG00000040025		1.5508	2.005	13.4228	0.00165669	0.212398		24.0917	1.45206	0.423097	3.43199	0.000599176	0.10235		NANOS1	nanos C2HC-type zinc finger 1 [Source:VGNC Symbol;Acc:VGNC:90574]	NANOS1	protein_coding	855	14	128962375	128963229	1
ENSSSCG00000033456		0.48954	5.21914	13.3306	0.00165976	0.212398		255.482	0.340035	0.158119	2.1505	0.031516	0.555352		GPR157	G protein-coupled receptor 157 [Source:VGNC Symbol;Acc:VGNC:88611]	GPR157	protein_coding	2741	6	69557701	69581643	-1
ENSSSCG00000000853		0.565785	4.75381	13.3058	0.00167278	0.212398		182.761	0.427957	0.168381	2.5416	0.0110346	0.372467		NT5DC3	5'-nucleotidase domain containing 3 [Source:VGNC Symbol;Acc:VGNC:90924]	NT5DC3	protein_coding	5994	5	80644245	80692941	1
ENSSSCG00000056217		0.409983	4.96723	13.3008	0.00167539	0.212398		211.646	0.263621	0.101071	2.60827	0.00910011	0.347778		DPH3	diphthamide biosynthesis 3 [Source:NCBI gene (formerly Entrezgene);Acc:100156362]		protein_coding	2540	13	3391823	3395856	-1
ENSSSCG00000032605		0.924326	1.82231	13.2625	0.00169568	0.212398		21.1285	0.782362	0.23563	3.32029	0.000899228	0.10901					pseudogene	1995	15	83293608	83295604	-1
ENSSSCG00000000554		0.567471	4.67935	13.2453	0.00170491	0.212398		175.534	0.413107	0.18128	2.27884	0.0226766	0.505249		FGFR1OP2	FGFR1 onco partner 2 [Source:VGNC Symbol;Acc:VGNC:88119]	FGFR1OP2	protein_coding	3101	5	46794110	46824153	-1
ENSSSCG00000016077		0.541902	7.44666	13.2308	0.00171274	0.212398		1185.8	0.388901	0.116411	3.34075	0.000835522	0.107797		HSPD1	heat shock protein family D (Hsp60) member 1 [Source:NCBI gene (formerly Entrezgene);Acc:492279]		protein_coding	2577	15	101360094	101373526	-1
ENSSSCG00000013094		0.347031	7.65929	13.1277	0.0017694	0.21704		1388.29	0.198613	0.0708997	2.80132	0.00508933	0.268118		DDB1	damage specific DNA binding protein 1 [Source:VGNC Symbol;Acc:VGNC:87202]	DDB1	protein_coding	4294	2	10171502	10201598	1
ENSSSCG00000063462		0.401858	4.79315	13.079	0.00179689	0.218041		186.744	0.252429	0.093378	2.7033	0.00686538	0.31075		TMEM127	transmembrane protein 127 [Source:HGNC Symbol;Acc:HGNC:26038]	TMEM127	protein_coding	1909	3	46966892	46978810	1
ENSSSCG00000015106		0.76969	5.81618	13.1298	0.00185022	0.222125		377.769	0.62654	0.186861	3.35297	0.000799491	0.107797		HYOU1	hypoxia up-regulated 1 [Source:VGNC Symbol;Acc:VGNC:89014]	HYOU1	protein_coding	5479	9	46264933	46276995	-1
ENSSSCG00000003211		0.31287	5.90811	12.9169	0.00189194	0.223125		411.549	0.169098	0.0977343	1.73018	0.0835986	0.724578		NR1H2	nuclear receptor subfamily 1 group H member 2 [Source:VGNC Symbol;Acc:VGNC:90870]	NR1H2	protein_coding	1710	6	55239500	55245456	1
ENSSSCG00000038968		0.429679	5.82706	12.9067	0.00189809	0.223125		386.454	0.280478	0.10711	2.6186	0.00882909	0.34572		TMEM263	transmembrane protein 263 [Source:VGNC Symbol;Acc:VGNC:94165]	TMEM263	protein_coding	4817	5	13379780	13398360	-1
ENSSSCG00000007463		0.671878	5.4954	12.8789	0.00193165	0.224729		303.834	0.526982	0.17003	3.09935	0.00193947	0.176624		PTGIS	prostaglandin I2 synthase [Source:VGNC Symbol;Acc:VGNC:96515]	PTGIS	protein_coding	5238	17	51153154	51200300	-1
ENSSSCG00000054801		0.427878	4.33125	12.7927	0.00196846	0.226675		136.033	0.294411	0.140014	2.10272	0.0354903	0.572811		ZMYND19	zinc finger MYND-type containing 19 [Source:HGNC Symbol;Acc:HGNC:21146]	ZMYND19	protein_coding	1658	AEMK02000682.1	409749	418449	1
ENSSSCG00000005689		0.407736	4.50358	12.7574	0.0019909	0.226942		153.287	0.283387	0.110659	2.5609	0.01044	0.361046		FNBP1	formin binding protein 1 [Source:VGNC Symbol;Acc:VGNC:88178]	FNBP1	protein_coding	5048	1	270042369	270180188	-1
ENSSSCG00000005627		-0.355236	10.8562	12.6694	0.00204794	0.229896		12975.2	-0.518941	0.134444	-3.85989	0.000113436	0.0471356		AK1	adenylate kinase 1 [Source:VGNC Symbol;Acc:VGNC:97875]	AK1	protein_coding	1749	1	268355033	268365598	-1
ENSSSCG00000036210		0.328168	6.09331	12.6462	0.00206327	0.229896		467.068	0.179551	0.0759383	2.36443	0.0180576	0.468723		DYNC1LI2	dynein cytoplasmic 1 light intermediate chain 2 [Source:VGNC Symbol;Acc:VGNC:87498]	DYNC1LI2	protein_coding	4565	6	27416477	27446360	-1
ENSSSCG00000057749		0.36052	6.21806	12.6121	0.00208609	0.229896		507.851	0.211466	0.0845699	2.50049	0.0124022	0.391142		HSBP1	heat shock factor binding protein 1 [Source:NCBI gene (formerly Entrezgene);Acc:100579143]		protein_coding	7448	6	4788313	4798191	-1
ENSSSCG00000010198		0.449385	4.54389	12.5339	0.00213933	0.229896		156.744	0.303683	0.11287	2.69055	0.00713346	0.314151		BMS1	BMS1 ribosome biosis factor [Source:VGNC Symbol;Acc:VGNC:85848]	BMS1	protein_coding	4389	14	61087670	61125980	1
ENSSSCG00000015337		0.362975	5.8608	12.5279	0.00214354	0.229896		396.296	0.208693	0.0884622	2.35912	0.0183183	0.468723					protein_coding	3965	9	76286988	76349256	-1
ENSSSCG00000007019		0.499061	7.15229	12.5119	0.00215461	0.229896		971.366	0.341606	0.130642	2.61483	0.00892716	0.347051		GPAT4	glycerol-3-phosphate acyltransferase 4 [Source:NCBI gene (formerly Entrezgene);Acc:100152836]		protein_coding	3099	17	10691751	10725024	1
ENSSSCG00000025698		1.52507	3.07439	12.8318	0.00217454	0.229896		53.7703	1.35175	0.403072	3.35363	0.00079759	0.107797		SERPINE1	serpin family E member 1 [Source:NCBI gene (formerly Entrezgene);Acc:396945]		protein_coding	2976	3	8863695	8871547	1
ENSSSCG00000000487		1.09642	1.80818	12.476	0.00217979	0.229896		20.7131	0.967695	0.29242	3.30926	0.00093543	0.111011		SLC35E3	solute carrier family 35 member E3 [Source:VGNC Symbol;Acc:VGNC:93079]	SLC35E3	protein_coding	3149	5	33049247	33067561	1
ENSSSCG00000032622		0.648512	3.59851	12.4203	0.00221948	0.231915		80.6715	0.514918	0.179385	2.87046	0.00409872	0.244492		SLC39A14	solute carrier family 39 member 14 [Source:VGNC Symbol;Acc:VGNC:111145]	SLC39A14	protein_coding	4593	14	6639206	6687924	1
ENSSSCG00000013645		0.317407	5.66287	12.3267	0.0022881	0.233295		348.023	0.174523	0.117723	1.48249	0.138209	0.797135		ATG4D	autophagy related 4D cysteine peptidase [Source:VGNC Symbol;Acc:VGNC:85624]	ATG4D	protein_coding	2122	2	69320331	69328519	1
ENSSSCG00000000746		0.400052	4.75773	12.3201	0.00229302	0.233295		183.791	0.267126	0.133519	2.00067	0.0454284	0.630738		WASHC1	WASH complex subunit 1 [Source:NCBI gene (formerly Entrezgene);Acc:100512536]		protein_coding	2546	5	67394875	67412431	-1
ENSSSCG00000026116		0.471608	7.54498	12.3178	0.0022947	0.233295		1280.48	0.32309	0.130829	2.46957	0.0135277	0.412525		FHOD1	formin homology 2 domain containing 1 [Source:VGNC Symbol;Acc:VGNC:88131]	FHOD1	protein_coding	3958	6	27867502	27883079	-1
ENSSSCG00000050627		0.528362	5.41908	12.2784	0.00232434	0.234198		287.82	0.374009	0.119362	3.13341	0.00172785	0.16939					protein_coding	7453	3	59416728	59426456	-1
ENSSSCG00000045776		0.532579	3.54476	12.2131	0.00237446	0.234966		77.0028	0.389717	0.144366	2.69951	0.00694413	0.31075		ZNF593	zinc finger protein 593 [Source:HGNC Symbol;Acc:HGNC:30943]	ZNF593	protein_coding	2067	6	83590895	83593278	1
ENSSSCG00000031346		0.85041	3.40808	12.1698	0.0024083	0.234966		69.454	0.705407	0.242599	2.9077	0.00364094	0.244492		CMKLR1	chemerin chemokine-like receptor 1 [Source:VGNC Symbol;Acc:VGNC:86800]	CMKLR1	protein_coding	7623	14	42420177	42468058	1
ENSSSCG00000038950		0.350967	6.3439	12.1496	0.00242433	0.234966		557.517	0.208769	0.106025	1.96906	0.0489462	0.640106		VARS1	valyl-tRNA synthetase 1 [Source:NCBI gene (formerly Entrezgene);Acc:100270813]		protein_coding	4210	7	23886138	23899738	-1
ENSSSCG00000022168		0.522874	6.16739	12.1283	0.00244132	0.234966		490.098	0.379364	0.15811	2.39937	0.0164232	0.453866		APBB2	amyloid beta protein binding family B member 2 [Source:VGNC Symbol;Acc:VGNC:85403]	APBB2	protein_coding	6236	8	31921593	32193940	-1
ENSSSCG00000031201		-0.78938	5.58822	12.2863	0.00245558	0.234966		343.616	-0.979132	0.266117	-3.67933	0.000233848	0.0621176		LMOD1	leiomodin 1 [Source:VGNC Symbol;Acc:VGNC:96405]	LMOD1	protein_coding	3155	10	24164792	24193820	-1
ENSSSCG00000004928		0.986792	8.44304	12.4926	0.00246616	0.234966		2356.78	0.854348	0.249886	3.41895	0.000628622	0.103592		CILP	cartilage intermediate layer protein [Source:VGNC Symbol;Acc:VGNC:86703]	CILP	protein_coding	4364	1	163237100	163256533	-1
ENSSSCG00000027293		0.32099	6.14086	12.0832	0.00247771	0.234966		485.707	0.18203	0.117131	1.55407	0.120168	0.776311		TNPO1	transportin 1 [Source:VGNC Symbol;Acc:VGNC:94287]	TNPO1	protein_coding	8776	16	49048686	49151922	1
ENSSSCG00000006502		0.500165	6.23774	12.012	0.00253639	0.236757		511.139	0.352958	0.111652	3.16124	0.001571	0.159562		ARHGEF2	Rho/Rac guanine nucleotide exchange factor 2 [Source:VGNC Symbol;Acc:VGNC:85493]	ARHGEF2	protein_coding	4915	4	94026386	94080420	1
ENSSSCG00000000496		0.385948	6.59174	12.0014	0.00254525	0.236757		660.406	0.233108	0.109038	2.13786	0.0325283	0.5616		CCT2	chaperonin containing TCP1 subunit 2 [Source:VGNC Symbol;Acc:VGNC:86380]	CCT2	protein_coding	1873	5	33858572	33873523	1
ENSSSCG00000014448		1.0008	1.73389	11.9844	0.00255954	0.236757		20.4091	0.871664	0.313947	2.77647	0.00549526	0.275349		ARSI	arylsulfatase family member I [Source:HGNC Symbol;Acc:HGNC:32521]	ARSI	protein_coding	2714	2	151314507	151320814	-1
ENSSSCG00000021005		0.332219	5.92169	11.9455	0.00259259	0.237865		413.24	0.178635	0.0795418	2.24581	0.0247164	0.516144		UBQLN1	ubiquilin 1 [Source:VGNC Symbol;Acc:VGNC:95560]	UBQLN1	protein_coding	3966	10	31275868	31317516	1
ENSSSCG00000012164		0.541402	3.42297	11.798	0.0027223	0.243427		71.1498	0.396102	0.180541	2.19398	0.0282372	0.538236		CNKSR2	connector enhancer of kinase suppressor of Ras 2 [Source:VGNC Symbol;Acc:VGNC:86822]	CNKSR2	protein_coding	6104	X	17561260	17838493	1
ENSSSCG00000023298		2.31146	3.2977	12.4756	0.00273225	0.243427		60.2663	2.25551	0.631795	3.57001	0.00035697	0.0793113		SRXN1	sulfiredoxin 1 [Source:VGNC Symbol;Acc:VGNC:95751]	SRXN1	protein_coding	2476	17	34582440	34589300	1
ENSSSCG00000001679		0.395629	5.68987	11.7514	0.00276482	0.243427		350.806	0.256234	0.0890881	2.87618	0.00402519	0.244492		XPO5	exportin 5 [Source:VGNC Symbol;Acc:VGNC:95005]	XPO5	protein_coding	4724	7	38531919	38569582	-1
ENSSSCG00000000843		0.668765	4.98229	11.7543	0.00276875	0.243427		211.041	0.520452	0.17488	2.97604	0.00291993	0.225474		TXNRD1	thioredoxin reductase 1 [Source:NCBI gene (formerly Entrezgene);Acc:396681]		protein_coding	2049	5	80172260	80236219	-1
ENSSSCG00000022659		0.352315	6.70884	11.7319	0.00278279	0.243427		715.162	0.195081	0.0867245	2.24943	0.0244852	0.516144		CLTC	clathrin heavy chain [Source:VGNC Symbol;Acc:VGNC:86789]	CLTC	protein_coding	7307	12	35848540	35926015	1
ENSSSCG00000015045		0.657498	5.61791	11.7707	0.00278827	0.243427		330.855	0.517355	0.177633	2.9125	0.0035855	0.243512		NCAM1	neural cell adhesion molecule 1 [Source:VGNC Symbol;Acc:VGNC:108603]	NCAM1	protein_coding	6499	9	40628631	40960591	1
ENSSSCG00000029438		2.17832	3.84157	12.4168	0.00282027	0.243427		90.9024	2.07473	0.568125	3.65188	0.000260326	0.0652204		SESN2	sestrin 2 [Source:VGNC Symbol;Acc:VGNC:92754]	SESN2	protein_coding	4233	6	85324228	85348032	1
ENSSSCG00000001878		0.369975	4.41356	11.6859	0.00282578	0.243427		143.863	0.24078	0.10843	2.22059	0.0263787	0.531059		PTPN9	protein tyrosine phosphatase non-receptor type 9 [Source:VGNC Symbol;Acc:VGNC:91983]	PTPN9	protein_coding	4763	7	58078389	58164405	1
ENSSSCG00000061324		0.806827	3.03544	11.6573	0.00285279	0.243892		52.8612	0.671879	0.219139	3.06599	0.0021695	0.192048		METTL1	methyltransferase 1, tRNA methylguanosine [Source:HGNC Symbol;Acc:HGNC:7030]	METTL1	protein_coding	1859	5	23058982	23062991	-1
ENSSSCG00000001426		0.576703	3.48551	11.5883	0.0029193	0.244863		73.9401	0.449014	0.168105	2.67104	0.00756163	0.325381		STK19	serine/threonine kinase 19 [Source:NCBI gene (formerly Entrezgene);Acc:100144527]		protein_coding	1868	7	24059452	24067383	1
ENSSSCG00000013656		0.433537	4.85972	11.5832	0.00292434	0.244863		195.841	0.294867	0.115656	2.54951	0.0107875	0.367426		MRPL4	mitochondrial ribosomal protein L4 [Source:VGNC Symbol;Acc:VGNC:90365]	MRPL4	protein_coding	2993	2	69063674	69082688	1
ENSSSCG00000008821		0.360629	6.10454	11.5782	0.00292925	0.244863		471.32	0.211486	0.119207	1.7741	0.0760463	0.701019		SLAIN2	SLAIN motif family member 2 [Source:VGNC Symbol;Acc:VGNC:92910]	SLAIN2	protein_coding	6337	8	38241598	38322031	1
ENSSSCG00000051023		0.675918	2.91395	11.4937	0.0030134	0.249753		49.2522	0.541226	0.201018	2.69242	0.00709347	0.313615					lncRNA	6238	13	206063945	206071041	1
ENSSSCG00000026082		0.481413	5.39816	11.4753	0.003032	0.249753		287.117	0.329354	0.152399	2.16113	0.0306851	0.549118		DNAJC3	DnaJ heat shock protein family (Hsp40) member C3 [Source:NCBI gene (formerly Entrezgene);Acc:100154166]		protein_coding	6230	11	65230162	65303834	1
ENSSSCG00000028020		0.521687	5.84015	11.4504	0.00305756	0.250033		387.461	0.367882	0.131671	2.79394	0.00520696	0.271774		MRPS9	mitochondrial ribosomal protein S9 [Source:VGNC Symbol;Acc:VGNC:90401]	MRPS9	protein_coding	3602	3	49625248	49681440	-1
ENSSSCG00000037399		0.716706	3.1952	11.4221	0.00308678	0.250607		59.3145	0.577438	0.208887	2.76435	0.0057036	0.282595					protein_coding	2149	3	85944107	85947818	-1
ENSSSCG00000017668		0.70599	4.49308	11.3113	0.00321155	0.256991		149.429	0.558267	0.188688	2.95867	0.00308971	0.231453		VMP1	vacuole membrane protein 1 [Source:HGNC Symbol;Acc:HGNC:29559]	VMP1	protein_coding	3264	12	35933173	36065956	1
ENSSSCG00000001884		0.380395	4.44622	11.2812	0.00323708	0.256991		146.673	0.243679	0.108575	2.24433	0.0248111	0.516144		COMMD4	COMM domain containing 4 [Source:VGNC Symbol;Acc:VGNC:86888]	COMMD4	protein_coding	903	7	58276957	58283114	-1
ENSSSCG00000015710		0.468059	5.59637	11.2401	0.00328246	0.256991		327.326	0.321347	0.110049	2.92004	0.00349991	0.239139		ACTR3	actin related protein 3 [Source:VGNC Symbol;Acc:VGNC:103894]	ACTR3	protein_coding	5819	15	20104812	20167421	1
ENSSSCG00000002142		0.739924	5.70795	11.3682	0.00328887	0.256991		353.025	0.58524	0.202801	2.88579	0.00390435	0.244492		TEP1	telomerase associated protein 1 [Source:VGNC Symbol;Acc:VGNC:93877]	TEP1	protein_coding	7981	7	78491053	78530183	1
ENSSSCG00000007231		-0.605007	9.44176	11.2373	0.00329832	0.256991		4887.12	-0.773438	0.213447	-3.62356	0.000290577	0.0712168		MYLK2	myosin light chain kinase 2 [Source:VGNC Symbol;Acc:VGNC:95797]	MYLK2	protein_coding	3322	17	35499887	35513093	1
ENSSSCG00000020808		0.447258	6.62376	11.2125	0.00331337	0.256991		670.816	0.294747	0.105743	2.7874	0.00531336	0.272286		CCT6A	chaperonin containing TCP1 subunit 6A [Source:VGNC Symbol;Acc:VGNC:106569]	CCT6A	protein_coding	2750	3	16843804	16858819	-1
ENSSSCG00000004570		-0.319252	12.7835	11.2023	0.00332483	0.256991		49415.2	-0.491618	0.137759	-3.56868	0.000358779	0.0793113		TPM1	tropomyosin 1 [Source:VGNC Symbol;Acc:VGNC:103194]	TPM1	protein_coding	3654	1	108986986	109020035	-1
ENSSSCG00000013550		0.425539	4.73946	11.1432	0.0033923	0.258985		180.617	0.277126	0.130917	2.1168	0.0342767	0.56543		SLC25A23	solute carrier family 25 member 23 [Source:VGNC Symbol;Acc:VGNC:93000]	SLC25A23	protein_coding	3574	2	72625583	72641791	1
ENSSSCG00000008030		0.354716	4.78599	11.1395	0.00339652	0.258985		187.222	0.219852	0.102393	2.14713	0.0317831	0.555803		TSR3	TSR3 ribosome maturation factor [Source:VGNC Symbol;Acc:VGNC:94523]	TSR3	protein_coding	1231	3	40534222	40536766	1
ENSSSCG00000014292		0.383946	6.83642	11.0946	0.00344893	0.259032		784.318	0.230186	0.123652	1.86156	0.0626649	0.67677		HSPA4	heat shock protein family A (Hsp70) member 4 [Source:VGNC Symbol;Acc:VGNC:111098]	HSPA4	protein_coding	4394	2	135345867	135391108	1
ENSSSCG00000028925		0.370778	3.97414	11.073	0.00347444	0.259032		107.165	0.264854	0.123257	2.14879	0.0316508	0.555775		CEP95	centrosomal protein 95 [Source:VGNC Symbol;Acc:VGNC:86582]	CEP95	protein_coding	2926	12	14507845	14572477	-1
ENSSSCG00000031077		0.373125	6.3174	11.0652	0.0034837	0.259032		550.29	0.222809	0.143564	1.55198	0.120667	0.776311		KPNA4	karyopherin subunit alpha 4 [Source:VGNC Symbol;Acc:VGNC:89563]	KPNA4	protein_coding	3833	13	100185092	100253070	-1
ENSSSCG00000014835		0.411976	4.12233	11.0378	0.00351636	0.259032		117.832	0.288025	0.132776	2.16925	0.0300637	0.548738		C2CD3	C2 domain containing 3 centriole elongation regulator [Source:VGNC Symbol;Acc:VGNC:85992]	C2CD3	protein_coding	7860	9	8393612	8512848	-1
ENSSSCG00000017143		-0.468572	4.03834	11.0116	0.00354795	0.259032		112.747	-0.601444	0.156756	-3.83682	0.000124636	0.0471356		CEP131	centrosomal protein 131 [Source:VGNC Symbol;Acc:VGNC:98982]	CEP131	protein_coding	3181	12	1538326	1556929	1
ENSSSCG00000013745		0.425777	5.74508	11.008	0.00355235	0.259032		363.997	0.27593	0.0957063	2.88309	0.00393789	0.244492		FARSA	phenylalanyl-tRNA synthetase subunit alpha [Source:VGNC Symbol;Acc:VGNC:88014]	FARSA	protein_coding	5331	2	66105429	66118191	1
ENSSSCG00000031562		0.43236	4.10345	10.9956	0.00356752	0.259032		115.615	0.305398	0.12984	2.35211	0.0186674	0.468723		MZF1	myeloid zinc finger 1 [Source:VGNC Symbol;Acc:VGNC:90551]	MZF1	protein_coding	4592	6	63111068	63123082	-1
ENSSSCG00000024126		0.336865	6.98789	10.9481	0.00362599	0.259032		867.619	0.179472	0.060036	2.9894	0.00279527	0.218139		CCT5	chaperonin containing TCP1 subunit 5 [Source:VGNC Symbol;Acc:VGNC:86383]	CCT5	protein_coding	5576	16	72208012	72223114	-1
ENSSSCG00000010554		2.97968	9.06102	11.7815	0.00366722	0.259032		3306.99	2.89307	0.728822	3.96951	7.20199e-05	0.0412296		SCD	stearoyl-CoA desaturase [Source:VGNC Symbol;Acc:VGNC:111140]	SCD	protein_coding	5296	14	111461569	111478020	1
ENSSSCG00000026940		0.66708	3.86588	10.9109	0.00367254	0.259032		95.3906	0.514415	0.175449	2.93199	0.00336793	0.239139		CASP10	caspase 10 [Source:VGNC Symbol;Acc:VGNC:95638]	CASP10	protein_coding	7053	15	104858100	104894933	1
ENSSSCG00000040793		0.540334	7.19404	10.9045	0.00368068	0.259032		996.279	0.384877	0.140438	2.74054	0.00613377	0.291781		CTSD	cathepsin D [Source:NCBI gene (formerly Entrezgene);Acc:494568]		protein_coding	1926	2	1188549	1197643	-1
ENSSSCG00000011361		0.578831	4.98919	10.9027	0.00368284	0.259032		213.861	0.436572	0.178319	2.44827	0.0143545	0.424433		SLC26A6	solute carrier family 26 member 6 [Source:VGNC Symbol;Acc:VGNC:93031]	SLC26A6	protein_coding	3862	13	31317877	31330580	-1
ENSSSCG00000062050		0.630805	4.62363	10.8927	0.00369554	0.259032		164.578	0.486919	0.175168	2.77973	0.00544048	0.275019		TUBB2A	tubulin beta 2A class IIa [Source:HGNC Symbol;Acc:HGNC:12412]	TUBB2A	protein_coding	1803	7	1910269	1914761	-1
ENSSSCG00000002526		0.288005	4.7047	10.8562	0.00374228	0.260689		177.998	0.165121	0.102577	1.60972	0.107459	0.767303		RCOR1	REST corepressor 1 [Source:VGNC Symbol;Acc:VGNC:92183]	RCOR1	protein_coding	5568	AEMK02000452.1	1330879	1469614	1
ENSSSCG00000033786		0.572623	4.35136	10.8004	0.00381479	0.26411		135.923	0.421288	0.159933	2.63416	0.00843456	0.342055					protein_coding	2311	2	44890154	44960999	1
ENSSSCG00000000522		0.341266	7.0817	10.7788	0.00384338	0.264467		928.287	0.190441	0.0819019	2.32524	0.0200594	0.478217		NAP1L1	nucleosome assembly protein 1 like 1 [Source:VGNC Symbol;Acc:VGNC:90576]	NAP1L1	protein_coding	6479	5	39328052	39363711	-1
ENSSSCG00000006063		0.349456	7.73269	10.75	0.00388168	0.264698		1461.56	0.199537	0.108057	1.84659	0.064806	0.680023			poly(A) binding protein cytoplasmic 1 [Source:VGNC Symbol;Acc:VGNC:98829]		protein_coding	2853	4	36209164	36228073	1
ENSSSCG00000011806		-0.413314	4.10093	10.7408	0.00389415	0.264698		117.332	-0.544929	0.141266	-3.85746	0.000114573	0.0471356		MASP1	MBL associated serine protease 1 [Source:VGNC Symbol;Acc:VGNC:90032]	MASP1	protein_coding	7782	13	124955030	125054463	-1
ENSSSCG00000010576		0.406357	5.69074	10.7102	0.00393551	0.264698		352.251	0.265802	0.108289	2.45457	0.0141054	0.420732		NOLC1	nucleolar and coiled-body phosphoprotein 1 [Source:VGNC Symbol;Acc:VGNC:90818]	NOLC1	protein_coding	3776	14	113154819	113166906	1
ENSSSCG00000039867		0.779622	4.20029	10.7487	0.00394056	0.264698		122.534	0.623943	0.218235	2.85904	0.00424922	0.246665		UCK2	uridine-cytidine kinase 2 [Source:VGNC Symbol;Acc:VGNC:98399]	UCK2	protein_coding	4873	4	84838802	84919236	-1
ENSSSCG00000029615		0.41235	4.18055	10.6754	0.00398324	0.265981		120.838	0.266231	0.112841	2.35934	0.0183073	0.468723		VAMP7	vesicle associated membrane protein 7 [Source:VGNC Symbol;Acc:VGNC:94796]	VAMP7	protein_coding	2643	X	125863292	125917225	1
ENSSSCG00000058007		0.511835	5.68276	10.6104	0.004074	0.270442		352.298	0.366459	0.193847	1.89045	0.0586976	0.66627					lncRNA	1837	12	45818123	45820384	1
ENSSSCG00000063479		0.549438	6.51481	10.5633	0.00414124	0.272634		620.542	0.406446	0.145999	2.78388	0.00537121	0.274005			solute carrier family 16 member 1 [Source:NCBI gene (formerly Entrezgene);Acc:100127159]		protein_coding	3639	4	107534654	107547870	1
ENSSSCG00000053937		0.31518	6.64204	10.5378	0.00417822	0.272634		685.996	0.159055	0.106073	1.49949	0.133747	0.793198		ARPP19	cAMP regulated phosphoprotein 19 [Source:NCBI gene (formerly Entrezgene);Acc:397362]	ARPP19	protein_coding	5195	1	119134851	119157352	1
ENSSSCG00000024001		0.380845	6.18294	10.4808	0.00426211	0.272634		496.975	0.233518	0.119048	1.96155	0.0498147	0.644784		PLXNA1	plexin A1 [Source:VGNC Symbol;Acc:VGNC:91579]	PLXNA1	protein_coding	8649	13	73054443	73094623	-1
ENSSSCG00000037398		0.350224	5.46853	10.4783	0.0042658	0.272634		301.066	0.207287	0.0881073	2.35266	0.0186395	0.468723		NTAN1	N-terminal asparagine amidase [Source:NCBI gene (formerly Entrezgene);Acc:397107]		protein_coding	5384	3	7520774	7535503	-1
ENSSSCG00000009412		0.922911	3.88416	10.5753	0.00426686	0.272634		95.8444	0.797133	0.265543	3.0019	0.00268305	0.21338		LCP1	lymphocyte cytosolic protein 1 [Source:VGNC Symbol;Acc:VGNC:89663]	LCP1	protein_coding	3938	11	21126539	21223550	1
ENSSSCG00000038534		0.546852	4.30434	10.4742	0.00427185	0.272634		132.293	0.412743	0.156038	2.64514	0.00816578	0.335335		TSR1	TSR1 ribosome maturation factor [Source:VGNC Symbol;Acc:VGNC:94521]	TSR1	protein_coding	3928	12	48404308	48416687	-1
ENSSSCG00000026761		0.355093	6.3755	10.4714	0.00427614	0.272634		566.295	0.200364	0.0792799	2.5273	0.0114944	0.38109		CCT8	chaperonin containing TCP1 subunit 8 [Source:VGNC Symbol;Acc:VGNC:86386]	CCT8	protein_coding	3393	13	192406281	192423413	-1
ENSSSCG00000023078		0.743839	2.54476	10.412	0.00436579	0.273947		37.9727	0.626364	0.218967	2.86053	0.00422927	0.246665		WDR4	WD repeat domain 4 [Source:VGNC Symbol;Acc:VGNC:94919]	WDR4	protein_coding	1704	13	206074945	206094297	-1
ENSSSCG00000010306		0.340235	6.13546	10.3662	0.00443649	0.273947		479.103	0.186136	0.0737952	2.52233	0.011658	0.382467		SEC24C	SEC24 homolog C, COPII coat complex component [Source:VGNC Symbol;Acc:VGNC:92678]	SEC24C	protein_coding	5176	14	76473776	76499125	1
ENSSSCG00000000849		0.484803	7.40948	10.3574	0.0044502	0.273947		1160.42	0.3248	0.135322	2.40019	0.0163864	0.453866		HSP90B1	heat shock protein 90 beta family member 1 [Source:VGNC Symbol;Acc:VGNC:103290]	HSP90B1	protein_coding	3535	5	80511506	80530991	-1
ENSSSCG00000002406		0.385605	6.42556	10.3406	0.0044765	0.273947		590.007	0.241915	0.142506	1.69758	0.089588	0.738315		AHSA1	activator of HSP90 ATPase activity 1 [Source:VGNC Symbol;Acc:VGNC:85194]	AHSA1	protein_coding	1399	7	100510301	100520346	1
ENSSSCG00000046387		0.331939	7.52675	10.32	0.004509	0.273947		1264.7	0.182379	0.0710921	2.56538	0.0103061	0.360741		PSMD2	proteasome 26S subunit ubiquitin receptor, non-ATPase 2 [Source:NCBI gene (formerly Entrezgene);Acc:100627568]		protein_coding	2985	13	122187466	122199400	1
ENSSSCG00000013475		0.387504	5.52233	10.3008	0.00453955	0.273947		311.592	0.240334	0.103042	2.33238	0.0196806	0.47797		NCLN	nicalin [Source:VGNC Symbol;Acc:VGNC:90613]	NCLN	protein_coding	7315	2	75369955	75390545	-1
ENSSSCG00000000384		0.310984	5.19662	10.2967	0.00454605	0.273947		249.04	0.157098	0.0822231	1.91063	0.0560516	0.66032		NABP2	nucleic acid binding protein 2 [Source:VGNC Symbol;Acc:VGNC:90561]	NABP2	protein_coding	1978	5	21624762	21631706	1
ENSSSCG00000054763		0.630093	2.6921	10.2826	0.00456864	0.273947		41.2598	0.488976	0.187409	2.60913	0.00907716	0.347778		MCUR1	mitochondrial calcium uniporter regulator 1 [Source:HGNC Symbol;Acc:HGNC:21097]	MCUR1	protein_coding	1225	7	10119546	10142895	-1
ENSSSCG00000003561		0.381415	4.30763	10.2759	0.00457947	0.273947		134.445	0.262786	0.129053	2.03625	0.0417249	0.609807		ZDHHC18	zinc finger DHHC-type palmitoyltransferase 18 [Source:VGNC Symbol;Acc:VGNC:95120]	ZDHHC18	protein_coding	3026	6	84153838	84182305	1
ENSSSCG00000017525		0.387813	8.20252	10.2735	0.00458328	0.273947		2020.78	0.229334	0.106375	2.15589	0.0310922	0.552523		NFE2L1	NFE2 like bZIP transcription factor 1 [Source:VGNC Symbol;Acc:VGNC:90713]	NFE2L1	protein_coding	5749	12	24303399	24316763	1
ENSSSCG00000008056		0.360865	6.54184	10.2639	0.00459876	0.273947		638.57	0.217134	0.112885	1.9235	0.054417	0.656872					protein_coding	1192	3	39532921	39538681	-1
ENSSSCG00000010686		0.503166	7.01463	10.2591	0.00460666	0.273947		889.722	0.342739	0.180521	1.89861	0.0576153	0.6654		BAG3	BAG cochaperone 3 [Source:VGNC Symbol;Acc:VGNC:85745]	BAG3	protein_coding	3131	14	129466905	129533987	1
ENSSSCG00000016853		0.35007	3.67469	10.2449	0.00462968	0.273947		85.5994	0.220442	0.123128	1.79035	0.0733978	0.696629		RICTOR	RPTOR independent companion of MTOR complex 2 [Source:VGNC Symbol;Acc:VGNC:92303]	RICTOR	protein_coding	9728	16	24109939	24311132	-1
ENSSSCG00000062696		0.447615	4.84902	10.2407	0.00463659	0.273947		194.097	0.307737	0.134009	2.29638	0.021654	0.491913		BCL2	BCL2 apoptosis regulator [Source:HGNC Symbol;Acc:HGNC:990]	BCL2	protein_coding	6419	1	158337522	158518879	1
ENSSSCG00000017735		0.318104	4.77591	10.1921	0.0047168	0.276864		185.741	0.178696	0.0982696	1.81842	0.0689997	0.685989		RHOT1	ras homolog family member T1 [Source:VGNC Symbol;Acc:VGNC:92293]	RHOT1	protein_coding	5566	12	42711233	42783421	-1
ENSSSCG00000031705		0.302178	5.76217	10.1812	0.00473503	0.276864		370.446	0.156307	0.0815805	1.91599	0.0553662	0.656872					protein_coding	2946	16	18367282	18416501	-1
ENSSSCG00000008495		0.397795	3.96849	10.1481	0.00479067	0.277417		105.99	0.265956	0.150792	1.76373	0.0777782	0.710031		PRKD3	protein kinase D3 [Source:VGNC Symbol;Acc:VGNC:91814]	PRKD3	protein_coding	3633	3	102842229	102941329	1
ENSSSCG00000031598		0.396528	5.44678	10.1463	0.00479365	0.277417		298.915	0.245677	0.148577	1.65353	0.0982236	0.745625		CDADC1	cytidine and dCMP deaminase domain containing 1 [Source:VGNC Symbol;Acc:VGNC:86440]	CDADC1	protein_coding	6067	11	18458301	18518146	-1
ENSSSCG00000002357		-0.451069	5.69825	10.1318	0.00481837	0.277425		355.427	-0.594172	0.136615	-4.34925	1.36606e-05	0.0171122		ALDH6A1	aldehyde dehydrogenase 6 family member A1 [Source:VGNC Symbol;Acc:VGNC:85242]	ALDH6A1	protein_coding	4393	7	97360610	97381830	-1
ENSSSCG00000030289		0.477931	6.55777	10.0609	0.00494109	0.280991		640.49	0.320532	0.131608	2.4355	0.0148711	0.432104		PTPN11	protein tyrosine phosphatase non-receptor type 11 [Source:VGNC Symbol;Acc:VGNC:91972]	PTPN11	protein_coding	5889	14	39202169	39292003	-1
ENSSSCG00000010585		0.390042	6.30601	10.048	0.00496373	0.280991		537.968	0.233981	0.0891043	2.62592	0.0086415	0.344204		ACTR1A	actin related protein 1A [Source:VGNC Symbol;Acc:VGNC:85049]	ACTR1A	protein_coding	3042	14	113480196	113498740	-1
ENSSSCG00000004334		0.372269	4.62485	9.9864	0.00507367	0.280991		167.306	0.235683	0.121232	1.94406	0.0518881	0.648543		MAP3K7	mitogen-activated protein kinase kinase kinase 7 [Source:VGNC Symbol;Acc:VGNC:89987]	MAP3K7	protein_coding	4932	1	58481956	58548057	-1
ENSSSCG00000059632		0.513179	3.38361	9.97427	0.00509563	0.280991		70.5484	0.41909	0.147845	2.83465	0.00458754	0.254821		CYB5D1	cytochrome b5 domain containing 1 [Source:HGNC Symbol;Acc:HGNC:26516]	CYB5D1	protein_coding	4047	12	53112230	53117122	1
ENSSSCG00000009488		-0.934559	2.37814	9.97101	0.00510155	0.280991		35.6573	-1.10024	0.318101	-3.45878	0.00054263	0.0955877		SLITRK5	SLIT and NTRK like family member 5 [Source:VGNC Symbol;Acc:VGNC:93210]	SLITRK5	protein_coding	5092	11	57792665	57800846	1
ENSSSCG00000031773		0.366991	4.59875	9.95918	0.0051231	0.280991		163.175	0.22446	0.110905	2.02389	0.0429815	0.617164		C4orf3	chromosome X C4orf3 homolog [Source:VGNC Symbol;Acc:VGNC:107133]	C4orf3	protein_coding	2796	8	104494290	104497289	1
ENSSSCG00000009887		0.456028	4.21484	9.95371	0.00513311	0.280991		123.789	0.305816	0.136085	2.24724	0.0246249	0.516144		NAA25	N-alpha-acetyltransferase 25, NatB auxiliary subunit [Source:VGNC Symbol;Acc:VGNC:96750]	NAA25	protein_coding	5277	14	39606882	39682470	1
ENSSSCG00000023738		0.432149	4.76243	9.94459	0.00514984	0.280991		182.497	0.285833	0.10843	2.6361	0.00838662	0.341338		COG3	component of oligomeric golgi complex 3 [Source:HGNC Symbol;Acc:HGNC:18619]	COG3	protein_coding	4372	11	21759180	21826913	-1
ENSSSCG00000001955		0.373269	4.9834	9.93795	0.00516205	0.280991		214.032	0.224213	0.0947021	2.36756	0.017906	0.468723		SRP54	signal recognition particle 54 [Source:VGNC Symbol;Acc:VGNC:93459]	SRP54	protein_coding	2726	7	64829228	64877195	-1
ENSSSCG00000008303		0.278414	7.59403	9.91928	0.00519655	0.280991		1329.3	0.129477	0.0820011	1.57896	0.114344	0.770785		CCT7	chaperonin containing TCP1 subunit 7 [Source:NCBI gene (formerly Entrezgene);Acc:100322871]		protein_coding	2412	3	69526534	69546548	-1
ENSSSCG00000016556		0.743773	2.27472	9.90965	0.00521446	0.280991		29.8716	0.592118	0.214883	2.75554	0.00585953	0.285273		CEP41	centrosomal protein 41 [Source:VGNC Symbol;Acc:VGNC:86569]	CEP41	protein_coding	3487	18	18415562	18462575	1
ENSSSCG00000031698		0.366541	5.23525	9.90669	0.00521998	0.280991		256.243	0.232832	0.0939759	2.47757	0.0132279	0.407462		GFUS	GDP-L-fucose synthase [Source:VGNC Symbol;Acc:VGNC:94530]	GFUS	protein_coding	2098	4	949867	959744	1
ENSSSCG00000012534		0.360998	7.08256	9.89515	0.00524154	0.280991		925.959	0.199722	0.0836292	2.38819	0.0169318	0.461085		MORF4L2	mortality factor 4 like 2 [Source:VGNC Symbol;Acc:VGNC:90307]	MORF4L2	protein_coding	2111	X	84553774	84569030	-1
ENSSSCG00000029901		0.341906	6.37678	9.89308	0.00524543	0.280991		572.374	0.196869	0.126794	1.55267	0.120501	0.776311		UBE2O	ubiquitin conjugating enzyme E2 O [Source:VGNC Symbol;Acc:VGNC:94649]	UBE2O	protein_coding	8146	12	5055065	5114123	1
ENSSSCG00000032235		0.374365	6.21747	9.88632	0.00525813	0.280991		509.402	0.231648	0.124059	1.86724	0.061868	0.673912		ARFGAP1	ADP ribosylation factor GTPase activating protein 1 [Source:VGNC Symbol;Acc:VGNC:95671]	ARFGAP1	protein_coding	1707	17	62380091	62391856	1
ENSSSCG00000031280		0.335836	6.18448	9.87022	0.00528848	0.280991		498.333	0.188922	0.118587	1.59311	0.111134	0.769587		MRPL57	mitochondrial ribosomal protein L57 [Source:VGNC Symbol;Acc:VGNC:90378]	MRPL57	protein_coding	636	11	1321085	1321828	1
ENSSSCG00000033811		0.411645	4.85341	9.8555	0.00531642	0.280991		195.384	0.266055	0.130167	2.04395	0.0409584	0.606487		CBFB	core-binding factor subunit beta [Source:VGNC Symbol;Acc:VGNC:86221]	CBFB	protein_coding	3070	6	27684030	27750852	1
ENSSSCG00000034444		0.318417	8.24709	9.84916	0.00532849	0.280991		2092.32	0.158521	0.107119	1.47986	0.13891	0.797517		EIF4EBP2	eukaryotic translation initiation factor 4E binding protein 2 [Source:VGNC Symbol;Acc:VGNC:87629]	EIF4EBP2	protein_coding	6969	14	73323642	73349291	1
ENSSSCG00000059103		0.507633	4.39332	9.80525	0.00541302	0.28186		143.204	0.358054	0.169478	2.11269	0.0346271	0.56543					lncRNA	4362	1	116322379	116326740	1
ENSSSCG00000010203		0.32227	7.19314	9.80298	0.00541743	0.28186		1002.35	0.174426	0.0668311	2.60995	0.00905566	0.347778					protein_coding	4004	14	61644970	61667950	-1
ENSSSCG00000003809		0.266817	7.3085	9.80171	0.00541991	0.28186		1092.97	0.118466	0.0888867	1.33277	0.182607	0.832824		JAK1	Janus kinase 1 [Source:VGNC Symbol;Acc:VGNC:89270]	JAK1	protein_coding	5100	6	147429056	147567182	1
ENSSSCG00000002279		-2.06428	5.1489	10.3585	0.00557031	0.285296		244.921	-2.22997	0.607601	-3.67013	0.000242432	0.0621176		GPX2	glutathione peroxidase 2 [Source:NCBI gene (formerly Entrezgene);Acc:767625]		protein_coding	1060	7	89007375	89011620	-1
ENSSSCG00000028036		0.403498	5.45143	9.70712	0.00560738	0.285296		297.556	0.253338	0.137324	1.84481	0.0650648	0.680023		MAP3K10	mitogen-activated protein kinase kinase kinase 10 [Source:VGNC Symbol;Acc:VGNC:89981]	MAP3K10	protein_coding	4056	6	48527002	48545881	1
ENSSSCG00000023408		0.361638	6.63427	9.65635	0.00571097	0.285296		682.482	0.207813	0.132516	1.56821	0.116833	0.772903		SAMD4A	sterile alpha motif domain containing 4A [Source:VGNC Symbol;Acc:VGNC:92569]	SAMD4A	protein_coding	7040	1	183915512	184140115	1
ENSSSCG00000002535		0.446922	9.51621	9.65555	0.00571261	0.285296		5046.44	0.298452	0.161796	1.84462	0.0650928	0.680023		HSP90AA1	heat shock protein 90 alpha family class A member 1 [Source:NCBI gene (formerly Entrezgene);Acc:397028]		protein_coding	3096	AEMK02000452.1	916829	922669	-1
ENSSSCG00000008164		0.275968	6.91627	9.65337	0.00571712	0.285296		830.47	0.138192	0.0723753	1.90939	0.0562124	0.660882		MAP4K4	mitogen-activated protein kinase kinase kinase kinase 4 [Source:VGNC Symbol;Acc:VGNC:98114]	MAP4K4	protein_coding	6138	3	52484274	52649410	-1
ENSSSCG00000031450		0.526459	6.28458	9.64612	0.0057321	0.285296		533.758	0.381088	0.183375	2.07819	0.0376915	0.584335		MLYCD	malonyl-CoA decarboxylase [Source:VGNC Symbol;Acc:VGNC:98129]	MLYCD	protein_coding	3941	6	4681664	4698661	-1
ENSSSCG00000003140		0.709493	4.11712	9.64345	0.00575564	0.285296		118.622	0.54934	0.246033	2.23279	0.0255627	0.522167		FGF21	fibroblast growth factor 21 [Source:NCBI gene (formerly Entrezgene);Acc:100302504]		protein_coding	2769	6	54080739	54084601	1
ENSSSCG00000026344		0.353153	4.96111	9.61009	0.00580723	0.285296		211.928	0.216129	0.132063	1.63657	0.101721	0.753483		MCM3AP	minichromosome maintenance complex component 3 associated protein [Source:VGNC Symbol;Acc:VGNC:96414]	MCM3AP	protein_coding	6072	AEMK02000328.1	465811	512462	1
ENSSSCG00000007424		-0.34667	12.0566	9.58684	0.00585628	0.285296		29931.4	-0.528021	0.163217	-3.23509	0.00121606	0.133105		TNNC2	troponin C2, fast skeletal type [Source:NCBI gene (formerly Entrezgene);Acc:414905]		protein_coding	1482	17	48024687	48028651	-1
ENSSSCG00000021620		0.456497	7.45987	9.58074	0.00586923	0.285296		1217.21	0.309228	0.17895	1.72801	0.0839859	0.724578		STIP1	stress induced phosphoprotein 1 [Source:VGNC Symbol;Acc:VGNC:93548]	STIP1	protein_coding	3342	2	7911445	7939005	-1
ENSSSCG00000036015		0.384884	5.13594	9.56816	0.00589603	0.285296		237.937	0.234097	0.119473	1.95941	0.0500645	0.644784		TSSC4	tumor suppressing subtransferable candidate 4 [Source:HGNC Symbol;Acc:HGNC:12386]	TSSC4	protein_coding	2054	2	1643006	1645858	1
ENSSSCG00000016047		-0.995695	4.56919	9.80106	0.00592105	0.285296		176.158	-1.26313	0.343352	-3.67882	0.000234315	0.0621176		MSTN	myostatin [Source:NCBI gene (formerly Entrezgene);Acc:399534]		protein_coding	4489	15	94620270	94628545	-1
ENSSSCG00000001835		0.64197	2.57881	9.54813	0.00593899	0.285296		38.3935	0.500937	0.229671	2.18111	0.0291755	0.542338		ABHD2	abhydrolase domain containing 2, acylglycerol lipase [Source:VGNC Symbol;Acc:VGNC:84980]	ABHD2	protein_coding	1640	7	54655804	54770131	1
ENSSSCG00000031949		0.342107	4.49888	9.53052	0.00597704	0.285296		152.13	0.198189	0.0991838	1.9982	0.045695	0.63185		TP53BP1	tumor protein p53 binding protein 1 [Source:VGNC Symbol;Acc:VGNC:94325]	TP53BP1	protein_coding	5959	1	127959213	128028712	1
ENSSSCG00000009853		0.498241	7.35548	9.51454	0.00601181	0.285296		1119.36	0.346525	0.155476	2.22879	0.0258277	0.525598		WSB2	WD repeat and SOCS box containing 2 [Source:VGNC Symbol;Acc:VGNC:94982]	WSB2	protein_coding	4827	14	34609075	34632269	1
ENSSSCG00000032914		0.63228	4.75207	9.46811	0.00615377	0.285296		179.372	0.488418	0.184043	2.65382	0.00795856	0.333549		MANF	mesencephalic astrocyte derived neurotrophic factor [Source:NCBI gene (formerly Entrezgene);Acc:100505460]		protein_coding	1575	13	33658255	33662261	1
ENSSSCG00000015943		0.386744	6.23665	9.43522	0.00618778	0.285296		514.119	0.236897	0.101469	2.33468	0.0195603	0.47797		GORASP2	golgi reassembly stacking protein 2 [Source:VGNC Symbol;Acc:VGNC:95851]	GORASP2	protein_coding	7152	15	77048136	77130620	1
ENSSSCG00000006840		0.39125	4.23693	9.43357	0.0061915	0.285296		128.575	0.250309	0.162225	1.54298	0.122836	0.778859		WDR47	WD repeat domain 47 [Source:VGNC Symbol;Acc:VGNC:94924]	WDR47	protein_coding	5979	4	111006968	111076918	1
ENSSSCG00000055817		0.585917	3.51006	9.42311	0.00621515	0.285296		75.4615	0.453934	0.182607	2.48585	0.0129242	0.402507					lncRNA	2745	3	39828755	39831713	1
ENSSSCG00000058584		-0.456312	6.70237	9.41152	0.00624145	0.285296		730.44	-0.637445	0.182738	-3.4883	0.000486111	0.0939984					lncRNA	6904	7	45975340	45982243	1
ENSSSCG00000014833		0.663214	4.23291	9.40518	0.00625868	0.285296		124.737	0.52954	0.202913	2.6097	0.00906229	0.347778		UCP2	uncoupling protein 2 [Source:NCBI gene (formerly Entrezgene);Acc:397549]		protein_coding	2141	9	8358025	8365547	-1
ENSSSCG00000001010		0.242069	6.48122	9.38585	0.0063002	0.285296		615.485	0.104031	0.0913044	1.13938	0.254544	0.873057		WRNIP1	WRN helicase interacting protein 1 [Source:VGNC Symbol;Acc:VGNC:104096]	WRNIP1	protein_coding	2567	7	1656984	1667879	1
ENSSSCG00000032452		0.679654	4.86819	9.43124	0.00630769	0.285296		194.377	0.565592	0.202801	2.7889	0.00528878	0.272263		WFS1	wolframin ER transmembrane glycoprotein [Source:VGNC Symbol;Acc:VGNC:94955]	WFS1	protein_coding	3477	8	4362680	4385273	-1
ENSSSCG00000017804		0.393433	5.72142	9.37795	0.0063184	0.285296		358.954	0.248722	0.112261	2.21556	0.0267219	0.535103		ABR	ABR activator of RhoGEF and GTPase [Source:VGNC Symbol;Acc:VGNC:84989]	ABR	protein_coding	6335	12	46709880	46895808	1
ENSSSCG00000011366		0.275724	5.87168	9.3752	0.00632474	0.285296		402.01	0.15329	0.0898499	1.70607	0.0879957	0.737046		SLC25A20	solute carrier family 25 member 20 [Source:VGNC Symbol;Acc:VGNC:92998]	SLC25A20	protein_coding	1769	13	31523821	31553286	-1
ENSSSCG00000013045		0.4736	4.62781	9.36958	0.00633774	0.285296		165.247	0.331068	0.127678	2.59299	0.00951444	0.354987		OTUB1	OTU deubiquitinase, ubiquitin aldehyde binding 1 [Source:NCBI gene (formerly Entrezgene);Acc:100302092]		protein_coding	1748	2	8087829	8095609	-1
ENSSSCG00000002516		0.686842	4.80984	9.39841	0.00638134	0.285296		186.535	0.540232	0.201817	2.67684	0.007432	0.322263		WARS1	tryptophanyl-tRNA synthetase 1 [Source:VGNC Symbol;Acc:VGNC:94891]	WARS1	protein_coding	2707	7	121212981	121238113	-1
ENSSSCG00000038868		0.290521	6.02619	9.34631	0.00639187	0.285296		445.843	0.157238	0.0713902	2.20252	0.0276289	0.536077		GPR107	G protein-coupled receptor 107 [Source:VGNC Symbol;Acc:VGNC:88595]	GPR107	protein_coding	6258	1	270190508	270255495	1
ENSSSCG00000032364		0.376534	5.0814	9.3415	0.00640313	0.285296		228.529	0.222633	0.0970275	2.29454	0.0217595	0.492604		SELENOH	selenoprotein H [Source:NCBI gene (formerly Entrezgene);Acc:100462651]		protein_coding	776	2	13228312	13230076	-1
ENSSSCG00000032241		1.30877	3.15575	9.54882	0.00642362	0.285296		56.789	1.16772	0.398856	2.92768	0.00341504	0.239139		GPNMB	glycoprotein nmb [Source:VGNC Symbol;Acc:VGNC:88593]	GPNMB	protein_coding	2865	9	92037509	92071499	1
ENSSSCG00000009473		0.313752	4.65118	9.33017	0.00642973	0.285296		170.743	0.186142	0.100387	1.85424	0.0637054	0.67787		MYCBP2	MYC binding protein 2 [Source:VGNC Symbol;Acc:VGNC:90502]	MYCBP2	protein_coding	15331	11	49163684	49432583	-1
ENSSSCG00000006140		0.932272	2.03488	9.31556	0.0064642	0.285296		26.489	0.827417	0.351294	2.35534	0.0185057	0.468723		CA2	carbonic anhydrase 2 [Source:VGNC Symbol;Acc:VGNC:98746]	CA2	protein_coding	2528	4	51193756	51211259	-1
ENSSSCG00000040439		0.409892	5.62135	9.28589	0.00653486	0.285296		334.579	0.254668	0.132734	1.91863	0.055031	0.656872		TMED5	transmembrane p24 trafficking protein 5 [Source:NCBI gene (formerly Entrezgene);Acc:100157999]		protein_coding	4161	4	124009816	124030773	1
ENSSSCG00000039342		-1.11928	3.01254	9.39118	0.00654453	0.285296		55.7153	-1.25234	0.394517	-3.17436	0.00150166	0.153907		DNAI1	dynein axonemal intermediate chain 1 [Source:VGNC Symbol;Acc:VGNC:108269]	DNAI1	protein_coding	2521	10	32275175	32355399	-1
ENSSSCG00000006453		0.468691	3.69942	9.27931	0.00655064	0.285296		86.529	0.332158	0.153148	2.16887	0.0300925	0.548738		KIRREL1	kirre like nephrin family adhesion molecule 1 [Source:VGNC Symbol;Acc:VGNC:89480]	KIRREL1	protein_coding	4419	4	92176746	92290610	-1
ENSSSCG00000029860		0.573786	3.26992	9.25338	0.00661325	0.285296		63.2048	0.450893	0.203302	2.21784	0.0265654	0.533866		EPB41L4A	erythrocyte membrane protein band 4.1 like 4A [Source:HGNC Symbol;Acc:HGNC:13278]	EPB41L4A	protein_coding	3758	2	117235472	117502424	1
ENSSSCG00000032381		0.596028	4.13576	9.25208	0.00661641	0.285296		115.517	0.455623	0.168136	2.70984	0.00673154	0.307405			lipopolysaccharide induced TNF factor [Source:VGNC Symbol;Acc:VGNC:98073]		protein_coding	2440	3	31482353	31576468	1
ENSSSCG00000015067		0.395541	5.0894	9.25	0.00662148	0.285296		230.284	0.250785	0.115945	2.16297	0.0305437	0.549118		ZPR1	ZPR1 zinc finger [Source:HGNC Symbol;Acc:HGNC:13051]	ZPR1	protein_coding	2741	9	44167423	44177435	-1
ENSSSCG00000030167		0.405587	5.73645	9.23755	0.00665183	0.285296		360.979	0.258074	0.109546	2.35586	0.0184801	0.468723		SLC25A39	solute carrier family 25 member 39 [Source:VGNC Symbol;Acc:VGNC:93014]	SLC25A39	protein_coding	1573	12	18915422	18919757	1
ENSSSCG00000007840		0.422272	4.58717	9.22019	0.00669439	0.285296		164.171	0.295764	0.144946	2.04052	0.0412989	0.607838		POLR3E	RNA polymerase III subunit E [Source:VGNC Symbol;Acc:VGNC:91657]	POLR3E	protein_coding	4092	3	23846359	23880614	-1
ENSSSCG00000003894		3.64714	2.91037	9.77405	0.00670201	0.285296		43.8413	3.34078	0.91716	3.64252	NA	NA		CYP4B1	cytochrome P450 family 4 subfamily B member 1 [Source:VGNC Symbol;Acc:VGNC:104200]	CYP4B1	protein_coding	1683	6	164718444	164737552	-1
ENSSSCG00000009010		0.417847	4.52778	9.21591	0.00670493	0.285296		155.648	0.285761	0.122639	2.33009	0.0198012	0.478217		ARFIP1	ADP ribosylation factor interacting protein 1 [Source:VGNC Symbol;Acc:VGNC:85453]	ARFIP1	protein_coding	3472	8	76168403	76270609	-1
ENSSSCG00000031954		0.544264	4.30248	9.20159	0.00674035	0.285296		133.244	0.401354	0.195715	2.05071	0.0402955	0.602509		SLC39A10	solute carrier family 39 member 10 [Source:VGNC Symbol;Acc:VGNC:95952]	SLC39A10	protein_coding	5302	15	99584872	99724611	1
ENSSSCG00000035863		0.65382	6.99462	9.28973	0.00675402	0.285296		877.778	0.513842	0.243434	2.11081	0.0347886	0.56543		PLIN2	perilipin 2 [Source:VGNC Symbol;Acc:VGNC:91558]	PLIN2	protein_coding	4225	1	203683862	203709273	1
ENSSSCG00000011027		0.35467	6.56345	9.16962	0.00682017	0.285296		647.656	0.194982	0.117189	1.66382	0.0961494	0.744266		KIF5B	kinesin family member 5B [Source:VGNC Symbol;Acc:VGNC:96393]	KIF5B	protein_coding	5521	10	42637109	42693491	-1
ENSSSCG00000006835		0.632941	7.39658	9.22314	0.00687676	0.285296		1147.17	0.481248	0.192013	2.50633	0.0121992	0.391142		SARS1	seryl-tRNA synthetase 1 [Source:VGNC Symbol;Acc:VGNC:98300]	SARS1	protein_coding	2011	4	110857089	110874815	-1
ENSSSCG00000031786		0.364508	4.83431	9.13784	0.00690053	0.285296		195.248	0.250052	0.104629	2.3899	0.0168529	0.460049		NCDN	neurochondrin [Source:VGNC Symbol;Acc:VGNC:90606]	NCDN	protein_coding	4009	6	91747892	91756808	1
ENSSSCG00000009283		-0.568823	4.02481	9.12651	0.00692944	0.285296		113	-0.723412	0.202077	-3.57987	0.000343759	0.0793113		TNFRSF19	TNF receptor superfamily member 19 [Source:VGNC Symbol;Acc:VGNC:94263]	TNFRSF19	protein_coding	4968	11	2543812	2640736	1
ENSSSCG00000032836		0.278617	5.05122	9.12425	0.00693523	0.285296		225.383	0.138736	0.0913091	1.51941	0.12866	0.785856		TRIM41	tripartite motif containing 41 [Source:VGNC Symbol;Acc:VGNC:94414]	TRIM41	protein_coding	3668	2	57285406	57295771	-1
ENSSSCG00000030177		0.405035	4.20014	9.11743	0.00695272	0.285296		124.328	0.286054	0.125402	2.2811	0.0225427	0.504258		EBNA1BP2	EBNA1 binding protein 2 [Source:VGNC Symbol;Acc:VGNC:87528]	EBNA1BP2	protein_coding	4692	6	168049758	168061013	1
ENSSSCG00000010640		0.38202	10.2429	9.11309	0.00696387	0.285296		8380.93	0.223118	0.150256	1.48491	0.137566	0.797135		NRAP	nebulin related anchoring protein [Source:VGNC Symbol;Acc:VGNC:90888]	NRAP	protein_coding	7022	14	123926927	124018440	-1
ENSSSCG00000000473		0.41552	4.70958	9.11208	0.00696646	0.285296		175.866	0.271366	0.115873	2.34193	0.0191844	0.47431		TMBIM4	transmembrane BAX inhibitor motif containing 4 [Source:HGNC Symbol;Acc:HGNC:24257]	TMBIM4	protein_coding	3010	5	30488328	30511533	-1
ENSSSCG00000003079		0.845224	2.99602	9.10563	0.00698309	0.285296		51.4086	0.710094	0.275796	2.57471	0.0100325	0.354987			PVR cell adhesion molecule [Source:VGNC Symbol;Acc:VGNC:98546]		protein_coding	4064	6	51161383	51178451	1
ENSSSCG00000039780		-0.768608	3.22803	9.08553	0.00703515	0.285296		65.2217	-0.933054	0.278474	-3.35059	0.000806386	0.107797		RTN4RL1	reticulon 4 receptor like 1 [Source:VGNC Symbol;Acc:VGNC:92504]	RTN4RL1	protein_coding	6610	12	48071370	48146314	-1
ENSSSCG00000013284		0.371003	4.8939	9.07244	0.00706931	0.285296		202.639	0.234222	0.126613	1.8499	0.0643275	0.679689		TTC17	tetratricopeptide repeat domain 17 [Source:VGNC Symbol;Acc:VGNC:94537]	TTC17	protein_coding	4419	2	18807530	18954667	-1
ENSSSCG00000017983		-0.649203	7.58125	9.15729	0.00708394	0.285296		1344.78	-0.792797	0.233597	-3.39386	0.000689145	0.103592		PER1	period circadian regulator 1 [Source:VGNC Symbol;Acc:VGNC:91314]	PER1	protein_coding	5070	12	53361889	53374248	-1
ENSSSCG00000053939		0.622766	2.00587	9.06127	0.00709857	0.285296		25.02	0.493664	0.226773	2.17691	0.0294874	0.543204					lncRNA	4439	9	52975091	53009471	-1
ENSSSCG00000022945		1.05106	2.39878	9.03862	0.0072101	0.285296		32.4382	0.919924	0.341481	2.69393	0.00706155	0.313433		UCHL1	ubiquitin C-terminal hydrolase L1 [Source:NCBI gene (formerly Entrezgene);Acc:396637]		protein_coding	1549	8	32353246	32367332	1
ENSSSCG00000024015		0.748094	5.1419	9.12557	0.00722026	0.285296		232.349	0.613481	0.214627	2.85836	0.00425842	0.246665		FADS1	fatty acid desaturase 1 [Source:NCBI gene (formerly Entrezgene);Acc:444995]		protein_coding	4466	2	9735322	9750506	1
ENSSSCG00000063377		0.471672	3.05028	9.00647	0.00724423	0.285296		54.2813	0.341014	0.162926	2.09306	0.0363437	0.578992		GTF2E1	general transcription factor IIE subunit 1 [Source:HGNC Symbol;Acc:HGNC:4650]	GTF2E1	protein_coding	6889	13	139565908	139609447	-1
ENSSSCG00000008004		0.3302	5.36993	8.99869	0.00726515	0.285296		280.624	0.180599	0.0887637	2.0346	0.0418907	0.610176		ANTKMT	adenine nucleotide translocase lysine methyltransferase [Source:VGNC Symbol;Acc:VGNC:85363]	ANTKMT	protein_coding	2700	3	41057649	41062032	-1
ENSSSCG00000005227		0.423343	4.03093	8.99761	0.00726807	0.285296		109.173	0.289428	0.1211	2.38998	0.0168491	0.460049		PUM3	pumilio RNA binding family member 3 [Source:VGNC Symbol;Acc:VGNC:92003]	PUM3	protein_coding	3556	1	218994200	219038506	1
ENSSSCG00000016705		-0.492561	3.95973	8.99024	0.00728799	0.285296		104.943	-0.625366	0.172907	-3.61678	0.000298287	0.0715508		HOXA3	homeobox A3 [Source:VGNC Symbol;Acc:VGNC:88938]	HOXA3	protein_coding	2945	18	45454213	45466537	1
ENSSSCG00000038646		1.03446	6.39783	9.30582	0.00732217	0.285296		577.844	0.859612	0.342916	2.50677	0.012184	0.391142		ENAH	ENAH actin regulator [Source:VGNC Symbol;Acc:VGNC:108271]	ENAH	protein_coding	6065	10	13446426	13609303	-1
ENSSSCG00000033687		0.379242	4.76457	8.97534	0.00732843	0.285296		185.176	0.250386	0.119155	2.10134	0.0356115	0.573549		ATG101	autophagy related 101 [Source:VGNC Symbol;Acc:VGNC:85614]	ATG101	protein_coding	1324	5	17418121	17425624	1
ENSSSCG00000031847		0.464393	3.7879	8.96462	0.00735769	0.285296		91.4041	0.323458	0.12934	2.50084	0.0123898	0.391142		RBM28	RNA binding motif protein 28 [Source:VGNC Symbol;Acc:VGNC:92154]	RBM28	protein_coding	6556	18	20034334	20072938	1
ENSSSCG00000025912		0.355736	5.20895	8.94578	0.00740942	0.285296		251.709	0.216059	0.116275	1.85817	0.0631447	0.677167		URI1	URI1 prefoldin like chaperone [Source:VGNC Symbol;Acc:VGNC:94731]	URI1	protein_coding	3432	6	40023595	40110536	1
ENSSSCG00000015244		0.415005	7.81177	8.93883	0.0074286	0.285296		1531.41	0.266023	0.106375	2.50079	0.0123916	0.391142		APLP2	amyloid beta like protein 2 [Source:VGNC Symbol;Acc:VGNC:85414]	APLP2	protein_coding	4489	9	56798810	56872642	1
ENSSSCG00000015504		0.316449	6.03241	8.93658	0.00743482	0.285296		448.192	0.172869	0.106922	1.61677	0.105928	0.765072		CACYBP	calcyclin binding protein [Source:VGNC Symbol;Acc:VGNC:86133]	CACYBP	protein_coding	5568	9	117064187	117123126	1
ENSSSCG00000026161		0.436449	6.1247	8.93216	0.00744706	0.285296		476.175	0.285529	0.152024	1.87819	0.0603554	0.673325		E2F6	E2F transcription factor 6 [Source:VGNC Symbol;Acc:VGNC:87517]	E2F6	protein_coding	3553	3	125249269	125271037	1
ENSSSCG00000001806		-0.335621	7.47131	8.93146	0.007449	0.285296		1234.4	-0.484955	0.131798	-3.67952	0.000233673	0.0621176		FSD2	fibronectin type III and SPRY domain containing 2 [Source:VGNC Symbol;Acc:VGNC:88253]	FSD2	protein_coding	3130	7	52144506	52194133	1
ENSSSCG00000002740		0.248697	5.75534	8.92914	0.00745545	0.285296		369.338	0.110655	0.0665657	1.66234	0.0964451	0.744442		AP1G1	adaptor related protein complex 1 subunit gamma 1 [Source:VGNC Symbol;Acc:VGNC:85378]	AP1G1	protein_coding	6549	6	14719959	14809491	-1
ENSSSCG00000009186		0.401165	5.01592	8.92508	0.00746671	0.285296		219.085	0.246676	0.127838	1.9296	0.0536569	0.654684		METAP1	methionyl aminopeptidase 1 [Source:VGNC Symbol;Acc:VGNC:90151]	METAP1	protein_coding	6013	8	121288690	121352459	-1
ENSSSCG00000016323		0.33902	6.81667	8.91617	0.00749154	0.285296		771.125	0.189344	0.0966764	1.95853	0.0501677	0.644784		COPS8	COP9 signalosome subunit 8 [Source:VGNC Symbol;Acc:VGNC:96040]	COPS8	protein_coding	1766	15	136828217	136838053	1
ENSSSCG00000013426		-0.349308	6.53197	8.91229	0.00750238	0.285296		644.877	-0.499034	0.151393	-3.29629	0.000979696	0.11485		PWWP3A	PWWP domain containing 3A, DNA repair factor [Source:VGNC Symbol;Acc:VGNC:92011]	PWWP3A	protein_coding	4569	2	77089917	77111205	-1
ENSSSCG00000005219		0.498422	5.54151	8.91198	0.00750324	0.285296		316.218	0.344933	0.176738	1.95166	0.0509788	0.646134		CDC37L1	cell division cycle 37 like 1, HSP90 cochaperone [Source:VGNC Symbol;Acc:VGNC:86451]	CDC37L1	protein_coding	4318	1	217243151	217287963	-1
ENSSSCG00000029094		0.36738	3.85011	8.91087	0.00750634	0.285296		96.7025	0.239352	0.115701	2.06871	0.038573	0.591607		PIK3R4	phosphoinositide-3-kinase regulatory subunit 4 [Source:VGNC Symbol;Acc:VGNC:91446]	PIK3R4	protein_coding	5611	13	1731023	1815556	1
ENSSSCG00000015111		0.422028	3.99369	8.88984	0.0075654	0.285296		107.389	0.287637	0.147791	1.94624	0.051626	0.647421		C2CD2L	C2CD2 like [Source:VGNC Symbol;Acc:VGNC:85991]	C2CD2L	protein_coding	3312	9	46321817	46331078	1
ENSSSCG00000001683		-0.474676	6.35173	8.88163	0.00758863	0.285296		574.011	-0.63143	0.185724	-3.39984	0.000674261	0.103592		POLH	DNA polymerase eta [Source:VGNC Symbol;Acc:VGNC:91635]	POLH	protein_coding	4122	7	38567788	38601790	1
ENSSSCG00000008479		0.4017	4.05114	8.88057	0.00759162	0.285296		111.231	0.259746	0.137752	1.88561	0.0593472	0.668098		DHX57	DExH-box helicase 57 [Source:VGNC Symbol;Acc:VGNC:87296]	DHX57	protein_coding	4925	3	101458930	101533147	1
ENSSSCG00000060929		0.558079	4.42871	8.88024	0.00759257	0.285296		145.972	0.434249	0.211995	2.04839	0.0405221	0.604146		SBK1	SH3 domain binding kinase 1 [Source:HGNC Symbol;Acc:HGNC:17699]	SBK1	protein_coding	2715	3	18676246	18732465	-1
ENSSSCG00000006540		0.299125	8.09429	8.87895	0.00759621	0.285296		1878.17	0.146991	0.0761596	1.93004	0.0536018	0.654684		PBXIP1	PBX homeobox interacting protein 1 [Source:VGNC Symbol;Acc:VGNC:109435]	PBXIP1	protein_coding	5683	4	94832270	94847648	1
ENSSSCG00000037143		0.306535	6.09542	8.87694	0.00760189	0.285296		467.313	0.159509	0.0954156	1.67173	0.0945771	0.742522			ubiquitin conjugating enzyme E2 L3 [Source:NCBI gene (formerly Entrezgene);Acc:100154268]		protein_coding	3015	14	50264868	50315717	-1
ENSSSCG00000004500		0.347392	5.3474	8.87393	0.00761044	0.285296		277.13	0.201547	0.110978	1.8161	0.0693558	0.686734		ARK2N	arkadia (RNF111) N-terminal like PKA signaling regulator 2N [Source:VGNC Symbol;Acc:VGNC:85964]	ARK2N	protein_coding	5613	1	95809188	95895020	1
ENSSSCG00000009876		0.33994	5.80603	8.86535	0.00763487	0.285296		383.461	0.199909	0.11999	1.66604	0.0957047	0.744266		DDX54	DEAD-box helicase 54 [Source:VGNC Symbol;Acc:VGNC:87230]	DDX54	protein_coding	4891	14	38645891	38668265	-1
ENSSSCG00000009844		0.459208	8.90587	8.85018	0.00767824	0.285592		3309.12	0.300486	0.174714	1.71987	0.0854555	0.727962		HSPB8	heat shock protein family B (small) member 8 [Source:VGNC Symbol;Acc:VGNC:96685]	HSPB8	protein_coding	1703	14	33626120	33640792	-1
ENSSSCG00000028655		0.272448	5.80157	8.8449	0.00769339	0.285592		380.512	0.12724	0.0680474	1.86987	0.061502	0.673441		RAB18	RAB18, member RAS onco family [Source:VGNC Symbol;Acc:VGNC:98241]	RAB18	protein_coding	4684	10	38970586	39004971	1
ENSSSCG00000028602		0.330487	5.4098	8.81739	0.00777294	0.287599		290.241	0.193386	0.106227	1.82049	0.068684	0.68526		GTPBP4	GTP binding protein 4 [Source:VGNC Symbol;Acc:VGNC:95968]	GTPBP4	protein_coding	2754	10	68547319	68568713	-1
ENSSSCG00000000870		0.403792	5.90424	8.77504	0.00789716	0.289655		406.467	0.255719	0.107491	2.37898	0.0173605	0.467782		ARL1	ADP ribosylation factor like GTPase 1 [Source:VGNC Symbol;Acc:VGNC:85513]	ARL1	protein_coding	7939	5	82796121	82815936	1
ENSSSCG00000029456		0.960102	4.46098	8.98166	0.00790645	0.289655		144.747	0.834946	0.292168	2.85776	0.00426643	0.246665		SLC7A1	solute carrier family 7 member 1 [Source:VGNC Symbol;Acc:VGNC:93169]	SLC7A1	protein_coding	6405	11	6538045	6604658	-1
ENSSSCG00000004826		0.520958	4.55967	8.76408	0.0079297	0.289655		158.222	0.375046	0.167376	2.24074	0.0250426	0.516144		SELENOS	selenoprotein S [Source:NCBI gene (formerly Entrezgene);Acc:100151836]		protein_coding	1149	1	139828791	139836914	-1
ENSSSCG00000009769		0.423155	4.65984	8.76147	0.00793747	0.289655		169.412	0.276894	0.120208	2.30346	0.0212529	0.48899		GTF2H3	ral transcription factor IIH subunit 3 [Source:VGNC Symbol;Acc:VGNC:88735]	GTF2H3	protein_coding	3179	14	29335582	29355435	-1
ENSSSCG00000007395		0.339259	5.72661	8.75496	0.00795685	0.289655		359.857	0.175945	0.0945168	1.86152	0.0626706	0.67677		SYS1	SYS1 golgi trafficking protein [Source:VGNC Symbol;Acc:VGNC:98354]	SYS1	protein_coding	3511	17	47686258	47694034	1
ENSSSCG00000015611		0.431936	3.85375	8.73934	0.00800364	0.290421		95.6205	0.291038	0.126068	2.30858	0.0209666	0.487204		UTP25	UTP25 small subunit processome component [Source:VGNC Symbol;Acc:VGNC:96773]	UTP25	protein_coding	5934	9	133105063	133141217	-1
ENSSSCG00000025034		0.658152	4.7248	8.76367	0.00804602	0.291023		176.313	0.522419	0.21034	2.48368	0.0130031	0.402921		LAPTM5	lysosomal protein transmembrane 5 [Source:VGNC Symbol;Acc:VGNC:89638]	LAPTM5	protein_coding	1731	6	87363912	87390288	-1
ENSSSCG00000003707		0.623545	3.61727	8.70267	0.00811465	0.291123		80.5313	0.490016	0.195727	2.50356	0.0122949	0.391142		NPC1	NPC intracellular cholesterol transporter 1 [Source:NCBI gene (formerly Entrezgene);Acc:397591]		protein_coding	5133	6	108402879	108450990	-1
ENSSSCG00000027857		0.342106	4.4577	8.70078	0.00812042	0.291123		149.47	0.206402	0.135685	1.52119	0.128212	0.784826		DMXL1	Dmx like 1 [Source:VGNC Symbol;Acc:VGNC:87359]	DMXL1	protein_coding	11725	2	123003086	123141060	1
ENSSSCG00000003663		0.525945	3.16844	8.6989	0.00812616	0.291123		58.561	0.38832	0.187758	2.06819	0.0386218	0.591607		HPCAL1	hippocalcin like 1 [Source:VGNC Symbol;Acc:VGNC:88958]	HPCAL1	protein_coding	1788	3	126107412	126220309	-1
ENSSSCG00000002252		0.451997	4.11454	8.68483	0.00816928	0.291742		116.886	0.349294	0.131783	2.65052	0.00803691	0.334782		ARRDC4	arrestin domain containing 4 [Source:VGNC Symbol;Acc:VGNC:85547]	ARRDC4	protein_coding	4095	7	81656755	81669536	-1
ENSSSCG00000002020		0.439589	3.26301	8.67438	0.0082015	0.291848		63.0079	0.29769	0.14939	1.99271	0.0462931	0.63185			neuroguidin [Source:NCBI gene (formerly Entrezgene);Acc:100513213]		protein_coding	3873	7	75618988	75629447	-1
ENSSSCG00000029944		1.73662	8.297	9.18086	0.00822397	0.291848		2017.33	1.57033	0.518291	3.02983	0.00244693	0.204346		FASN	fatty acid synthase [Source:NCBI gene (formerly Entrezgene);Acc:397561]		protein_coding	8101	12	920509	937561	1
ENSSSCG00000015453		0.400524	6.63785	8.65237	0.00826976	0.292552		678.061	0.250032	0.112547	2.22157	0.0263124	0.530672		PDIA4	protein disulfide isomerase family A member 4 [Source:NCBI gene (formerly Entrezgene);Acc:100522203]		protein_coding	3459	9	109252011	109280247	1
ENSSSCG00000006232		0.302992	6.65575	8.61461	0.00838838	0.295076		688.556	0.143007	0.0653757	2.18747	0.0287084	0.542017		RAB2A	RAB2A, member RAS onco family [Source:VGNC Symbol;Acc:VGNC:98252]	RAB2A	protein_coding	2118	4	72800623	72882151	-1
ENSSSCG00000030076		1.16952	2.36784	8.66759	0.0083944	0.295076		33.1317	1.05912	0.403269	2.62635	0.00863058	0.344204		SLC6A13	solute carrier family 6 member 13 [Source:VGNC Symbol;Acc:VGNC:93156]	SLC6A13	protein_coding	2002	5	67577197	67614054	-1
ENSSSCG00000005596		0.370081	4.62166	8.60022	0.00843408	0.295076		165.219	0.208533	0.0916972	2.27415	0.0229571	0.505589		ARPC5L	actin related protein 2/3 complex subunit 5 like [Source:NCBI gene (formerly Entrezgene);Acc:100154462]		protein_coding	1895	1	265642260	265654018	1
ENSSSCG00000038913		0.404839	4.38652	8.58582	0.00848008	0.295076		140.001	0.257437	0.117074	2.19893	0.0278826	0.536077		HERC4	HECT and RLD domain containing E3 ubiquitin protein ligase 4 [Source:VGNC Symbol;Acc:VGNC:107143]	HERC4	protein_coding	7104	14	71122792	71269424	-1
ENSSSCG00000017311		0.589563	4.97931	8.58539	0.00853849	0.295076		213.401	0.439255	0.218335	2.01184	0.044237	0.624118		MAPT	microtubule associated protein tau [Source:VGNC Symbol;Acc:VGNC:90016]	MAPT	protein_coding	4557	12	17095587	17211373	-1
ENSSSCG00000037645		0.897947	3.2292	8.59262	0.00858439	0.295076		59.9193	0.773208	0.284551	2.71729	0.0065818	0.304111		COTL1	coactosin like F-actin binding protein 1 [Source:HGNC Symbol;Acc:HGNC:18304]	COTL1	protein_coding	2972	6	4099414	4147469	1
ENSSSCG00000015965		0.456412	3.67041	8.55335	0.00858487	0.295076		85.0651	0.318979	0.161356	1.97686	0.0480575	0.637965		GPR155	G protein-coupled receptor 155 [Source:VGNC Symbol;Acc:VGNC:95984]	GPR155	protein_coding	5074	15	80396976	80462018	-1
ENSSSCG00000004537		0.288341	5.97214	8.55056	0.00859392	0.295076		429.131	0.133276	0.0987785	1.34925	0.177258	0.832824		TXNL1	thioredoxin like 1 [Source:VGNC Symbol;Acc:VGNC:94611]	TXNL1	protein_coding	3393	1	105973641	106013574	-1
ENSSSCG00000002723		0.671433	7.08101	8.65951	0.00860169	0.295076		913.861	0.520074	0.197727	2.63026	0.00853185	0.344204		AARS1	alanyl-tRNA synthetase 1 [Source:VGNC Symbol;Acc:VGNC:96890]	AARS1	protein_coding	3611	6	13298330	13321383	-1
ENSSSCG00000024809		0.457601	5.57985	8.54791	0.00860256	0.295076		324.754	0.309757	0.160903	1.92511	0.0542152	0.656872		CLCN4	chloride voltage-gated channel 4 [Source:VGNC Symbol;Acc:VGNC:86728]	CLCN4	protein_coding	4717	X	6939387	7019738	1
ENSSSCG00000003413		0.254612	6.07548	8.53296	0.0086514	0.29538		464.03	0.112323	0.108121	1.03887	0.298866	0.892938		MTOR	mechanistic target of rapamycin kinase [Source:VGNC Symbol;Acc:VGNC:90466]	MTOR	protein_coding	8711	6	71286989	71412888	-1
ENSSSCG00000012569		0.445305	3.9752	8.51898	0.00869737	0.29538		104.36	0.294773	0.13742	2.14506	0.0319482	0.556698		ATG4A	autophagy related 4A cysteine peptidase [Source:VGNC Symbol;Acc:VGNC:85622]	ATG4A	protein_coding	1816	X	88548751	88633321	1
ENSSSCG00000015603		0.424021	4.95207	8.51544	0.00870904	0.29538		208.463	0.278298	0.131492	2.11646	0.0343055	0.56543		LPGAT1	lysophosphatidylglycerol acyltransferase 1 [Source:VGNC Symbol;Acc:VGNC:89792]	LPGAT1	protein_coding	5625	9	131426119	131504473	1
ENSSSCG00000004421		0.430455	4.70168	8.50556	0.00874172	0.29538		174.124	0.278777	0.121767	2.28942	0.0220551	0.496306		FYN	FYN proto-onco, Src family tyrosine kinase [Source:VGNC Symbol;Acc:VGNC:88276]	FYN	protein_coding	2350	1	77585439	77810581	-1
ENSSSCG00000008697		0.290779	6.43437	8.50454	0.00874512	0.29538		592.703	0.142344	0.0929512	1.53138	0.125675	0.781081		HTT	huntingtin [Source:VGNC Symbol;Acc:VGNC:89006]	HTT	protein_coding	12728	8	1809785	1934024	1
ENSSSCG00000017260		0.320423	5.81578	8.49751	0.00876847	0.29538		385.574	0.177744	0.104654	1.69839	0.0894332	0.738315		WIPI1	WD repeat domain, phosphoinositide interacting 1 [Source:NCBI gene (formerly Entrezgene);Acc:100462758]		protein_coding	4601	12	11715318	11752021	1
ENSSSCG00000039862		2.64569	2.33553	8.84962	0.00884209	0.296388		29.4299	2.64739	0.787144	3.36328	0.000770218	0.107797		TRIB3	tribbles pseudokinase 3 [Source:VGNC Symbol;Acc:VGNC:95791]	TRIB3	protein_coding	3572	17	34807582	34816451	-1
ENSSSCG00000003017		0.428924	4.99929	8.46915	0.00886337	0.296388		214.479	0.271328	0.105805	2.56441	0.0103352	0.360741		TGFB1	transforming growth factor beta 1 [Source:VGNC Symbol;Acc:VGNC:98656]	TGFB1	protein_coding	3156	6	49332173	49349046	-1
ENSSSCG00000037673		0.277586	5.39205	8.46505	0.00887719	0.296388		287.474	0.153907	0.0937344	1.64195	0.100601	0.750569		BFAR	bifunctional apoptosis regulator [Source:VGNC Symbol;Acc:VGNC:85809]	BFAR	protein_coding	5291	3	28573393	28612217	-1
ENSSSCG00000035952		-0.487413	5.27763	8.4205	0.00902892	0.298776		264.764	-0.616921	0.15726	-3.92294	8.74756e-05	0.0469619		TGFB1I1	transforming growth factor beta 1 induced transcript 1 [Source:VGNC Symbol;Acc:VGNC:93929]	TGFB1I1	protein_coding	2223	3	17090116	17099020	-1
ENSSSCG00000015730		0.41724	4.97877	8.40794	0.00907222	0.298776		212.728	0.279573	0.114882	2.43357	0.0149508	0.433305		NIFK	nucleolar protein interacting with the FHA domain of MKI67 [Source:VGNC Symbol;Acc:VGNC:99725]	NIFK	protein_coding	3280	15	29714297	29754978	1
ENSSSCG00000041667		0.407336	5.89172	8.38458	0.00915334	0.298776		403.628	0.276935	0.149856	1.848	0.0646019	0.680023		CLDN5	claudin 5 [Source:NCBI gene (formerly Entrezgene);Acc:396997]		protein_coding	2441	14	51161042	51163482	-1
ENSSSCG00000017403		0.367107	6.76146	8.36735	0.0092137	0.298776		742.767	0.215316	0.114708	1.87708	0.0605074	0.673325		STAT3	signal transducer and activator of transcription 3 [Source:NCBI gene (formerly Entrezgene);Acc:733648]		protein_coding	4534	12	20407233	20472992	1
ENSSSCG00000029697		0.285208	5.51317	8.36675	0.00921583	0.298776		313.933	0.175552	0.0843243	2.08187	0.0373541	0.584091		FAM120B	family with sequence similarity 120B [Source:VGNC Symbol;Acc:VGNC:87895]	FAM120B	protein_coding	7530	1	96218	186769	-1
ENSSSCG00000034980		0.689235	3.00256	8.36274	0.00922995	0.298776		51.771	0.56256	0.229588	2.4503	0.0142735	0.424433		IRF8	interferon regulatory factor 8 [Source:VGNC Symbol;Acc:VGNC:89211]	IRF8	protein_coding	2267	6	3041645	3097406	-1
ENSSSCG00000006213		-0.463171	4.62919	8.3576	0.00924808	0.298776		168.707	-0.598895	0.176012	-3.40259	0.00066751	0.103592		ADHFE1	alcohol dehydrogenase iron containing 1 [Source:VGNC Symbol;Acc:VGNC:98730]	ADHFE1	protein_coding	3422	4	68250646	68285405	-1
ENSSSCG00000012556		0.421451	3.26489	8.34524	0.00929182	0.298776		62.9638	0.27352	0.147272	1.85724	0.0632767	0.677167		RBM41	RNA binding motif protein 41 [Source:VGNC Symbol;Acc:VGNC:92155]	RBM41	protein_coding	6645	X	87512550	87575086	-1
ENSSSCG00000040202		0.254195	5.31412	8.32454	0.00936565	0.298776		271.784	0.110501	0.094823	1.16534	0.243882	0.868259		CRLS1	cardiolipin synthase 1 [Source:VGNC Symbol;Acc:VGNC:95756]	CRLS1	protein_coding	1849	17	14860320	14892434	1
ENSSSCG00000025691		0.320212	3.42286	8.32324	0.00937029	0.298776		72.5082	0.213667	0.124701	1.71343	0.086633	0.733554		BCL10	BCL10 immune signaling adaptor [Source:NCBI gene (formerly Entrezgene);Acc:100125346]		protein_coding	5413	4	130645216	130657995	1
ENSSSCG00000022396		0.409211	4.91664	8.31892	0.00938579	0.298776		203.612	0.25857	0.128658	2.00975	0.0444574	0.624322		BLZF1	basic leucine zipper nuclear factor 1 [Source:VGNC Symbol;Acc:VGNC:85835]	BLZF1	protein_coding	2571	4	81571300	81639577	-1
ENSSSCG00000027686		0.334794	4.47726	8.31378	0.00940425	0.298776		150.08	0.191245	0.107796	1.77414	0.0760408	0.701019		YTHDF2	YTH N6-methyladenosine RNA binding protein F2 [Source:VGNC Symbol;Acc:VGNC:95043]	YTHDF2	protein_coding	5131	6	85716983	85726473	1
ENSSSCG00000012698		0.260895	4.53837	8.30714	0.00942819	0.298776		158.504	0.146304	0.0946137	1.54633	0.122026	0.777393		SLC9A6	solute carrier family 9 member A6 [Source:VGNC Symbol;Acc:VGNC:93188]	SLC9A6	protein_coding	4549	X	111176495	111233099	1
ENSSSCG00000011859		0.338423	6.01812	8.30409	0.00943919	0.298776		443.024	0.198451	0.107833	1.84036	0.0657157	0.680023		HEG1	heart development protein with EGF like domains 1 [Source:VGNC Symbol;Acc:VGNC:88836]	HEG1	protein_coding	8616	13	135298377	135358670	1
ENSSSCG00000008593		0.634548	3.49927	8.30163	0.00944809	0.298776		76.7608	0.503446	0.218138	2.30793	0.0210032	0.487204		KLHL29	kelch like family member 29 [Source:VGNC Symbol;Acc:VGNC:89524]	KLHL29	protein_coding	5173	3	114871164	115177466	-1
ENSSSCG00000030278		0.865075	4.09368	8.41126	0.00946689	0.298776		111.128	0.744774	0.276036	2.69811	0.00697354	0.31075		MLLT11	MLLT11 transcription factor 7 cofactor [Source:NCBI gene (formerly Entrezgene);Acc:100520242]		protein_coding	4920	4	98164676	98171674	-1
ENSSSCG00000003464		0.394334	3.66532	8.27557	0.00954286	0.298776		84.7866	0.25926	0.135231	1.91717	0.055216	0.656872		DNAJC16	DnaJ heat shock protein family (Hsp40) member C16 [Source:VGNC Symbol;Acc:VGNC:96624]	DNAJC16	protein_coding	6884	6	74732169	74774311	1
ENSSSCG00000015769		0.48511	5.40962	8.26539	0.00958017	0.298776		287.305	0.336451	0.153486	2.19206	0.0283751	0.538755		SPCS3	signal peptidase complex subunit 3 [Source:VGNC Symbol;Acc:VGNC:96119]	SPCS3	protein_coding	3956	15	38790655	38802635	1
ENSSSCG00000003301		0.270035	6.41142	8.25022	0.00963608	0.298776		583.211	0.120975	0.0885402	1.36633	0.171835	0.827571		PPP6R1	protein phosphatase 6 regulatory subunit 1 [Source:VGNC Symbol;Acc:VGNC:91760]	PPP6R1	protein_coding	2927	6	59427572	59450109	-1
ENSSSCG00000022288		0.562424	2.00514	8.23887	0.00967814	0.298776		25.0028	0.425077	0.213497	1.99102	0.0464784	0.632327		STK38L	serine/threonine kinase 38 like [Source:VGNC Symbol;Acc:VGNC:93557]	STK38L	protein_coding	1886	5	46493675	46574697	-1
ENSSSCG00000028018		0.23369	5.48605	8.23857	0.00967926	0.298776		306.645	0.0939463	0.0706677	1.32941	0.183713	0.832824		EP400	E1A binding protein p400 [Source:VGNC Symbol;Acc:VGNC:97978]	EP400	protein_coding	10171	14	23289244	23396656	-1
ENSSSCG00000006893		0.62392	3.56545	8.23681	0.00968581	0.298776		77.8697	0.492464	0.201452	2.44458	0.0145023	0.425778		BCAR3	BCAR3 adaptor protein, NSP family member [Source:VGNC Symbol;Acc:VGNC:85771]	BCAR3	protein_coding	3725	4	123440571	123666598	1
ENSSSCG00000001723		0.570049	5.41399	8.25997	0.00970706	0.298776		288.836	0.43522	0.200354	2.17225	0.0298367	0.547849		PLA2G7	phospholipase A2 group VII [Source:VGNC Symbol;Acc:VGNC:91501]	PLA2G7	protein_coding	4904	7	41486598	41531345	-1
ENSSSCG00000040998		0.30292	5.30909	8.22432	0.00973237	0.298776		270.654	0.159556	0.124505	1.28153	0.200009	0.840272		LEAP2	liver enriched antimicrobial peptide 2 [Source:NCBI gene (formerly Entrezgene);Acc:396687]		protein_coding	6041	2	135194448	135207534	1
ENSSSCG00000017339		0.326953	6.63641	8.22372	0.00973462	0.298776		678.902	0.173097	0.0786579	2.20063	0.027762	0.536077		NMT1	N-myristoyltransferase 1 [Source:VGNC Symbol;Acc:VGNC:90802]	NMT1	protein_coding	4905	12	18303375	18337446	-1
ENSSSCG00000031612		0.566932	2.33596	8.22235	0.00973976	0.298776		32.1207	0.434918	0.208561	2.08532	0.0370401	0.583227		ZNF570	zinc finger protein 570 [Source:VGNC Symbol;Acc:VGNC:95267]	ZNF570	protein_coding	5559	6	46442895	46470057	1
ENSSSCG00000031175		0.433929	3.29404	8.22039	0.00974708	0.298776		65.4062	0.302777	0.161959	1.86947	0.0615574	0.673441		FNIP2	folliculin interacting protein 2 [Source:VGNC Symbol;Acc:VGNC:88188]	FNIP2	protein_coding	6938	8	47702961	47838535	1
ENSSSCG00000001814		0.381413	5.73007	8.21978	0.00974938	0.298776		359.331	0.230172	0.107069	2.14975	0.0315754	0.555352		IQGAP1	IQ motif containing GTPase activating protein 1 [Source:HGNC Symbol;Acc:HGNC:6110]	IQGAP1	protein_coding	6626	7	52958106	53129958	1
ENSSSCG00000006766		0.638414	2.69382	8.21288	0.00977526	0.298776		41.4846	0.501754	0.225564	2.22444	0.0261186	0.528655		PHTF1	putative homeodomain transcription factor 1 [Source:VGNC Symbol;Acc:VGNC:91404]	PHTF1	protein_coding	4808	4	106809391	106876846	1
ENSSSCG00000016549		0.291054	4.94934	8.21121	0.00978154	0.298776		210.87	0.163937	0.0893422	1.83493	0.0665155	0.680658		MKLN1	muskelin 1 [Source:VGNC Symbol;Acc:VGNC:90245]	MKLN1	protein_coding	6676	18	17501857	17832503	-1
ENSSSCG00000008836		0.398541	4.07805	8.20989	0.00978648	0.298776		113.164	0.261069	0.132452	1.97104	0.0487189	0.639415		SCFD2	sec1 family domain containing 2 [Source:VGNC Symbol;Acc:VGNC:98301]	SCFD2	protein_coding	3228	8	39715528	40145887	-1
ENSSSCG00000029464		0.270177	4.67606	8.20738	0.00979594	0.298776		174.011	0.137952	0.103462	1.33335	0.182415	0.832824		KDM5A	lysine demethylase 5A [Source:VGNC Symbol;Acc:VGNC:89415]	KDM5A	protein_coding	8861	5	67629380	67715905	-1
ENSSSCG00000016116		0.411701	3.80551	8.1778	0.00990806	0.301381		93.6189	0.279034	0.129107	2.16126	0.0306754	0.549118		WDR12	WD repeat domain 12 [Source:VGNC Symbol;Acc:VGNC:95603]	WDR12	protein_coding	6688	15	106380755	106410416	-1
ENSSSCG00000003728		0.278729	4.9927	8.15742	0.00998614	0.301996		216.953	0.136951	0.104881	1.30577	0.19163	0.833861		TRAPPC8	trafficking protein particle complex subunit 8 [Source:VGNC Symbol;Acc:VGNC:94379]	TRAPPC8	protein_coding	7193	6	115693119	115786648	-1
ENSSSCG00000039909		0.475941	3.68663	8.15384	0.0099999	0.301996		85.8951	0.346896	0.154467	2.24576	0.0247195	0.516144		ERN1	endoplasmic reticulum to nucleus signaling 1 [Source:HGNC Symbol;Acc:HGNC:3449]	ERN1	protein_coding	6230	12	14881923	14963284	1
ENSSSCG00000008339		0.383453	5.21079	8.15131	0.0100097	0.301996		250.277	0.232857	0.120595	1.9309	0.0534955	0.654534		GFPT1	glutamine--fructose-6-phosphate transaminase 1 [Source:VGNC Symbol;Acc:VGNC:88426]	GFPT1	protein_coding	7239	3	73028804	73085319	1
ENSSSCG00000000293		0.440736	5.99971	8.14467	0.0100353	0.301996		435.295	0.300101	0.139814	2.14643	0.0318386	0.555803		ITGA5	integrin subunit alpha 5 [Source:VGNC Symbol;Acc:VGNC:89236]	ITGA5	protein_coding	5535	5	19586746	19610362	-1
ENSSSCG00000011901		0.47873	3.91934	8.13488	0.0100733	0.302333		100.733	0.337231	0.161956	2.08223	0.0373211	0.584091		TMEM39A	transmembrane protein 39A [Source:VGNC Symbol;Acc:VGNC:94176]	TMEM39A	protein_coding	2680	13	140797205	140831277	1
ENSSSCG00000021353		0.276883	5.63122	8.11982	0.010132	0.302752		338.836	0.126067	0.102571	1.22907	0.219044	0.851419		TMX4	thioredoxin related transmembrane protein 4 [Source:NCBI gene (formerly Entrezgene);Acc:100627887]		protein_coding	5299	17	16831932	16881350	-1
ENSSSCG00000037046		0.427872	6.06038	8.11753	0.0101409	0.302752		453.904	0.279728	0.13606	2.05591	0.0397911	0.598938		TUBB4B	tubulin beta 4B class IVb [Source:VGNC Symbol;Acc:VGNC:94580]	TUBB4B	protein_coding	1826	AEMK02000682.1	665246	668858	-1
ENSSSCG00000015095		0.275683	5.48735	8.08866	0.0102547	0.303236		305.776	0.134439	0.0791158	1.69926	0.0892696	0.738315		UBE4A	ubiquitination factor E4A [Source:NCBI gene (formerly Entrezgene);Acc:100513674]		protein_coding	6264	9	45661106	45704810	1
ENSSSCG00000042572		0.289572	5.16888	8.07401	0.0103129	0.303236		243.651	0.133135	0.0777653	1.71201	0.0868946	0.734306		IMP3	IMP U3 small nucleolar ribonucleoprotein 3 [Source:NCBI gene (formerly Entrezgene);Acc:100151831]		protein_coding	1129	7	58023368	58024496	1
ENSSSCG00000057514		0.510447	2.83755	8.06169	0.0103622	0.303236		46.6967	0.376401	0.196608	1.91448	0.0555593	0.656872					lncRNA	3002	9	3166485	3169486	-1
ENSSSCG00000056826		0.338758	5.75658	8.04969	0.0104104	0.303236		369.579	0.190835	0.127551	1.49615	0.134616	0.794955		CHRNB1	cholinergic receptor nicotinic beta 1 subunit [Source:HGNC Symbol;Acc:HGNC:1961]	CHRNB1	protein_coding	2575	12	52749473	52758488	1
ENSSSCG00000013604		0.751305	2.66822	8.04243	0.0104398	0.303236		40.0394	0.613468	0.253022	2.42457	0.0153267	0.437655		MYO1F	myosin IF [Source:VGNC Symbol;Acc:VGNC:90529]	MYO1F	protein_coding	3854	2	70753138	70792936	1
ENSSSCG00000016017		0.324499	6.49315	8.04212	0.010441	0.303236		617.098	0.172078	0.104692	1.64366	0.100246	0.750445		DNAJC10	DnaJ heat shock protein family (Hsp40) member C10 [Source:HGNC Symbol;Acc:HGNC:24637]	DNAJC10	protein_coding	7357	15	88198794	88259002	1
ENSSSCG00000003134		0.277676	4.92756	8.04187	0.010442	0.303236		207.22	0.146703	0.0882879	1.66164	0.0965851	0.744442		GRWD1	glutamate rich WD repeat containing 1 [Source:VGNC Symbol;Acc:VGNC:88712]	GRWD1	protein_coding	5152	6	53849852	53859385	1
ENSSSCG00000053185		0.390228	4.40183	8.03123	0.0104852	0.303236		142.626	0.258935	0.135719	1.90789	0.0564061	0.661041		GNG5	G protein subunit gamma 5 [Source:HGNC Symbol;Acc:HGNC:4408]	GNG5	protein_coding	242	6	129247405	129250957	1
ENSSSCG00000028679		0.248332	6.33155	8.03007	0.0104899	0.303236		552.804	0.104568	0.0788199	1.32667	0.184618	0.832824		PLEKHB2	pleckstrin homology domain containing B2 [Source:VGNC Symbol;Acc:VGNC:95907]	PLEKHB2	protein_coding	3277	15	57428295	57489042	1
ENSSSCG00000016512		0.39228	3.97187	8.02569	0.0105077	0.303236		104.78	0.256924	0.141483	1.81594	0.06938	0.686734		ZC3HAV1	zinc finger CCCH-type containing, antiviral 1 [Source:VGNC Symbol;Acc:VGNC:95102]	ZC3HAV1	protein_coding	5439	18	10531897	10588832	1
ENSSSCG00000044722		-1.03682	3.07665	8.11275	0.0105102	0.303236		57.4077	-1.18453	0.370751	-3.19496	0.00139853	0.147355					lncRNA	631	13	75843255	75845028	1
ENSSSCG00000025537		0.601891	3.26124	8.02435	0.0105132	0.303236		62.3861	0.470768	0.194065	2.42583	0.0152734	0.437655		PTPN6	protein tyrosine phosphatase non-receptor type 6 [Source:VGNC Symbol;Acc:VGNC:91982]	PTPN6	protein_coding	2328	5	63762112	63808350	-1
ENSSSCG00000012953		0.337843	5.05117	8.0238	0.0105154	0.303236		224.474	0.195219	0.0923859	2.11308	0.0345939	0.56543		YIF1A	Yip1 interacting factor homolog A, membrane trafficking protein [Source:VGNC Symbol;Acc:VGNC:95025]	YIF1A	protein_coding	1594	2	6095877	6102037	1
ENSSSCG00000012902		0.479439	4.65311	8.01571	0.0105484	0.303236		169.111	0.335265	0.158306	2.11783	0.0341896	0.56543		CDK2AP2	cyclin dependent kinase 2 associated protein 2 [Source:VGNC Symbol;Acc:VGNC:86503]	CDK2AP2	protein_coding	1258	2	5025600	5027764	1
ENSSSCG00000017604		-0.355626	5.51323	8.00746	0.0105823	0.303236		319.111	-0.510768	0.149041	-3.42704	0.00061021	0.102679		HLF	HLF transcription factor, PAR bZIP family member [Source:VGNC Symbol;Acc:VGNC:88896]	HLF	protein_coding	5511	12	31589337	31643594	1
ENSSSCG00000038643		0.534229	4.71002	8.00629	0.0105871	0.303236		179.413	0.39448	0.200529	1.9672	0.0491603	0.641474		KLF11	KLF transcription factor 11 [Source:NCBI gene (formerly Entrezgene);Acc:100174954]		protein_coding	3962	3	126418996	126429897	-1
ENSSSCG00000026092		0.435399	6.88721	7.99152	0.0106479	0.303752		801.446	0.280937	0.120483	2.33175	0.019714	0.47797		SREBF2	sterol regulatory element binding transcription factor 2 [Source:VGNC Symbol;Acc:VGNC:93450]	SREBF2	protein_coding	4642	5	6719490	6784671	-1
ENSSSCG00000059937		-0.505622	2.87682	7.98207	0.0106871	0.303752		49.303	-0.638657	0.195604	-3.26505	0.00109444	0.124496					lncRNA	6468	18	45436089	45442556	1
ENSSSCG00000011798		0.454271	4.72954	7.976	0.0107123	0.303752		177.994	0.308912	0.13785	2.24093	0.0250309	0.516144		DNAJB11	DnaJ heat shock protein family (Hsp40) member B11 [Source:VGNC Symbol;Acc:VGNC:108648]	DNAJB11	protein_coding	4899	13	124390970	124413200	1
ENSSSCG00000007985		0.51585	3.58887	7.97589	0.0107127	0.303752		80.8167	0.404692	0.171707	2.35688	0.0184294	0.468723		PGAP6	post-GPI attachment to proteins 6 [Source:VGNC Symbol;Acc:VGNC:98183]	PGAP6	protein_coding	3558	3	41318889	41330273	1
ENSSSCG00000021597		0.803815	2.61963	7.96926	0.0107404	0.303773		38.5501	0.667887	0.274964	2.429	0.0151405	0.436557		PHLDA2	pleckstrin homology like domain family A member 2 [Source:NCBI gene (formerly Entrezgene);Acc:100379631]		protein_coding	773	2	2057681	2058694	-1
ENSSSCG00000037793		0.260279	5.93301	7.96202	0.0107707	0.303868		421.121	0.124426	0.113178	1.09939	0.271597	0.883325		NIT1	nitrilase 1 [Source:VGNC Symbol;Acc:VGNC:90753]	NIT1	protein_coding	2114	4	89320712	89327066	-1
ENSSSCG00000017091		0.271554	6.43683	7.94033	0.0108619	0.305678		593.07	0.121497	0.079293	1.53225	0.125461	0.781081		TNIP1	TNFAIP3 interacting protein 1 [Source:VGNC Symbol;Acc:VGNC:94275]	TNIP1	protein_coding	4961	16	71926133	71979966	1
ENSSSCG00000007881		0.579321	2.24415	7.9331	0.0108926	0.305777		31.4497	0.471886	0.230911	2.04358	0.0409951	0.606487		ERCC4	ERCC excision repair 4, endonuclease catalytic subunit [Source:VGNC Symbol;Acc:VGNC:87764]	ERCC4	protein_coding	2793	3	29269989	29306151	-1
ENSSSCG00000032962		0.289999	6.52739	7.92433	0.0109298	0.306062		636.109	0.142492	0.104946	1.35777	0.174537	0.832611		ZNF664	zinc finger protein 664 [Source:VGNC Symbol;Acc:VGNC:95288]	ZNF664	protein_coding	4465	14	29031605	29068864	-1
ENSSSCG00000010514		0.368339	5.56036	7.90807	0.0109993	0.306327		319.708	0.213344	0.101082	2.1106	0.0348065	0.56543		RRP12	ribosomal RNA processing 12 homolog [Source:VGNC Symbol;Acc:VGNC:92465]	RRP12	protein_coding	7027	14	108772175	108805506	-1
ENSSSCG00000001756		0.263146	5.77495	7.90333	0.0110196	0.306327		374.553	0.113182	0.0969445	1.16749	0.243011	0.868259		IREB2	iron responsive element binding protein 2 [Source:NCBI gene (formerly Entrezgene);Acc:100153993]		protein_coding	6271	7	47478706	47529242	-1
ENSSSCG00000009856		0.7271	3.19235	7.90308	0.0110207	0.306327		59.87	0.612221	0.265534	2.30562	0.021132	0.487204		NOS1	nitric oxide synthase 1 [Source:VGNC Symbol;Acc:VGNC:90823]	NOS1	protein_coding	7443	14	35113184	35295944	1
ENSSSCG00000021712		0.584441	4.64077	7.87997	0.0111484	0.309114		166.445	0.453491	0.201073	2.25535	0.0241111	0.516144		HERC6	HECT and RLD domain containing E3 ubiquitin protein ligase family member 6 [Source:VGNC Symbol;Acc:VGNC:88851]	HERC6	protein_coding	4571	8	130594939	130665145	-1
ENSSSCG00000028066		0.496952	2.8816	7.85269	0.0112396	0.31088		47.2319	0.343664	0.165011	2.08267	0.0372814	0.584091		SPRYD4	SPRY domain containing 4 [Source:HGNC Symbol;Acc:HGNC:27468]	SPRYD4	protein_coding	2684	5	21804394	21816681	1
ENSSSCG00000014934		0.459338	5.03329	7.81023	0.0114279	0.313088		222.032	0.312574	0.179756	1.73888	0.0820563	0.721609		CHORDC1	cysteine and histidine rich domain containing 1 [Source:NCBI gene (formerly Entrezgene);Acc:100134961]		protein_coding	6367	9	23181850	23208683	-1
ENSSSCG00000027946		0.516955	6.43035	7.82635	0.0114449	0.313088		585.464	0.355156	0.166625	2.13147	0.0330507	0.565394		MVP	major vault protein [Source:VGNC Symbol;Acc:VGNC:90491]	MVP	protein_coding	2940	3	18057177	18081155	1
ENSSSCG00000032996		0.921429	5.28401	8.02251	0.0114598	0.313088		265.645	0.771863	0.324882	2.37583	0.0175097	0.467782		SLC7A5	solute carrier family 7 member 5 [Source:HGNC Symbol;Acc:HGNC:11063]	SLC7A5	protein_coding	4844	6	1545944	1574285	1
ENSSSCG00000034378		0.45036	5.48203	7.79901	0.0114782	0.313088		300.662	0.296792	0.141949	2.09084	0.0365424	0.579436		IFNGR2	interferon gamma receptor 2 [Source:NCBI gene (formerly Entrezgene);Acc:100126864]		protein_coding	1844	13	197007303	197035604	1
ENSSSCG00000017731		0.370022	6.97016	7.79385	0.0115014	0.313088		859.684	0.224526	0.137052	1.63825	0.101369	0.752426		PSMD11	proteasome 26S subunit, non-ATPase 11 [Source:VGNC Symbol;Acc:VGNC:91919]	PSMD11	protein_coding	2711	12	42498941	42529805	-1
ENSSSCG00000018033		0.212705	8.91798	7.79131	0.0115129	0.313088		3331.21	0.0623377	0.0510465	1.22119	0.222012	0.852572		UBB	ubiquitin B [Source:VGNC Symbol;Acc:VGNC:98389]	UBB	protein_coding	892	12	59171289	59172841	-1
ENSSSCG00000016750		0.385763	6.06903	7.79098	0.0115144	0.313088		456.169	0.230419	0.110814	2.07932	0.0375876	0.584335		YKT6	YKT6 v-SNARE homolog [Source:NCBI gene (formerly Entrezgene);Acc:100513964]		protein_coding	2229	18	50960113	50971384	-1
ENSSSCG00000006983		0.318247	5.00983	7.785	0.0115414	0.313088		217.915	0.167426	0.101291	1.65293	0.0983453	0.745625		CNOT7	CCR4-NOT transcription complex subunit 7 [Source:VGNC Symbol;Acc:VGNC:95604]	CNOT7	protein_coding	4969	17	4933453	4950346	-1
ENSSSCG00000008395		0.516517	2.76758	7.77359	0.0115931	0.313738		43.663	0.368625	0.17778	2.07349	0.0381266	0.587213		VRK2	VRK serine/threonine kinase 2 [Source:VGNC Symbol;Acc:VGNC:110730]	VRK2	protein_coding	5016	3	83433313	83536980	-1
ENSSSCG00000000736		0.26577	6.01917	7.76374	0.011638	0.314198		445.797	0.126303	0.113777	1.1101	0.266958	0.879509		TEAD4	TEA domain transcription factor 4 [Source:NCBI gene (formerly Entrezgene);Acc:100152085]		protein_coding	7198	5	67118317	67194072	-1
ENSSSCG00000018039		-0.310999	7.62224	7.75037	0.0116993	0.314283		1377.21	-0.464826	0.152717	-3.04371	0.00233678	0.200004		NCOR1	nuclear receptor corepressor 1 [Source:VGNC Symbol;Acc:VGNC:99723]	NCOR1	protein_coding	8009	12	59273100	59392562	1
ENSSSCG00000005984		0.305912	4.18331	7.74496	0.0117242	0.314283		124.754	0.20217	0.123087	1.6425	0.100487	0.750569		ZHX1	zinc fingers and homeoboxes 1 [Source:VGNC Symbol;Acc:VGNC:95164]	ZHX1	protein_coding	2619	4	16119333	16121951	1
ENSSSCG00000004884		0.368509	4.4758	7.74484	0.0117247	0.314283		150.624	0.228296	0.12452	1.83342	0.0667407	0.680658		TMX3	thioredoxin related transmembrane protein 3 [Source:VGNC Symbol;Acc:VGNC:94248]	TMX3	protein_coding	4714	1	153988050	154031120	1
ENSSSCG00000007732		0.232064	6.54595	7.72789	0.0118031	0.315634		643.875	0.0888408	0.0991274	0.896229	0.370131	0.919678		SBDS	SBDS ribosome maturation factor [Source:NCBI gene (formerly Entrezgene);Acc:100516003]		protein_coding	2531	3	16161580	16169453	1
ENSSSCG00000010528		0.335246	4.81219	7.71552	0.0118606	0.316207		190.565	0.204511	0.105527	1.93799	0.0526245	0.651617		ZFYVE27	zinc finger FYVE-type containing 27 [Source:VGNC Symbol;Acc:VGNC:95161]	ZFYVE27	protein_coding	3857	14	109088810	109113011	1
ENSSSCG00000036538		-2.35825	2.31917	7.98285	0.0118805	0.316207		35.2028	-2.69702	0.810356	-3.32819	0.000874113	0.107797					lncRNA	2932	4	82125992	82145158	1
ENSSSCG00000006372		0.867052	2.51711	7.70308	0.0119188	0.316479		36.0651	0.734703	0.302945	2.42521	0.0152996	0.437655		ARHGAP30	Rho GTPase activating protein 30 [Source:VGNC Symbol;Acc:VGNC:85469]	ARHGAP30	protein_coding	4173	4	89375526	89394244	1
ENSSSCG00000028635		-0.349151	3.91732	7.68662	0.0119963	0.317362		102.148	-0.483157	0.125007	-3.86505	0.000111065	0.0471356					protein_coding	3445	3	11841732	11898101	-1
ENSSSCG00000016210		0.547437	4.73507	7.68531	0.0120083	0.317362		177.201	0.41544	0.172286	2.41133	0.0158945	0.445757		ABCB6	ATP binding cassette subfamily B member 6 [Source:VGNC Symbol;Acc:VGNC:111313]	ABCB6	protein_coding	2837	15	121246187	121254331	-1
ENSSSCG00000034406		0.319782	5.13279	7.67045	0.012073	0.317504		238.361	0.18179	0.100036	1.81725	0.0691784	0.686547		MRPL58	mitochondrial ribosomal protein L58 [Source:NCBI gene (formerly Entrezgene);Acc:100512432]		protein_coding	4447	12	6255342	6266163	-1
ENSSSCG00000004717		0.372761	4.34644	7.66719	0.0120885	0.317504		139.21	0.238617	0.155558	1.53394	0.125044	0.781081		UBR1	ubiquitin protein ligase E3 component n-recognin 1 [Source:VGNC Symbol;Acc:VGNC:94668]	UBR1	protein_coding	6732	1	128319311	128474302	1
ENSSSCG00000022162		0.60953	4.32345	7.67427	0.0121092	0.317504		132.757	0.467734	0.205667	2.27423	0.0229519	0.505589		RAB11FIP5	RAB11 family interacting protein 5 [Source:VGNC Symbol;Acc:VGNC:110706]	RAB11FIP5	protein_coding	6369	3	69657696	69699541	1
ENSSSCG00000017066		0.323536	4.51734	7.65929	0.0121262	0.317504		154.68	0.189179	0.109055	1.73471	0.0827915	0.724121		GEMIN5	gem nuclear organelle associated protein 5 [Source:VGNC Symbol;Acc:VGNC:88413]	GEMIN5	protein_coding	5533	16	68279239	68326850	1
ENSSSCG00000007799		-0.357909	12.5734	7.6433	0.0122029	0.318407		42976	-0.54836	0.181313	-3.02439	0.00249136	0.205019		MYL11	myosin light chain 11 [Source:VGNC Symbol;Acc:VGNC:90520]	MYL11	protein_coding	1149	3	17938129	17941268	-1
ENSSSCG00000039703		-0.352198	6.28977	7.62941	0.01227	0.318407		540.11	-0.500492	0.133984	-3.73547	0.000187367	0.0603537		EEPD1	endonuclease/exonuclease/phosphatase family domain containing 1 [Source:VGNC Symbol;Acc:VGNC:87559]	EEPD1	protein_coding	3273	18	37823920	37948659	-1
ENSSSCG00000003885		0.333568	5.42977	7.62933	0.0122704	0.318407		291.394	0.166084	0.0808489	2.05425	0.0399514	0.59975		CMPK1	cytidine/uridine monophosphate kinase 1 [Source:VGNC Symbol;Acc:VGNC:96953]	CMPK1	protein_coding	2880	6	164162518	164197379	-1
ENSSSCG00000010430		0.311802	5.69415	7.62868	0.0122736	0.318407		352.065	0.158132	0.0979066	1.61513	0.106282	0.765072		CSTF2T	cleavage stimulation factor subunit 2 tau variant [Source:VGNC Symbol;Acc:VGNC:87051]	CSTF2T	protein_coding	4587	14	98105772	98110358	1
ENSSSCG00000038144		0.426136	5.33798	7.60328	0.0123974	0.320882		276.522	0.280996	0.153732	1.82783	0.0675748	0.682686					protein_coding	3029	12	53659416	53692579	-1
ENSSSCG00000033168		0.354556	5.76756	7.59501	0.012438	0.321042		370.386	0.201974	0.108554	1.86058	0.0628031	0.677141		TMEM161A	transmembrane protein 161A [Source:VGNC Symbol;Acc:VGNC:94101]	TMEM161A	protein_coding	3209	2	58728813	58744937	1
ENSSSCG00000037549		0.457805	5.68312	7.59046	0.0124605	0.321042		351.103	0.298742	0.171979	1.73708	0.0823727	0.72225		GCLM	glutamate-cysteine ligase modifier subunit [Source:VGNC Symbol;Acc:VGNC:88387]	GCLM	protein_coding	5108	4	123371193	123390131	1
ENSSSCG00000002525		0.641601	4.15644	7.60044	0.0124978	0.321271		117.948	0.497772	0.219288	2.26994	0.023211	0.506152		TRAF3	TNF receptor associated factor 3 [Source:VGNC Symbol;Acc:VGNC:94360]	TRAF3	protein_coding	7081	AEMK02000452.1	1512633	1627278	1
ENSSSCG00000011286		0.359633	7.67793	7.56809	0.0125713	0.321712		1406.34	0.206431	0.12243	1.68612	0.0917722	0.74034		KLHL40	kelch like family member 40 [Source:VGNC Symbol;Acc:VGNC:89533]	KLHL40	protein_coding	4574	13	26202677	26211522	1
ENSSSCG00000026962		0.54615	4.24551	7.56795	0.012572	0.321712		130.446	0.379963	0.223535	1.69979	0.0891708	0.738315		A4GALT	alpha 1,4-galactosyltransferase [Source:VGNC Symbol;Acc:VGNC:103211]	A4GALT	protein_coding	2712	5	6083444	6105924	1
ENSSSCG00000028707		0.355836	6.14183	7.54825	0.0126705	0.32269		479.31	0.187769	0.0879525	2.13489	0.0327696	0.563219		NF2	NF2, moesin-ezrin-radixin like (MERLIN) tumor suppressor [Source:VGNC Symbol;Acc:VGNC:90705]	NF2	protein_coding	6351	14	46653900	46731999	1
ENSSSCG00000000743		0.354528	7.43779	7.54579	0.0126829	0.32269		1195.86	0.207729	0.151948	1.36711	0.171592	0.827571		FKBP4	FKBP prolyl isomerase 4 [Source:NCBI gene (formerly Entrezgene);Acc:100337672]		protein_coding	2331	5	67313480	67322028	-1
ENSSSCG00000010281		0.356128	8.38853	7.54318	0.012696	0.32269		2289.74	0.206243	0.0971556	2.12281	0.0337701	0.56543		PSAP	prosaposin [Source:VGNC Symbol;Acc:VGNC:109480]	PSAP	protein_coding	5128	14	74734189	74887763	-1
ENSSSCG00000006214		0.366346	4.15033	7.52935	0.0127659	0.323446		120.365	0.237666	0.140944	1.68624	0.0917495	0.74034		RRS1	ribosome biosis regulator 1 homolog [Source:VGNC Symbol;Acc:VGNC:92469]	RRS1	protein_coding	2393	4	68285803	68288195	-1
ENSSSCG00000029857		0.275052	6.1621	7.52595	0.0127831	0.323446		494.849	0.130433	0.112338	1.16108	0.24561	0.8685					protein_coding	1697	X	20146933	20162702	1
ENSSSCG00000017308		0.354581	4.28393	7.50909	0.0128689	0.324375		130.85	0.21024	0.113953	1.84497	0.0650419	0.680023		CDC27	cell division cycle 27 [Source:VGNC Symbol;Acc:VGNC:86448]	CDC27	protein_coding	5528	12	16810910	16882269	1
ENSSSCG00000000061		0.552277	3.37625	7.50746	0.0128773	0.324375		69.655	0.433379	0.187917	2.30623	0.0210978	0.487204		PMM1	phosphomannomutase 1 [Source:VGNC Symbol;Acc:VGNC:91589]	PMM1	protein_coding	1532	5	6964999	6975904	1
ENSSSCG00000055759		0.450223	5.23558	7.496	0.0129361	0.32513		254.604	0.314854	0.171502	1.83587	0.0663774	0.680658					lncRNA	1790	4	1685798	1687819	1
ENSSSCG00000005300		0.34715	8.51144	7.48877	0.0129733	0.325341		2498.8	0.193529	0.0963086	2.00947	0.0444878	0.624322		VCP	valosin containing protein [Source:VGNC Symbol;Acc:VGNC:109420]	VCP	protein_coding	6280	1	235851206	235869634	-1
ENSSSCG00000028492		0.500884	3.32999	7.46647	0.0130889	0.32538		66.1069	0.35713	0.193761	1.84314	0.0653079	0.680023		C4orf46	chromosome 8 C4orf46 homolog [Source:VGNC Symbol;Acc:VGNC:86081]	C4orf46	protein_coding	2616	8	47604752	47608599	-1
ENSSSCG00000009886		0.32934	4.50385	7.46435	0.0131	0.32538		152.679	0.18664	0.115239	1.6196	0.105318	0.762593		TRAFD1	TRAF-type zinc finger domain containing 1 [Source:VGNC Symbol;Acc:VGNC:94367]	TRAFD1	protein_coding	2738	14	39549851	39579781	-1
ENSSSCG00000010631		-0.425485	4.30459	7.46156	0.0131145	0.32538		136.127	-0.565294	0.160124	-3.53035	0.000415008	0.0882792		GPAM	glycerol-3-phosphate acyltransferase, mitochondrial [Source:VGNC Symbol;Acc:VGNC:88570]	GPAM	protein_coding	7621	14	122538603	122579148	-1
ENSSSCG00000024748		0.334201	5.35394	7.45726	0.013137	0.32538		276.67	0.176546	0.0931861	1.89456	0.0581513	0.66627		THUMPD1	THUMP domain containing 1 [Source:VGNC Symbol;Acc:VGNC:93970]	THUMPD1	protein_coding	3576	3	25286018	25295347	1
ENSSSCG00000009061		0.300226	5.35727	7.44865	0.0131821	0.32538		280.687	0.155983	0.122419	1.27418	0.202601	0.842061		NAA15	N-alpha-acetyltransferase 15, NatA auxiliary subunit [Source:VGNC Symbol;Acc:VGNC:96747]	NAA15	protein_coding	5956	8	87608426	87691236	-1
ENSSSCG00000010010		0.314771	5.83296	7.44171	0.0132186	0.32538		390.688	0.188743	0.0957856	1.97047	0.048784	0.639524		PES1	pescadillo ribosomal biogenesis factor 1 [Source:NCBI gene (formerly Entrezgene);Acc:100154050]		protein_coding	3771	14	47476801	47495982	-1
ENSSSCG00000027840		0.311111	6.85659	7.42922	0.0132846	0.32538		791.891	0.149789	0.0822721	1.82066	0.0686586	0.68526		COPE	COPI coat complex subunit epsilon [Source:HGNC Symbol;Acc:HGNC:2234]	COPE	protein_coding	1166	2	58930931	58948469	1
ENSSSCG00000015709		0.281106	4.50279	7.41784	0.013345	0.32538		154.777	0.147333	0.115853	1.27172	0.203471	0.842061		SLC35F5	solute carrier family 35 member F5 [Source:VGNC Symbol;Acc:VGNC:96015]	SLC35F5	protein_coding	4200	15	19936402	19971692	-1
ENSSSCG00000014016		0.496592	7.95872	7.42751	0.0133665	0.32538		1697.69	0.337253	0.168638	1.99986	0.0455151	0.631165		SQSTM1	sequestosome 1 [Source:VGNC Symbol;Acc:VGNC:93445]	SQSTM1	protein_coding	2076	2	78752771	78763938	-1
ENSSSCG00000002505		0.333129	6.34206	7.41308	0.0133704	0.32538		553.78	0.179113	0.113689	1.57546	0.11515	0.770785		PAPOLA	poly(A) polymerase alpha [Source:HGNC Symbol;Acc:HGNC:14981]	PAPOLA	protein_coding	4343	7	117676398	117741911	1
ENSSSCG00000028638		0.406278	4.19562	7.40287	0.013425	0.32538		125.33	0.289415	0.138381	2.09143	0.0364893	0.579408		UTP4	UTP4 small subunit processome component [Source:VGNC Symbol;Acc:VGNC:94787]	UTP4	protein_coding	6367	6	17778556	17818132	-1
ENSSSCG00000037360		0.401129	7.49207	7.40173	0.0134311	0.32538		1224.21	0.25189	0.113676	2.21586	0.0267011	0.535103		CST3	cystatin C [Source:NCBI gene (formerly Entrezgene);Acc:733672]		protein_coding	776	17	30470855	30474590	-1
ENSSSCG00000038323		-0.342907	12.7381	7.39877	0.013447	0.32538		47920.9	-0.517195	0.169958	-3.04308	0.00234172	0.200004		ACTN3	actinin alpha 3 [Source:VGNC Symbol;Acc:VGNC:96785]	ACTN3	protein_coding	3061	2	5860391	5874124	-1
ENSSSCG00000029411		0.247418	7.50557	7.39347	0.0134755	0.32538		1250.17	0.0967603	0.0861963	1.12256	0.261625	0.876542		CAPN2	calpain 2 [Source:NCBI gene (formerly Entrezgene);Acc:397393]		protein_coding	3155	10	19758757	19820246	1
ENSSSCG00000031903		-0.247719	13.0928	7.38091	0.0135433	0.32538		61094.7	-0.419311	0.131566	-3.18708	0.00143719	0.150027		TNNT3	troponin T3, fast skeletal type [Source:VGNC Symbol;Acc:VGNC:94285]	TNNT3	protein_coding	1192	2	1299174	1316517	1
ENSSSCG00000028593		0.395474	4.63806	7.37821	0.0135579	0.32538		167.04	0.258591	0.12267	2.10802	0.035029	0.567409		TEPSIN	TEPSIN adaptor related protein complex 4 accessory protein [Source:NCBI gene (formerly Entrezgene);Acc:100626379]		protein_coding	2792	12	1519760	1529542	1
ENSSSCG00000015862		-0.409974	6.93215	7.37771	0.0135606	0.32538		857.082	-0.565142	0.196763	-2.87219	0.00407634	0.244492		LIMS2	LIM zinc finger domain containing 2 [Source:VGNC Symbol;Acc:VGNC:95731]	LIMS2	protein_coding	3153	15	59672540	59709379	1
ENSSSCG00000050458		0.890575	3.69023	7.46507	0.0135803	0.32538		83.7076	0.759672	0.310494	2.44666	0.0144188	0.424433		MPEG1	macrophage expressed 1 [Source:NCBI gene (formerly Entrezgene);Acc:100516953]		protein_coding	3957	2	12194327	12198351	1
ENSSSCG00000058971		0.383778	4.63594	7.37251	0.0135889	0.32538		167.532	0.237632	0.135917	1.74837	0.0804005	0.716893		FAM219A	family with sequence similarity 219 member A [Source:HGNC Symbol;Acc:HGNC:19920]	FAM219A	protein_coding	4297	10	32355647	32420092	1
ENSSSCG00000000697		0.356565	6.90913	7.37048	0.0135999	0.32538		820.214	0.209398	0.10607	1.97414	0.0483654	0.638022		CHD4	chromodomain helicase DNA binding protein 4 [Source:VGNC Symbol;Acc:VGNC:99707]	CHD4	protein_coding	7115	5	64065992	64105173	1
ENSSSCG00000006860		0.491081	3.54665	7.36309	0.0136402	0.32538		77.0583	0.356165	0.171396	2.07802	0.0377075	0.584335		SLC30A7	solute carrier family 30 member 7 [Source:NCBI gene (formerly Entrezgene);Acc:100156498]		protein_coding	6721	4	117314845	117396495	-1
ENSSSCG00000024837		0.697286	3.46419	7.36313	0.0136478	0.32538		71.8622	0.567529	0.249806	2.27188	0.0230937	0.505589		SYT12	synaptotagmin 12 [Source:VGNC Symbol;Acc:VGNC:93681]	SYT12	protein_coding	3354	2	5410627	5433926	-1
ENSSSCG00000033731		0.32187	5.55111	7.35979	0.0136582	0.32538		318.132	0.158294	0.0860931	1.83864	0.065968	0.680023		SLC35B1	solute carrier family 35 member B1 [Source:VGNC Symbol;Acc:VGNC:93071]	SLC35B1	protein_coding	1853	12	25881256	25888293	-1
ENSSSCG00000030260		0.488182	6.03731	7.36389	0.0136668	0.32538		449.306	0.318247	0.190559	1.67007	0.0949045	0.742843			profilin 2 [Source:VGNC Symbol;Acc:VGNC:91339]		protein_coding	2276	13	90177540	90183742	-1
ENSSSCG00000015576		0.274347	5.54411	7.34351	0.0137474	0.325847		317.528	0.125872	0.0809103	1.55569	0.119781	0.776311		TPR	translocated promoter region, nuclear basket protein [Source:VGNC Symbol;Acc:VGNC:108623]	TPR	protein_coding	7700	9	127481684	127540398	-1
ENSSSCG00000015631		-0.408139	7.21215	7.34151	0.0137585	0.325847		1041.47	-0.582559	0.188202	-3.09538	0.00196558	0.17728		GRB10	growth factor receptor bound protein 10 [Source:VGNC Symbol;Acc:VGNC:88662]	GRB10	protein_coding	4765	9	136580362	136741756	-1
ENSSSCG00000015582		-0.309748	5.3396	7.33637	0.0137868	0.325847		284.243	-0.455587	0.144701	-3.14847	0.00164126	0.163749		PTPN14	protein tyrosine phosphatase non-receptor type 14 [Source:VGNC Symbol;Acc:VGNC:91975]	PTPN14	protein_coding	7116	9	129055698	129248578	1
ENSSSCG00000040265		0.280665	6.61612	7.33312	0.0138048	0.325847		671.42	0.1186	0.0870993	1.36166	0.173304	0.830761		UBFD1	ubiquitin family domain containing 1 [Source:VGNC Symbol;Acc:VGNC:94658]	UBFD1	protein_coding	4531	3	22639983	22655283	-1
ENSSSCG00000035611		0.513441	2.87243	7.32842	0.0138308	0.325847		47.7033	0.386492	0.182729	2.1151	0.0344211	0.56543		MGAT2	alpha-1,6-mannosyl-glycoprotein 2-beta-N-acetylglucosaminyltransferase [Source:HGNC Symbol;Acc:HGNC:7045]	MGAT2	protein_coding	1568	1	179477992	179479801	1
ENSSSCG00000038956		0.476104	5.33502	7.31647	0.0138972	0.325992		271.605	0.338264	0.155915	2.16954	0.030042	0.548738		HEYL	hes related family bHLH transcription factor with YRPW motif like [Source:VGNC Symbol;Acc:VGNC:88865]	HEYL	protein_coding	3507	6	95442661	95459575	-1
ENSSSCG00000010908		0.672151	3.26106	7.31493	0.0139058	0.325992		62.1674	0.539281	0.239507	2.25163	0.0243459	0.516144		PTPRC	protein tyrosine phosphatase receptor type C [Source:VGNC Symbol;Acc:VGNC:108280]	PTPRC	protein_coding	3687	10	21560073	21601308	1
ENSSSCG00000036208		-0.389343	4.68273	7.29983	0.0139903	0.325992		176.823	-0.536201	0.158323	-3.38675	0.000707262	0.104917		SHMT1	serine hydroxymethyltransferase 1 [Source:VGNC Symbol;Acc:VGNC:92855]	SHMT1	protein_coding	3262	12	60416463	60435450	1
ENSSSCG00000005643		0.348963	7.13904	7.29974	0.0139908	0.325992		962.946	0.194363	0.101855	1.90823	0.056362	0.661041					protein_coding	3922	1	268702822	268720157	-1
ENSSSCG00000038617		-0.307751	4.97496	7.29784	0.0140014	0.325992		219.08	-0.440103	0.131905	-3.33651	0.000848366	0.107797		PCMTD2	protein-L-isoaspartate (D-aspartate) O-methyltransferase domain containing 2 [Source:VGNC Symbol;Acc:VGNC:108730]	PCMTD2	protein_coding	3591	17	63029289	63049703	1
ENSSSCG00000016911		0.261592	5.12343	7.29112	0.0140393	0.325992		237.88	0.122774	0.092633	1.32538	0.185046	0.832824		MTREX	Mtr4 exosome RNA helicase [Source:VGNC Symbol;Acc:VGNC:90470]	MTREX	protein_coding	5272	16	34478272	34606096	1
ENSSSCG00000013178		0.302414	5.35167	7.28352	0.0140822	0.325992		277.402	0.15092	0.101076	1.49313	0.135402	0.794955		ZDHHC5	zinc finger DHHC-type palmitoyltransferase 5 [Source:VGNC Symbol;Acc:VGNC:95127]	ZDHHC5	protein_coding	4731	2	13250970	13276114	-1
ENSSSCG00000011560		0.368358	3.98278	7.28193	0.0140912	0.325992		105.899	0.230104	0.144685	1.59038	0.111749	0.769587		CRELD1	cysteine rich with EGF like domains 1 [Source:VGNC Symbol;Acc:VGNC:86991]	CRELD1	protein_coding	1666	13	66194865	66203412	1
ENSSSCG00000021466		-0.403785	4.55078	7.28091	0.014097	0.325992		163.721	-0.550678	0.186301	-2.95585	0.00311809	0.231453		BMT2	base methyltransferase of 25S rRNA 2 homolog [Source:VGNC Symbol;Acc:VGNC:85849]	BMT2	protein_coding	3884	18	32798290	32900764	1
ENSSSCG00000035318		0.258589	5.77912	7.25964	0.014218	0.326903		375.102	0.109157	0.0929191	1.17475	0.240095	0.868259		NUP58	nucleoporin 58 [Source:HGNC Symbol;Acc:HGNC:20261]	NUP58	protein_coding	3928	11	3225268	3259427	1
ENSSSCG00000027372		0.42944	3.19857	7.25604	0.0142385	0.326903		59.7016	0.288454	0.149735	1.92644	0.0540501	0.656872		SAMD9	sterile alpha motif domain containing 9 [Source:HGNC Symbol;Acc:HGNC:1348]	SAMD9	protein_coding	6334	9	72964869	72999258	-1
ENSSSCG00000037686		0.254105	5.66335	7.24784	0.0142856	0.326903		346.552	0.120224	0.0757686	1.58672	0.112576	0.769587		TBL3	transducin beta like 3 [Source:VGNC Symbol;Acc:VGNC:93790]	TBL3	protein_coding	2417	3	39989740	39995123	-1
ENSSSCG00000011235		0.447491	5.79961	7.24469	0.0143037	0.326903		376.524	0.297391	0.144035	2.06471	0.03895	0.592809		UBP1	upstream binding protein 1 [Source:VGNC Symbol;Acc:VGNC:108701]	UBP1	protein_coding	4888	13	19203954	19276637	-1
ENSSSCG00000017584		0.396239	5.99369	7.24257	0.0143159	0.326903		432.698	0.253508	0.12766	1.98581	0.0470545	0.634575		PPP1R9B	protein phosphatase 1 regulatory subunit 9B [Source:VGNC Symbol;Acc:VGNC:91744]	PPP1R9B	protein_coding	4047	12	26319124	26336562	-1
ENSSSCG00000013744		0.271848	5.28929	7.241	0.014325	0.326903		267.303	0.145467	0.0952881	1.5266	0.12686	0.782089		TRMT1	tRNA methyltransferase 1 [Source:VGNC Symbol;Acc:VGNC:94441]	TRMT1	protein_coding	2144	2	65940125	65949324	1
ENSSSCG00000021118		0.313567	6.84668	7.22969	0.0143903	0.326903		787.69	0.156588	0.0959406	1.63213	0.102652	0.755911		GSPT1	G1 to S phase transition 1 [Source:VGNC Symbol;Acc:VGNC:88724]	GSPT1	protein_coding	6679	3	31237194	31273865	1
ENSSSCG00000005625		0.320063	6.52264	7.21859	0.0144548	0.326903		627.593	0.180663	0.103615	1.7436	0.0812285	0.717748		ENG	endoglin [Source:VGNC Symbol;Acc:VGNC:103087]	ENG	protein_coding	2932	1	268309400	268343783	-1
ENSSSCG00000016653		0.800735	5.46859	7.38572	0.0144639	0.326903		299.784	0.624826	0.284838	2.19362	0.0282629	0.538236		DNAJB9	DnaJ heat shock protein family (Hsp40) member B9 [Source:VGNC Symbol;Acc:VGNC:96687]	DNAJB9	protein_coding	2292	18	36579453	36584130	-1
ENSSSCG00000014878		-0.502566	7.5217	7.23547	0.0144698	0.326903		1291.35	-0.659885	0.222155	-2.97038	0.00297433	0.228113		PAK1	p21 (RAC1) activated kinase 1 [Source:HGNC Symbol;Acc:HGNC:8590]	PAK1	protein_coding	3058	9	11830095	12020415	-1
ENSSSCG00000013734		0.869874	4.28592	7.34449	0.0144775	0.326903		129.555	0.70363	0.309674	2.27216	0.0230766	0.505589		HOOK2	hook microtubule tethering protein 2 [Source:VGNC Symbol;Acc:VGNC:88931]	HOOK2	protein_coding	2886	2	66227601	66244828	1
ENSSSCG00000029414		1.37944	2.1647	7.28969	0.014504	0.326903		27.0292	1.24645	0.465057	2.68022	0.00735744	0.321232			ficolin (collagen/fibrinogen domain containing) 1 [Source:NCBI gene (formerly Entrezgene);Acc:397316]		protein_coding	1708	1	274125666	274132944	-1
ENSSSCG00000035366		0.558518	2.93876	7.20863	0.0145129	0.326903		49.5557	0.416297	0.221124	1.88264	0.0597489	0.669592		MFHAS1	multifunctional ROCO family signaling regulator 1 [Source:VGNC Symbol;Acc:VGNC:107361]	MFHAS1	protein_coding	5421	15	56200455	56295064	1
ENSSSCG00000008226		0.290714	5.27716	7.20068	0.0145595	0.327299		265.287	0.155458	0.110203	1.41065	0.158347	0.81006		POLR1A	RNA polymerase I subunit A [Source:VGNC Symbol;Acc:VGNC:91642]	POLR1A	protein_coding	6108	3	58667971	58750421	1
ENSSSCG00000005455		0.33632	5.38727	7.19307	0.0146043	0.327653		284.779	0.193181	0.119676	1.6142	0.106483	0.765072		SVEP1	sushi, von Willebrand factor type A, EGF and pentraxin domain containing 1 [Source:VGNC Symbol;Acc:VGNC:93642]	SVEP1	protein_coding	12309	1	251368845	251571415	-1
ENSSSCG00000005601		0.75488	7.86854	7.33335	0.0147193	0.328725		1576.85	0.608002	0.241066	2.52214	0.0116643	0.382467		HSPA5	heat shock protein family A (Hsp70) member 5 [Source:VGNC Symbol;Acc:VGNC:103107]	HSPA5	protein_coding	2542	1	265930045	265934894	-1
ENSSSCG00000010312		0.663306	4.25195	7.20348	0.0147482	0.328725		125.7	0.524264	0.222867	2.35236	0.0186545	0.468723		PLAU	plasminogen activator, urokinase [Source:NCBI gene (formerly Entrezgene);Acc:396985]		protein_coding	2621	14	76629299	76635172	1
ENSSSCG00000035684		0.407499	7.02399	7.16802	0.0147527	0.328725		884.542	0.247478	0.11715	2.11248	0.0346449	0.56543		TMED10	transmembrane p24 trafficking protein 10 [Source:VGNC Symbol;Acc:VGNC:94054]	TMED10	protein_coding	3684	7	98327408	98362606	-1
ENSSSCG00000005124		0.632573	2.2248	7.16328	0.014781	0.328725		29.7672	0.500747	0.23513	2.12966	0.0331995	0.565394		IFT74	intraflagellar transport 74 [Source:VGNC Symbol;Acc:VGNC:89050]	IFT74	protein_coding	3124	1	196086072	196173880	-1
ENSSSCG00000010834		0.244954	6.44166	7.15793	0.0148129	0.328725		597.602	0.0962795	0.0918166	1.04861	0.294359	0.888797		MIA3	MIA SH3 domain ER export factor 3 [Source:VGNC Symbol;Acc:VGNC:108277]	MIA3	protein_coding	6673	10	11377846	11429015	1
ENSSSCG00000013270		-0.304206	6.84631	7.15561	0.0148269	0.328725		805.761	-0.462357	0.138995	-3.32643	0.000879661	0.107797		CRY2	cryptochrome circadian regulator 2 [Source:VGNC Symbol;Acc:VGNC:87012]	CRY2	protein_coding	4069	2	16587109	16620385	-1
ENSSSCG00000009419		0.279823	4.37964	7.14425	0.0148951	0.32959		140.797	0.144554	0.106152	1.36176	0.173273	0.830761					protein_coding	6957	11	22230989	22267358	-1
ENSSSCG00000036505		0.53221	4.6802	7.13902	0.0149332	0.329786		172.031	0.391678	0.184567	2.12215	0.0338255	0.56543		GNG12	G protein subunit gamma 12 [Source:NCBI gene (formerly Entrezgene);Acc:100270820]	GNG12	protein_coding	4273	6	144782503	144918549	1
ENSSSCG00000025638		0.311821	5.77292	7.12865	0.0149894	0.329906		372.583	0.174911	0.10036	1.74283	0.0813627	0.717748		UBE2Z	ubiquitin conjugating enzyme E2 Z [Source:VGNC Symbol;Acc:VGNC:98395]	UBE2Z	protein_coding	4653	12	25122098	25142753	1
ENSSSCG00000022404		0.613011	7.81219	7.20784	0.0149971	0.329906		1538.23	0.43929	0.228915	1.91901	0.0549831	0.656872		SLC3A2	solute carrier family 3 member 2 [Source:VGNC Symbol;Acc:VGNC:93112]	SLC3A2	protein_coding	2141	2	8892089	8919072	-1
ENSSSCG00000009217		0.369097	4.03053	7.10756	0.015118	0.330436		110.511	0.233405	0.160461	1.45459	0.145782	0.798757		PKD2	polycystin 2, transient receptor potential cation channel [Source:VGNC Symbol;Acc:VGNC:91472]	PKD2	protein_coding	3350	8	131005407	131058932	-1
ENSSSCG00000034771		0.344081	4.42497	7.10056	0.0151609	0.330436		144.465	0.20244	0.111512	1.81541	0.0694605	0.686928		CCNDBP1	cyclin D1 binding protein 1 [Source:VGNC Symbol;Acc:VGNC:86354]	CCNDBP1	protein_coding	4672	1	128253035	128269452	-1
ENSSSCG00000027860		0.496031	3.9389	7.09775	0.0151782	0.330436		102.263	0.362607	0.176437	2.05517	0.0398626	0.599215		ERAP2	endoplasmic reticulum aminopeptidase 2 [Source:VGNC Symbol;Acc:VGNC:87758]	ERAP2	protein_coding	7028	2	103510441	103564437	1
ENSSSCG00000030204		0.354998	3.77365	7.09671	0.0151846	0.330436		90.5412	0.200108	0.113425	1.76424	0.0776916	0.710031		IPPK	inositol-pentakisphosphate 2-kinase [Source:VGNC Symbol;Acc:VGNC:89183]	IPPK	protein_coding	4365	3	42308005	42368118	-1
ENSSSCG00000024413		0.267646	7.50626	7.08996	0.0152262	0.330436		1245.28	0.109896	0.0601751	1.82628	0.0678087	0.682686		PPP2R1A	protein phosphatase 2 scaffold subunit Aalpha [Source:NCBI gene (formerly Entrezgene);Acc:397088]		protein_coding	4089	6	57921329	57964961	-1
ENSSSCG00000015079		0.220195	5.21563	7.0891	0.0152315	0.330436		254.903	0.0920922	0.0999193	0.921666	0.356703	0.918444		BACE1	beta-secretase 1 [Source:VGNC Symbol;Acc:VGNC:85740]	BACE1	protein_coding	5767	9	44640394	44665835	-1
ENSSSCG00000015857		0.358381	4.75794	7.08218	0.0152743	0.330436		184.33	0.218991	0.130898	1.673	0.094328	0.742522		UGGT1	UDP-glucose glycoprotein glucosyltransferase 1 [Source:VGNC Symbol;Acc:VGNC:95646]	UGGT1	protein_coding	8938	15	59141639	59265047	-1
ENSSSCG00000016300		0.296881	5.51107	7.07714	0.0153056	0.330436		310.485	0.148937	0.117161	1.27122	0.20365	0.842061		ATG16L1	autophagy related 16 like 1 [Source:VGNC Symbol;Acc:VGNC:95967]	ATG16L1	protein_coding	3740	15	133651298	133693468	1
ENSSSCG00000011917		0.297045	7.75335	7.07238	0.0153352	0.330436		1484.11	0.13652	0.111761	1.22153	0.221885	0.852572		NAA50	N-alpha-acetyltransferase 50, NatE catalytic subunit [Source:VGNC Symbol;Acc:VGNC:104002]	NAA50	protein_coding	8058	13	146193231	146222133	1
ENSSSCG00000039290		0.287056	6.2479	7.07024	0.0153485	0.330436		519.27	0.134583	0.0909504	1.47974	0.138943	0.797517		MTPN	myotrophin [Source:VGNC Symbol;Acc:VGNC:90467]	MTPN	protein_coding	3890	18	13330029	13395460	1
ENSSSCG00000025686		0.782737	2.17981	7.06672	0.0153704	0.330436		28.9233	0.655088	0.302646	2.16453	0.0304233	0.549118		KMO	kynurenine 3-monooxygenase [Source:NCBI gene (formerly Entrezgene);Acc:397148]		protein_coding	2847	10	12434769	12490409	1
ENSSSCG00000010136		0.35934	5.28682	7.0623	0.015398	0.330436		266.884	0.221015	0.145547	1.51851	0.128885	0.785856		TRMT2A	tRNA methyltransferase 2 homolog A [Source:VGNC Symbol;Acc:VGNC:94448]	TRMT2A	protein_coding	2375	14	51489892	51494190	-1
ENSSSCG00000038158		0.423282	4.02924	7.0617	0.0154018	0.330436		108.721	0.279501	0.155821	1.79373	0.0728561	0.696629		THAP5	THAP domain containing 5 [Source:VGNC Symbol;Acc:VGNC:93943]	THAP5	protein_coding	3182	18	36584373	36592252	1
ENSSSCG00000011631		0.453191	3.89688	7.0559	0.0154381	0.330585		98.5412	0.306144	0.151994	2.01418	0.0439907	0.623838		UBA5	ubiquitin like modifier activating enzyme 5 [Source:VGNC Symbol;Acc:VGNC:94629]	UBA5	protein_coding	4331	13	73822920	73868423	1
ENSSSCG00000017608		0.619719	3.67841	7.04881	0.0154826	0.330861		85.6221	0.492824	0.22133	2.22664	0.0259711	0.527564					protein_coding	3207	12	32043861	32089805	1
ENSSSCG00000038320		0.52602	5.44138	7.06482	0.0155195	0.330861		292.403	0.393055	0.181265	2.1684	0.0301285	0.548738		POR	cytochrome p450 oxidoreductase [Source:VGNC Symbol;Acc:VGNC:109477]	POR	protein_coding	2971	3	10212735	10281823	-1
ENSSSCG00000010176		0.541245	2.41803	7.03988	0.0155389	0.330861		35.5261	0.445594	0.198567	2.24405	0.0248292	0.516144		C1orf131	chromosome 14 C1orf131 homolog [Source:VGNC Symbol;Acc:VGNC:85946]	C1orf131	protein_coding	2478	14	59240514	59258838	1
ENSSSCG00000015872		-0.503377	7.14156	7.04586	0.0156394	0.330992		986.371	-0.667911	0.220168	-3.03365	0.00241617	0.203283		GPD2	glycerol-3-phosphate dehydrogenase 2 [Source:VGNC Symbol;Acc:VGNC:96330]	GPD2	protein_coding	5754	15	63619762	63728633	1
ENSSSCG00000006553		0.247539	6.49768	7.02282	0.0156471	0.330992		618.582	0.0906643	0.061841	1.46609	0.142624	0.798081		UBAP2L	ubiquitin associated protein 2 like [Source:VGNC Symbol;Acc:VGNC:94635]	UBAP2L	protein_coding	4889	4	95471126	95520425	-1
ENSSSCG00000007077		0.427611	3.61022	7.01854	0.0156744	0.330992		81.0256	0.29182	0.157397	1.85403	0.0637345	0.67787		ESF1	ESF1 nucleolar pre-rRNA processing protein homolog [Source:VGNC Symbol;Acc:VGNC:95697]	ESF1	protein_coding	3176	17	22418885	22480224	-1
ENSSSCG00000004803		-1.17815	10.1129	7.30392	0.0156937	0.330992		7737.09	-1.3179	0.423008	-3.11555	0.00183602	0.175187		ACTC1	actin alpha cardiac muscle 1 [Source:NCBI gene (formerly Entrezgene);Acc:100152267]		protein_coding	1471	1	136281167	136286547	1
ENSSSCG00000033627		0.441697	2.7753	7.01288	0.0157105	0.330992		44.7666	0.325192	0.169825	1.91487	0.0555094	0.656872		YIPF3	Yip1 domain family member 3 [Source:VGNC Symbol;Acc:VGNC:95029]	YIPF3	protein_coding	1556	7	38506647	38511471	-1
ENSSSCG00000027525		0.442574	6.18979	7.00902	0.0157352	0.330992		492.661	0.305563	0.150301	2.033	0.0420526	0.610955		DHCR24	24-dehydrocholesterol reductase [Source:NCBI gene (formerly Entrezgene);Acc:100628197]		protein_coding	4194	6	157483783	157519061	1
ENSSSCG00000001372		0.378195	4.38172	6.99759	0.0158086	0.330992		139.536	0.243196	0.124825	1.94829	0.05138	0.646134		GNL1	G protein nucleolar 1 (putative) [Source:NCBI gene (formerly Entrezgene);Acc:100151741]		protein_coding	5556	7	23098179	23112934	-1
ENSSSCG00000011787		0.380016	5.05667	6.98947	0.015861	0.330992		225.241	0.234262	0.133285	1.7576	0.0788151	0.714853		MAGEF1	MAGE family member F1 [Source:VGNC Symbol;Acc:VGNC:108671]	MAGEF1	protein_coding	3719	13	122598928	122602646	-1
ENSSSCG00000007253		0.273817	5.04221	6.98139	0.0159133	0.330992		223.878	0.132197	0.0938922	1.40797	0.159141	0.81203		MAPRE1	microtubule associated protein RP/EB family member 1 [Source:VGNC Symbol;Acc:VGNC:96410]	MAPRE1	protein_coding	4832	17	36387062	36426417	1
ENSSSCG00000009072		0.318993	5.44803	6.97875	0.0159305	0.330992		298.044	0.17393	0.122947	1.41468	0.157162	0.809929		PGRMC2	progesterone receptor membrane component 2 [Source:NCBI gene (formerly Entrezgene);Acc:100048965]		protein_coding	1618	8	96692777	96709994	1
ENSSSCG00000057685		0.757441	4.25886	7.03597	0.016045	0.330992		126.098	0.63059	0.266298	2.36799	0.0178852	0.468723		PHLDA3	pleckstrin homology like domain family A member 3 [Source:HGNC Symbol;Acc:HGNC:8934]	PHLDA3	protein_coding	372	10	23826874	23827245	-1
ENSSSCG00000006800		0.7562	2.99261	6.95887	0.0160602	0.330992		50.6139	0.618083	0.268984	2.29785	0.0215706	0.491913		CD53	CD53 molecule [Source:VGNC Symbol;Acc:VGNC:86421]	CD53	protein_coding	1744	4	109306555	109335802	-1
ENSSSCG00000028420		0.331359	5.42452	6.95867	0.0160615	0.330992		290.806	0.167134	0.0933257	1.79087	0.0733141	0.696629		EIF4E	eukaryotic translation initiation factor 4E [Source:VGNC Symbol;Acc:VGNC:87626]	EIF4E	protein_coding	3689	8	121409731	121464471	1
ENSSSCG00000009230		0.25035	5.36575	6.95442	0.0160893	0.330992		282.295	0.104534	0.101596	1.02891	0.30352	0.893788		WDFY3	WD repeat and FYVE domain containing 3 [Source:VGNC Symbol;Acc:VGNC:94903]	WDFY3	protein_coding	11412	8	133675345	133937221	1
ENSSSCG00000013930		0.328012	4.98358	6.95395	0.0160924	0.330992		214.143	0.189817	0.109226	1.73784	0.0822396	0.72225		ATP13A1	ATPase 13A1 [Source:VGNC Symbol;Acc:VGNC:85637]	ATP13A1	protein_coding	4000	2	58267709	58285378	1
ENSSSCG00000023191		0.43131	4.38628	6.95306	0.0160983	0.330992		138.534	0.268824	0.115133	2.33489	0.019549	0.47797		LYPLA2	lysophospholipase 2 [Source:VGNC Symbol;Acc:VGNC:89914]	LYPLA2	protein_coding	1665	6	81601486	81605912	1
ENSSSCG00000032282		1.00154	2.38683	6.9776	0.0161146	0.330992		32.6117	0.898834	0.378312	2.37591	0.0175058	0.467782		ACP5	acid phosphatase 5, tartrate resistant [Source:VGNC Symbol;Acc:VGNC:85027]	ACP5	protein_coding	1367	2	70206162	70208229	-1
ENSSSCG00000022609		0.406436	4.05641	6.9471	0.0161375	0.330992		110.16	0.269152	0.137342	1.95972	0.0500284	0.644784		WWP2	WW domain containing E3 ubiquitin protein ligase 2 [Source:VGNC Symbol;Acc:VGNC:94990]	WWP2	protein_coding	6183	6	17066799	17227926	-1
ENSSSCG00000016824		0.461264	3.78138	6.94053	0.0161809	0.330992		90.8335	0.333119	0.154914	2.15035	0.0315276	0.555352		RAI14	retinoic acid induced 14 [Source:NCBI gene (formerly Entrezgene);Acc:100145886]		protein_coding	5172	16	20268793	20435845	1
ENSSSCG00000000864		0.412712	5.90219	6.94035	0.0161821	0.330992		404.264	0.266339	0.129298	2.05988	0.0394103	0.596675		CHPT1	choline phosphotransferase 1 [Source:VGNC Symbol;Acc:VGNC:86659]	CHPT1	protein_coding	4647	5	82497648	82544264	-1
ENSSSCG00000014020		0.583593	7.25276	7.00547	0.0162052	0.330992		1032.75	0.442626	0.194001	2.28157	0.0225147	0.504258		CANX	calnexin [Source:VGNC Symbol;Acc:VGNC:86167]	CANX	protein_coding	4374	2	78879033	78915827	-1
ENSSSCG00000002445		0.312099	4.54669	6.9269	0.0162713	0.330992		158.812	0.182336	0.110914	1.64395	0.100187	0.750445		TRIP11	thyroid hormone receptor interactor 11 [Source:VGNC Symbol;Acc:VGNC:94437]	TRIP11	protein_coding	8831	7	113524430	113600088	-1
ENSSSCG00000007422		0.333671	4.08674	6.91503	0.0163504	0.330992		113.617	0.196433	0.109471	1.79439	0.0727504	0.696629		DNTTIP1	deoxynucleotidyltransferase terminal interacting protein 1 [Source:VGNC Symbol;Acc:VGNC:95762]	DNTTIP1	protein_coding	1282	17	47994656	48017560	1
ENSSSCG00000009833		0.428672	4.94166	6.91305	0.0163637	0.330992		205.799	0.281816	0.127436	2.21144	0.0270054	0.536077		SH2B3	SH2B adaptor protein 3 [Source:VGNC Symbol;Acc:VGNC:92807]	SH2B3	protein_coding	5203	14	32623286	32664606	1
ENSSSCG00000000007		0.312225	4.06312	6.90504	0.0164174	0.330992		112.023	0.169951	0.116262	1.46179	0.143798	0.798081		TRMU	tRNA mitochondrial 2-thiouridylase [Source:VGNC Symbol;Acc:VGNC:94454]	TRMU	protein_coding	1628	5	3208118	3224366	-1
ENSSSCG00000010190		-0.397348	14.6363	6.89776	0.0164664	0.330992		180293	-0.588636	0.209576	-2.8087	0.00497425	0.264482		ACTA1	actin alpha 1, skeletal muscle [Source:NCBI gene (formerly Entrezgene);Acc:100154254]	ACTA1	protein_coding	1488	14	60412812	60415674	1
ENSSSCG00000013731		0.661139	2.75036	6.8971	0.0164708	0.330992		43.3724	0.523564	0.243404	2.15101	0.0314756	0.555352		DNASE2	deoxyribonuclease 2, lysosomal [Source:NCBI gene (formerly Entrezgene);Acc:397398]		protein_coding	1346	2	66149862	66152855	1
ENSSSCG00000032312		0.265245	5.70218	6.89509	0.0164844	0.330992		354.302	0.121837	0.0717148	1.69891	0.0893361	0.738315		RAB11A	RAB11A, member RAS oncogene family [Source:NCBI gene (formerly Entrezgene);Acc:595117]		protein_coding	4165	1	163858123	163891527	1
ENSSSCG00000026506		0.258922	4.79111	6.89258	0.0165013	0.330992		189.258	0.129826	0.123489	1.05131	0.293114	0.888516		RALGAPA2	Ral GTPase activating protein catalytic subunit alpha 2 [Source:VGNC Symbol;Acc:VGNC:95454]	RALGAPA2	protein_coding	8886	17	28408099	28679231	-1
ENSSSCG00000004154		0.470372	3.22797	6.88737	0.0165366	0.330992		60.6927	0.32711	0.158293	2.06648	0.0387834	0.592616		TNFAIP3	TNF alpha induced protein 3 [Source:VGNC Symbol;Acc:VGNC:94252]	TNFAIP3	protein_coding	4716	1	26473938	26489822	-1
ENSSSCG00000013830		0.481225	5.55955	6.89087	0.0165452	0.330992		318.71	0.34995	0.175571	1.99321	0.0462383	0.63185		ILVBL	ilvB acetolactate synthase like [Source:VGNC Symbol;Acc:VGNC:89123]	ILVBL	protein_coding	2514	2	62435155	62451371	1
ENSSSCG00000009914		0.460886	8.04718	6.88616	0.0165535	0.330992		1812.89	0.306537	0.171373	1.78872	0.0736606	0.696859		MLEC	malectin [Source:VGNC Symbol;Acc:VGNC:111118]	MLEC	protein_coding	6466	14	40601990	40617295	1
ENSSSCG00000014051		0.233427	5.42827	6.88478	0.0165542	0.330992		294.751	0.0868476	0.106286	0.817116	0.413862	0.934599		TSPAN17	tetraspanin 17 [Source:VGNC Symbol;Acc:VGNC:94506]	TSPAN17	protein_coding	2522	2	81260281	81276636	-1
ENSSSCG00000057424		0.348186	4.51852	6.87955	0.0165897	0.330992		154.545	0.218421	0.138613	1.57576	0.115081	0.770785					protein_coding	342	X	110811059	110811400	-1
ENSSSCG00000012050		0.914974	5.71751	7.08056	0.0166015	0.330992		359.136	0.768632	0.337181	2.27958	0.0226327	0.505249		RCAN1	regulator of calcineurin 1 [Source:VGNC Symbol;Acc:VGNC:92170]	RCAN1	protein_coding	2583	13	198102098	198205629	-1
ENSSSCG00000035304		0.292283	5.60018	6.877	0.016607	0.330992		330.605	0.156618	0.0910741	1.71968	0.0854906	0.727962		ARFRP1	ADP ribosylation factor related protein 1 [Source:VGNC Symbol;Acc:VGNC:108709]	ARFRP1	protein_coding	1985	17	62636588	62642490	-1
ENSSSCG00000031251		0.32538	5.55876	6.86888	0.0166624	0.330992		319.397	0.164654	0.0979027	1.68181	0.0926058	0.74034		DDA1	DET1 and DDB1 associated 1 [Source:VGNC Symbol;Acc:VGNC:87199]	DDA1	protein_coding	5441	2	60367166	60376958	-1
ENSSSCG00000013766		0.742394	2.73433	6.86562	0.0166847	0.330992		41.9745	0.611958	0.261868	2.33689	0.0194447	0.47797		IL27RA	interleukin 27 receptor subunit alpha [Source:NCBI gene (formerly Entrezgene);Acc:100511742]		protein_coding	2536	2	65127287	65149740	-1
ENSSSCG00000013585		0.254244	5.36181	6.86414	0.0166948	0.330992		280.195	0.104681	0.105547	0.991802	0.321294	0.903765		EVI5L	ecotropic viral integration site 5 like [Source:VGNC Symbol;Acc:VGNC:99646]	EVI5L	protein_coding	3800	2	71332650	71365836	-1
ENSSSCG00000001346		0.248453	6.887	6.86072	0.0167183	0.330992		812.997	0.101015	0.0759067	1.33078	0.183261	0.832824		ABCF1	ATP binding cassette subfamily F member 1 [Source:VGNC Symbol;Acc:VGNC:84966]	ABCF1	protein_coding	4136	7	23126283	23145006	1
ENSSSCG00000013553		0.714304	2.22903	6.85119	0.0167837	0.331651		29.2594	0.57482	0.277028	2.07496	0.0379907	0.587213		VAV1	vav guanine nucleotide exchange factor 1 [Source:VGNC Symbol;Acc:VGNC:94807]	VAV1	protein_coding	3580	2	72326716	72391648	-1
ENSSSCG00000014075		0.25345	6.17116	6.84494	0.0168269	0.331651		493.93	0.104348	0.103705	1.0062	0.314319	0.901219			NSA2 ribosome biosis factor [Source:VGNC Symbol;Acc:VGNC:100315]		protein_coding	1136	2	83843888	83851227	1
ENSSSCG00000006648		0.672538	4.62582	6.90904	0.0168397	0.331651		164.813	0.521594	0.238156	2.19013	0.0285145	0.539384		CTSS	cathepsin S [Source:VGNC Symbol;Acc:VGNC:87079]	CTSS	protein_coding	3317	4	98417883	98442950	1
ENSSSCG00000010351		0.349775	6.72965	6.83526	0.0168938	0.331774		726.313	0.190261	0.134311	1.41657	0.156609	0.809929		CCSER2	coiled-coil serine rich protein 2 [Source:VGNC Symbol;Acc:VGNC:86379]	CCSER2	protein_coding	7463	14	85544126	85677928	1
ENSSSCG00000006283		0.265208	4.60847	6.82055	0.0169963	0.331774		164.983	0.123492	0.103352	1.19486	0.232141	0.863757		SCYL3	SCY1 like pseudokinase 3 [Source:VGNC Symbol;Acc:VGNC:92653]	SCYL3	protein_coding	3068	4	81134352	81175536	1
ENSSSCG00000035136		0.466175	2.55531	6.81647	0.0170248	0.331774		37.5849	0.328424	0.184868	1.77653	0.075645	0.701014		SDCCAG8	SHH signaling and ciliosis regulator SDCCAG8 [Source:VGNC Symbol;Acc:VGNC:96596]	SDCCAG8	protein_coding	2622	10	16191156	16441815	1
ENSSSCG00000027779		0.26463	6.60975	6.816	0.0170281	0.331774		672.339	0.118207	0.118367	0.998647	0.317966	0.903199		TMEM259	transmembrane protein 259 [Source:VGNC Symbol;Acc:VGNC:94162]	TMEM259	protein_coding	2707	2	77393611	77402262	1
ENSSSCG00000017186		-0.423433	7.40207	6.80712	0.0170904	0.331774		1190.13	-0.594408	0.210521	-2.8235	0.00475017	0.258712		RNF157	ring finger protein 157 [Source:VGNC Symbol;Acc:VGNC:92365]	RNF157	protein_coding	3352	12	5225849	5304458	1
ENSSSCG00000017119		0.295196	6.34616	6.80309	0.0171187	0.331774		555.211	0.142754	0.0873761	1.63379	0.102304	0.75532		CLPTM1L	CLPTM1 like [Source:VGNC Symbol;Acc:VGNC:86779]	CLPTM1L	protein_coding	2145	16	79237061	79248500	1
ENSSSCG00000011646		-0.644351	7.84554	6.89398	0.0171495	0.331774		1600.99	-0.788536	0.245855	-3.20733	0.00133974	0.142493		KY	kyphoscoliosis peptidase [Source:VGNC Symbol;Acc:VGNC:89609]	KY	protein_coding	5902	13	75726041	75774986	-1
ENSSSCG00000013589		0.674412	2.07207	6.79624	0.017167	0.331774		25.9809	0.541344	0.253861	2.13244	0.0329707	0.564911		SNAPC2	small nuclear RNA activating complex polypeptide 2 [Source:VGNC Symbol;Acc:VGNC:93281]	SNAPC2	protein_coding	1624	2	71291257	71294006	-1
ENSSSCG00000025661		0.331544	4.63305	6.79585	0.0171698	0.331774		167.504	0.190273	0.112063	1.69791	0.0895255	0.738315		TBRG1	transforming growth factor beta regulator 1 [Source:VGNC Symbol;Acc:VGNC:93794]	TBRG1	protein_coding	4173	9	51865327	51878432	1
ENSSSCG00000003578		0.628757	3.16534	6.79059	0.017207	0.331774		58.2151	0.485059	0.229306	2.11533	0.0344016	0.56543		FGR	FGR proto-onco, Src family tyrosine kinase [Source:VGNC Symbol;Acc:VGNC:88124]	FGR	protein_coding	3421	6	84809542	84830361	-1
ENSSSCG00000016420		0.897838	6.40785	6.98	0.0172317	0.331774		561.21	0.764532	0.292886	2.61033	0.00904537	0.347778		INSIG1	insulin induced gene 1 [Source:NCBI gene (formerly Entrezgene);Acc:403162]		protein_coding	2712	18	2885612	2898767	-1
ENSSSCG00000023595		0.369057	5.38871	6.78338	0.0172582	0.331774		284.799	0.220516	0.141867	1.55439	0.120091	0.776311		AK3	adenylate kinase 3 [Source:VGNC Symbol;Acc:VGNC:97876]	AK3	protein_coding	3762	1	217236482	217261367	1
ENSSSCG00000054981		0.354991	4.44599	6.78159	0.0172709	0.331774		146.847	0.223258	0.121235	1.84153	0.0655441	0.680023		FADD	Fas associated via death domain [Source:NCBI gene (formerly Entrezgene);Acc:595129]		protein_coding	4340	2	3185675	3194818	-1
ENSSSCG00000011639		0.499295	4.88228	6.77134	0.0173509	0.331774		196.79	0.349192	0.166516	2.09705	0.0359893	0.57716		SRPRB	SRP receptor subunit beta [Source:VGNC Symbol;Acc:VGNC:93466]	SRPRB	protein_coding	2939	13	74975677	75010212	1
ENSSSCG00000009047		0.268087	5.3992	6.76357	0.0173996	0.331774		288.344	0.13836	0.0825395	1.67628	0.0936828	0.741716		SMARCA5	SWI/SNF related, matrix associated, actin dependent regulator of chromatin, subfamily a, member 5 [Source:VGNC Symbol;Acc:VGNC:93228]	SMARCA5	protein_coding	6706	8	84184576	84224871	-1
ENSSSCG00000040559		0.502219	2.88562	6.76136	0.0174155	0.331774		47.7751	0.372066	0.189456	1.96387	0.0495457	0.642783		ZNF691	zinc finger protein 691 [Source:HGNC Symbol;Acc:HGNC:28028]	ZNF691	protein_coding	6324	6	168585944	168596351	-1
ENSSSCG00000006538		0.492242	4.80094	6.76081	0.0174194	0.331774		186.594	0.375138	0.184206	2.03651	0.0416987	0.609807		FLAD1	flavin adenine dinucleotide synthetase 1 [Source:VGNC Symbol;Acc:VGNC:109629]	FLAD1	protein_coding	3358	4	94807287	94813575	-1
ENSSSCG00000007839		0.425129	6.03178	6.75771	0.0174417	0.331774		447.426	0.268462	0.167198	1.60565	0.108351	0.767303		EEF2K	eukaryotic elongation factor 2 kinase [Source:VGNC Symbol;Acc:VGNC:87557]	EEF2K	protein_coding	4867	3	23887125	23956373	-1
ENSSSCG00000010568		0.551182	2.63389	6.74846	0.0175083	0.331774		39.1922	0.399426	0.184553	2.16429	0.0304424	0.549118		NPM3	nucleophosmin/nucleoplasmin 3 [Source:VGNC Symbol;Acc:VGNC:90854]	NPM3	protein_coding	913	14	112819393	112821367	-1
ENSSSCG00000026622		0.28244	5.08846	6.74605	0.0175258	0.331774		232.404	0.137569	0.118197	1.1639	0.244467	0.868259		EAF1	ELL associated factor 1 [Source:NCBI gene (formerly Entrezgene);Acc:100517678]		protein_coding	4161	13	2654630	2671132	1
ENSSSCG00000041935		0.57068	6.76501	6.80991	0.017529	0.331774		741.214	0.422512	0.214625	1.9686	0.0489987	0.640106		HSPB7	heat shock protein family B (small) member 7 [Source:NCBI gene (formerly Entrezgene);Acc:100627988]		protein_coding	5908	6	75166992	75175013	-1
ENSSSCG00000008359		0.311338	6.4572	6.74478	0.0175349	0.331774		599.003	0.163502	0.0843498	1.93838	0.0525768	0.651617		RAB1A	RAB1A, member RAS oncogene family [Source:NCBI gene (formerly Entrezgene);Acc:595116]		protein_coding	2403	3	76837430	76869778	1
ENSSSCG00000035854		0.239406	5.97766	6.74234	0.0175526	0.331774		434.877	0.0978259	0.103637	0.943927	0.345207	0.917562		RAB11FIP3	RAB11 family interacting protein 3 [Source:VGNC Symbol;Acc:VGNC:92040]	RAB11FIP3	protein_coding	3912	3	41211684	41285502	-1
ENSSSCG00000010679		0.218406	7.54893	6.74131	0.0175601	0.331774		1290.14	0.0653121	0.070799	0.9225	0.356268	0.918444		EIF3A	eukaryotic translation initiation factor 3 subunit A [Source:VGNC Symbol;Acc:VGNC:87615]	EIF3A	protein_coding	5316	14	128967653	129007173	-1
ENSSSCG00000028007		0.36517	4.23348	6.73843	0.0175809	0.331774		126.462	0.229109	0.126978	1.80433	0.0711801	0.69414		POLR1C	RNA polymerase I and III subunit C [Source:VGNC Symbol;Acc:VGNC:91644]	POLR1C	protein_coding	5623	7	38507073	38537943	1
ENSSSCG00000015833		0.384643	3.60825	6.72605	0.017671	0.332917		81.7277	0.258458	0.141956	1.8207	0.0686532	0.68526		TTI2	TELO2 interacting protein 2 [Source:VGNC Symbol;Acc:VGNC:94564]	TTI2	protein_coding	2192	AEMK02000697.1	138241	147890	-1
ENSSSCG00000031640		0.503428	6.46788	6.73829	0.0177674	0.334175		595.629	0.355639	0.155234	2.29098	0.0219647	0.496254					protein_coding	4793	6	150219174	150228121	-1
ENSSSCG00000032049		0.244073	5.13761	6.70679	0.0178122	0.334461		241.12	0.110384	0.116676	0.946067	0.344115	0.917164		ZZEF1	zinc finger ZZ-type and EF-hand domain containing 1 [Source:VGNC Symbol;Acc:VGNC:95347]	ZZEF1	protein_coding	10000	12	50043145	50155434	-1
ENSSSCG00000013354		0.803946	8.0976	6.86542	0.0178688	0.33457		1873.34	0.638234	0.292322	2.18333	0.0290117	0.542338		CSRP3	cysteine and glycine rich protein 3 [Source:NCBI gene (formerly Entrezgene);Acc:100337687]		protein_coding	1085	2	40215353	40240616	1
ENSSSCG00000010876		0.393041	5.92746	6.68821	0.0179497	0.33457		416.13	0.238306	0.163234	1.4599	0.144318	0.798413		DESI2	desumoylating isopeptidase 2 [Source:VGNC Symbol;Acc:VGNC:96037]	DESI2	protein_coding	4091	10	17365689	17416635	1
ENSSSCG00000005356		0.321912	4.62131	6.68669	0.0179609	0.33457		168.634	0.185345	0.147171	1.25939	0.20789	0.847958		DCAF10	DDB1 and CUL4 associated factor 10 [Source:VGNC Symbol;Acc:VGNC:87173]	DCAF10	protein_coding	6817	1	238567611	238633462	1
ENSSSCG00000005920		0.278823	5.37912	6.6837	0.0179832	0.33457		284.092	0.141325	0.100432	1.40718	0.159375	0.81203		BOP1	BOP1 ribosomal biogenesis factor [Source:HGNC Symbol;Acc:HGNC:15519]	BOP1	protein_coding	3177	4	475426	507138	1
ENSSSCG00000011137		0.238741	7.70721	6.68339	0.0179855	0.33457		1435.93	0.0906632	0.0642306	1.41153	0.158089	0.809929		GDI2	GDP dissociation inhibitor 2 [Source:NCBI gene (formerly Entrezgene);Acc:414427]		protein_coding	2389	10	65160653	65196447	1
ENSSSCG00000025618		0.417929	4.92688	6.68061	0.0180062	0.33457		204.994	0.277936	0.154137	1.80318	0.0713596	0.69414		TAP1	transporter 1, ATP binding cassette subfamily B member [Source:VGNC Symbol;Acc:VGNC:98358]	TAP1	protein_coding	5727	7	25062771	25074843	-1
ENSSSCG00000002520		-0.432939	4.59462	6.67482	0.0180494	0.33457		167.322	-0.572964	0.187193	-3.06083	0.00220727	0.192048			solute carrier family 25 member 29 [Source:VGNC Symbol;Acc:VGNC:93006]		protein_coding	2358	7	121178217	121192278	-1
ENSSSCG00000033113		0.259607	5.66209	6.67405	0.0180552	0.33457		346.339	0.116185	0.0974837	1.19184	0.233323	0.865544		CHMP7	charged multivesicular body protein 7 [Source:VGNC Symbol;Acc:VGNC:86654]	CHMP7	protein_coding	2926	14	7390061	7403654	1
ENSSSCG00000006740		0.465618	6.64684	6.66991	0.0181529	0.334985		685.897	0.307591	0.185724	1.65617	0.097687	0.745625		ATP1A1	ATPase Na+/K+ transporting subunit alpha 1 [Source:VGNC Symbol;Acc:VGNC:98735]	ATP1A1	protein_coding	5443	4	104353508	104384547	-1
ENSSSCG00000015080		0.325733	3.86023	6.65973	0.0181626	0.334985		97.6297	0.205487	0.119241	1.72329	0.0848362	0.724578		CEP164	centrosomal protein 164 [Source:VGNC Symbol;Acc:VGNC:86563]	CEP164	protein_coding	7111	9	44670874	44752469	1
ENSSSCG00000011889		0.291879	5.54668	6.65919	0.0181667	0.334985		319.65	0.14329	0.117724	1.21717	0.223539	0.853736		GSK3B	glycogen synthase kinase 3 beta [Source:VGNC Symbol;Acc:VGNC:88723]	GSK3B	protein_coding	6910	13	140136158	140369569	1
ENSSSCG00000033276		0.465015	3.63006	6.64432	0.018279	0.335044		81.8535	0.322353	0.175973	1.83183	0.0669762	0.680658		RIPPLY1	ripply transcriptional repressor 1 [Source:VGNC Symbol;Acc:VGNC:92323]	RIPPLY1	protein_coding	1592	X	87315358	87319113	-1
ENSSSCG00000010319		0.372379	4.34821	6.6406	0.0183072	0.335044		136.99	0.230057	0.15829	1.45339	0.146115	0.798757		SAMD8	sterile alpha motif domain containing 8 [Source:VGNC Symbol;Acc:VGNC:92571]	SAMD8	protein_coding	6261	14	77636149	77737654	1
ENSSSCG00000027444		0.234373	6.24182	6.63816	0.0183258	0.335044		519.991	0.0967765	0.0829434	1.16678	0.2433	0.868259		STAU1	staufen double-stranded RNA binding protein 1 [Source:VGNC Symbol;Acc:VGNC:95525]	STAU1	protein_coding	3393	17	50804962	50869223	-1
ENSSSCG00000014170		0.347023	6.39481	6.63518	0.0183484	0.335044		573.211	0.185609	0.1153	1.60978	0.107445	0.767303		CAST	calpastatin [Source:VGNC Symbol;Acc:VGNC:99603]	CAST	protein_coding	5016	2	103255750	103378623	1
ENSSSCG00000038714		0.514452	3.84601	6.63042	0.0183847	0.335044		93.7572	0.364469	0.149468	2.43845	0.0147506	0.42971		MFSD9	major facilitator superfamily domain containing 9 [Source:VGNC Symbol;Acc:VGNC:90194]	MFSD9	protein_coding	6112	3	51511436	51528048	1
ENSSSCG00000014876		0.44134	2.95776	6.62984	0.0183892	0.335044		51.1432	0.326358	0.177052	1.84329	0.0652867	0.680023		MYO7A	myosin VIIA [Source:NCBI gene (formerly Entrezgene);Acc:397373]		protein_coding	7274	9	11249075	11666296	1
ENSSSCG00000030451		0.430431	3.97175	6.62772	0.0184054	0.335044		104.981	0.304378	0.147855	2.05863	0.0395299	0.5974		LRRC14	leucine rich repeat containing 14 [Source:VGNC Symbol;Acc:VGNC:89826]	LRRC14	protein_coding	4982	4	279764	287062	-1
ENSSSCG00000014063		0.485912	3.26354	6.62408	0.0184332	0.335044		62.7534	0.356063	0.179822	1.98009	0.0476935	0.635818		SFXN1	sideroflexin 1 [Source:VGNC Symbol;Acc:VGNC:92783]	SFXN1	protein_coding	4143	2	82025820	82057564	-1
ENSSSCG00000037158		0.549729	3.99634	6.62357	0.0184371	0.335044		108.295	0.393741	0.237067	1.66089	0.0967365	0.744442		MTURN	maturin, neural progenitor differentiation regulator homolog [Source:VGNC Symbol;Acc:VGNC:90476]	MTURN	protein_coding	1322	18	42771454	42802093	-1
ENSSSCG00000004751		0.414858	5.70321	6.61533	0.0185003	0.335332		351.729	0.271428	0.134447	2.01885	0.0435032	0.620829		CHP1	calcineurin like EF-hand protein 1 [Source:VGNC Symbol;Acc:VGNC:86657]	CHP1	protein_coding	2926	1	130073928	130112751	-1
ENSSSCG00000007797		0.581682	3.1798	6.60502	0.0185797	0.335332		58.4743	0.451042	0.208916	2.15897	0.0308527	0.55037		ITGAL	integrin subunit alpha L [Source:VGNC Symbol;Acc:VGNC:89240]	ITGAL	protein_coding	5921	3	17817011	17858012	-1
ENSSSCG00000053658		-0.468021	9.79362	6.60945	0.0185917	0.335332		6162.54	-0.630274	0.181765	-3.46753	0.00052527	0.0939984		NREP	neuronal regeneration related protein [Source:HGNC Symbol;Acc:HGNC:16834]	NREP	protein_coding	2033	2	117838660	117867801	1
ENSSSCG00000048674		0.563625	5.36645	6.64339	0.0186142	0.335332		278.107	0.429237	0.216753	1.98031	0.0476691	0.635818					protein_coding	4494	11	78649674	78654205	-1
ENSSSCG00000023423		-0.401437	6.94819	6.59536	0.0186545	0.335332		866.568	-0.562825	0.199001	-2.82825	0.00468036	0.256148		UBALD2	UBA like domain containing 2 [Source:VGNC Symbol;Acc:VGNC:94633]	UBALD2	protein_coding	1564	12	5203195	5208679	-1
ENSSSCG00000017591		0.366864	7.08133	6.59404	0.0186647	0.335332		921.601	0.212351	0.113895	1.86445	0.0622589	0.675962		NME2	NME/NM23 nucleoside diphosphate kinase 2 [Source:NCBI gene (formerly Entrezgene);Acc:733683]		protein_coding	1349	12	27439260	27445027	1
ENSSSCG00000013374		0.69261	3.64531	6.61439	0.0186761	0.335332		83.1994	0.567323	0.277152	2.04697	0.040661	0.604146		KCNC1	potassium voltage-gated channel subfamily C member 1 [Source:VGNC Symbol;Acc:VGNC:89332]	KCNC1	protein_coding	3619	2	41362347	41408127	-1
ENSSSCG00000009551		0.248174	6.89837	6.5907	0.0186906	0.335332		823.783	0.103392	0.10839	0.953895	0.340137	0.91486		ARHGEF7	Rho guanine nucleotide exchange factor 7 [Source:VGNC Symbol;Acc:VGNC:85503]	ARHGEF7	protein_coding	4926	11	77427368	77530993	1
ENSSSCG00000023091		0.418423	6.79245	6.58144	0.0187628	0.336092		752.634	0.276206	0.130107	2.12291	0.0337613	0.56543		PEX19	peroxisomal biosis factor 19 [Source:VGNC Symbol;Acc:VGNC:104022]	PEX19	protein_coding	4475	4	90195852	90205215	1
ENSSSCG00000005291		-0.40476	6.39028	6.56991	0.018853	0.336233		590.793	-0.561378	0.210424	-2.66785	0.00763389	0.326002		TLE1	TLE family member 1, transcriptional corepressor [Source:VGNC Symbol;Acc:VGNC:103189]	TLE1	protein_coding	4393	1	234277843	234370593	-1
ENSSSCG00000025777		-0.576085	2.48364	6.56818	0.0188667	0.336233		37.4935	-0.710838	0.248681	-2.85843	0.00425744	0.246665		ESR1	estrogen receptor 1 [Source:VGNC Symbol;Acc:VGNC:103089]	ESR1	protein_coding	6219	1	14217036	14493363	-1
ENSSSCG00000011603		0.368206	5.77701	6.56744	0.0188725	0.336233		371.405	0.216665	0.121839	1.77829	0.0753571	0.701014		TMEM43	transmembrane protein 43 [Source:VGNC Symbol;Acc:VGNC:99732]	TMEM43	protein_coding	4696	13	70393227	70417168	-1
ENSSSCG00000025534		0.354827	6.29908	6.56523	0.0188898	0.336233		538.46	0.204315	0.13234	1.54387	0.12262	0.778071		CSE1L	chromosome segregation 1 like [Source:VGNC Symbol;Acc:VGNC:96039]	CSE1L	protein_coding	4078	17	50744910	50797548	1
ENSSSCG00000063387		2.03259	4.34994	6.87099	0.0189282	0.336386		127.388	1.91099	0.683485	2.79595	0.00517477	0.27135		AKR1C8	aldo-keto reductase family 1 member C4 [Source:NCBI gene (formerly Entrezgene);Acc:654406]	AKR1C8	protein_coding	1380	10	65559508	65572895	1
ENSSSCG00000027270		0.320986	3.48524	6.54879	0.0190196	0.337479		74.4136	0.181088	0.136594	1.32574	0.184925	0.832824					protein_coding	3765	1	187482888	187504160	-1
ENSSSCG00000038718		0.244451	6.33445	6.54387	0.0190587	0.337641		555.047	0.102552	0.10862	0.944138	0.345099	0.917562		ADRM1	ADRM1 26S proteasome ubiquitin receptor [Source:VGNC Symbol;Acc:VGNC:108707]	ADRM1	protein_coding	1559	17	61692945	61698144	1
ENSSSCG00000011387		0.298922	6.8422	6.53558	0.0191247	0.337706		790.889	0.152454	0.136675	1.11545	0.264659	0.877163		RNF123	ring finger protein 123 [Source:VGNC Symbol;Acc:VGNC:92351]	RNF123	protein_coding	4540	13	32218384	32250739	1
ENSSSCG00000039659		0.309417	4.09761	6.53291	0.019146	0.337706		116.691	0.202342	0.112344	1.80109	0.0716885	0.696138		TIMM10	translocase of inner mitochondrial membrane 10 [Source:HGNC Symbol;Acc:HGNC:11814]	TIMM10	protein_coding	865	2	13393282	13396439	1
ENSSSCG00000013775		0.440599	5.62674	6.53214	0.0191522	0.337706		332.983	0.286419	0.146673	1.95278	0.0508458	0.646134		ADGRE5	adhesion G protein-coupled receptor E5 [Source:VGNC Symbol;Acc:VGNC:85125]	ADGRE5	protein_coding	6345	2	64844798	64890939	-1
ENSSSCG00000011438		0.223187	6.38432	6.51212	0.0193129	0.33839		574.385	0.0841037	0.0941756	0.893052	0.371829	0.919678		BAP1	BRCA1 associated protein 1 [Source:VGNC Symbol;Acc:VGNC:85754]	BAP1	protein_coding	3494	13	34544581	34553483	-1
ENSSSCG00000040634		0.31916	5.24034	6.50226	0.0193926	0.33839		255.022	0.153253	0.0896822	1.70885	0.087479	0.734902		ERP44	endoplasmic reticulum protein 44 [Source:NCBI gene (formerly Entrezgene);Acc:100192437]		protein_coding	5123	1	241785146	241897539	-1
ENSSSCG00000055563		0.436129	3.55694	6.50163	0.0193977	0.33839		78.919	0.300272	0.173389	1.73178	0.083312	0.724578					lncRNA	7804	18	10138141	10145944	1
ENSSSCG00000017874		0.348237	3.93346	6.49749	0.0194313	0.33839		101.646	0.207634	0.131085	1.58396	0.113203	0.769587		ATP2A3	ATPase sarcoplasmic/endoplasmic reticulum Ca2+ transporting 3 [Source:VGNC Symbol;Acc:VGNC:85648]	ATP2A3	protein_coding	4902	12	49980497	50025171	-1
ENSSSCG00000024445		0.340632	4.42467	6.49591	0.0194441	0.33839		145.031	0.209276	0.11645	1.79712	0.0723158	0.696629		METTL3	methyltransferase 3, N6-adenosine-methyltransferase complex catalytic subunit [Source:VGNC Symbol;Acc:VGNC:90164]	METTL3	protein_coding	3337	7	77662058	77695934	1
ENSSSCG00000007431		0.397683	5.04514	6.47826	0.0195882	0.33839		221.82	0.242156	0.12417	1.9502	0.0511521	0.646134		CTSA	cathepsin A [Source:NCBI gene (formerly Entrezgene);Acc:100156798]		protein_coding	2062	17	48082448	48089971	1
ENSSSCG00000035676		0.371798	5.71409	6.4766	0.0196018	0.33839		354.717	0.213553	0.110045	1.9406	0.0523065	0.651505		G3BP1	G3BP stress granule assembly factor 1 [Source:VGNC Symbol;Acc:VGNC:88288]	G3BP1	protein_coding	3338	16	71236339	71276078	-1
ENSSSCG00000012062		0.298018	4.60249	6.47462	0.019618	0.33839		164.704	0.153395	0.120633	1.27159	0.20352	0.842061		TTC3	tetratricopeptide repeat domain 3 [Source:VGNC Symbol;Acc:VGNC:94545]	TTC3	protein_coding	5240	13	200707866	200812436	1
ENSSSCG00000021888		0.445594	2.40547	6.46958	0.0196595	0.33839		33.7161	0.30686	0.183536	1.67193	0.0945373	0.742522		ZNF135	zinc finger protein 135 [Source:VGNC Symbol;Acc:VGNC:104104]	ZNF135	protein_coding	4019	6	62754353	62768964	1
ENSSSCG00000030547		0.225946	5.47206	6.46798	0.0196726	0.33839		302.77	0.0784851	0.0740858	1.05938	0.289426	0.888516		PIP5K1A	phosphatidylinositol-4-phosphate 5-kinase type 1 alpha [Source:VGNC Symbol;Acc:VGNC:98834]	PIP5K1A	protein_coding	6867	4	98012945	98056815	-1
ENSSSCG00000014152		0.516179	2.09972	6.46625	0.0196869	0.33839		27.1393	0.391267	0.222594	1.75776	0.0787884	0.714853		MBLAC2	metallo-beta-lactamase domain containing 2 [Source:VGNC Symbol;Acc:VGNC:90053]	MBLAC2	protein_coding	4433	2	97632419	97648137	-1
ENSSSCG00000011454		0.544491	2.68655	6.46033	0.0197357	0.33839		42.1594	0.412806	0.24398	1.69196	0.0906527	0.740217		SFMBT1	Scm like with four mbt domains 1 [Source:VGNC Symbol;Acc:VGNC:92773]	SFMBT1	protein_coding	3788	13	35025769	35180042	-1
ENSSSCG00000046512		-0.561299	2.1792	6.45863	0.0197498	0.33839		30.5268	-0.685978	0.247734	-2.76901	0.00562273	0.28049					lncRNA	2784	AEMK02000682.1	1907863	1912487	-1
ENSSSCG00000006209		0.286578	3.8194	6.45838	0.0197518	0.33839		94.3477	0.139523	0.115477	1.20823	0.226958	0.856892		VCPIP1	valosin containing protein interacting protein 1 [Source:VGNC Symbol;Acc:VGNC:94813]	VCPIP1	protein_coding	9747	4	68073447	68110621	1
ENSSSCG00000016451		0.77231	2.49601	6.4559	0.0197723	0.33839		36.1861	0.63274	0.297573	2.12633	0.0334755	0.56543					protein_coding	2996	18	6457604	6464367	1
ENSSSCG00000002404		0.38396	3.76813	6.45498	0.01978	0.33839		91.3054	0.262606	0.139559	1.88169	0.0598787	0.67038		SPTLC2	serine palmitoyltransferase long chain base subunit 2 [Source:VGNC Symbol;Acc:VGNC:93440]	SPTLC2	protein_coding	6532	7	100544478	100638905	-1
ENSSSCG00000001097		-0.567473	6.31347	6.51398	0.019791	0.33839		559.02	-0.739792	0.259764	-2.84794	0.00440029	0.251822		RIPOR2	RHO family interacting cell polarization regulator 2 [Source:VGNC Symbol;Acc:VGNC:92322]	RIPOR2	protein_coding	5230	7	19609358	19838093	-1
ENSSSCG00000005845		0.593541	2.49966	6.45265	0.0197993	0.33839		36.4987	0.474844	0.257894	1.84124	0.0655869	0.680023		TOR4A	torsin family 4 member A [Source:VGNC Symbol;Acc:VGNC:94321]	TOR4A	protein_coding	1600	AEMK02000682.1	642503	644816	-1
ENSSSCG00000008162		0.449175	4.32674	6.45148	0.0198091	0.33839		134.537	0.309226	0.166437	1.85791	0.0631815	0.677167		IL1R1	interleukin 1 receptor type 1 [Source:VGNC Symbol;Acc:VGNC:89092]	IL1R1	protein_coding	4893	3	52192915	52288485	-1
ENSSSCG00000034379		0.305421	6.7838	6.45026	0.0198191	0.33839		756.795	0.156571	0.113067	1.38477	0.166124	0.820479		MAP2K3	mitogen-activated protein kinase kinase 3 [Source:VGNC Symbol;Acc:VGNC:99012]	MAP2K3	protein_coding	2749	12	61396369	61417321	1
ENSSSCG00000000706		0.37191	5.42802	6.45008	0.0198206	0.33839		294.627	0.225103	0.150096	1.49973	0.133685	0.793198		LTBR	lymphotoxin beta receptor [Source:NCBI gene (formerly Entrezgene);Acc:100520196]		protein_coding	3041	5	64270310	64287523	-1
ENSSSCG00000005287		1.59399	5.67902	6.73185	0.0199709	0.339888		332.544	1.47712	0.552304	2.67446	0.00748491	0.323314		PSAT1	phosphoserine aminotransferase 1 [Source:VGNC Symbol;Acc:VGNC:91893]	PSAT1	protein_coding	2255	1	231142625	231172360	1
ENSSSCG00000000755		0.387381	5.10614	6.42368	0.0200413	0.339888		231.797	0.235469	0.123082	1.9131	0.0557347	0.657273		ERC1	ELKS/RAB6-interacting/CAST family member 1 [Source:VGNC Symbol;Acc:VGNC:87761]	ERC1	protein_coding	8297	5	68223729	68608703	1
ENSSSCG00000035403		0.567177	3.53941	6.42314	0.0200458	0.339888		77.7024	0.42867	0.247229	1.73389	0.0829367	0.724578		RFX2	regulatory factor X2 [Source:VGNC Symbol;Acc:VGNC:92244]	RFX2	protein_coding	3500	2	72950056	73051180	1
ENSSSCG00000025248		-0.247217	6.69504	6.4219	0.0200562	0.339888		717.646	-0.393698	0.107206	-3.67236	0.000240325	0.0621176		PITPNA	phosphatidylinositol transfer protein alpha [Source:VGNC Symbol;Acc:VGNC:91464]	PITPNA	protein_coding	3664	12	47739633	47785375	-1
ENSSSCG00000036924		0.350962	5.80919	6.42069	0.0200664	0.339888		379.937	0.195944	0.106884	1.83325	0.0667657	0.680658		PSMA4	proteasome 20S subunit alpha 4 [Source:VGNC Symbol;Acc:VGNC:91901]	PSMA4	protein_coding	6361	7	47434919	47448891	-1
ENSSSCG00000011825		0.406733	3.89527	6.41188	0.0201408	0.339888		100.219	0.280713	0.150698	1.86275	0.0624972	0.676275		ATP13A3	ATPase 13A3 [Source:VGNC Symbol;Acc:VGNC:85639]	ATP13A3	protein_coding	7522	13	131391798	131493623	-1
ENSSSCG00000004542		0.470764	6.1728	6.42276	0.0201679	0.339888		487.539	0.320628	0.154297	2.07799	0.0377102	0.584335		NARS1	asparaginyl-tRNA synthetase 1 [Source:VGNC Symbol;Acc:VGNC:90583]	NARS1	protein_coding	3099	1	106911277	106933118	-1
ENSSSCG00000011212		0.506195	2.33952	6.40125	0.0202309	0.339888		31.546	0.349713	0.190132	1.83931	0.065869	0.680023		RARB	retinoic acid receptor beta [Source:HGNC Symbol;Acc:HGNC:9865]	RARB	protein_coding	2671	13	12336972	12507680	1
ENSSSCG00000003369		0.236829	6.30808	6.40017	0.02024	0.339888		546.063	0.0896191	0.0995172	0.900538	0.367834	0.918444		ICMT	isoprenylcysteine carboxyl methyltransferase [Source:NCBI gene (formerly Entrezgene);Acc:100514410]		protein_coding	3705	6	67116946	67123810	-1
ENSSSCG00000016677		0.504233	6.44634	6.42625	0.0202504	0.339888		591.051	0.35335	0.176414	2.00296	0.0451818	0.628088		GARS1	glycyl-tRNA synthetase 1 [Source:VGNC Symbol;Acc:VGNC:88352]	GARS1	protein_coding	2659	18	42311576	42352162	-1
ENSSSCG00000005011		0.447734	3.72086	6.39812	0.0202575	0.339888		86.5672	0.294327	0.155479	1.89303	0.0583541	0.66627		NEMF	nuclear export mediator factor [Source:VGNC Symbol;Acc:VGNC:90685]	NEMF	protein_coding	5138	1	179622755	179670996	-1
ENSSSCG00000007522		0.404308	6.16836	6.39343	0.0202975	0.339888		486.227	0.257559	0.131638	1.95657	0.0503978	0.644784		CTSZ	cathepsin Z [Source:NCBI gene (formerly Entrezgene);Acc:100141405]		protein_coding	1282	17	59138621	59149377	-1
ENSSSCG00000011101		0.212292	7.90956	6.39314	0.0202999	0.339888		1655.15	0.0600849	0.0649603	0.924948	0.354993	0.918444		ITGB1	integrin subunit beta 1 [Source:VGNC Symbol;Acc:VGNC:96381]	ITGB1	protein_coding	6793	10	56078396	56173326	-1
ENSSSCG00000016925		0.478839	4.56696	6.38693	0.020353	0.340046		157.902	0.35029	0.175767	1.99293	0.0462697	0.63185		PLK2	polo like kinase 2 [Source:VGNC Symbol;Acc:VGNC:91563]	PLK2	protein_coding	2779	16	37299119	37305114	-1
ENSSSCG00000014828		0.287264	6.42081	6.37987	0.0204135	0.340046		585.689	0.126834	0.097171	1.30526	0.191803	0.833861		RAB6A	RAB6A, member RAS onco family [Source:VGNC Symbol;Acc:VGNC:108610]	RAB6A	protein_coding	3342	9	8137672	8199079	-1
ENSSSCG00000015568		0.290931	3.91461	6.37889	0.0204219	0.340046		100.995	0.154461	0.123027	1.25551	0.209293	0.848088		RNF2	ring finger protein 2 [Source:VGNC Symbol;Acc:VGNC:92377]	RNF2	protein_coding	6513	9	126172301	126287603	1
ENSSSCG00000000708		0.414953	5.73188	6.37577	0.0204488	0.340046		358.247	0.270988	0.134678	2.01211	0.0442081	0.624118		TNFRSF1A	TNF receptor superfamily member 1A [Source:NCBI gene (formerly Entrezgene);Acc:397020]		protein_coding	2295	5	64319051	64331909	1
ENSSSCG00000001651		0.449972	3.78848	6.37446	0.02046	0.340046		91.0252	0.314066	0.167448	1.8756	0.06071	0.673325		CNPY3	canopy FGF signaling regulator 3 [Source:VGNC Symbol;Acc:VGNC:86841]	CNPY3	protein_coding	3697	7	38014751	38026456	1
ENSSSCG00000003621		0.42202	2.20041	6.36891	0.0205079	0.34034		29.5895	0.307735	0.203105	1.51515	0.129733	0.786457		ZSCAN20	zinc finger and SCAN domain containing 20 [Source:VGNC Symbol;Acc:VGNC:95327]	ZSCAN20	protein_coding	4824	6	89732654	89754719	1
ENSSSCG00000022933		0.511748	3.41753	6.36515	0.0205404	0.340379		71.9596	0.392605	0.202609	1.93775	0.0526542	0.651617		EFR3B	EFR3 homolog B [Source:VGNC Symbol;Acc:VGNC:87580]	EFR3B	protein_coding	6866	3	113670755	113758876	-1
ENSSSCG00000017407		0.386372	3.7702	6.3591	0.0205927	0.340745		91.3081	0.255402	0.136444	1.87185	0.0612276	0.673441		GHDC	GH3 domain containing [Source:VGNC Symbol;Acc:VGNC:88441]	GHDC	protein_coding	2542	12	20580980	20585876	1
ENSSSCG00000016019		0.211386	6.08013	6.35353	0.0206411	0.341046		464.624	0.0709395	0.0766418	0.925597	0.354655	0.918444		NCKAP1	NCK associated protein 1 [Source:VGNC Symbol;Acc:VGNC:96432]	NCKAP1	protein_coding	6693	15	88425142	88528326	-1
ENSSSCG00000011397		-0.401006	5.66356	6.34491	0.0207162	0.341786		352.772	-0.546589	0.189186	-2.88917	0.0038626	0.244492		SLC38A3	solute carrier family 38 member 3 [Source:VGNC Symbol;Acc:VGNC:93095]	SLC38A3	protein_coding	5134	13	32683126	32704535	1
ENSSSCG00000030255		0.278086	8.74756	6.34003	0.0207587	0.341989		2952.59	0.120648	0.0790162	1.52688	0.12679	0.782089		EIF4G1	eukaryotic translation initiation factor 4 gamma 1 [Source:VGNC Symbol;Acc:VGNC:87631]	EIF4G1	protein_coding	6535	13	122203508	122225360	1
ENSSSCG00000028759		0.330899	4.56084	6.33494	0.0208034	0.34208		159.059	0.2014	0.118108	1.70522	0.0881533	0.737095		ASAP1	ArfGAP with SH3 domain, ankyrin repeat and PH domain 1 [Source:VGNC Symbol;Acc:VGNC:98734]	ASAP1	protein_coding	6045	4	10179758	10451929	1
ENSSSCG00000000890		0.339682	4.0168	6.3323	0.0208265	0.34208		108.682	0.201794	0.126377	1.59676	0.110319	0.769033		NEDD1	NEDD1 gamma-tubulin ring complex targeting factor [Source:VGNC Symbol;Acc:VGNC:90665]	NEDD1	protein_coding	3856	5	86693843	86737222	-1
ENSSSCG00000003787		0.222784	6.09142	6.32617	0.0208805	0.34208		466.606	0.0799789	0.071329	1.12127	0.262174	0.877163		ZRANB2	zinc finger RANBP2-type containing 2 [Source:VGNC Symbol;Acc:VGNC:95323]	ZRANB2	protein_coding	3083	6	141927495	141947764	1
ENSSSCG00000041449		0.540121	2.0823	6.32223	0.0209152	0.34208		26.3952	0.405875	0.225011	1.8038	0.0712632	0.69414					lncRNA	1795	1	252689327	252691226	-1
ENSSSCG00000028609		0.437657	5.52035	6.31924	0.0209415	0.34208		310.876	0.298538	0.162989	1.83165	0.0670041	0.680658		SLC12A4	solute carrier family 12 member 4 [Source:NCBI gene (formerly Entrezgene);Acc:396992]		protein_coding	5055	6	28553616	28576504	-1
ENSSSCG00000026044		-0.37118	6.56639	6.31761	0.020956	0.34208		654.132	-0.514772	0.151607	-3.39544	0.000685187	0.103592		FDFT1	farnesyl-diphosphate farnesyltransferase 1 [Source:VGNC Symbol;Acc:VGNC:88076]	FDFT1	protein_coding	7498	14	14967074	15016227	1
ENSSSCG00000037582		0.539452	4.79857	6.32958	0.0210096	0.34208		186.043	0.391949	0.194519	2.01497	0.0439079	0.623448		F2RL2	coagulation factor II thrombin receptor like 2 [Source:VGNC Symbol;Acc:VGNC:87862]	F2RL2	protein_coding	1282	2	85535676	85541767	-1
ENSSSCG00000011447		0.343809	5.54597	6.31061	0.021018	0.34208		315.997	0.183873	0.105226	1.74741	0.0805662	0.716893		SPCS1	signal peptidase complex subunit 1 [Source:NCBI gene (formerly Entrezgene);Acc:100135675]		protein_coding	1285	13	34839384	34841600	1
ENSSSCG00000039607		0.229122	5.83936	6.30834	0.0210381	0.34208		391.732	0.0841264	0.0770633	1.09165	0.274986	0.885525		EXOC3	exocyst complex component 3 [Source:VGNC Symbol;Acc:VGNC:87826]	EXOC3	protein_coding	3060	16	79705750	79730047	-1
ENSSSCG00000008572		0.717539	2.98574	6.30505	0.0210674	0.34208		51.5236	0.62017	0.31543	1.96611	0.0492858	0.642368		GAREM2	GRB2 associated regulator of MAPK1 subtype 2 [Source:VGNC Symbol;Acc:VGNC:88350]	GAREM2	protein_coding	2001	3	112800719	112805740	-1
ENSSSCG00000032123		0.747138	2.12415	6.29288	0.0211759	0.342436		27.3081	0.625091	0.297317	2.10244	0.0355149	0.572811		SPX	spexin hormone [Source:VGNC Symbol;Acc:VGNC:93442]	SPX	protein_coding	1965	5	51920400	51941598	-1
ENSSSCG00000028856		0.218279	6.47277	6.28998	0.0212019	0.342436		610.244	0.0886918	0.0608639	1.45722	0.145057	0.798757		ABCF3	ATP binding cassette subfamily F member 3 [Source:VGNC Symbol;Acc:VGNC:84967]	ABCF3	protein_coding	3469	13	122105344	122113559	1
ENSSSCG00000010690		0.347431	5.24508	6.28936	0.0212074	0.342436		255.682	0.186006	0.101967	1.82418	0.0681246	0.682955		SEC23IP	SEC23 interacting protein [Source:VGNC Symbol;Acc:VGNC:92675]	SEC23IP	protein_coding	4631	14	129758288	129810642	1
ENSSSCG00000006237		0.241761	5.09298	6.28645	0.0212336	0.342436		232.397	0.104996	0.0846041	1.24103	0.214595	0.849751		SDCBP	syndecan binding protein [Source:VGNC Symbol;Acc:VGNC:92657]	SDCBP	protein_coding	2136	4	74295922	74341085	-1
ENSSSCG00000039769		0.622262	3.77934	6.28984	0.0212578	0.342436		92.7858	0.46463	0.242232	1.91812	0.0550959	0.656872		SPIRE1	spire type actin nucleation factor 1 [Source:VGNC Symbol;Acc:VGNC:98336]	SPIRE1	protein_coding	5129	6	96934227	97114587	1
ENSSSCG00000041731		0.385496	5.36544	6.27645	0.0213235	0.342436		279.341	0.246117	0.137366	1.79169	0.0731826	0.696629					protein_coding	6189	17	41467599	41479554	-1
ENSSSCG00000001379		0.342476	8.84605	6.27474	0.0213389	0.342436		3146.27	0.189527	0.0994748	1.90527	0.0567448	0.66164		TUBB	tubulin beta class I [Source:NCBI gene (formerly Entrezgene);Acc:733686]		protein_coding	3842	7	23247850	23252233	1
ENSSSCG00000026281		0.28594	5.7788	6.27362	0.0213491	0.342436		375.866	0.145954	0.105274	1.38642	0.165617	0.820479		SCAP	SREBF chaperone [Source:VGNC Symbol;Acc:VGNC:92610]	SCAP	protein_coding	4273	13	30253268	30320526	-1
ENSSSCG00000001984		0.344461	4.30722	6.27143	0.0213688	0.342436		132.776	0.213738	0.123439	1.73153	0.0833568	0.724578		KHNYN	KH and NYN domain containing [Source:VGNC Symbol;Acc:VGNC:89426]	KHNYN	protein_coding	4690	7	74854379	74874882	-1
ENSSSCG00000000014		0.282001	4.10948	6.26725	0.0214066	0.342436		117.153	0.159733	0.117855	1.35534	0.175309	0.832824		FAM118A	family with sequence similarity 118 member A [Source:VGNC Symbol;Acc:VGNC:87893]	FAM118A	protein_coding	2433	5	4070701	4101287	-1
ENSSSCG00000009244		0.328769	6.91347	6.26543	0.0214231	0.342436		823.461	0.182274	0.106499	1.71151	0.0869878	0.734306		SEC31A	SEC31 homolog A, COPII coat complex component [Source:VGNC Symbol;Acc:VGNC:92680]	SEC31A	protein_coding	4691	8	135426403	135495121	1
ENSSSCG00000035693		0.206843	5.66726	6.25821	0.0214887	0.342998		350.053	0.0962757	0.0727397	1.32356	0.185648	0.832824		POLRMT	RNA polymerase mitochondrial [Source:VGNC Symbol;Acc:VGNC:91659]	POLRMT	protein_coding	3821	2	77694266	77708096	1
ENSSSCG00000010579		0.215763	7.43246	6.25392	0.0215278	0.343137		1193.4	0.0694217	0.104446	0.664668	0.506263	0.956667		GBF1	golgi brefeldin A resistant guanine nucleotide exchange factor 1 [Source:VGNC Symbol;Acc:VGNC:88375]	GBF1	protein_coding	6393	14	113245502	113379471	1
ENSSSCG00000024096		0.37773	3.57623	6.24906	0.0215721	0.343162		78.9156	0.232859	0.152543	1.52651	0.126882	0.782089		RIPK2	receptor interacting serine/threonine kinase 2 [Source:VGNC Symbol;Acc:VGNC:98848]	RIPK2	protein_coding	2278	4	47027098	47074704	-1
ENSSSCG00000000366		0.272362	5.32322	6.24709	0.0215902	0.343162		272.502	0.142965	0.0872936	1.63775	0.101475	0.752426		DNAJC14	DnaJ heat shock protein family (Hsp40) member C14 [Source:NCBI gene (formerly Entrezgene);Acc:100151876]		protein_coding	3113	5	21264664	21272646	-1
ENSSSCG00000039751		0.368901	4.50664	6.23949	0.0216598	0.343318		153.496	0.238447	0.151097	1.57811	0.114541	0.770785		NLRC5	NLR family CARD domain containing 5 [Source:VGNC Symbol;Acc:VGNC:90782]	NLRC5	protein_coding	7207	6	18937677	19036820	1
ENSSSCG00000034102		2.05005	6.39994	6.55402	0.0216608	0.343318		527.922	1.87816	0.684013	2.74579	NA	NA		DGAT2	diacylglycerol O-acyltransferase 2 [Source:NCBI gene (formerly Entrezgene);Acc:100294675]		protein_coding	3870	9	10032128	10068437	1
ENSSSCG00000037663		0.306791	4.99248	6.22547	0.0217888	0.344501		214.952	0.161835	0.112828	1.43435	0.151473	0.806566		PKNOX1	PBX/knotted 1 homeobox 1 [Source:VGNC Symbol;Acc:VGNC:91484]	PKNOX1	protein_coding	4087	13	206167156	206195468	1
ENSSSCG00000016532		0.416108	4.43397	6.22441	0.0217986	0.344501		145.546	0.290492	0.155153	1.87229	0.0611667	0.673441		WDR91	WD repeat domain 91 [Source:VGNC Symbol;Acc:VGNC:94949]	WDR91	protein_coding	4985	18	14092322	14126475	1
ENSSSCG00000038222		0.24391	4.96299	6.22134	0.021827	0.344501		211.948	0.0974166	0.0888501	1.09642	0.272897	0.884341		CACUL1	CDK2 associated cullin domain 1 [Source:VGNC Symbol;Acc:VGNC:86132]	CACUL1	protein_coding	6916	14	128681907	128749020	-1
ENSSSCG00000029185		0.378893	5.38414	6.20844	0.0219469	0.345673		284.134	0.227767	0.155788	1.46204	0.143731	0.798081		MAPRE3	microtubule associated protein RP/EB family member 3 [Source:VGNC Symbol;Acc:VGNC:90015]	MAPRE3	protein_coding	1929	3	112084469	112136061	-1
ENSSSCG00000017799		0.263836	5.37454	6.20141	0.0220125	0.345673		284.206	0.129401	0.112361	1.15166	0.249462	0.869784		CPD	carboxypeptidase D [Source:VGNC Symbol;Acc:VGNC:86935]	CPD	protein_coding	7837	12	46462265	46533022	1
ENSSSCG00000027529		0.451801	5.24839	6.20021	0.0220236	0.345673		257.702	0.294878	0.18007	1.63757	0.101511	0.752426		BIRC3	baculoviral IAP repeat containing 3 [Source:HGNC Symbol;Acc:HGNC:591]	BIRC3	protein_coding	4688	9	33003276	33020242	1
ENSSSCG00000039539		-0.525466	4.2253	6.19884	0.0220365	0.345673		128.267	-0.656068	0.25018	-2.62238	0.00873179	0.344204		DHTKD1	dehydrogenase E1 and transketolase domain containing 1 [Source:VGNC Symbol;Acc:VGNC:97966]	DHTKD1	protein_coding	5315	10	59820423	59875290	-1
ENSSSCG00000000757		0.442424	7.96349	6.19841	0.0220721	0.345673		1699.06	0.290717	0.16352	1.77787	0.0754255	0.701014		ADIPOR2	adiponectin receptor 2 [Source:VGNC Symbol;Acc:VGNC:85141]	ADIPOR2	protein_coding	3927	5	68755811	68807235	1
ENSSSCG00000057910		0.898592	3.79796	6.29247	0.0220851	0.345673		92.2517	0.740083	0.350491	2.11156	0.0347242	0.56543					lncRNA	7315	17	51032170	51039484	-1
ENSSSCG00000026772		0.419771	2.28574	6.17737	0.0222384	0.346079		31.4161	0.298133	0.198326	1.50324	0.132776	0.791874		C1orf52	chromosome 4 C1orf52 homolog [Source:VGNC Symbol;Acc:VGNC:98742]	C1orf52	protein_coding	557	4	130659924	130662089	1
ENSSSCG00000035730		0.500439	3.5815	6.17717	0.0222403	0.346079		79.0995	0.360135	0.212085	1.69807	0.0894943	0.738315		ZDHHC21	zinc finger DHHC-type palmitoyltransferase 21 [Source:VGNC Symbol;Acc:VGNC:95123]	ZDHHC21	protein_coding	8080	1	207836573	207912546	1
ENSSSCG00000027565		0.482001	3.54954	6.17625	0.022249	0.346079		77.2046	0.354036	0.186649	1.8968	0.0578546	0.666244		ARHGAP45	Rho GTPase activating protein 45 [Source:VGNC Symbol;Acc:VGNC:85479]	ARHGAP45	protein_coding	4075	2	77342156	77356837	-1
ENSSSCG00000000661		0.329189	4.74099	6.17428	0.0222677	0.346079		180.613	0.191297	0.13544	1.41241	0.15783	0.809929		PHC1	polyhomeotic homolog 1 [Source:NCBI gene (formerly Entrezgene);Acc:100155344]		protein_coding	3991	5	62557776	62580651	-1
ENSSSCG00000055787		0.455302	2.06815	6.16937	0.0223143	0.346079		26.5562	0.331009	0.21101	1.56869	0.116721	0.772701					protein_coding	388	2	78675888	78690392	1
ENSSSCG00000039580		-0.279147	4.31444	6.16688	0.0223379	0.346079		136.31	-0.425478	0.13692	-3.10748	0.00188687	0.175187		FOXJ2	forkhead box J2 [Source:VGNC Symbol;Acc:VGNC:88212]	FOXJ2	protein_coding	2748	5	63061978	63085037	1
ENSSSCG00000017273		0.383262	5.37137	6.16492	0.0223565	0.346079		279.635	0.233773	0.131941	1.7718	0.0764283	0.702816		PSMD12	proteasome 26S subunit, non-ATPase 12 [Source:VGNC Symbol;Acc:VGNC:91920]	PSMD12	protein_coding	3076	12	13705343	13742776	-1
ENSSSCG00000035119		0.274039	5.4795	6.16417	0.0223637	0.346079		303.598	0.122408	0.0796737	1.53636	0.124449	0.780766		MTMR6	myotubularin related protein 6 [Source:HGNC Symbol;Acc:HGNC:7453]	MTMR6	protein_coding	3836	11	3188563	3217412	-1
ENSSSCG00000008637		0.35161	3.32631	6.161	0.0223938	0.346079		66.1937	0.212556	0.139317	1.5257	0.127085	0.7825		TAF1B	TATA-box binding protein associated factor, RNA polymerase I subunit B [Source:VGNC Symbol;Acc:VGNC:93712]	TAF1B	protein_coding	2389	3	126527385	126586274	-1
ENSSSCG00000034709		0.2778	7.73751	6.15831	0.0224195	0.346079		1473.19	0.11922	0.127594	0.934374	0.350111	0.918214					protein_coding	5322	AEMK02000452.1	1901450	1917470	1
ENSSSCG00000011079		0.400309	4.51934	6.15528	0.0224484	0.346079		153.112	0.249391	0.13829	1.80339	0.0713265	0.69414		PIP4K2A	phosphatidylinositol-5-phosphate 4-kinase type 2 alpha [Source:VGNC Symbol;Acc:VGNC:96485]	PIP4K2A	protein_coding	3601	10	52224389	52408922	1
ENSSSCG00000037116		0.381828	3.14517	6.14105	0.0225848	0.34731		58.6196	0.243207	0.174037	1.39744	0.162281	0.815309		ZNRF2	zinc and ring finger 2 [Source:VGNC Symbol;Acc:VGNC:95317]	ZNRF2	protein_coding	5924	18	42549846	42651807	-1
ENSSSCG00000040449		0.403394	4.24458	6.14054	0.0225897	0.34731		127.383	0.267575	0.151784	1.76287	0.0779227	0.710761		ABHD12	abhydrolase domain containing 12, lysophospholipase [Source:VGNC Symbol;Acc:VGNC:95682]	ABHD12	protein_coding	1932	17	30997479	31056312	-1
ENSSSCG00000009074		-0.466362	3.63744	6.13396	0.0226532	0.347457		85.2083	-0.607063	0.213121	-2.84845	0.00439327	0.251822		ABHD18	abhydrolase domain containing 18 [Source:VGNC Symbol;Acc:VGNC:84979]	ABHD18	protein_coding	4803	8	96887464	96924927	-1
ENSSSCG00000008559		0.265811	6.384	6.13316	0.0226609	0.347457		570.78	0.115443	0.076149	1.51602	0.129514	0.786238		TMEM214	transmembrane protein 214 [Source:VGNC Symbol;Acc:VGNC:94139]	TMEM214	protein_coding	4730	3	112069933	112080682	-1
ENSSSCG00000023331		0.28083	5.18187	6.12002	0.0227882	0.348062		244.923	0.121791	0.0815269	1.49388	0.135208	0.794955			ubiquitin like 5 [Source:VGNC Symbol;Acc:VGNC:111109]		protein_coding	465	2	68706197	68708011	1
ENSSSCG00000013984		0.3422	2.91685	6.11986	0.0227897	0.348062		49.7328	0.207948	0.158642	1.3108	0.189926	0.833861		SNAP47	synaptosome associated protein 47 [Source:HGNC Symbol;Acc:HGNC:30669]	SNAP47	protein_coding	2612	2	50831116	51006672	1
ENSSSCG00000036643		0.286556	4.59343	6.11954	0.0227929	0.348062		163.911	0.147007	0.120816	1.21679	0.223685	0.853736		RBSN	rabenosyn, RAB effector [Source:VGNC Symbol;Acc:VGNC:92167]	RBSN	protein_coding	5497	13	69404021	69434829	1
ENSSSCG00000026817		0.427896	2.67061	6.10437	0.0229409	0.349213		41.1675	0.292782	0.182772	1.60189	0.109179	0.769033			zinc finger protein 646 [Source:VGNC Symbol;Acc:VGNC:95284]		protein_coding	3528	3	17398467	17404230	-1
ENSSSCG00000037754		0.697247	2.23476	6.10241	0.0229601	0.349213		28.804	0.567266	0.263336	2.15416	0.031228	0.552692		SLC39A11	solute carrier family 39 member 11 [Source:VGNC Symbol;Acc:VGNC:93102]	SLC39A11	protein_coding	5044	12	7759820	8204246	1
ENSSSCG00000004522		0.382628	3.91007	6.1023	0.0229611	0.349213		100.127	0.244702	0.14397	1.69968	0.0891918	0.738315		ME2	malic enzyme 2 [Source:VGNC Symbol;Acc:VGNC:90096]	ME2	protein_coding	5347	1	100419760	100476733	1
ENSSSCG00000016912		0.419008	5.30817	6.0971	0.0230122	0.349519		266.807	0.278442	0.154708	1.79979	0.0718935	0.696629		PLPP1	phospholipid phosphatase 1 [Source:VGNC Symbol;Acc:VGNC:91570]	PLPP1	protein_coding	5077	16	34600719	34744437	-1
ENSSSCG00000007228		0.407581	5.68199	6.08256	0.0231555	0.349826		347.458	0.260415	0.142301	1.83003	0.0672455	0.681254		HM13	histocompatibility minor 13 [Source:VGNC Symbol;Acc:VGNC:98035]	HM13	protein_coding	1803	17	35248570	35288539	1
ENSSSCG00000000869		0.318881	3.93469	6.08209	0.0231603	0.349826		103.54	0.190835	0.137484	1.38805	0.165122	0.820479		UTP20	UTP20 small subunit processome component [Source:VGNC Symbol;Acc:VGNC:94784]	UTP20	protein_coding	8583	5	82813717	82913155	-1
ENSSSCG00000014288		0.269482	5.6204	6.08131	0.023168	0.349826		336.505	0.123716	0.111222	1.11233	0.265994	0.877618		GDF9	growth differentiation factor 9 [Source:NCBI gene (formerly Entrezgene);Acc:414285]		protein_coding	4315	2	135181089	135187026	-1
ENSSSCG00000048919		0.219809	6.33897	6.07972	0.0231837	0.349826		558.415	0.0731021	0.114848	0.636512	0.524443	0.957031		PRNP	prion protein [Source:NCBI gene (formerly Entrezgene);Acc:494014]	PRNP	protein_coding	2764	17	13694190	13705124	1
ENSSSCG00000023714		0.487193	3.91018	6.07935	0.0231874	0.349826		99.6814	0.344033	0.205209	1.6765	0.0936405	0.741716		SLC31A2	solute carrier family 31 member 2 [Source:VGNC Symbol;Acc:VGNC:93063]	SLC31A2	protein_coding	1851	1	253794913	253805282	1
ENSSSCG00000016578		0.339764	11.5585	6.07314	0.023249	0.349978		20985.1	0.165974	0.180174	0.921188	0.356952	0.918444		FLNC	filamin C [Source:VGNC Symbol;Acc:VGNC:88157]	FLNC	protein_coding	9121	18	19759740	19787618	-1
ENSSSCG00000003931		0.656035	3.27982	6.07209	0.0232595	0.349978		63.1149	0.509891	0.253339	2.01268	0.0441479	0.624118		KIF2C	kinesin family member 2C [Source:VGNC Symbol;Acc:VGNC:89469]	KIF2C	protein_coding	3188	6	166556776	166577904	-1
ENSSSCG00000009668		0.689751	5.28	6.16497	0.0233295	0.350552		260.444	0.542756	0.254127	2.13576	0.0326989	0.563219		CLU	clusterin [Source:VGNC Symbol;Acc:VGNC:86790]	CLU	protein_coding	1728	14	11336595	11349764	-1
ENSSSCG00000009166		-0.579402	3.64837	6.05961	0.0233839	0.350552		85.9597	-0.733186	0.267155	-2.74442	0.00606172	0.290808		MANBA	mannosidase beta [Source:VGNC Symbol;Acc:VGNC:89970]	MANBA	protein_coding	3210	8	118251106	118361900	1
ENSSSCG00000009766		0.409413	3.56505	6.05892	0.0233909	0.350552		78.9979	0.274088	0.15929	1.72068	0.0853089	0.727513		ATP6V0A2	ATPase H+ transporting V0 subunit a2 [Source:VGNC Symbol;Acc:VGNC:85664]	ATP6V0A2	protein_coding	5729	14	29250405	29297683	-1
ENSSSCG00000005301		0.410234	3.6397	6.05425	0.0234377	0.350788		82.2157	0.269551	0.150346	1.79287	0.0729933	0.696629		ATOSB	atos homolog B [Source:VGNC Symbol;Acc:VGNC:87953]	ATOSB	protein_coding	3014	1	235895621	235907113	-1
ENSSSCG00000003201		1.37525	6.77561	6.3177	0.0234881	0.35081		733.075	1.3095	0.516574	2.53497	0.0112455	0.378454		ATF5	activating transcription factor 5 [Source:VGNC Symbol;Acc:VGNC:85608]	ATF5	protein_coding	1781	6	54945119	54950137	1
ENSSSCG00000016692		0.251074	6.51601	6.04734	0.0235071	0.35081		626.817	0.108741	0.0703368	1.546	0.122104	0.777393		TAX1BP1	Tax1 binding protein 1 [Source:VGNC Symbol;Acc:VGNC:93754]	TAX1BP1	protein_coding	4333	18	44827095	44910235	-1
ENSSSCG00000016061		0.338784	4.9344	6.04421	0.0235386	0.35081		205.772	0.188084	0.119308	1.57646	0.11492	0.770785		MYO1B	myosin IB [Source:VGNC Symbol;Acc:VGNC:96429]	MYO1B	protein_coding	5413	15	95874412	96066990	1
ENSSSCG00000058475		0.371627	4.5652	6.03951	0.023586	0.35081		158.576	0.219193	0.133629	1.6403	0.100942	0.751168		OPA3	outer mitochondrial membrane lipid metabolism regulator OPA3 [Source:HGNC Symbol;Acc:HGNC:8142]	OPA3	protein_coding	4027	6	51917379	51964488	-1
ENSSSCG00000008971		0.315669	7.06826	6.03803	0.023601	0.35081		920.951	0.159279	0.125674	1.2674	0.205013	0.845088		USO1	USO1 vesicle transport factor [Source:VGNC Symbol;Acc:VGNC:94741]	USO1	protein_coding	5649	8	71363614	71452939	1
ENSSSCG00000009541		0.412421	3.90947	6.03559	0.0236257	0.35081		100.376	0.269451	0.171081	1.57499	0.115258	0.770785		ABHD13	abhydrolase domain containing 13 [Source:VGNC Symbol;Acc:VGNC:84972]	ABHD13	protein_coding	5668	11	75547747	75570263	1
ENSSSCG00000001499		0.222632	8.92989	6.02019	0.0237822	0.352036		3377.88	0.0656896	0.109026	0.602512	0.546833	0.962502		DST	dystonin [Source:HGNC Symbol;Acc:HGNC:1090]	DST	protein_coding	24560	7	28812252	29300152	1
ENSSSCG00000004952		0.291766	5.76041	6.01752	0.0238094	0.352036		370.785	0.150376	0.11969	1.25638	0.208978	0.848088		SMAD3	SMAD family member 3 [Source:VGNC Symbol;Acc:VGNC:93217]	SMAD3	protein_coding	5766	1	164998103	165124449	1
ENSSSCG00000006346		0.332428	5.26424	6.01114	0.0238747	0.352036		260.46	0.183073	0.110625	1.65489	0.0979462	0.745625		ATF6	activating transcription factor 6 [Source:VGNC Symbol;Acc:VGNC:85609]	ATF6	protein_coding	7511	4	88591288	88805304	-1
ENSSSCG00000000130		0.638171	2.53642	6.01048	0.0238815	0.352036		36.7777	0.512186	0.25108	2.03993	0.0413572	0.607902		CYTH4	cytohesin 4 [Source:NCBI gene (formerly Entrezgene);Acc:100240722]		protein_coding	3250	5	10489289	10521735	-1
ENSSSCG00000039157		0.261974	6.93441	6.01002	0.0238861	0.352036		841.115	0.115236	0.109707	1.0504	0.293535	0.888516		CLASP1	cytoplasmic linker associated protein 1 [Source:VGNC Symbol;Acc:VGNC:95829]	CLASP1	protein_coding	7700	15	29782746	30042734	1
ENSSSCG00000028282		0.78954	4.45017	6.11356	0.0239026	0.352036		144.535	0.661197	0.300746	2.19852	0.0279118	0.536077		SLC1A4	solute carrier family 1 member 4 [Source:VGNC Symbol;Acc:VGNC:92966]	SLC1A4	protein_coding	5264	3	76938107	76970508	-1
ENSSSCG00000007278		0.232462	5.9689	6.00596	0.0239278	0.352036		432.606	0.0936432	0.11116	0.842421	0.399552	0.932779		AHCY	adenosylhomocysteinase [Source:NCBI gene (formerly Entrezgene);Acc:497050]		protein_coding	2260	17	37726084	37744461	-1
ENSSSCG00000015455		0.226236	6.11156	5.99926	0.0239967	0.352036		473.338	0.0769429	0.0805866	0.954786	0.339686	0.91486		CUL1	cullin 1 [Source:VGNC Symbol;Acc:VGNC:87087]	CUL1	protein_coding	4828	9	109454534	109557649	-1
ENSSSCG00000026169		0.366801	4.13334	5.99773	0.0240125	0.352036		117.536	0.220928	0.149251	1.48025	0.138808	0.797517		MFSD12	major facilitator superfamily domain containing 12 [Source:VGNC Symbol;Acc:VGNC:90185]	MFSD12	protein_coding	4126	2	75107529	75120705	1
ENSSSCG00000015917		0.395748	11.108	5.98934	0.0240991	0.352036		15248.3	0.223136	0.180562	1.23579	0.216538	0.849928		XIRP2	xin actin binding repeat containing 2 [Source:VGNC Symbol;Acc:VGNC:109485]	XIRP2	protein_coding	10825	15	73422267	73741134	1
ENSSSCG00000008881		0.270022	5.48553	5.98251	0.0241699	0.352036		306.807	0.127135	0.1245	1.02117	0.307176	0.895617		RAPGEF2	Rap guanine nucleotide exchange factor 2 [Source:VGNC Symbol;Acc:VGNC:92092]	RAPGEF2	protein_coding	6679	8	48021604	48277454	1
ENSSSCG00000030196		0.249984	4.9886	5.98131	0.0241824	0.352036		216.693	0.124248	0.097645	1.27245	0.203215	0.842061		CUL9	cullin 9 [Source:VGNC Symbol;Acc:VGNC:87090]	CUL9	protein_coding	7817	7	38224332	38263425	1
ENSSSCG00000063164		0.314795	5.5676	5.98081	0.0241877	0.352036		325.56	0.168361	0.162483	1.03618	0.300119	0.89298		BLCAP	BLCAP apoptosis inducing factor [Source:HGNC Symbol;Acc:HGNC:1055]	BLCAP	protein_coding	264	17	40624844	40625107	-1
ENSSSCG00000017832		0.459077	3.05472	5.97837	0.024213	0.352036		53.9335	0.31162	0.184654	1.68759	0.0914894	0.74034		METTL16	methyltransferase 16, N6-methyladenosine [Source:VGNC Symbol;Acc:VGNC:90157]	METTL16	protein_coding	5628	12	48499240	48561536	-1
ENSSSCG00000007203		0.197216	6.23052	5.97625	0.0242351	0.352036		516.349	0.0561211	0.0786653	0.713416	0.475588	0.950505					protein_coding	6143	17	34693061	34754052	1
ENSSSCG00000011218		-0.354265	5.49145	5.97585	0.0242393	0.352036		313.84	-0.497194	0.185575	-2.6792	0.00737974	0.321232		SLC4A7	solute carrier family 4 member 7 [Source:VGNC Symbol;Acc:VGNC:93135]	SLC4A7	protein_coding	7106	13	13933711	14043058	-1
ENSSSCG00000006202		0.39277	3.57725	5.97564	0.0242414	0.352036		79.6857	0.256478	0.168942	1.51814	0.128979	0.786006		CSPP1	centrosome and spindle pole associated protein 1 [Source:VGNC Symbol;Acc:VGNC:87045]	CSPP1	protein_coding	4878	4	67613660	67738877	-1
ENSSSCG00000007719		0.409808	4.34839	5.96734	0.0243281	0.352036		135.337	0.273841	0.151405	1.80867	0.0705026	0.693242			CAP-Gly domain containing linker protein 2 [Source:VGNC Symbol;Acc:VGNC:106571]		protein_coding	8361	3	11419446	11505406	1
ENSSSCG00000008289		0.600395	4.1209	5.98506	0.024351	0.352036		114.584	0.476672	0.224636	2.12198	0.0338394	0.56543		MTHFD2	methylenetetrahydrofolate dehydrogenase (NADP+ dependent) 2, methenyltetrahydrofolate cyclohydrolase [Source:VGNC Symbol;Acc:VGNC:110693]	MTHFD2	protein_coding	4685	3	68818119	68833600	-1
ENSSSCG00000061966		0.413408	3.45689	5.96306	0.024373	0.352036		72.7486	0.279843	0.159877	1.75037	0.080055	0.716893		RAD51D	RAD51 paralog D [Source:HGNC Symbol;Acc:HGNC:9823]	RAD51D	protein_coding	6035	12	40054181	40072822	1
ENSSSCG00000017890		0.401762	3.66608	5.96026	0.0244023	0.352036		83.3709	0.255652	0.142639	1.7923	0.0730845	0.696629		PITPNM3	PITPNM family member 3 [Source:HGNC Symbol;Acc:HGNC:21043]	PITPNM3	protein_coding	8113	12	50742773	50898331	1
ENSSSCG00000024927		0.335412	4.76737	5.95931	0.0244123	0.352036		182.882	0.184681	0.110346	1.67365	0.0941988	0.742522		STX12	syntaxin 12 [Source:NCBI gene (formerly Entrezgene);Acc:100627750]		protein_coding	3021	6	84918678	84960720	1
ENSSSCG00000013478		0.201259	4.6521	5.95558	0.0244515	0.352036		171.412	0.0748679	0.0863904	0.866624	0.386148	0.925031		DOHH	deoxyhypusine hydroxylase [Source:VGNC Symbol;Acc:VGNC:87400]	DOHH	protein_coding	1855	2	75164787	75173439	1
ENSSSCG00000030065		0.210232	7.02789	5.9547	0.0244607	0.352036		899.301	0.0589645	0.0965514	0.610706	0.541394	0.961664		ZBTB47	zinc finger and BTB domain containing 47 [Source:VGNC Symbol;Acc:VGNC:95078]	ZBTB47	protein_coding	6275	13	26182185	26198115	1
ENSSSCG00000011662		0.421061	5.69559	5.95211	0.0244881	0.352036		350.166	0.268742	0.149817	1.7938	0.0728447	0.696629		COPB2	COPI coat complex subunit beta 2 [Source:VGNC Symbol;Acc:VGNC:86896]	COPB2	protein_coding	6500	13	80218989	80264762	-1
ENSSSCG00000037310		0.255283	6.26409	5.94842	0.024527	0.352147		524.885	0.105806	0.0765618	1.38196	0.166983	0.822902		ATP6AP1	ATPase H+ transporting accessory protein 1 [Source:VGNC Symbol;Acc:VGNC:85660]	ATP6AP1	protein_coding	2110	X	124952500	124960343	1
ENSSSCG00000037562		-0.40556	6.04494	5.945	0.0245632	0.352218		455.512	-0.543564	0.188018	-2.89102	0.00383989	0.244492		SLC2A4RG	SLC2A4 regulator [Source:VGNC Symbol;Acc:VGNC:95715]	SLC2A4RG	protein_coding	1232	17	62657566	62659615	1
ENSSSCG00000008644		0.235908	7.05706	5.94121	0.0246033	0.352265		918.905	0.0841155	0.125033	0.672746	0.501109	0.955236		KIDINS220	kinase D interacting substrate 220 [Source:VGNC Symbol;Acc:VGNC:89451]	KIDINS220	protein_coding	7370	3	127382611	127474195	1
ENSSSCG00000009733		0.271665	5.9922	5.9382	0.0246352	0.352265		435.642	0.127793	0.0890757	1.43465	0.151386	0.806566		GOLGA3	golgin A3 [Source:VGNC Symbol;Acc:VGNC:88550]	GOLGA3	protein_coding	7570	14	22689571	22738540	1
ENSSSCG00000039745		0.856491	4.39304	6.05609	0.0246835	0.352265		136.305	0.77181	0.308625	2.5008	0.0123914	0.391142		HMOX1	heme oxygenase 1 [Source:NCBI gene (formerly Entrezgene);Acc:445512]		protein_coding	3896	AEMK02000361.1	1951870	1963831	1
ENSSSCG00000010734		0.434384	5.92456	5.93121	0.0247321	0.352265		411.622	0.29137	0.174716	1.66767	0.0953804	0.742843			ornithine aminotransferase [Source:NCBI gene (formerly Entrezgene);Acc:100156865]		protein_coding	2567	14	133808193	133830761	-1
ENSSSCG00000007609		0.283991	5.73453	5.92784	0.0247454	0.352265		361.857	0.140242	0.0926157	1.51424	0.129966	0.786493		ARPC1A	actin related protein 2/3 complex subunit 1A [Source:VGNC Symbol;Acc:VGNC:106444]	ARPC1A	protein_coding	2778	3	6296278	6324524	1
ENSSSCG00000000158		0.341572	5.44354	5.92604	0.0247646	0.352265		294.306	0.190681	0.106211	1.79531	0.0726048	0.696629		RTCB	RNA 2',3'-cyclic phosphate and 5'-OH ligase [Source:NCBI gene (formerly Entrezgene);Acc:733658]		protein_coding	6094	5	12580294	12613852	1
ENSSSCG00000033432		0.443281	3.23903	5.92413	0.024785	0.352265		61.0626	0.296388	0.159918	1.85337	0.0638292	0.678238		CHMP4A	charged multivesicular body protein 4A [Source:VGNC Symbol;Acc:VGNC:86651]	CHMP4A	protein_coding	4911	7	75089423	75097761	1
ENSSSCG00000003106		0.217337	5.50722	5.91976	0.0248318	0.352279		310.965	0.0860562	0.0772796	1.11357	0.265464	0.877618		AP2S1	adaptor related protein complex 2 subunit sigma 1 [Source:VGNC Symbol;Acc:VGNC:96909]	AP2S1	protein_coding	878	6	52695640	52703278	-1
ENSSSCG00000005191		0.2312	5.96747	5.91821	0.0248484	0.352279		430.398	0.089911	0.100752	0.892401	0.372178	0.919758		MPDZ	multiple PDZ domain crumbs cell polarity complex component [Source:VGNC Symbol;Acc:VGNC:90320]	MPDZ	protein_coding	7851	1	209181467	209349297	1
ENSSSCG00000004700		0.36902	6.93605	5.91185	0.0249167	0.352804		832.05	0.218779	0.117763	1.85779	0.0631985	0.677167		PDIA3	protein disulfide isomerase family A member 3 [Source:NCBI gene (formerly Entrezgene);Acc:100156204]		protein_coding	1975	1	127785772	127814196	-1
ENSSSCG00000021170		0.277525	5.12985	5.90524	0.0249878	0.353368		239.281	0.148351	0.10047	1.47657	0.139791	0.797517		FAR1	fatty acyl-CoA reductase 1 [Source:VGNC Symbol;Acc:VGNC:88010]	FAR1	protein_coding	5253	2	45462210	45605107	-1
ENSSSCG00000006521		0.447125	3.05824	5.89785	0.0250676	0.354053		53.7891	0.305833	0.172198	1.77605	0.0757245	0.701014		ENTREP3	endosomal transmembrane epsin interactor 3 [Source:VGNC Symbol;Acc:VGNC:87945]	ENTREP3	protein_coding	3141	4	94575793	94581585	1
ENSSSCG00000031492		0.428468	4.39623	5.88352	0.0252232	0.354366		140.442	0.289761	0.153417	1.88872	0.0589299	0.667647		PPP1R18	protein phosphatase 1 regulatory subunit 18 [Source:VGNC Symbol;Acc:VGNC:104034]	PPP1R18	protein_coding	3497	7	23211808	23221384	-1
ENSSSCG00000023873		0.47863	6.22392	5.90184	0.0252425	0.354366		506.145	0.341953	0.185845	1.83999	0.0657691	0.680023		AZIN1	antizyme inhibitor 1 [Source:VGNC Symbol;Acc:VGNC:85712]	AZIN1	protein_coding	3790	4	34234679	34257134	1
ENSSSCG00000005006		0.401779	5.41406	5.87831	0.0252801	0.354366		288.602	0.250382	0.154336	1.62232	0.104734	0.761299		RPL36AL	ribosomal protein L36a like [Source:NCBI gene (formerly Entrezgene);Acc:396952]		protein_coding	1805	1	179476640	179479147	-1
ENSSSCG00000010508		0.27108	6.07708	5.87475	0.0253191	0.354366		461.197	0.124118	0.0880996	1.40884	0.158883	0.81162		TM9SF3	transmembrane 9 superfamily member 3 [Source:VGNC Symbol;Acc:VGNC:94037]	TM9SF3	protein_coding	6044	14	107965451	108039096	-1
ENSSSCG00000028814		0.848658	4.154	5.97407	0.02533	0.354366		115.501	0.708075	0.305492	2.31782	0.0204592	0.48154		SOD3	superoxide dismutase 3 [Source:VGNC Symbol;Acc:VGNC:93335]	SOD3	protein_coding	1688	8	18796637	18802152	1
ENSSSCG00000058470		0.363778	6.20893	5.87294	0.0253389	0.354366		501.648	0.211928	0.116238	1.82322	0.0682705	0.683554		MYL12B	myosin light chain 12B [Source:HGNC Symbol;Acc:HGNC:29827]	MYL12B	protein_coding	3783	6	103388504	103397740	-1
ENSSSCG00000037077		0.734153	5.51833	5.98977	0.0253746	0.354366		305.201	0.597541	0.25622	2.33214	0.0196934	0.47797		SHMT2	serine hydroxymethyltransferase 2 [Source:VGNC Symbol;Acc:VGNC:92856]	SHMT2	protein_coding	2868	5	22532894	22540319	1
ENSSSCG00000012913		0.239879	6.17962	5.86804	0.0253926	0.354366		495.256	0.0909021	0.0715018	1.27133	0.203612	0.842061		PPP1CA	protein phosphatase 1 catalytic subunit alpha [Source:NCBI gene (formerly Entrezgene);Acc:733611]		protein_coding	1453	2	5119939	5123617	1
ENSSSCG00000033909		0.612562	4.28045	5.88923	0.0254579	0.354366		128.885	0.469336	0.237201	1.97864	0.0478566	0.636441					protein_coding	3148	18	6381401	6386988	-1
ENSSSCG00000039824		0.41184	4.25624	5.85393	0.0255482	0.354366		128.96	0.287394	0.180062	1.59608	0.110471	0.769174		ARRDC1	arrestin domain containing 1 [Source:VGNC Symbol;Acc:VGNC:85544]	ARRDC1	protein_coding	3979	AEMK02000682.1	391612	401560	-1
ENSSSCG00000038994		0.318923	6.1615	5.85058	0.0255852	0.354366		486.926	0.160422	0.110904	1.44649	0.148039	0.802918		CLIC4	chloride intracellular channel 4 [Source:VGNC Symbol;Acc:VGNC:86763]	CLIC4	protein_coding	4920	6	82401188	82483724	1
ENSSSCG00000005217		0.434563	3.34278	5.84941	0.0255982	0.354366		66.5972	0.297474	0.167498	1.77599	0.0757349	0.701014			RNA terminal phosphate cyclase like 1 [Source:VGNC Symbol;Acc:VGNC:92180]		protein_coding	1221	1	217142968	217162329	-1
ENSSSCG00000020696		0.278219	5.20318	5.84785	0.0256155	0.354366		251.296	0.143532	0.106645	1.34589	0.178339	0.832824		HMGN4	high mobility group nucleosomal binding domain 4 [Source:VGNC Symbol;Acc:VGNC:88909]	HMGN4	protein_coding	2112	7	20998957	21003134	1
ENSSSCG00000016566		0.302274	3.74144	5.84426	0.0256553	0.354366		89.582	0.175637	0.12251	1.43366	0.151669	0.806566		NRF1	nuclear respiratory factor 1 [Source:VGNC Symbol;Acc:VGNC:90895]	NRF1	protein_coding	6316	18	18998930	19142628	-1
ENSSSCG00000002872		0.267785	5.62096	5.83325	0.025778	0.354366		335.784	0.115444	0.115154	1.00251	0.316095	0.902368		GARRE1	granule associated Rac and RHOG effector 1 [Source:VGNC Symbol;Acc:VGNC:89431]	GARRE1	protein_coding	6764	6	43933787	44030653	1
ENSSSCG00000023868		0.697002	2.03239	5.82475	0.0258731	0.354366		25.0676	0.568342	0.285827	1.98842	0.0467657	0.633698					pseudogene	1428	5	63091198	63092627	-1
ENSSSCG00000010368		0.186201	6.9859	5.82463	0.0258745	0.354366		872.598	0.0423075	0.0690451	0.612752	0.540041	0.961082		GLUD1	glutamate dehydrogenase 1 [Source:NCBI gene (formerly Entrezgene);Acc:100157162]		protein_coding	5589	14	87968850	88005520	-1
ENSSSCG00000013022		-0.291716	13.306	5.82407	0.0258807	0.354366		71052.6	-0.465894	0.164343	-2.83488	0.00458428	0.254821		PYGM	glycogen phosphorylase, muscle associated [Source:VGNC Symbol;Acc:VGNC:92020]	PYGM	protein_coding	2979	2	7409116	7421254	1
ENSSSCG00000030378		0.419722	4.5918	5.82377	0.0258842	0.354366		163.935	0.288735	0.198072	1.45773	0.144916	0.798757		LIMK1	LIM domain kinase 1 [Source:VGNC Symbol;Acc:VGNC:89727]	LIMK1	protein_coding	3337	3	11252648	11279284	1
ENSSSCG00000032215		0.50945	2.03054	5.82323	0.0258902	0.354366		25.3399	0.371563	0.242564	1.53181	0.125569	0.781081		FOXD3	forkhead box D3 [Source:VGNC Symbol;Acc:VGNC:88201]	FOXD3	protein_coding	1446	6	149154033	149155478	-1
ENSSSCG00000031893		0.350976	5.80234	5.82042	0.0259218	0.354366		379.408	0.206734	0.139779	1.47901	0.139139	0.797517			ADP-ribosylation factor 2 [Source:NCBI gene (formerly Entrezgene);Acc:100270721]		protein_coding	4350	12	17432591	17447981	-1
ENSSSCG00000006892		0.237814	5.68917	5.81868	0.0259413	0.354366		353.171	0.0871928	0.0941052	0.926546	0.354162	0.918444		DNTTIP2	deoxynucleotidyltransferase terminal interacting protein 2 [Source:NCBI gene (formerly Entrezgene);Acc:100157622]		protein_coding	8086	4	123394740	123414511	1
ENSSSCG00000017137		0.492206	5.133	5.8311	0.0259704	0.354366		237.864	0.341213	0.202689	1.68343	0.0922915	0.74034		METRNL	meteorin like, glial cell differentiation regulator [Source:VGNC Symbol;Acc:VGNC:90153]	METRNL	protein_coding	1173	12	228503	241496	-1
ENSSSCG00000002436		0.242841	5.61697	5.81543	0.0259779	0.354366		334.893	0.10057	0.0957625	1.05021	0.293624	0.888516		TTC7B	tetratricopeptide repeat domain 7B [Source:VGNC Symbol;Acc:VGNC:94558]	TTC7B	protein_coding	3523	7	112270164	112519191	-1
ENSSSCG00000016553		0.290143	4.70605	5.81459	0.0259874	0.354366		175.495	0.141408	0.0962816	1.46869	0.141916	0.797969		COPG2	COPI coat complex subunit gamma 2 [Source:NCBI gene (formerly Entrezgene);Acc:100515937]		protein_coding	5731	18	18209263	18332216	1
ENSSSCG00000031103		0.313044	3.68226	5.81397	0.0259943	0.354366		85.6584	0.177343	0.132892	1.33449	0.182045	0.832824		TBK1	TANK binding kinase 1 [Source:VGNC Symbol;Acc:VGNC:93787]	TBK1	protein_coding	5730	5	28880205	28929963	1
ENSSSCG00000028600		0.339264	4.37226	5.81035	0.0260352	0.354366		139.035	0.203477	0.120578	1.68751	0.0915061	0.74034		SLC39A9	solute carrier family 39 member 9 [Source:VGNC Symbol;Acc:VGNC:93110]	SLC39A9	protein_coding	5337	7	93084336	93143168	1
ENSSSCG00000029196		0.324831	3.32478	5.80911	0.0260492	0.354366		66.9778	0.204436	0.13875	1.47342	0.140639	0.797517		DIP2B	disco interacting B [Source:VGNC Symbol;Acc:VGNC:87306]	DIP2B	protein_coding	6880	5	16373042	16603164	1
ENSSSCG00000026224		0.283227	4.53719	5.80228	0.0261265	0.354366		157.669	0.167665	0.107676	1.55713	0.11944	0.776122		ARHGAP31	Rho GTPase activating protein 31 [Source:VGNC Symbol;Acc:VGNC:85470]	ARHGAP31	protein_coding	7182	13	140839268	140948303	-1
ENSSSCG00000009043		0.349995	5.44127	5.80186	0.0261313	0.354366		294.167	0.193775	0.126544	1.53129	0.125698	0.781081		ABCE1	ATP binding cassette subfamily E member 1 [Source:VGNC Symbol;Acc:VGNC:84965]	ABCE1	protein_coding	4349	8	83299322	83353109	-1
ENSSSCG00000011295		0.269472	4.92241	5.80152	0.0261352	0.354366		206.508	0.149378	0.104424	1.43049	0.152578	0.806566		SNRK	SNF related kinase [Source:VGNC Symbol;Acc:VGNC:93290]	SNRK	protein_coding	5239	13	26669257	26724458	1
ENSSSCG00000038931		0.31335	4.38696	5.80085	0.0261427	0.354366		141.912	0.178746	0.122892	1.4545	0.145809	0.798757		C6orf120	chromosome 1 C6orf120 homolog [Source:VGNC Symbol;Acc:VGNC:85967]	C6orf120	protein_coding	2471	1	575725	578431	-1
ENSSSCG00000001501		0.251636	5.69363	5.80063	0.0261453	0.354366		352.41	0.105275	0.0904216	1.16427	0.244314	0.868259		VPS52	VPS52 subunit of GARP complex [Source:VGNC Symbol;Acc:VGNC:94860]	VPS52	protein_coding	3426	7	29624230	29639140	-1
ENSSSCG00000004970		-0.254239	10.1507	5.79956	0.0261575	0.354366		7975.18	-0.431837	0.153218	-2.81845	0.00482559	0.259065		RPLP1	ribosomal protein lateral stalk subunit P1 [Source:NCBI gene (formerly Entrezgene);Acc:100170119]		protein_coding	519	1	167296094	167298263	1
ENSSSCG00000009699		-0.359917	2.85119	5.79444	0.0262156	0.354728		48.8791	-0.475668	0.165238	-2.87868	0.00399348	0.244492		HPGD	15-hydroxyprostaglandin dehydrogenase [Source:VGNC Symbol;Acc:VGNC:88961]	HPGD	protein_coding	3327	14	15718678	15760767	1
ENSSSCG00000005575		0.295149	4.57863	5.78777	0.0262917	0.35492		161.664	0.157659	0.122912	1.2827	0.199596	0.840272		RC3H2	ring finger and CCCH-type domains 2 [Source:VGNC Symbol;Acc:VGNC:92169]	RC3H2	protein_coding	8952	1	263772173	263822104	-1
ENSSSCG00000023247		0.388177	6.60369	5.7855	0.0263176	0.35492		663.678	0.236072	0.151489	1.55834	0.119153	0.776122		OPTN	optineurin [Source:VGNC Symbol;Acc:VGNC:95832]	OPTN	protein_coding	3204	10	48530843	48582860	-1
ENSSSCG00000031871		0.42652	6.04438	5.78696	0.0263242	0.35492		448.965	0.272936	0.164874	1.65543	0.0978381	0.745625		ENTPD4	ectonucleoside triphosphate diphosphohydrolase 4 [Source:VGNC Symbol;Acc:VGNC:107386]	ENTPD4	protein_coding	5893	14	7565604	7594057	-1
ENSSSCG00000000093		0.403526	3.0788	5.77734	0.0264112	0.355236		54.8094	0.260886	0.158022	1.65094	0.0987504	0.745625		DNAL4	dynein axonemal light chain 4 [Source:VGNC Symbol;Acc:VGNC:87374]	DNAL4	protein_coding	1560	5	9236654	9248737	1
ENSSSCG00000025791		0.365029	4.95806	5.77724	0.0264123	0.355236		213.645	0.225944	0.193885	1.16535	0.243877	0.868259		MON1A	MON1 homolog A, secretory trafficking associated [Source:NCBI gene (formerly Entrezgene);Acc:100626383]		protein_coding	2228	13	32426736	32437862	-1
ENSSSCG00000001834		0.2782	6.04446	5.77465	0.026442	0.355236		453.708	0.13886	0.131535	1.05569	0.291109	0.888516		MFGE8	milk fat globule EGF and factor V/VIII domain containing [Source:VGNC Symbol;Acc:VGNC:109463]	MFGE8	protein_coding	2154	7	54539970	54571747	-1
ENSSSCG00000014070		-0.419627	2.94806	5.7672	0.0265279	0.355702		50.7849	-0.575191	0.165868	-3.46776	0.000524818	0.0939984		ANKRA2	ankyrin repeat family A member 2 [Source:VGNC Symbol;Acc:VGNC:85320]	ANKRA2	protein_coding	2345	2	82702179	82715345	-1
ENSSSCG00000035402		0.962947	2.08372	5.77004	0.026612	0.355702		25.3263	0.868072	0.379057	2.29008	0.0220165	0.496306		RGS9	regulator of G protein signaling 9 [Source:VGNC Symbol;Acc:VGNC:92270]	RGS9	protein_coding	2487	12	12015321	12087976	1
ENSSSCG00000001873		0.366325	4.83222	5.75958	0.026616	0.355702		192.393	0.231109	0.144315	1.60141	0.109285	0.769033		CSPG4	chondroitin sulfate proteoglycan 4 [Source:VGNC Symbol;Acc:VGNC:87043]	CSPG4	protein_coding	7957	7	57949455	57988335	1
ENSSSCG00000000512		0.271028	4.35221	5.75831	0.0266306	0.355702		139.77	0.153517	0.115081	1.33399	0.182207	0.832824		TBC1D15	TBC1 domain family member 15 [Source:VGNC Symbol;Acc:VGNC:93764]	TBC1D15	protein_coding	4665	5	35827473	35908385	1
ENSSSCG00000001022		0.364474	7.46578	5.75529	0.0266657	0.355702		1209.74	0.210321	0.135701	1.54989	0.121168	0.777393		SSR1	signal sequence receptor subunit 1 [Source:NCBI gene (formerly Entrezgene);Acc:100152689]		protein_coding	6672	7	4652921	4685901	-1
ENSSSCG00000005628		0.414756	6.92566	5.75602	0.0266658	0.355702		834.212	0.295036	0.184425	1.59976	0.109651	0.769033		ST6GALNAC4	ST6 N-acetylgalactosaminide alpha-2,6-sialyltransferase 4 [Source:VGNC Symbol;Acc:VGNC:93512]	ST6GALNAC4	protein_coding	1870	1	268391855	268402407	-1
ENSSSCG00000007312		0.307783	5.24086	5.75189	0.0267052	0.355807		255.346	0.145811	0.0964814	1.51129	0.130716	0.789008		SCAND1	SCAN domain containing 1 [Source:VGNC Symbol;Acc:VGNC:104052]	SCAND1	protein_coding	1090	17	39244460	39245633	-1
ENSSSCG00000016817		0.538434	5.55832	5.77766	0.0269433	0.357527		316.156	0.388609	0.1988	1.95477	0.0506101	0.64545		TARS1	threonyl-tRNA synthetase 1 [Source:VGNC Symbol;Acc:VGNC:93738]	TARS1	protein_coding	6017	16	19455092	19486732	1
ENSSSCG00000011576		0.75922	2.48781	5.72759	0.0269893	0.357527		35.6053	0.649015	0.321064	2.02145	0.0432334	0.61933		HRH1	histamine receptor H1 [Source:VGNC Symbol;Acc:VGNC:88973]	HRH1	protein_coding	3280	13	67209127	67411170	1
ENSSSCG00000036060		0.789187	6.51837	5.86507	0.0270264	0.357527		624.678	0.606412	0.310074	1.9557	0.0505006	0.644784		RRAD	RRAD, Ras related glycolysis inhibitor and calcium channel regulator [Source:VGNC Symbol;Acc:VGNC:92454]	RRAD	protein_coding	1409	6	27601695	27605083	-1
ENSSSCG00000007855		0.36783	3.28632	5.72345	0.0270381	0.357527		65.0317	0.2462	0.163397	1.50676	0.131872	0.791874		REXO5	RNA exonuclease 5 [Source:VGNC Symbol;Acc:VGNC:92230]	REXO5	protein_coding	4147	3	25177693	25238998	-1
ENSSSCG00000002295		0.312413	5.39607	5.72208	0.0270543	0.357527		284.121	0.142214	0.0885055	1.60684	0.10809	0.767303		VTI1B	vesicle transport through interaction with t-SNAREs 1B [Source:NCBI gene (formerly Entrezgene);Acc:404692]		protein_coding	7955	7	91374640	91413607	-1
ENSSSCG00000039021		0.319852	3.97632	5.72158	0.0270602	0.357527		105.747	0.186075	0.138732	1.34125	0.179838	0.832824		LSM2	LSM2 homolog, U6 small nuclear RNA and mRNA degradation associated [Source:NCBI gene (formerly Entrezgene);Acc:100144534]		protein_coding	732	7	23900395	23908490	-1
ENSSSCG00000036686		0.308266	5.1618	5.71845	0.0270971	0.357527		242.371	0.158321	0.114224	1.38606	0.165727	0.820479		CDC42SE2	CDC42 small effector 2 [Source:VGNC Symbol;Acc:VGNC:86461]	CDC42SE2	protein_coding	3376	2	133638588	133683880	1
ENSSSCG00000000145		0.296599	7.96797	5.71775	0.0271054	0.357527		1716.09	0.15426	0.106046	1.45465	0.145768	0.798757		MYH9	myosin heavy chain 9 [Source:VGNC Symbol;Acc:VGNC:90512]	MYH9	protein_coding	7494	5	11360660	11456472	1
ENSSSCG00000012939		0.318661	4.0354	5.71657	0.0271194	0.357527		110.342	0.183996	0.12523	1.46926	0.141762	0.797969		BRMS1	BRMS1 transcriptional repressor and anoikis regulator [Source:VGNC Symbol;Acc:VGNC:96570]	BRMS1	protein_coding	1558	2	6046098	6053667	1
ENSSSCG00000023783		0.39692	4.26188	5.70879	0.0272116	0.357746		127.213	0.250109	0.133771	1.86968	0.0615287	0.673441			mitochondrial ribosomal protein L27 [Source:VGNC Symbol;Acc:VGNC:90358]		protein_coding	1390	12	26663595	26664984	-1
ENSSSCG00000040281		0.373504	6.29203	5.70506	0.0272559	0.357746		536.01	0.232703	0.164043	1.41855	0.156031	0.809929		ARMCX3	armadillo repeat containing X-linked 3 [Source:HGNC Symbol;Acc:HGNC:24065]	ARMCX3	protein_coding	8476	X	83187979	83197532	1
ENSSSCG00000016793		0.254399	5.0002	5.70228	0.027289	0.357746		219.787	0.118399	0.129815	0.912057	0.361738	0.918444		ZNF622	zinc finger protein 622 [Source:VGNC Symbol;Acc:VGNC:95277]	ZNF622	protein_coding	1697	16	5699744	5714516	-1
ENSSSCG00000017288		0.331586	4.65533	5.70078	0.0273068	0.357746		170.224	0.196122	0.116775	1.67949	0.0930575	0.74034		FTSJ3	FtsJ RNA 2'-O-methyltransferase 3 [Source:VGNC Symbol;Acc:VGNC:88261]	FTSJ3	protein_coding	3179	12	15106719	15114398	1
ENSSSCG00000010094		0.307049	4.2652	5.69388	0.0273893	0.357746		128.437	0.157748	0.111428	1.4157	0.156865	0.809929		SNAP29	synaptosome associated protein 29 [Source:VGNC Symbol;Acc:VGNC:93278]	SNAP29	protein_coding	3694	14	50492187	50511456	1
ENSSSCG00000006307		-0.296324	7.17249	5.69289	0.0274012	0.357746		1003.37	-0.452107	0.145894	-3.09886	0.00194264	0.176624		RCSD1	RCSD domain containing 1 [Source:VGNC Symbol;Acc:VGNC:92186]	RCSD1	protein_coding	3362	4	83324187	83404102	-1
ENSSSCG00000033260		-0.233949	12.2207	5.69282	0.027402	0.357746		33447.3	-0.408278	0.146952	-2.77831	0.00546427	0.275019		TNNI2	troponin I2, fast skeletal type [Source:NCBI gene (formerly Entrezgene);Acc:606751]		protein_coding	728	2	1251527	1253893	1
ENSSSCG00000039194		0.266348	6.63191	5.69279	0.0274023	0.357746		680.254	0.119152	0.106445	1.11938	0.262979	0.877163		KANK2	KN motif and ankyrin repeat domains 2 [Source:VGNC Symbol;Acc:VGNC:89296]	KANK2	protein_coding	4993	2	69896120	69924919	-1
ENSSSCG00000005928		-0.664751	2.85041	5.6912	0.0274214	0.357746		47.5436	-0.782457	0.289883	-2.69922	0.00695026	0.31075		MROH5	maestro heat like repeat family member 5 (gene/pseudogene) [Source:HGNC Symbol;Acc:HGNC:42976]	MROH5	protein_coding	4874	4	2282120	2343887	1
ENSSSCG00000010211		0.372542	5.84526	5.68525	0.0274927	0.358051		399.518	0.205401	0.192699	1.06592	0.286462	0.887732		CCDC6	coiled-coil domain containing 6 [Source:VGNC Symbol;Acc:VGNC:86304]	CCDC6	protein_coding	5544	14	63175655	63299373	-1
ENSSSCG00000016781		0.269537	6.24297	5.68375	0.0275108	0.358051		521.518	0.115999	0.127277	0.911395	0.362087	0.918444		TRIO	trio Rho guanine nucleotide exchange factor [Source:VGNC Symbol;Acc:VGNC:94435]	TRIO	protein_coding	9780	16	3564171	3921553	1
ENSSSCG00000009298		0.355576	3.72169	5.68133	0.0275399	0.358051		87.2084	0.205247	0.134931	1.52112	0.128229	0.784826		CDK8	cyclin dependent kinase 8 [Source:VGNC Symbol;Acc:VGNC:86507]	CDK8	protein_coding	2641	11	4054442	4161481	1
ENSSSCG00000006527		0.23609	4.91446	5.67623	0.0276013	0.358436		206.468	0.117839	0.103803	1.13522	0.256284	0.875622		KRTCAP2	keratinocyte associated protein 2 [Source:NCBI gene (formerly Entrezgene);Acc:100154274]		protein_coding	879	4	94642942	94646436	1
ENSSSCG00000013302		0.262838	8.51112	5.67017	0.0276746	0.358527		2505.75	0.113603	0.104346	1.08871	0.27628	0.885525		CAT	catalase [Source:VGNC Symbol;Acc:VGNC:86208]	CAT	protein_coding	4060	2	26487653	26581452	-1
ENSSSCG00000005478		0.245721	4.40576	5.66992	0.0276777	0.358527		143.631	0.11937	0.110881	1.07656	0.281678	0.886224		POLE3	DNA polymerase epsilon 3, accessory subunit [Source:VGNC Symbol;Acc:VGNC:103154]	POLE3	protein_coding	1010	1	254033385	254035978	-1
ENSSSCG00000033982		0.301301	5.33371	5.66748	0.0277073	0.358527		272.752	0.142333	0.102873	1.38358	0.166488	0.82144		ZNHIT1	zinc finger HIT-type containing 1 [Source:VGNC Symbol;Acc:VGNC:95313]	ZNHIT1	protein_coding	1401	3	8918872	8926589	1
ENSSSCG00000033155		0.267212	5.51533	5.65849	0.0278164	0.358527		311.643	0.136081	0.0915495	1.48642	0.137169	0.797135		TMEM30A	transmembrane protein 30A [Source:VGNC Symbol;Acc:VGNC:94170]	TMEM30A	protein_coding	6373	1	90650560	90688002	1
ENSSSCG00000007572		0.413151	5.27401	5.65811	0.027821	0.358527		262.147	0.277819	0.175463	1.58335	0.113342	0.769587		LFNG	LFNG O-fucosylpeptide 3-beta-N-acetylglucosaminyltransferase [Source:VGNC Symbol;Acc:VGNC:89690]	LFNG	protein_coding	2264	3	1810892	1820048	1
ENSSSCG00000001838		0.181202	6.68048	5.65666	0.0278387	0.358527		708.871	0.0345399	0.0974761	0.354342	0.723082	0.981973		POLG	DNA polymerase gamma, catalytic subunit [Source:VGNC Symbol;Acc:VGNC:91633]	POLG	protein_coding	4451	7	54889157	54906844	-1
ENSSSCG00000002451		0.414958	3.87697	5.6563	0.0278431	0.358527		97.585	0.291696	0.16736	1.74292	0.0813471	0.717748		RIN3	Ras and Rab interactor 3 [Source:VGNC Symbol;Acc:VGNC:92311]	RIN3	protein_coding	3782	7	114035353	114166539	1
ENSSSCG00000013613		0.326015	4.59627	5.6541	0.0278699	0.358527		161.703	0.166382	0.104454	1.59288	0.111187	0.769587			elongation factor 1 [Source:VGNC Symbol;Acc:VGNC:87656]		protein_coding	1036	2	70193730	70199975	-1
ENSSSCG00000009322		-0.647563	3.15765	5.65043	0.0279147	0.358527		59.7658	-0.775971	0.275137	-2.82031	0.00479773	0.258802		SLC46A3	solute carrier family 46 member 3 [Source:VGNC Symbol;Acc:VGNC:93128]	SLC46A3	protein_coding	6953	11	5982443	6000701	-1
ENSSSCG00000016027		0.248026	4.4439	5.64949	0.0279262	0.358527		147.863	0.125524	0.10063	1.24739	0.212254	0.849119		ITGAV	integrin subunit alpha V [Source:VGNC Symbol;Acc:VGNC:96380]	ITGAV	protein_coding	6529	15	91604676	91711851	1
ENSSSCG00000005664		0.278247	5.09117	5.64691	0.0279578	0.358527		232.356	0.146533	0.123009	1.19124	0.233558	0.865544		LRRC8A	leucine rich repeat containing 8 VRAC subunit A [Source:VGNC Symbol;Acc:VGNC:98085]	LRRC8A	protein_coding	4732	1	269209693	269238521	1
ENSSSCG00000005043		0.546322	3.51555	5.64232	0.028014	0.35884		76.1601	0.420086	0.209535	2.00485	0.0449788	0.627381		DDHD1	DDHD domain containing 1 [Source:VGNC Symbol;Acc:VGNC:87205]	DDHD1	protein_coding	5190	1	182667428	182754207	-1
ENSSSCG00000027256		0.338356	5.90387	5.63687	0.0280811	0.359291		408.283	0.186992	0.136995	1.36495	0.172269	0.828215		CNIH1	cornichon family AMPA receptor auxiliary protein 1 [Source:VGNC Symbol;Acc:VGNC:86820]	CNIH1	protein_coding	6634	1	183810849	183829207	-1
ENSSSCG00000029275		-0.53064	4.22874	5.62925	0.0282734	0.361342		128.861	-0.679081	0.224983	-3.01837	0.00254142	0.207623		PPARGC1A	PPARG coactivator 1 alpha [Source:VGNC Symbol;Acc:VGNC:91685]	PPARGC1A	protein_coding	6301	8	17841844	17946992	-1
ENSSSCG00000031951		0.338865	6.09718	5.61682	0.0283289	0.361487		465.455	0.193688	0.117363	1.65034	0.0988743	0.745625		CYFIP1	cytoplasmic FMR1 interacting protein 1 [Source:HGNC Symbol;Acc:HGNC:13759]	CYFIP1	protein_coding	4343	15	32064475	32175094	1
ENSSSCG00000011237		0.23461	6.57088	5.60567	0.028468	0.361487		651.582	0.087202	0.0819052	1.06467	0.287025	0.888257			programmed cell death 6 interacting protein [Source:VGNC Symbol;Acc:VGNC:106452]		protein_coding	6050	13	19597059	19665996	1
ENSSSCG00000008546		0.296073	4.42915	5.60353	0.0284947	0.361487		145.086	0.158894	0.103725	1.53188	0.125552	0.781081		GPN1	GPN-loop GTPase 1 [Source:VGNC Symbol;Acc:VGNC:88591]	GPN1	protein_coding	5913	3	111537737	111572692	-1
ENSSSCG00000011973		0.63551	3.74907	5.6135	0.0286001	0.361487		87.8477	0.509184	0.259842	1.95959	0.0500439	0.644784		COL8A1	collagen type VIII alpha 1 chain [Source:VGNC Symbol;Acc:VGNC:86880]	COL8A1	protein_coding	5256	13	159216144	159374576	-1
ENSSSCG00000002452		0.493181	6.45346	5.61792	0.0287139	0.361487		591.042	0.340097	0.174027	1.95427	0.0506689	0.645471		LGMN	legumain [Source:VGNC Symbol;Acc:VGNC:89702]	LGMN	protein_coding	5519	7	114173693	114217102	-1
ENSSSCG00000021236		0.38333	5.11291	5.58292	0.0287538	0.361487		231.89	0.230178	0.128373	1.79304	0.0729669	0.696629					protein_coding	3129	3	33857068	33892701	-1
ENSSSCG00000013445		0.215482	6.64581	5.57976	0.0287938	0.361487		686.626	0.0579815	0.0806291	0.719114	0.472071	0.950075		CSNK1G2	casein kinase 1 gamma 2 [Source:VGNC Symbol;Acc:VGNC:97950]	CSNK1G2	protein_coding	5143	2	76573987	76609384	-1
ENSSSCG00000015140		0.283623	9.78166	5.57622	0.0288387	0.361487		6078.33	0.122782	0.135059	0.909102	0.363296	0.918444		HSPA8	heat shock protein family A (Hsp70) member 8 [Source:NCBI gene (formerly Entrezgene);Acc:100511890]		protein_coding	6564	9	49982284	49990508	-1
ENSSSCG00000052976		-0.806298	1.68581	5.57159	0.0288974	0.361487		21.2294	-0.954838	0.369101	-2.58692	0.00968368	0.354987					lncRNA	3859	X	124922750	124926608	-1
ENSSSCG00000028460		0.566612	2.32816	5.57066	0.0289093	0.361487		31.4554	0.430524	0.236758	1.81842	0.0690005	0.685989		S1PR5	sphingosine-1-phosphate receptor 5 [Source:VGNC Symbol;Acc:VGNC:92555]	S1PR5	protein_coding	2791	2	69293546	69298377	-1
ENSSSCG00000036947		0.343717	4.59422	5.569	0.0289304	0.361487		161.887	0.188101	0.121548	1.54755	0.121731	0.777393		MAK16	MAK16 homolog [Source:NCBI gene (formerly Entrezgene);Acc:100511048]		protein_coding	3749	AEMK02000697.1	129820	140973	1
ENSSSCG00000017617		0.539223	5.6038	5.61001	0.0289896	0.361487		325.881	0.390975	0.201053	1.94463	0.051819	0.648399		SCPEP1	serine carboxypeptidase 1 [Source:VGNC Symbol;Acc:VGNC:92645]	SCPEP1	protein_coding	1844	12	33265562	33298142	1
ENSSSCG00000017783		0.298438	8.60911	5.56422	0.0289914	0.361487		2693.46	0.137471	0.139486	0.985549	0.324355	0.904837		MYO18A	myosin XVIIIA [Source:HGNC Symbol;Acc:HGNC:31104]	MYO18A	protein_coding	7702	12	45282903	45429819	-1
ENSSSCG00000004921		0.361956	3.26289	5.56393	0.028995	0.361487		63.2643	0.225092	0.152591	1.47514	0.140176	0.797517		ATP8B1	ATPase phospholipid transporting 8B1 [Source:VGNC Symbol;Acc:VGNC:85679]	ATP8B1	protein_coding	4124	1	162936581	163061612	1
ENSSSCG00000011599		-0.443494	6.42537	5.57511	0.0290219	0.361487		598.208	-0.610399	0.199487	-3.05985	0.0022145	0.192048		GRIP2	glutamate receptor interacting protein 2 [Source:VGNC Symbol;Acc:VGNC:88691]	GRIP2	protein_coding	5696	13	69988459	70088718	1
ENSSSCG00000013016		0.283036	5.06553	5.56024	0.0290422	0.361487		228.128	0.144042	0.140773	1.02322	0.306205	0.895526		PPP2R5B	protein phosphatase 2 regulatory subunit B'beta [Source:VGNC Symbol;Acc:VGNC:91752]	PPP2R5B	protein_coding	2623	2	7248151	7256427	-1
ENSSSCG00000009511		0.208067	6.30836	5.55543	0.0291038	0.361487		545.338	0.0639499	0.0974356	0.65633	0.511612	0.956667		STK24	serine/threonine kinase 24 [Source:VGNC Symbol;Acc:VGNC:98344]	STK24	protein_coding	4334	11	67458351	67634349	-1
ENSSSCG00000036747		0.726339	2.04336	5.55461	0.0291142	0.361487		24.8145	0.59836	0.265592	2.25293	0.0242637	0.516144		WAS	WASP actin nucleation promoting factor [Source:VGNC Symbol;Acc:VGNC:96603]	WAS	protein_coding	2359	X	42774588	42793055	1
ENSSSCG00000039056		0.300956	5.01645	5.55356	0.0291277	0.361487		218.649	0.159942	0.099429	1.60861	0.107702	0.767303		GAS7	growth arrest specific 7 [Source:VGNC Symbol;Acc:VGNC:88359]	GAS7	protein_coding	7728	12	54752507	54973515	-1
ENSSSCG00000025770		0.537249	2.53327	5.55346	0.0291289	0.361487		37.4049	0.420557	0.219582	1.91526	0.055459	0.656872		ST6GAL1	ST6 beta-galactoside alpha-2,6-sialyltransferase 1 [Source:VGNC Symbol;Acc:VGNC:93507]	ST6GAL1	protein_coding	4010	13	124791751	124837841	1
ENSSSCG00000046588		0.289171	5.12628	5.55198	0.029148	0.361487		237.423	0.15578	0.119951	1.29871	0.194045	0.836429					protein_coding	4258	10	14363043	14372130	-1
ENSSSCG00000010580		0.492305	5.24034	5.5667	0.0291915	0.361487		256.427	0.341335	0.208078	1.64042	0.100918	0.751168		NFKB2	nuclear factor kappa B subunit 2 [Source:VGNC Symbol;Acc:VGNC:90720]	NFKB2	protein_coding	3086	14	113406004	113414169	1
ENSSSCG00000007362		0.270481	7.15945	5.5437	0.0292545	0.361487		977.877	0.115599	0.0805934	1.43435	0.151472	0.806566		SRSF6	serine and arginine rich splicing factor 6 [Source:NCBI gene (formerly Entrezgene);Acc:768102]		protein_coding	3827	17	46119409	46125126	1
ENSSSCG00000006135		0.23839	4.9281	5.54283	0.0292657	0.361487		205.946	0.091602	0.0848384	1.07972	0.280265	0.886224		CPNE3	copine 3 [Source:VGNC Symbol;Acc:VGNC:86951]	CPNE3	protein_coding	6617	4	50276426	50345366	-1
ENSSSCG00000033177		0.360254	3.55539	5.5418	0.029279	0.361487		79.4286	0.24738	0.151463	1.63327	0.102412	0.755626		CDC26	cell division cycle 26 [Source:VGNC Symbol;Acc:VGNC:86447]	CDC26	protein_coding	1711	1	253895885	253906632	-1
ENSSSCG00000010654		-0.511759	3.16294	5.53409	0.0293787	0.361487		62.1503	-0.652268	0.252892	-2.57924	0.0099018	0.354987		ATRNL1	attractin like 1 [Source:VGNC Symbol;Acc:VGNC:85685]	ATRNL1	protein_coding	6195	14	125406698	126180777	1
ENSSSCG00000005518		0.319153	5.81395	5.53275	0.029396	0.361487		382.268	0.179605	0.1085	1.65535	0.0978542	0.745625			glycoprotein alpha-galactosyltransferase 1 (inactive) [Source:NCBI gene (formerly Entrezgene);Acc:396733]		protein_coding	3646	1	261511304	261587968	-1
ENSSSCG00000006939		0.318764	3.64404	5.53262	0.0293977	0.361487		83.3301	0.183551	0.130563	1.40584	0.159773	0.81203		ZNHIT6	zinc finger HIT-type containing 6 [Source:VGNC Symbol;Acc:VGNC:98909]	ZNHIT6	protein_coding	4637	4	130298280	130386955	1
ENSSSCG00000003136		0.270692	5.30946	5.53103	0.0294182	0.361487		269.042	0.130585	0.0973681	1.34115	0.179873	0.832824		CYTH2	cytohesin 2 [Source:VGNC Symbol;Acc:VGNC:96962]	CYTH2	protein_coding	2435	6	53868409	53878856	1
ENSSSCG00000030493		0.381444	3.20082	5.52377	0.0295126	0.361487		60.1038	0.230767	0.15702	1.46966	0.141654	0.797969		UTP23	UTP23 small subunit processome component [Source:VGNC Symbol;Acc:VGNC:94785]	UTP23	protein_coding	1351	4	21934434	21940952	-1
ENSSSCG00000010181		0.330468	4.88148	5.5217	0.0295396	0.361487		200.828	0.189425	0.131676	1.43856	0.150274	0.805992		C1orf198	chromosome 14 C1orf198 homolog [Source:VGNC Symbol;Acc:VGNC:85947]	C1orf198	protein_coding	3369	14	59515877	59552288	1
ENSSSCG00000035133		0.358677	3.95435	5.5139	0.0296415	0.361487		103.747	0.217313	0.15132	1.43611	0.15097	0.806566		MTMR9	myotubularin related protein 9 [Source:VGNC Symbol;Acc:VGNC:90464]	MTMR9	protein_coding	6755	14	14458042	14504449	1
ENSSSCG00000011433		0.2283	6.56452	5.51367	0.0296444	0.361487		648.604	0.0830352	0.0791276	1.04938	0.294001	0.888516		WDR82	WD repeat domain 82 [Source:VGNC Symbol;Acc:VGNC:94944]	WDR82	protein_coding	5070	13	34387808	34412140	-1
ENSSSCG00000027986		0.504733	4.9586	5.52827	0.0296752	0.361487		207.221	0.380714	0.197014	1.93242	0.0533076	0.654005		ABCB8	ATP binding cassette subfamily B member 8 [Source:VGNC Symbol;Acc:VGNC:97856]	ABCB8	protein_coding	4125	18	6178554	6197226	-1
ENSSSCG00000003849		0.401918	2.93267	5.50936	0.0297008	0.361487		50.174	0.273571	0.161762	1.6912	0.0907992	0.740217		MAGOH	mago homolog, exon junction complex subunit [Source:VGNC Symbol;Acc:VGNC:110402]	MAGOH	protein_coding	1710	6	158988614	159000035	1
ENSSSCG00000003486		0.303189	6.53922	5.50804	0.0297182	0.361487		640.688	0.153849	0.149842	1.02674	0.304544	0.893788		ARHGEF10L	Rho guanine nucleotide exchange factor 10 like [Source:VGNC Symbol;Acc:VGNC:85486]	ARHGEF10L	protein_coding	4453	6	76083725	76229307	1
ENSSSCG00000011208		0.772977	4.36726	5.59943	0.0297461	0.361487		136.585	0.651559	0.308042	2.11517	0.0344157	0.56543		ZNF385D	zinc finger protein 385D [Source:VGNC Symbol;Acc:VGNC:95234]	ZNF385D	protein_coding	2613	13	8236335	8569112	-1
ENSSSCG00000034645		0.288141	4.16846	5.50081	0.0298132	0.361487		120.378	0.14449	0.107577	1.34313	0.17923	0.832824		C3orf38	chromosome 13 C3orf38 homolog [Source:VGNC Symbol;Acc:VGNC:85934]	C3orf38	protein_coding	9061	13	167789645	167803754	-1
ENSSSCG00000004738		0.246611	3.93722	5.49571	0.0298805	0.361487		103.538	0.114163	0.110356	1.0345	0.300904	0.89298		MAPKBP1	mitogen-activated protein kinase binding protein 1 [Source:VGNC Symbol;Acc:VGNC:90014]	MAPKBP1	protein_coding	6976	1	129533539	129588095	-1
ENSSSCG00000056729		0.600943	2.66699	5.49398	0.0299033	0.361487		40.6565	0.474642	0.266002	1.78436	0.0743658	0.697505		C5AR1	complement C5a receptor 1 [Source:NCBI gene (formerly Entrezgene);Acc:100048955]		protein_coding	2538	6	53097142	53111565	1
ENSSSCG00000037264		0.342729	4.91755	5.49393	0.029904	0.361487		205.253	0.201144	0.127018	1.58359	0.113286	0.769587		RAB31	RAB31, member RAS onco family [Source:VGNC Symbol;Acc:VGNC:98255]	RAB31	protein_coding	3886	6	98278647	98385795	-1
ENSSSCG00000022208		0.402519	4.60613	5.49221	0.0299267	0.361487		163.473	0.268833	0.161568	1.6639	0.0961316	0.744266		TNFRSF1B	TNF receptor superfamily member 1B [Source:VGNC Symbol;Acc:VGNC:94264]	TNFRSF1B	protein_coding	3763	6	72195435	72231147	1
ENSSSCG00000022726		0.720191	2.0466	5.49157	0.0299352	0.361487		25.5819	0.606173	0.317887	1.90688	0.0565364	0.66164		RHOD	ras homolog family member D [Source:VGNC Symbol;Acc:VGNC:92287]	RHOD	protein_coding	1118	2	5392547	5404339	-1
ENSSSCG00000002283		0.357121	3.66079	5.48786	0.0299844	0.361487		83.7628	0.210777	0.143094	1.473	0.14075	0.797517		FUT8	fucosyltransferase 8 [Source:VGNC Symbol;Acc:VGNC:109455]	FUT8	protein_coding	2598	7	89519730	89680489	1
ENSSSCG00000004908		0.352983	5.62056	5.4855	0.0300156	0.361487		332.824	0.195342	0.123322	1.584	0.113193	0.769587		LMAN1	lectin, mannose binding 1 [Source:VGNC Symbol;Acc:VGNC:89748]	LMAN1	protein_coding	4226	1	161607143	161631651	1
ENSSSCG00000033402		0.357324	5.84444	5.48458	0.0300279	0.361487		389.247	0.206673	0.124975	1.65371	0.098186	0.745625		SARAF	store-operated calcium entry associated regulatory factor [Source:VGNC Symbol;Acc:VGNC:96187]	SARAF	protein_coding	1980	15	54933985	54953067	1
ENSSSCG00000006667		0.221222	4.54516	5.47569	0.0301462	0.361487		159.715	0.0981612	0.113489	0.864937	0.387073	0.92547		BOLA1	bolA family member 1 [Source:NCBI gene (formerly Entrezgene);Acc:100152975]		protein_coding	1946	4	99149254	99157186	-1
ENSSSCG00000014148		0.487411	2.49346	5.47452	0.0301617	0.361487		36.1345	0.354035	0.2071	1.70948	0.0873615	0.734462		TMEM161B	transmembrane protein 161B [Source:VGNC Symbol;Acc:VGNC:94102]	TMEM161B	protein_coding	2393	2	95625608	95700511	-1
ENSSSCG00000004385		0.225749	6.77384	5.47362	0.0301737	0.361487		749.637	0.0674352	0.0706525	0.954463	0.339849	0.91486		SNX3	sorting nexin 3 [Source:VGNC Symbol;Acc:VGNC:93317]	SNX3	protein_coding	1325	1	74306455	74349335	-1
ENSSSCG00000029313		0.235495	5.00469	5.46842	0.0302433	0.361487		219.227	0.103509	0.0968664	1.06858	0.285259	0.887676		ITGB1BP1	integrin subunit beta 1 binding protein 1 [Source:VGNC Symbol;Acc:VGNC:89241]	ITGB1BP1	protein_coding	2952	3	126905810	126922045	1
ENSSSCG00000004825		0.31128	3.46446	5.46784	0.0302509	0.361487		73.0812	0.173147	0.128138	1.35126	0.176612	0.832824		CHSY1	chondroitin sulfate synthase 1 [Source:NCBI gene (formerly Entrezgene);Acc:100520288]		protein_coding	4023	1	139730721	139804657	-1
ENSSSCG00000004101		0.446483	3.55648	5.46717	0.03026	0.361487		79.5591	0.32293	0.212923	1.51665	0.129355	0.78617		LRP11	LDL receptor related protein 11 [Source:VGNC Symbol;Acc:VGNC:89817]	LRP11	protein_coding	3182	1	16139496	16198969	1
ENSSSCG00000057597		0.231548	5.29734	5.46685	0.0302642	0.361487		267.588	0.0773344	0.0935931	0.826282	0.408644	0.934057					lncRNA	9004	14	12886026	12895029	1
ENSSSCG00000009137		0.500551	3.18075	5.46564	0.0302804	0.361487		58.1029	0.346021	0.173622	1.99295	0.0462667	0.63185		GAR1	GAR1 ribonucleoprotein [Source:VGNC Symbol;Acc:VGNC:88348]	GAR1	protein_coding	4081	8	112400005	112414033	-1
ENSSSCG00000004479		0.431129	5.80067	5.46793	0.0303348	0.361487		382.793	0.257571	0.201563	1.27787	0.201296	0.841319		FILIP1	filamin A interacting protein 1 [Source:VGNC Symbol;Acc:VGNC:88139]	FILIP1	protein_coding	7790	1	90427659	90638550	1
ENSSSCG00000036310		0.257885	4.7217	5.45937	0.0303646	0.361487		178.692	0.118427	0.105769	1.11967	0.262856	0.877163		RFXANK	regulatory factor X associated ankyrin containing protein [Source:VGNC Symbol;Acc:VGNC:92250]	RFXANK	protein_coding	1245	2	58677538	58683882	-1
ENSSSCG00000000696		0.290292	4.94774	5.45866	0.0303742	0.361487		209.04	0.147828	0.101601	1.45499	0.145673	0.798757		NOP2	NOP2 nucleolar protein [Source:VGNC Symbol;Acc:VGNC:103306]	NOP2	protein_coding	2689	5	64106098	64115579	1
ENSSSCG00000000194		0.509086	5.93075	5.49474	0.0303892	0.361487		411.016	0.368278	0.191972	1.91839	0.0550612	0.656872					protein_coding	2650	5	15153106	15270122	1
ENSSSCG00000001565		1.00089	7.54628	5.63893	0.0304203	0.361487		1270.93	0.807518	0.421939	1.91383	0.0556425	0.656872		CDKN1A	cyclin dependent kinase inhibitor 1A [Source:VGNC Symbol;Acc:VGNC:86514]	CDKN1A	protein_coding	1904	7	32359455	32363761	1
ENSSSCG00000023562		0.304725	4.08003	5.45439	0.0304317	0.361487		114.941	0.189005	0.119943	1.5758	0.115073	0.770785		SNRPE	small nuclear ribonucleoprotein polypeptide E [Source:NCBI gene (formerly Entrezgene);Acc:100038330]		protein_coding	481	9	64560523	64567007	1
ENSSSCG00000004926		0.31347	3.65051	5.45411	0.0304354	0.361487		84.0897	0.17625	0.15325	1.15008	0.250111	0.869784		PDCD7	programmed cell death 7 [Source:VGNC Symbol;Acc:VGNC:103149]	PDCD7	protein_coding	2200	1	163156925	163170228	-1
ENSSSCG00000023318		0.352653	6.64619	5.45323	0.0304472	0.361487		683.141	0.198452	0.132136	1.50188	0.133129	0.791962		MARS1	methionyl-tRNA synthetase 1 [Source:VGNC Symbol;Acc:VGNC:90028]	MARS1	protein_coding	3178	5	22752374	22785501	1
ENSSSCG00000061057		0.517617	4.57396	5.46357	0.030475	0.361487		163.081	0.342703	0.242273	1.41453	0.157206	0.809929					lncRNA	6435	1	90642306	90648740	1
ENSSSCG00000014416		0.265448	5.50104	5.45017	0.0304886	0.361487		307.537	0.112594	0.0909385	1.23814	0.215666	0.849751		TCERG1	transcription elongation regulator 1 [Source:VGNC Symbol;Acc:VGNC:93815]	TCERG1	protein_coding	4072	2	147789270	147853320	1
ENSSSCG00000001817		0.2494	5.75495	5.44958	0.0304966	0.361487		368.407	0.0993457	0.0989904	1.00359	0.315577	0.90234		FURIN	furin, paired basic amino acid cleaving enzyme [Source:VGNC Symbol;Acc:VGNC:88266]	FURIN	protein_coding	4117	7	53460017	53472787	1
ENSSSCG00000010737		0.249063	4.03766	5.44823	0.0305148	0.361487		111.922	0.142864	0.103858	1.37556	0.168957	0.825135		ABRAXAS2	abraxas 2, BRISC complex subunit [Source:VGNC Symbol;Acc:VGNC:84991]	ABRAXAS2	protein_coding	4111	14	134155732	134188614	1
ENSSSCG00000009480		0.258841	5.04638	5.44821	0.0305151	0.361487		225.246	0.114212	0.124395	0.918136	0.358548	0.918444		NDFIP2	Nedd4 family interacting protein 2 [Source:VGNC Symbol;Acc:VGNC:90627]	NDFIP2	protein_coding	4761	11	51420166	51560305	1
ENSSSCG00000033146		0.606836	4.94104	5.50018	0.0305155	0.361487		208.938	0.436308	0.261635	1.66762	0.0953917	0.742843		CD163	CD163 molecule [Source:NCBI gene (formerly Entrezgene);Acc:397031]	CD163	protein_coding	4582	5	63300231	63334498	1
ENSSSCG00000036542		0.382508	3.14502	5.44545	0.0305524	0.361487		58.2376	0.257214	0.163663	1.57161	0.116042	0.77243		PPP1R13L	protein phosphatase 1 regulatory subunit 13 like [Source:VGNC Symbol;Acc:VGNC:91722]	PPP1R13L	protein_coding	3211	6	51763227	51781058	-1
ENSSSCG00000008132		0.211881	6.40024	5.44543	0.0305527	0.361487		580.33	0.0690772	0.0752901	0.91748	0.358891	0.918444		STARD7	StAR related lipid transfer domain containing 7 [Source:VGNC Symbol;Acc:VGNC:93537]	STARD7	protein_coding	4738	3	46992777	47019206	1
ENSSSCG00000010522		0.606349	5.79281	5.52255	0.030559	0.361487		377.919	0.430742	0.260546	1.65323	0.0982834	0.745625		ANKRD2	ankyrin repeat domain 2 [Source:VGNC Symbol;Acc:VGNC:107364]	ANKRD2	protein_coding	1769	14	108944772	108958387	1
ENSSSCG00000022687		0.39858	4.27971	5.43766	0.0306581	0.362194		129.662	0.263531	0.152706	1.72574	0.0843935	0.724578		NAA40	N-alpha-acetyltransferase 40, NatD catalytic subunit [Source:VGNC Symbol;Acc:VGNC:96753]	NAA40	protein_coding	3443	2	8115289	8129973	-1
ENSSSCG00000028387		0.363883	5.67661	5.43241	0.0307296	0.362194		348.589	0.217202	0.166529	1.30429	0.192135	0.834475		CNKSR1	connector enhancer of kinase suppressor of Ras 1 [Source:VGNC Symbol;Acc:VGNC:86821]	CNKSR1	protein_coding	2570	6	83598372	83608607	1
ENSSSCG00000022507		0.306945	4.51366	5.43235	0.0307304	0.362194		153.01	0.15495	0.111696	1.38724	0.165368	0.820479		POLR2H	RNA polymerase II, I and III subunit H [Source:VGNC Symbol;Acc:VGNC:91652]	POLR2H	protein_coding	2762	13	122250020	122256195	1
ENSSSCG00000015242		0.310292	5.11971	5.4308	0.0307515	0.362194		237.942	0.181066	0.167577	1.08049	0.279924	0.886224		NFRKB	nuclear factor related to kappaB binding protein [Source:VGNC Symbol;Acc:VGNC:90727]	NFRKB	protein_coding	7829	9	56614227	56656056	-1
ENSSSCG00000002050		0.365373	5.31368	5.42409	0.0308431	0.362194		268.505	0.219052	0.130782	1.67494	0.0939465	0.742511		DAD1	defender against cell death 1 [Source:NCBI gene (formerly Entrezgene);Acc:396984]		protein_coding	2716	7	76432051	76457192	1
ENSSSCG00000002344		0.416629	3.45186	5.42301	0.030858	0.362194		71.3289	0.269592	0.159513	1.6901	0.0910089	0.740217		RIOX1	ribosomal oxygenase 1 [Source:VGNC Symbol;Acc:VGNC:92317]	RIOX1	protein_coding	4590	7	96823130	96827719	1
ENSSSCG00000002703		0.278786	5.10991	5.42181	0.0308744	0.362194		233.525	0.125912	0.0940105	1.33934	0.180459	0.832824		TERF2IP	TERF2 interacting protein [Source:VGNC Symbol;Acc:VGNC:98654]	TERF2IP	protein_coding	2388	6	12014243	12057448	-1
ENSSSCG00000011961		0.30041	5.98343	5.41908	0.0309117	0.362194		429.885	0.144378	0.0981698	1.4707	0.141372	0.797969		TFG	trafficking from ER to golgi regulator [Source:VGNC Symbol;Acc:VGNC:93921]	TFG	protein_coding	4422	13	158288579	158326885	-1
ENSSSCG00000006568		0.223851	7.59925	5.41864	0.0309178	0.362194		1336.17	0.0711672	0.102148	0.69671	0.485984	0.952074		DENND4B	DENN domain containing 4B [Source:VGNC Symbol;Acc:VGNC:87252]	DENND4B	protein_coding	5326	4	95748140	95761519	1
ENSSSCG00000005839		0.215138	6.28152	5.41705	0.0309397	0.362194		532.883	0.0683405	0.0848238	0.805676	0.42043	0.936691		FBXW5	F-box and WD repeat domain containing 5 [Source:VGNC Symbol;Acc:VGNC:88056]	FBXW5	protein_coding	2451	AEMK02000682.1	916730	921064	1
ENSSSCG00000023080		0.361153	5.70105	5.41018	0.0310342	0.362924		352.143	0.225281	0.132213	1.70393	0.0883939	0.737095		TPP1	tripeptidyl peptidase 1 [Source:VGNC Symbol;Acc:VGNC:94342]	TPP1	protein_coding	3933	9	3135642	3143404	1
ENSSSCG00000006507		0.215385	5.07743	5.40676	0.0310813	0.363098		229.915	0.072258	0.0887601	0.814082	0.415598	0.935583		DAP3	death associated protein 3 [Source:VGNC Symbol;Acc:VGNC:87156]	DAP3	protein_coding	1937	4	94262332	94297223	-1
ENSSSCG00000011453		0.450509	8.47736	5.4184	0.0311322	0.363316		2454.88	0.301726	0.205134	1.47088	0.141324	0.797969		ITIH4	inter-alpha-trypsin inhibitor heavy chain 4 [Source:VGNC Symbol;Acc:VGNC:109459]	ITIH4	protein_coding	4371	13	34928439	34948229	-1
ENSSSCG00000035992		0.203951	6.17105	5.39919	0.0311861	0.363354		497.284	0.0581641	0.114454	0.508187	0.611322	0.968528			ubiquitin like 3 [Source:VGNC Symbol;Acc:VGNC:94660]		protein_coding	3765	11	6689882	6763593	-1
ENSSSCG00000032003		0.276714	6.76279	5.39782	0.0312051	0.363354		741.736	0.127232	0.102624	1.23979	0.215053	0.849751					protein_coding	1039	2	4976775	4982086	-1
ENSSSCG00000003637		0.363192	8.20381	5.39431	0.0312538	0.363354		2013.48	0.210599	0.125315	1.68056	0.0928492	0.74034		MAP7D1	MAP7 domain containing 1 [Source:VGNC Symbol;Acc:VGNC:89993]	MAP7D1	protein_coding	6423	6	92297987	92325584	1
ENSSSCG00000036402		-0.550648	7.74118	5.44982	0.0312642	0.363354		1484.51	-0.695288	0.234459	-2.96549	0.00302196	0.2302		MYL9	myosin light chain 9 [Source:NCBI gene (formerly Entrezgene);Acc:100157760]		protein_coding	1288	17	39788199	39795293	1
ENSSSCG00000032488		-0.242351	6.82519	5.38672	0.0313594	0.363705		785.987	-0.394727	0.116133	-3.39892	0.000676531	0.103592		PTGR3	prostaglandin reductase 3 [Source:VGNC Symbol;Acc:VGNC:95049]	PTGR3	protein_coding	4103	1	148987518	148997954	1
ENSSSCG00000003120		0.219641	6.66629	5.38551	0.0313763	0.363705		695.734	0.0653075	0.0654052	0.998506	0.318034	0.903199		NAPA	NSF attachment protein alpha [Source:VGNC Symbol;Acc:VGNC:90578]	NAPA	protein_coding	4044	6	53246968	53275265	-1
ENSSSCG00000016441		0.220479	5.9771	5.37929	0.0314632	0.363705		435.152	0.0736687	0.123236	0.597783	0.549984	0.963442		ABCF2	ATP binding cassette subfamily F member 2 [Source:HGNC Symbol;Acc:HGNC:71]	ABCF2	protein_coding	2751	18	6001454	6016916	1
ENSSSCG00000020702		0.21161	5.72934	5.37824	0.0314779	0.363705		363.803	0.0654021	0.0998589	0.654945	0.512503	0.956667		SENP6	SUMO specific peptidase 6 [Source:VGNC Symbol;Acc:VGNC:92715]	SENP6	protein_coding	3804	1	90167944	90299924	-1
ENSSSCG00000016703		-0.407458	5.92305	5.37754	0.0314969	0.363705		427.336	-0.588662	0.213525	-2.75688	0.00583565	0.285273		HOXA5	homeobox A5 [Source:NCBI gene (formerly Entrezgene);Acc:100499568]		protein_coding	6070	18	45421663	45432885	1
ENSSSCG00000004730		0.296741	4.74122	5.375	0.0315234	0.363705		180.067	0.151006	0.105982	1.42483	0.154208	0.807495		TMEM87A	transmembrane protein 87A [Source:VGNC Symbol;Acc:VGNC:94212]	TMEM87A	protein_coding	2918	1	129098388	129142161	1
ENSSSCG00000017882		0.251462	6.90097	5.36935	0.0316027	0.363705		817.976	0.102342	0.0808115	1.26643	0.205358	0.845583		MYBBP1A	MYB binding protein 1a [Source:VGNC Symbol;Acc:VGNC:90497]	MYBBP1A	protein_coding	5187	12	50491044	50506050	-1
ENSSSCG00000008549		0.3721	3.58438	5.36861	0.031613	0.363705		79.4682	0.233749	0.146337	1.59733	0.110192	0.769033		SLC4A1AP	solute carrier family 4 member 1 adaptor protein [Source:VGNC Symbol;Acc:VGNC:93131]	SLC4A1AP	protein_coding	2225	3	111506254	111531625	-1
ENSSSCG00000057545		-0.52631	3.96565	5.36907	0.0316158	0.363705		106.342	-0.666512	0.238882	-2.79013	0.00526871	0.272263					lncRNA	4455	1	189614158	189618724	1
ENSSSCG00000016272		0.376438	6.54752	5.36835	0.0316167	0.363705		635.304	0.225042	0.136314	1.65091	0.0987567	0.745625		PSMD1	proteasome 26S subunit, non-ATPase 1 [Source:VGNC Symbol;Acc:VGNC:96511]	PSMD1	protein_coding	4013	15	131807630	131912866	1
ENSSSCG00000012365		0.298506	6.95587	5.35529	0.0318012	0.365388		846.187	0.151555	0.0899937	1.68406	0.0921704	0.74034		MSN	moesin [Source:VGNC Symbol;Acc:VGNC:90426]	MSN	protein_coding	6222	X	51844156	51970107	1
ENSSSCG00000014277		0.471468	3.91822	5.35148	0.0318552	0.365388		100.868	0.339309	0.196289	1.72862	0.0838768	0.724578		IRF1	interferon regulatory factor 1 [Source:VGNC Symbol;Acc:VGNC:89203]	IRF1	protein_coding	2095	2	134776129	134783801	-1
ENSSSCG00000008979		-0.49984	5.70282	5.38303	0.0318602	0.365388		364.255	-0.667276	0.241443	-2.7637	0.00571506	0.282595		NUP54	nucleoporin 54 [Source:VGNC Symbol;Acc:VGNC:98950]	NUP54	protein_coding	7075	8	71792155	71833157	-1
ENSSSCG00000035101		0.544475	4.13298	5.35572	0.0319518	0.365388		116.363	0.406735	0.242863	1.67475	0.0939829	0.742511		KLF5	KLF transcription factor 5 [Source:NCBI gene (formerly Entrezgene);Acc:100038005]		protein_coding	3214	11	45369810	45388314	1
ENSSSCG00000028157		0.491968	2.15207	5.34437	0.0319563	0.365388		27.7425	0.358999	0.214694	1.67214	0.0944973	0.742522		CASP8	caspase 8 [Source:VGNC Symbol;Acc:VGNC:95639]	CASP8	protein_coding	3054	15	104923953	104948468	1
ENSSSCG00000032313		0.355594	3.43813	5.3443	0.0319573	0.365388		72.0184	0.231421	0.139603	1.65771	0.0973762	0.745625		POGLUT1	protein O-glucosyltransferase 1 [Source:VGNC Symbol;Acc:VGNC:91623]	POGLUT1	protein_coding	2679	13	140764216	140793596	-1
ENSSSCG00000005460		0.309918	4.33948	5.33945	0.0320264	0.365761		137.599	0.177783	0.131538	1.35157	0.176512	0.832824		DNAJC25	DnaJ heat shock protein family (Hsp40) member C25 [Source:VGNC Symbol;Acc:VGNC:103083]	DNAJC25	protein_coding	4381	1	252426444	252447095	1
ENSSSCG00000016892		-0.295115	4.43285	5.33747	0.0320547	0.365761		146.611	-0.42837	0.133377	-3.21172	0.00131943	0.141669		FST	follistatin [Source:NCBI gene (formerly Entrezgene);Acc:445002]		protein_coding	1298	16	32805932	32811421	1
ENSSSCG00000006901		0.352711	3.49959	5.33354	0.0321111	0.366034		76.2131	0.237767	0.148337	1.60288	0.108961	0.769033		EVI5	ecotropic viral integration site 5 [Source:VGNC Symbol;Acc:VGNC:98793]	EVI5	protein_coding	6814	4	124395315	124600581	1
ENSSSCG00000004358		0.450197	4.16546	5.32609	0.032218	0.366882		120.341	0.303477	0.186965	1.62318	0.104552	0.760953		ASCC3	activating signal cointegrator 1 complex subunit 3 [Source:VGNC Symbol;Acc:VGNC:85571]	ASCC3	protein_coding	7604	1	67331948	67657085	-1
ENSSSCG00000015073		0.368487	5.68375	5.31213	0.0324193	0.36786		348.995	0.22352	0.147367	1.51676	0.129328	0.78617		TAGLN	transgelin [Source:VGNC Symbol;Acc:VGNC:93730]	TAGLN	protein_coding	1606	9	44560785	44567385	1
ENSSSCG00000024618		0.238855	4.5183	5.31149	0.0324287	0.36786		155.373	0.0998934	0.105375	0.947978	0.34314	0.916942		FBXO28	F-box protein 28 [Source:HGNC Symbol;Acc:HGNC:29046]	FBXO28	protein_coding	5284	10	19936244	19968956	1
ENSSSCG00000042386		0.400602	2.80317	5.307	0.0324937	0.36786		44.9955	0.271546	0.17307	1.56899	0.116649	0.772701					lncRNA	2703	3	26406607	26411601	1
ENSSSCG00000028186		0.348439	4.2521	5.30628	0.0325042	0.36786		128.025	0.222154	0.13987	1.58829	0.112221	0.769587		FBXL19	F-box and leucine rich repeat protein 19 [Source:VGNC Symbol;Acc:VGNC:98004]	FBXL19	protein_coding	5208	3	17497488	17521445	-1
ENSSSCG00000014031		0.310352	6.41759	5.3046	0.0325286	0.36786		581.4	0.152948	0.0930945	1.64294	0.100396	0.750569			heteroous nuclear ribonucleoprotein A/B [Source:NCBI gene (formerly Entrezgene);Acc:100127170]		protein_coding	6796	2	80181729	80194169	-1
ENSSSCG00000004347		-0.46163	5.37536	5.3179	0.0325509	0.36786		287.073	-0.611327	0.221386	-2.76136	0.00575613	0.283383		FBXL4	F-box and leucine rich repeat protein 4 [Source:VGNC Symbol;Acc:VGNC:98007]	FBXL4	protein_coding	2641	1	65872123	65935703	-1
ENSSSCG00000013727		0.194451	5.69026	5.30041	0.0325896	0.36786		353.301	0.0518885	0.0675312	0.768364	0.442271	0.941311		TRIR	telomerase RNA component interacting RNase [Source:VGNC Symbol;Acc:VGNC:94440]	TRIR	protein_coding	890	2	66262424	66265426	1
ENSSSCG00000017513		0.220558	6.23891	5.29991	0.0325969	0.36786		521.424	0.0752205	0.119942	0.627142	0.530566	0.957031		NPEPPS	aminopeptidase puromycin sensitive [Source:VGNC Symbol;Acc:VGNC:98157]	NPEPPS	protein_coding	4187	12	23799425	23892051	1
ENSSSCG00000037029		0.317363	3.44568	5.29948	0.0326032	0.36786		73.9459	0.200192	0.166611	1.20155	0.229538	0.858605		CSRNP2	cysteine and serine rich nuclear protein 2 [Source:VGNC Symbol;Acc:VGNC:87047]	CSRNP2	protein_coding	6274	AEMK02000258.1	300124	312679	1
ENSSSCG00000002009		0.995628	4.83044	5.45387	0.0326298	0.36786		188.974	0.956954	0.398484	2.40149	0.0163285	0.453866		PCK2	phosphoenolpyruvate carboxykinase 2, mitochondrial [Source:VGNC Symbol;Acc:VGNC:91223]	PCK2	protein_coding	2328	7	75187197	75197733	-1
ENSSSCG00000004047		0.225322	5.39823	5.28636	0.032795	0.368098		288.069	0.0864025	0.0995512	0.86792	0.385438	0.924619		MRPL18	mitochondrial ribosomal protein L18 [Source:VGNC Symbol;Acc:VGNC:90354]	MRPL18	protein_coding	1679	1	7581764	7590031	-1
ENSSSCG00000008508		0.30643	5.94053	5.28587	0.0328021	0.368098		417.181	0.147711	0.103307	1.42982	0.152768	0.806566		FAM98A	family with sequence similarity 98 member A [Source:VGNC Symbol;Acc:VGNC:87997]	FAM98A	protein_coding	5006	3	106061572	106081174	1
ENSSSCG00000036236		1.70794	5.33271	5.50892	0.0328186	0.368098		252.995	1.6057	0.635238	2.52772	0.0114806	0.38109		ELOVL6	ELOVL fatty acid elongase 6 [Source:VGNC Symbol;Acc:VGNC:87662]	ELOVL6	protein_coding	5949	8	112027054	112191274	1
ENSSSCG00000023374		0.715704	3.49034	5.31027	0.0328662	0.368098		74.0318	0.546329	0.297207	1.83821	0.0660311	0.680023		SRGN	serglycin [Source:VGNC Symbol;Acc:VGNC:93456]	SRGN	protein_coding	1333	14	72183363	72199250	1
ENSSSCG00000003923		0.285332	5.64854	5.27971	0.0328927	0.368098		339.905	0.12148	0.081293	1.49434	0.135086	0.794955		HECTD3	HECT domain E3 ubiquitin protein ligase 3 [Source:VGNC Symbol;Acc:VGNC:97096]	HECTD3	protein_coding	3657	6	166333303	166341760	1
ENSSSCG00000011120		0.528029	2.2292	5.27806	0.0329171	0.368098		29.3246	0.389994	0.223297	1.74653	0.080719	0.717257		USP6NL	USP6 N-terminal like [Source:VGNC Symbol;Acc:VGNC:95820]	USP6NL	protein_coding	2950	10	60241016	60391642	1
ENSSSCG00000038533		0.294227	5.36774	5.27337	0.0329862	0.368098		280	0.145127	0.102717	1.41289	0.157688	0.809929		NAPG	NSF attachment protein gamma [Source:VGNC Symbol;Acc:VGNC:90580]	NAPG	protein_coding	2818	6	97961313	97974636	-1
ENSSSCG00000026571		0.401249	4.27483	5.27108	0.03302	0.368098		128.342	0.25774	0.14107	1.82705	0.067693	0.682686		RAB8B	RAB8B, member RAS onco family [Source:VGNC Symbol;Acc:VGNC:98276]	RAB8B	protein_coding	4901	1	108772851	108840227	-1
ENSSSCG00000029518		0.209908	6.37904	5.26587	0.0330972	0.368098		573.01	0.0600124	0.104735	0.572991	0.566651	0.964279		RIOK3	RIO kinase 3 [Source:VGNC Symbol;Acc:VGNC:92316]	RIOK3	protein_coding	3221	6	108339013	108363868	1
ENSSSCG00000025981		0.81879	3.4481	5.31953	0.0331153	0.368098		70.5952	0.688525	0.323824	2.12623	0.0334842	0.56543		SLC38A5	solute carrier family 38 member 5 [Source:VGNC Symbol;Acc:VGNC:93097]	SLC38A5	protein_coding	1880	X	42590607	42601502	-1
ENSSSCG00000031791		0.432443	6.37429	5.27579	0.0331309	0.368098		562.157	0.280066	0.162486	1.72363	0.0847744	0.724578		ARF4	ADP ribosylation factor 4 [Source:VGNC Symbol;Acc:VGNC:85446]	ARF4	protein_coding	2459	13	39409376	39430129	-1
ENSSSCG00000062981		0.380134	3.63935	5.2614	0.0331635	0.368098		82.36	0.243211	0.164313	1.48016	0.13883	0.797517		AIP	aryl hydrocarbon receptor interacting protein [Source:HGNC Symbol;Acc:HGNC:358]	AIP	protein_coding	2017	2	5041990	5048781	-1
ENSSSCG00000037639		0.280153	3.96152	5.26069	0.033174	0.368098		104.501	0.140258	0.12279	1.14226	0.253344	0.87263		TIMMDC1	translocase of inner mitochondrial membrane domain containing 1 [Source:VGNC Symbol;Acc:VGNC:93994]	TIMMDC1	protein_coding	1583	13	140730495	140758607	-1
ENSSSCG00000023593		0.326519	5.6348	5.25994	0.0331852	0.368098		339.824	0.178669	0.16747	1.06687	0.286029	0.887732		AFF1	ALF transcription elongation factor 1 [Source:VGNC Symbol;Acc:VGNC:85167]	AFF1	protein_coding	9323	8	131728873	131924819	-1
ENSSSCG00000013432		0.400928	5.41644	5.2562	0.0332408	0.368098		287.576	0.259816	0.154925	1.67704	0.0935337	0.741716		MIDN	midnolin [Source:VGNC Symbol;Acc:VGNC:90216]	MIDN	protein_coding	3169	2	77204017	77211671	-1
ENSSSCG00000003458		0.42229	5.19908	5.25334	0.0332921	0.368098		246.716	0.281112	0.16296	1.72503	0.0845217	0.724578		EFHD2	EF-hand domain family member D2 [Source:HGNC Symbol;Acc:HGNC:28670]	EFHD2	protein_coding	2419	6	74651809	74668409	1
ENSSSCG00000027130		0.913004	6.06561	5.40943	0.0333035	0.368098		460.75	0.754324	0.430977	1.75027	0.0800723	0.716893		TNFRSF12A	TNF receptor superfamily member 12A [Source:NCBI gene (formerly Entrezgene);Acc:100217390]		protein_coding	864	3	39166298	39168302	-1
ENSSSCG00000013105		0.531958	2.2666	5.25133	0.0333135	0.368098		29.8632	0.376323	0.210401	1.7886	0.0736789	0.696859		CCDC86	coiled-coil domain containing 86 [Source:VGNC Symbol;Acc:VGNC:86323]	CCDC86	protein_coding	3274	2	10895652	10906119	-1
ENSSSCG00000000006		-0.272816	4.0761	5.25101	0.0333182	0.368098		116.841	-0.398398	0.145449	-2.73909	0.0061609	0.29184		PPARA	peroxisome proliferator activated receptor alpha [Source:NCBI gene (formerly Entrezgene);Acc:397239]		protein_coding	3680	5	3300741	3364239	-1
ENSSSCG00000004859		0.441835	3.36637	5.24968	0.0333382	0.368098		69.1314	0.299105	0.226599	1.31998	0.186843	0.832824		ZNF516	zinc finger protein 516 [Source:VGNC Symbol;Acc:VGNC:95256]	ZNF516	protein_coding	4390	1	147984481	148087719	1
ENSSSCG00000036564		0.239425	4.53186	5.2488	0.0333513	0.368098		157.252	0.124578	0.0946365	1.31639	0.188044	0.832824		ZNF740	zinc finger protein 740 [Source:VGNC Symbol;Acc:VGNC:95298]	ZNF740	protein_coding	4526	5	18409438	18418985	1
ENSSSCG00000024578		0.228547	7.18004	5.2473	0.0333738	0.368098		999.934	0.0828455	0.108751	0.76179	0.446185	0.943593		PHLDB1	pleckstrin homology like domain family B member 1 [Source:VGNC Symbol;Acc:VGNC:91398]	PHLDB1	protein_coding	5772	9	45902155	45949415	1
ENSSSCG00000008009		0.294679	5.54086	5.2433	0.0334337	0.368098		315.607	0.142176	0.106493	1.33507	0.181852	0.832824		LMF1	lipase maturation factor 1 [Source:VGNC Symbol;Acc:VGNC:89757]	LMF1	protein_coding	5927	3	40835413	40934253	1
ENSSSCG00000004342		0.419989	2.73649	5.24318	0.0334354	0.368098		43.903	0.297051	0.180898	1.64209	0.100571	0.750569		NDUFAF4	NADH:ubiquinone oxidoreductase complex assembly factor 4 [Source:VGNC Symbol;Acc:VGNC:90641]	NDUFAF4	protein_coding	4772	1	64034406	64044800	-1
ENSSSCG00000028947		0.272703	4.25893	5.24112	0.0334664	0.368098		130.441	0.149726	0.127209	1.17701	0.239192	0.868259		PELI1	pellino E3 ubiquitin protein ligase 1 [Source:VGNC Symbol;Acc:VGNC:91306]	PELI1	protein_coding	3419	3	77713489	77796914	1
ENSSSCG00000022901		-0.260433	8.56919	5.2388	0.0335012	0.368121		2642.1	-0.412436	0.135675	-3.03988	0.00236674	0.200621		KLHDC3	kelch domain containing 3 [Source:VGNC Symbol;Acc:VGNC:89504]	KLHDC3	protein_coding	2199	7	38080366	38087166	1
ENSSSCG00000028531		0.768425	1.86609	5.23482	0.0335611	0.368421		21.6235	0.643021	0.304373	2.11261	0.0346342	0.56543		SH3BP1	SH3 domain binding protein 1 [Source:HGNC Symbol;Acc:HGNC:10824]	SH3BP1	protein_coding	2153	5	10172667	10187906	-1
ENSSSCG00000016248		0.280294	5.32733	5.2253	0.0337048	0.369639		271.568	0.115173	0.0866172	1.32967	0.183625	0.832824		AGFG1	ArfGAP with FG repeats 1 [Source:VGNC Symbol;Acc:VGNC:96359]	AGFG1	protein_coding	4197	15	128898705	128975510	1
ENSSSCG00000059551		0.77202	3.38723	5.26293	0.033762	0.369907		67.7518	0.634918	0.311513	2.03818	0.0415324	0.60901		EIF4EBP3	eukaryotic translation initiation factor 4E binding protein 3 [Source:NCBI gene (formerly Entrezgene);Acc:100529254]		protein_coding	700	2	142303859	142305716	1
ENSSSCG00000058735		0.426125	5.2443	5.21684	0.0338583	0.369949		255.359	0.282118	0.173974	1.62161	0.104887	0.761329		SERP1	stress associated endoplasmic reticulum protein 1 [Source:NCBI gene (formerly Entrezgene);Acc:100156392]		protein_coding	3245	13	90756855	90761560	-1
ENSSSCG00000052003		-0.379147	4.77622	5.21457	0.0338677	0.369949		187.066	-0.51528	0.171681	-3.00138	0.00268759	0.21338		FSCN2	fascin actin-bundling protein 2, retinal [Source:HGNC Symbol;Acc:HGNC:3960]	FSCN2	protein_coding	5716	12	1300055	1309778	-1
ENSSSCG00000013392		0.340321	5.65098	5.21199	0.0339069	0.369949		339.261	0.186954	0.111081	1.68304	0.092367	0.74034		COPB1	COPI coat complex subunit beta 1 [Source:NCBI gene (formerly Entrezgene);Acc:100337660]		protein_coding	3392	2	44761013	44799099	1
ENSSSCG00000012435		0.374891	5.23755	5.20932	0.0339477	0.369949		253.551	0.22729	0.136593	1.664	0.0961133	0.744266		MAGT1	magnesium transporter 1 [Source:VGNC Symbol;Acc:VGNC:89957]	MAGT1	protein_coding	4151	X	61894965	61958517	-1
ENSSSCG00000002397		0.382245	3.45064	5.2082	0.0339647	0.369949		72.5344	0.246709	0.157987	1.56158	0.118386	0.776053		POMT2	protein O-mannosyltransferase 2 [Source:VGNC Symbol;Acc:VGNC:91660]	POMT2	protein_coding	6276	7	100350460	100392332	-1
ENSSSCG00000010345		0.236113	7.26292	5.20637	0.0339927	0.369949		1053.85	0.0833155	0.0799633	1.04192	0.297448	0.891962		GHITM	growth hormone inducible transmembrane protein [Source:VGNC Symbol;Acc:VGNC:88442]	GHITM	protein_coding	2502	14	85385868	85401670	1
ENSSSCG00000009534		0.370989	4.72519	5.20534	0.0340084	0.369949		180.051	0.228272	0.1743	1.30965	0.190313	0.833861		BIVM	basic, immunoglobulin-like variable motif containing [Source:VGNC Symbol;Acc:VGNC:109180]	BIVM	protein_coding	3477	11	71110857	71138863	1
ENSSSCG00000000694		-0.31025	13.7501	5.20218	0.0340567	0.369949		97088	-0.49182	0.193004	-2.54823	0.010827	0.367662			glyceraldehyde-3-phosphate dehydrogenase [Source:VGNC Symbol;Acc:VGNC:103283]		protein_coding	1245	5	64129679	64133991	-1
ENSSSCG00000008094		0.245626	3.99433	5.20191	0.0340609	0.369949		107.574	0.115999	0.10934	1.06091	0.288733	0.888516		CHCHD5	coiled-coil-helix-coiled-coil-helix domain containing 5 [Source:VGNC Symbol;Acc:VGNC:86627]	CHCHD5	protein_coding	2732	3	43908122	43915709	-1
ENSSSCG00000003648		0.239642	4.9462	5.19425	0.0341784	0.370661		209.42	0.103246	0.0944457	1.09318	0.274317	0.884703		RRAGC	Ras related GTP binding C [Source:VGNC Symbol;Acc:VGNC:110395]	RRAGC	protein_coding	2667	6	94785910	94802988	-1
ENSSSCG00000006624		-0.451947	5.56906	5.20765	0.0341921	0.370661		325.565	-0.57648	0.195046	-2.95561	0.00312052	0.231453		SELENBP1	selenium binding protein 1 [Source:VGNC Symbol;Acc:VGNC:92689]	SELENBP1	protein_coding	2330	4	97837981	97894301	1
ENSSSCG00000003016		0.217301	5.35448	5.18553	0.0343127	0.370803		278.162	0.0642149	0.0719388	0.892632	0.372054	0.919678		CCDC97	coiled-coil domain containing 97 [Source:VGNC Symbol;Acc:VGNC:86331]	CCDC97	protein_coding	2997	6	49318652	49328000	1
ENSSSCG00000040918		0.37838	3.75198	5.18301	0.0343518	0.370803		89.9117	0.239834	0.160113	1.4979	0.134158	0.793962		LTV1	LTV1 ribosome biogenesis factor [Source:HGNC Symbol;Acc:HGNC:21173]	LTV1	protein_coding	3985	1	21412286	21430195	-1
ENSSSCG00000008130		0.319057	5.5286	5.18133	0.0343777	0.370803		317.098	0.18424	0.135708	1.35762	0.174584	0.832611		CIAO1	cytosolic iron-sulfur assembly component 1 [Source:VGNC Symbol;Acc:VGNC:86690]	CIAO1	protein_coding	3345	3	46960881	46966635	-1
ENSSSCG00000009777		0.300724	4.59819	5.17454	0.034483	0.370803		163.446	0.163745	0.121057	1.35263	0.176174	0.832824		KMT5A	lysine methyltransferase 5A [Source:VGNC Symbol;Acc:VGNC:89552]	KMT5A	protein_coding	2753	14	29523105	29543493	-1
ENSSSCG00000012007		0.694934	2.9672	5.18217	0.0344901	0.370803		49.7345	0.558997	0.290622	1.92345	0.0544237	0.656872		HSPA13	heat shock protein family A (Hsp70) member 13 [Source:VGNC Symbol;Acc:VGNC:108663]	HSPA13	protein_coding	4410	13	179310727	179321491	-1
ENSSSCG00000011136		0.194982	5.45672	5.17236	0.0345169	0.370803		301.474	0.0550679	0.0947553	0.581158	0.561134	0.963889		TASOR2	transcription activation suppressor family member 2 [Source:VGNC Symbol;Acc:VGNC:96008]	TASOR2	protein_coding	9848	10	65197584	65252646	-1
ENSSSCG00000008496		0.466451	3.83041	5.16833	0.0345797	0.370803		92.8954	0.322636	0.175868	1.83453	0.0665752	0.680658		EIF2AK2	eukaryotic translation initiation factor 2 alpha kinase 2 [Source:VGNC Symbol;Acc:VGNC:87607]	EIF2AK2	protein_coding	6554	3	103041221	103096738	1
ENSSSCG00000036546		0.252577	3.86106	5.16352	0.0346547	0.370803		97.8301	0.118955	0.122107	0.974185	0.329965	0.909096		RNF141	ring finger protein 141 [Source:VGNC Symbol;Acc:VGNC:98292]	RNF141	protein_coding	2953	2	48985511	49028486	1
ENSSSCG00000011038		0.500583	4.09395	5.16384	0.0346562	0.370803		114.701	0.354907	0.21439	1.65543	0.097838	0.745625		MRC1	mannose receptor C-type 1 [Source:NCBI gene (formerly Entrezgene);Acc:445003]		protein_coding	6039	10	44107072	44226733	1
ENSSSCG00000003867		0.342568	4.60188	5.16315	0.0346604	0.370803		163.255	0.206083	0.140882	1.46281	0.14352	0.798081		TXNDC12	thioredoxin domain containing 12 [Source:VGNC Symbol;Acc:VGNC:94604]	TXNDC12	protein_coding	1691	6	160137018	160168222	1
ENSSSCG00000006219		0.697391	2.64131	5.16143	0.0346873	0.370803		39.073	0.568105	0.287843	1.97366	0.0484202	0.638022		MTFR1	mitochondrial fission regulator 1 [Source:VGNC Symbol;Acc:VGNC:90447]	MTFR1	protein_coding	2841	4	68902857	68969615	-1
ENSSSCG00000024876		0.375748	4.13087	5.15964	0.0347153	0.370803		118.206	0.246407	0.145777	1.6903	0.0909702	0.740217		TMEM181	transmembrane protein 181 [Source:VGNC Symbol;Acc:VGNC:94117]	TMEM181	protein_coding	5474	1	8562844	8635462	-1
ENSSSCG00000028465		0.234108	5.50637	5.15803	0.0347406	0.370803		311.621	0.0952256	0.104965	0.90721	0.364296	0.918444		ELAC2	elaC ribonuclease Z 2 [Source:NCBI gene (formerly Entrezgene);Acc:100520804]		protein_coding	3135	12	57206600	57238444	-1
ENSSSCG00000030044		0.255252	5.14419	5.157	0.0347566	0.370803		239.884	0.109978	0.094414	1.16485	0.244082	0.868259		TMEM184C	transmembrane protein 184C [Source:VGNC Symbol;Acc:VGNC:94121]	TMEM184C	protein_coding	5012	8	81084639	81140413	-1
ENSSSCG00000039573		1.39104	3.93582	5.32419	0.0347628	0.370803		96.856	1.27667	0.553416	2.30689	0.0210611	0.487204		SLPI	secretory leukocyte peptidase inhibitor [Source:NCBI gene (formerly Entrezgene);Acc:396886]		protein_coding	621	17	47595803	47598387	-1
ENSSSCG00000026230		0.25899	5.43582	5.15637	0.0347666	0.370803		294.292	0.112889	0.103181	1.09409	0.273915	0.884341		SRP19	signal recognition particle 19 [Source:VGNC Symbol;Acc:VGNC:98341]	SRP19	protein_coding	4068	2	116890800	116901444	-1
ENSSSCG00000025203		0.392534	4.07068	5.15538	0.0347821	0.370803		110.811	0.231648	0.129799	1.78467	0.0743148	0.697505		KNOP1	lysine rich nucleolar protein 1 [Source:VGNC Symbol;Acc:VGNC:89558]	KNOP1	protein_coding	2410	3	26022160	26035571	1
ENSSSCG00000003694		-0.40668	7.21602	5.15375	0.0348755	0.370803		1029.06	-0.539183	0.199735	-2.69949	0.00694455	0.31075		EMILIN2	elastin microfibril interfacer 2 [Source:VGNC Symbol;Acc:VGNC:87681]	EMILIN2	protein_coding	3968	6	103730626	103786927	-1
ENSSSCG00000014036		0.394299	6.21654	5.14597	0.0349395	0.370803		503.83	0.245433	0.149425	1.64251	0.100485	0.750569		TMED9	transmembrane p24 trafficking protein 9 [Source:VGNC Symbol;Acc:VGNC:100875]	TMED9	protein_coding	1222	2	80364769	80368589	-1
ENSSSCG00000001041		0.361779	4.10456	5.14436	0.0349553	0.370803		115.52	0.217123	0.158403	1.3707	0.170469	0.826806		PAK1IP1	PAK1 interacting protein 1 [Source:VGNC Symbol;Acc:VGNC:91157]	PAK1IP1	protein_coding	1584	7	7444789	7456716	1
ENSSSCG00000007554		1.00911	3.44807	5.24082	0.0349623	0.370803		70.5472	0.856146	0.405232	2.11273	0.0346239	0.56543		ZFAND2A	zinc finger AN1-type containing 2A [Source:VGNC Symbol;Acc:VGNC:95134]	ZFAND2A	protein_coding	1595	3	756429	775983	-1
ENSSSCG00000029630		0.279939	4.51337	5.14347	0.0349695	0.370803		153.539	0.125705	0.114893	1.0941	0.273909	0.884341		TAF10	TATA-box binding protein associated factor 10 [Source:VGNC Symbol;Acc:VGNC:104067]	TAF10	protein_coding	777	9	3144277	3145720	1
ENSSSCG00000004237		0.252095	7.32591	5.14263	0.0349827	0.370803		1103.68	0.0949056	0.111333	0.85245	0.393964	0.928806		SERINC1	serine incorporator 1 [Source:VGNC Symbol;Acc:VGNC:92728]	SERINC1	protein_coding	2876	1	40099328	40141541	1
ENSSSCG00000008232		0.403813	4.15518	5.14127	0.0350041	0.370803		117.098	0.247783	0.133015	1.86282	0.0624877	0.676275		RNF181	ring finger protein 181 [Source:NCBI gene (formerly Entrezgene);Acc:100628060]		protein_coding	1887	3	59171082	59174229	-1
ENSSSCG00000013735		0.545707	3.99377	5.14793	0.0350379	0.370803		104.971	0.40811	0.229746	1.77635	0.0756756	0.701014		JUNB	JunB proto-onco, AP-1 transcription factor subunit [Source:VGNC Symbol;Acc:VGNC:89295]	JUNB	protein_coding	2865	2	66214138	66217002	-1
ENSSSCG00000028855		0.242789	4.92057	5.13605	0.0350867	0.370803		207.67	0.121887	0.108189	1.12661	0.259909	0.876202		GMPS	guanine monophosphate synthase [Source:VGNC Symbol;Acc:VGNC:88516]	GMPS	protein_coding	6686	13	95738659	95819759	1
ENSSSCG00000027826		0.833964	3.99635	5.22062	0.0350923	0.370803		104.382	0.708313	0.334792	2.11568	0.0343722	0.56543		GIMAP4	GTPase, IMAP family member 4 [Source:VGNC Symbol;Acc:VGNC:88446]	GIMAP4	protein_coding	2302	18	6429887	6452966	-1
ENSSSCG00000017748		0.338775	3.93851	5.13327	0.0351309	0.370862		101.632	0.185028	0.132794	1.39335	0.163515	0.817142		NF1	neurofibromin 1 [Source:VGNC Symbol;Acc:VGNC:90704]	NF1	protein_coding	9657	12	43489813	43753969	-1
ENSSSCG00000055289		0.309399	4.00448	5.1302	0.0351795	0.370864		107.072	0.166892	0.121923	1.36883	0.171053	0.826806		ERCC1	ERCC excision repair 1, endonuclease non-catalytic subunit [Source:NCBI gene (formerly Entrezgene);Acc:100286808]	ERCC1	protein_coding	1086	6	51783478	51798984	-1
ENSSSCG00000003904		0.193683	5.08397	5.12789	0.0352162	0.370864		231.178	0.0552179	0.0804282	0.68655	0.492366	0.952074		LRRC41	leucine rich repeat containing 41 [Source:VGNC Symbol;Acc:VGNC:89840]	LRRC41	protein_coding	2948	6	165134690	165156911	1
ENSSSCG00000016590		0.338989	6.41774	5.12705	0.0352296	0.370864		583.419	0.189909	0.134262	1.41446	0.157226	0.809929		SND1	staphylococcal nuclease and tudor domain containing 1 [Source:VGNC Symbol;Acc:VGNC:93287]	SND1	protein_coding	3445	18	20261476	20653590	-1
ENSSSCG00000036812		0.178187	7.12114	5.1212	0.0353229	0.371499		957.922	0.0452496	0.058118	0.778581	0.436226	0.940581			myosin phosphatase Rho interacting protein [Source:VGNC Symbol;Acc:VGNC:99015]		protein_coding	3906	12	61077631	61186002	-1
ENSSSCG00000034510		0.263489	6.77625	5.11822	0.0353705	0.371654		751.926	0.109099	0.113666	0.95982	0.337146	0.913576		ORAI1	ORAI calcium release-activated calcium modulator 1 [Source:NCBI gene (formerly Entrezgene);Acc:100154923]		protein_coding	1579	14	31011644	31027993	-1
ENSSSCG00000001582		0.506845	1.85684	5.11055	0.0354934	0.372598		22.4442	0.386178	0.240215	1.60763	0.107915	0.767303		MDGA1	MAM domain containing glycosylphosphatidylinositol anchor 1 [Source:VGNC Symbol;Acc:VGNC:90091]	MDGA1	protein_coding	3982	7	33210158	33269130	-1
ENSSSCG00000037384		0.291173	5.13417	5.10388	0.0356006	0.373376		237.857	0.13856	0.104673	1.32374	0.185591	0.832824		BLOC1S6	biogenesis of lysosomal organelles complex 1 subunit 6 [Source:NCBI gene (formerly Entrezgene);Acc:100049678]		protein_coding	3855	1	126165994	126184858	-1
ENSSSCG00000013746		0.383408	7.24669	5.09534	0.0357384	0.374446		1030.46	0.233673	0.135086	1.72981	0.0836647	0.724578		CALR	calreticulin [Source:NCBI gene (formerly Entrezgene);Acc:100381266]		protein_coding	1893	2	66098229	66102132	-1
ENSSSCG00000023362		0.525884	4.14508	5.10211	0.0357689	0.374446		117.035	0.387932	0.208932	1.85674	0.0633487	0.677167		RHBDF2	rhomboid 5 homolog 2 [Source:VGNC Symbol;Acc:VGNC:92276]	RHBDF2	protein_coding	3680	12	5010178	5036255	1
ENSSSCG00000006520		0.232109	5.17807	5.09096	0.0358093	0.37452		246.384	0.089043	0.09567	0.93073	0.351993	0.918444		SCAMP3	secretory carrier membrane protein 3 [Source:NCBI gene (formerly Entrezgene);Acc:100152731]		protein_coding	1574	4	94570563	94575265	1
ENSSSCG00000035355		0.406653	3.29709	5.08581	0.0358929	0.374951		65.7478	0.282302	0.207398	1.36116	0.173462	0.830761		F2R	coagulation factor II thrombin receptor [Source:NCBI gene (formerly Entrezgene);Acc:100521609]		protein_coding	2622	2	85641474	85656636	1
ENSSSCG00000033822		2.20993	6.22834	5.29807	0.0359809	0.374951		455.051	2.1482	0.791647	2.71359	0.00665588	0.306279		THRSP	thyroid hormone responsive [Source:NCBI gene (formerly Entrezgene);Acc:100512730]		protein_coding	5231	9	12479907	12488557	1
ENSSSCG00000002381		0.216037	6.44655	5.0804	0.035981	0.374951		598.88	0.0594324	0.0994733	0.597471	0.550193	0.963442		NEK9	NIMA related kinase 9 [Source:VGNC Symbol;Acc:VGNC:90679]	NEK9	protein_coding	6335	7	98275979	98322055	-1
ENSSSCG00000030957		0.25764	4.85495	5.07926	0.0359996	0.374951		197.011	0.126039	0.101481	1.24199	0.214239	0.849751		NFKB1	nuclear factor kappa B subunit 1 [Source:NCBI gene (formerly Entrezgene);Acc:751869]		protein_coding	3793	8	118390638	118506691	-1
ENSSSCG00000005649		0.271824	5.53134	5.07628	0.0360481	0.374951		315.857	0.139124	0.121544	1.14464	0.25236	0.872286		URM1	ubiquitin related modifier 1 [Source:NCBI gene (formerly Entrezgene);Acc:100154341]		protein_coding	1544	1	268798462	268815530	1
ENSSSCG00000006357		0.675892	2.74382	5.07618	0.0360498	0.374951		41.62	0.544085	0.245792	2.2136	0.0268564	0.536077		FCER1G	Fc epsilon receptor Ig [Source:NCBI gene (formerly Entrezgene);Acc:397406]		protein_coding	680	4	89242472	89246450	-1
ENSSSCG00000007816		0.792536	2.54202	5.08144	0.0361691	0.375846		36.9965	0.671421	0.338963	1.98081	0.0476129	0.635818		IL21R	interleukin 21 receptor [Source:VGNC Symbol;Acc:VGNC:89096]	IL21R	protein_coding	7737	3	19443359	19489152	-1
ENSSSCG00000031856		0.547239	3.73022	5.05886	0.0363437	0.377256		86.1396	0.418646	0.218664	1.91457	0.0555479	0.656872		DACT1	dishevelled binding antagonist of beta catenin 1 [Source:VGNC Symbol;Acc:VGNC:87147]	DACT1	protein_coding	3735	1	187719290	187729422	1
ENSSSCG00000025599		0.220182	5.0446	5.05637	0.036375	0.377256		224.286	0.0763587	0.0869388	0.878304	0.379779	0.922366		FTSJ1	FtsJ RNA 2'-O-methyltransferase 1 [Source:VGNC Symbol;Acc:VGNC:88260]	FTSJ1	protein_coding	1925	X	42609771	42620284	1
ENSSSCG00000003877		0.201801	5.8155	5.05371	0.0364189	0.377256		386.611	0.0561109	0.0949944	0.590676	0.554738	0.963442		FAF1	Fas associated factor 1 [Source:VGNC Symbol;Acc:VGNC:87879]	FAF1	protein_coding	3973	6	161166996	161603725	1
ENSSSCG00000014538		0.279236	6.2417	5.04772	0.0365181	0.377256		515.388	0.13685	0.0997873	1.37142	0.170244	0.826806		MGAT1	alpha-1,3-mannosyl-glycoprotein 2-beta-N-acetylglucosaminyltransferase [Source:VGNC Symbol;Acc:VGNC:96738]	MGAT1	protein_coding	3199	2	57900216	57920954	1
ENSSSCG00000027314		0.213056	5.25411	5.04758	0.0365205	0.377256		262.304	0.0882816	0.0956983	0.922499	0.356269	0.918444		CAMSAP2	calmodulin regulated spectrin associated protein family member 2 [Source:VGNC Symbol;Acc:VGNC:96205]	CAMSAP2	protein_coding	7054	10	23275322	23360167	1
ENSSSCG00000013380		0.913381	3.79855	5.14118	0.0365222	0.377256		90.3908	0.79598	0.369274	2.15553	0.0311205	0.552523					protein_coding	1705	2	41782065	41830036	-1
ENSSSCG00000008188		0.43784	3.2688	5.04647	0.0365389	0.377256		63.6509	0.302674	0.205909	1.46994	0.141577	0.797969		MGAT4A	alpha-1,3-mannosyl-glycoprotein 4-beta-N-acetylglucosaminyltransferase A [Source:VGNC Symbol;Acc:VGNC:108158]	MGAT4A	protein_coding	6510	3	55560118	55666193	1
ENSSSCG00000000779		0.392922	3.44748	5.04309	0.036595	0.377491		72.8565	0.254491	0.183097	1.38993	0.164551	0.820145		KIF21A	kinesin family member 21A [Source:VGNC Symbol;Acc:VGNC:89464]	KIF21A	protein_coding	7061	5	70889000	71029809	-1
ENSSSCG00000030113		-0.499747	9.44027	5.07619	0.0366569	0.377498		4886.06	-0.66064	0.256374	-2.57686	0.00997031	0.354987		SHISA2	shisa family member 2 [Source:VGNC Symbol;Acc:VGNC:92845]	SHISA2	protein_coding	3029	11	3806302	3812170	-1
ENSSSCG00000004750		0.285989	5.15005	5.03753	0.0366876	0.377498		240.486	0.133484	0.116264	1.14811	0.250921	0.870069		OIP5	Opa interacting protein 5 [Source:VGNC Symbol;Acc:VGNC:91029]	OIP5	protein_coding	3364	1	130036480	130047041	1
ENSSSCG00000026536		-0.296736	5.78716	5.03597	0.0367135	0.377498		387.45	-0.453213	0.176874	-2.56235	0.0103967	0.361046		DCUN1D2	defective in cullin neddylation 1 domain containing 2 [Source:VGNC Symbol;Acc:VGNC:87195]	DCUN1D2	protein_coding	2359	11	78679039	78708846	-1
ENSSSCG00000017346		0.268596	6.42915	5.03501	0.0367295	0.377498		586.66	0.112948	0.0800381	1.41118	0.158193	0.809929		EFTUD2	elongation factor Tu GTP binding domain containing 2 [Source:VGNC Symbol;Acc:VGNC:87582]	EFTUD2	protein_coding	5663	12	18474097	18517479	1
ENSSSCG00000032223		0.245868	6.93517	5.0284	0.03684	0.378289		840.345	0.0857832	0.106833	0.802963	0.421996	0.936691		EIF1AX	eukaryotic translation initiation factor 1A X-linked [Source:NCBI gene (formerly Entrezgene);Acc:100522912]		protein_coding	4377	X	16429628	16449556	-1
ENSSSCG00000007617		0.287988	4.5024	5.02468	0.0369024	0.378343		152.061	0.142577	0.107996	1.3202	0.186768	0.832824		ZNF655	zinc finger protein 655 [Source:VGNC Symbol;Acc:VGNC:95286]	ZNF655	protein_coding	4807	3	6504690	6521844	1
ENSSSCG00000010460		0.268072	4.39324	5.02408	0.0369124	0.378343		141.918	0.124137	0.104621	1.18654	0.23541	0.866585		RPP30	ribonuclease P/MRP subunit p30 [Source:VGNC Symbol;Acc:VGNC:92433]	RPP30	protein_coding	2620	14	102566046	102597121	1
ENSSSCG00000000019		0.278179	5.51184	5.01862	0.0370042	0.378785		310.509	0.133178	0.113067	1.17787	0.238848	0.868259		NUP50	nucleoporin 50 [Source:VGNC Symbol;Acc:VGNC:90983]	NUP50	protein_coding	5205	5	4197544	4219230	-1
ENSSSCG00000023160		0.505549	1.963	5.01752	0.0370226	0.378785		24.4873	0.380292	0.228957	1.66098	0.0967172	0.744442		SMIM29	small integral membrane protein 29 [Source:HGNC Symbol;Acc:HGNC:1340]	SMIM29	protein_coding	806	7	30329550	30332126	-1
ENSSSCG00000034154		-0.26904	7.41243	5.01069	0.0371378	0.379498		1194.69	-0.431047	0.162878	-2.64645	0.00813421	0.335335		WNK2	WNK lysine deficient protein kinase 2 [Source:VGNC Symbol;Acc:VGNC:94963]	WNK2	protein_coding	6766	3	42711444	42834753	1
ENSSSCG00000001872		-0.484618	5.22083	5.02748	0.0371921	0.379498		256.036	-0.621837	0.233504	-2.66307	0.00774324	0.329324		LINGO1	leucine rich repeat and Ig domain containing 1 [Source:VGNC Symbol;Acc:VGNC:89733]	LINGO1	protein_coding	4173	7	57684589	57890126	-1
ENSSSCG00000009164		0.307263	3.78453	5.00566	0.0372229	0.379498		92.2533	0.169191	0.131595	1.2857	0.198548	0.838362		CISD2	CDGSH iron sulfur domain 2 [Source:VGNC Symbol;Acc:VGNC:86707]	CISD2	protein_coding	1761	8	118152227	118164689	-1
ENSSSCG00000062096		-0.611407	13.9151	5.07338	0.0372777	0.379498		109933	-0.811658	0.306298	-2.6499	0.00805164	0.334782		MYH4	myosin, heavy chain 4, skeletal muscle [Source:NCBI gene (formerly Entrezgene);Acc:100144306]	MYH4	protein_coding	6083	12	55190433	55212813	-1
ENSSSCG00000022442		0.19784	5.46663	4.9962	0.0373836	0.379498		301.825	0.0649488	0.0786023	0.826296	0.408636	0.934057		PAF1	PAF1 homolog, Paf1/RNA polymerase II complex component [Source:VGNC Symbol;Acc:VGNC:91150]	PAF1	protein_coding	2188	6	48046502	48052038	-1
ENSSSCG00000047605		0.220104	4.57282	4.99594	0.037388	0.379498		162.239	0.100047	0.0956423	1.04606	0.295535	0.889757			LIM domain only 4 [Source:NCBI gene (formerly Entrezgene);Acc:100127155]		protein_coding	1519	4	128894115	128943092	-1
ENSSSCG00000007109		0.280755	5.10899	4.9956	0.0373938	0.379498		233.785	0.132032	0.102281	1.29088	0.196746	0.836906		XRN2	5'-3' exoribonuclease 2 [Source:VGNC Symbol;Acc:VGNC:95571]	XRN2	protein_coding	3338	17	29107667	29193479	1
ENSSSCG00000002729		0.264933	4.64804	4.99511	0.0374022	0.379498		169.246	0.118926	0.102194	1.16372	0.244536	0.868259		VAC14	VAC14 component of PIKFYVE complex [Source:VGNC Symbol;Acc:VGNC:98405]	VAC14	protein_coding	3101	6	13683801	13791241	-1
ENSSSCG00000017504		0.278489	4.02175	4.99355	0.0374288	0.379498		108.749	0.135148	0.116976	1.15535	0.247949	0.86921		CDK12	cyclin dependent kinase 12 [Source:VGNC Symbol;Acc:VGNC:86496]	CDK12	protein_coding	7412	12	22775226	22831333	-1
ENSSSCG00000035867		0.419163	5.26445	4.99401	0.0374669	0.379498		261.959	0.273403	0.185166	1.47653	0.139803	0.797517		GFOD1	Gfo/Idh/MocA-like oxidoreductase domain containing 1 [Source:VGNC Symbol;Acc:VGNC:88424]	GFOD1	protein_coding	8099	7	9735660	9853788	-1
ENSSSCG00000029425		0.294628	5.23467	4.9906	0.037479	0.379498		255.288	0.15889	0.125858	1.26245	0.206785	0.845593		MRPS18B	mitochondrial ribosomal protein S18B [Source:NCBI gene (formerly Entrezgene);Acc:100144465]		protein_coding	1425	7	23165946	23172998	1
ENSSSCG00000015786		0.602316	2.06701	4.98809	0.0375219	0.379498		26.3287	0.481975	0.294709	1.63543	0.10196	0.754263		PRIMPOL	primase and DNA directed polymerase [Source:VGNC Symbol;Acc:VGNC:96133]	PRIMPOL	protein_coding	3583	15	45709710	45819919	1
ENSSSCG00000023984		0.291235	4.83763	4.98765	0.0375294	0.379498		193.256	0.154461	0.107324	1.4392	0.150093	0.8054		RSL1D1	ribosomal L1 domain containing 1 [Source:VGNC Symbol;Acc:VGNC:92477]	RSL1D1	protein_coding	3779	3	31278852	31293246	1
ENSSSCG00000009680		0.366165	5.16525	4.98398	0.0375923	0.37976		244.633	0.220884	0.152828	1.44531	0.148372	0.802918		EXTL3	exostosin like glycosyltransferase 3 [Source:VGNC Symbol;Acc:VGNC:87850]	EXTL3	protein_coding	6282	14	12437515	12563544	1
ENSSSCG00000013155		0.260907	6.83862	4.98221	0.0376227	0.37976		786.81	0.102325	0.126253	0.810476	0.417666	0.93656		ZFP91	ZFP91 zinc finger protein, atypical E3 ubiquitin ligase [Source:HGNC Symbol;Acc:HGNC:14983]	ZFP91	protein_coding	6367	2	12495558	12531633	-1
ENSSSCG00000003983		0.337339	3.93815	4.97561	0.037736	0.38004		102.542	0.205335	0.139588	1.47101	0.141289	0.797969		SMAP2	small ArfGAP2 [Source:VGNC Symbol;Acc:VGNC:93224]	SMAP2	protein_coding	6830	6	170715108	170763820	-1
ENSSSCG00000004193		0.402145	5.15442	4.97515	0.0377439	0.38004		243.166	0.245555	0.176154	1.39398	0.163323	0.816659		ENPP1	ectonucleotide pyrophosphatase/phosphodiesterase 1 [Source:VGNC Symbol;Acc:VGNC:87708]	ENPP1	protein_coding	6159	1	31722721	31796595	-1
ENSSSCG00000002719		0.405154	3.15419	4.97471	0.0377515	0.38004		59.6751	0.276635	0.187311	1.47688	0.139709	0.797517		EXOSC6	exosome component 6 [Source:VGNC Symbol;Acc:VGNC:87842]	EXOSC6	protein_coding	1790	6	13295125	13296914	-1
ENSSSCG00000060600		0.398178	2.96072	4.96641	0.0378947	0.380846		51.2804	0.270209	0.181531	1.4885	0.136619	0.797135					lncRNA	1786	1	148097556	148099420	1
ENSSSCG00000011612		0.379013	6.78523	4.96616	0.037899	0.380846		749.686	0.228437	0.143351	1.59355	0.111038	0.769587		RPN1	ribophorin I [Source:NCBI gene (formerly Entrezgene);Acc:397606]		protein_coding	2822	13	71892002	71908932	1
ENSSSCG00000015754		0.407626	2.53721	4.96314	0.0379512	0.381032		37.3114	0.273896	0.2068	1.32445	0.185354	0.832824		MCPH1	microcephalin 1 [Source:VGNC Symbol;Acc:VGNC:96417]	MCPH1	protein_coding	4991	15	37455551	37673633	1
ENSSSCG00000062556		0.395212	2.52138	4.95524	0.0380884	0.381354		36.8802	0.251718	0.19022	1.3233	0.185735	0.832824					protein_coding	1655	13	22125122	22249827	1
ENSSSCG00000006564		0.454769	3.76931	4.95305	0.0381266	0.381354		89.3998	0.322832	0.186781	1.7284	0.0839166	0.724578		RAB13	RAB13, member RAS onco family [Source:VGNC Symbol;Acc:VGNC:98842]	RAB13	protein_coding	2771	4	95705220	95711729	1
ENSSSCG00000018058		0.436672	3.97672	4.95075	0.0381665	0.381354		104.374	0.302039	0.187978	1.60677	0.108104	0.767303		ARHGAP23	Rho GTPase activating protein 23 [Source:VGNC Symbol;Acc:VGNC:85462]	ARHGAP23	protein_coding	3490	12	23590578	23667926	-1
ENSSSCG00000003559		0.181167	6.23891	4.94813	0.0382123	0.381354		519.869	0.0308493	0.0969547	0.318182	0.750347	0.984804		ARID1A	AT-rich interaction domain 1A [Source:VGNC Symbol;Acc:VGNC:85505]	ARID1A	protein_coding	7453	6	84049087	84123349	1
ENSSSCG00000007988		0.347319	4.17361	4.94782	0.0382176	0.381354		119.776	0.200406	0.130384	1.53704	0.124283	0.780766		JMJD8	jumonji domain containing 8 [Source:VGNC Symbol;Acc:VGNC:89288]	JMJD8	protein_coding	1119	3	41090788	41093614	1
ENSSSCG00000014088		0.376392	3.18599	4.94203	0.0383189	0.381354		60.98	0.249525	0.182977	1.3637	0.172663	0.829398		IQGAP2	IQ motif containing GTPase activating protein 2 [Source:VGNC Symbol;Acc:VGNC:89192]	IQGAP2	protein_coding	5683	2	85294530	85633642	1
ENSSSCG00000010025		-0.323492	5.0199	4.93912	0.0383698	0.381354		223.282	-0.466607	0.150223	-3.10609	0.00189577	0.175187		LIMK2	LIM domain kinase 2 [Source:VGNC Symbol;Acc:VGNC:89728]	LIMK2	protein_coding	4769	14	47983975	48040821	1
ENSSSCG00000013927		0.374352	5.78605	4.93885	0.0383746	0.381354		374.487	0.246711	0.167729	1.4709	0.14132	0.797969		SLC25A42	solute carrier family 25 member 42 [Source:VGNC Symbol;Acc:VGNC:100861]	SLC25A42	protein_coding	3252	2	58753371	58801832	-1
ENSSSCG00000000290		0.347219	6.12172	4.93857	0.0383796	0.381354		471.071	0.193258	0.11212	1.72367	0.0847671	0.724578		COPZ1	COPI coat complex subunit zeta 1 [Source:VGNC Symbol;Acc:VGNC:86903]	COPZ1	protein_coding	3265	5	19522613	19542372	1
ENSSSCG00000022292		0.456111	2.17201	4.93832	0.0383839	0.381354		29.4862	0.349676	0.213367	1.63884	0.101246	0.752426		NPL	N-acetylneuraminate pyruvate lyase [Source:VGNC Symbol;Acc:VGNC:90851]	NPL	protein_coding	4098	9	124093604	124132860	1
ENSSSCG00000024596		0.47186	3.89524	4.93318	0.0384741	0.381354		98.049	0.344063	0.192665	1.78581	0.0741296	0.697028		NOCT	nocturnin [Source:VGNC Symbol;Acc:VGNC:90810]	NOCT	protein_coding	2591	8	87885420	87909241	-1
ENSSSCG00000011708		0.271703	4.62666	4.93198	0.0384954	0.381354		167.814	0.126439	0.144654	0.874078	0.382076	0.923568		TSC22D2	TSC22 domain family member 2 [Source:VGNC Symbol;Acc:VGNC:94482]	TSC22D2	protein_coding	3860	13	90641175	90691568	1
ENSSSCG00000033278		0.349172	4.24508	4.93086	0.0385151	0.381354		126.782	0.212611	0.138609	1.53389	0.125057	0.781081		ATP6V1D	ATPase H+ transporting V1 subunit D [Source:VGNC Symbol;Acc:VGNC:85674]	ATP6V1D	protein_coding	3187	7	91064396	91084913	-1
ENSSSCG00000001424		0.32062	4.69933	4.93008	0.0385287	0.381354		174.304	0.172523	0.121331	1.42192	0.155048	0.809266		SKIC2	SKI2 subunit of superkiller complex [Source:VGNC Symbol;Acc:VGNC:92904]	SKIC2	protein_coding	3883	7	24047010	24057621	1
ENSSSCG00000011942		0.290068	5.63038	4.92927	0.0385431	0.381354		335.613	0.14404	0.1017	1.41632	0.156681	0.809929		CD47	CD47 molecule [Source:VGNC Symbol;Acc:VGNC:108637]	CD47	protein_coding	6552	13	151429288	151488544	1
ENSSSCG00000006177		0.337924	4.20281	4.92903	0.0385473	0.381354		123.939	0.193655	0.155963	1.24168	0.214356	0.849751		UBE2W	ubiquitin conjugating enzyme E2 W [Source:NCBI gene (formerly Entrezgene);Acc:100152196]		protein_coding	7031	4	62014059	62098400	1
ENSSSCG00000030042		0.311848	4.71721	4.92843	0.0385578	0.381354		178.594	0.178289	0.142189	1.25389	0.209883	0.848514		SBNO2	strawberry notch homolog 2 [Source:VGNC Symbol;Acc:VGNC:92597]	SBNO2	protein_coding	4775	2	77275013	77320367	1
ENSSSCG00000038191		0.382065	4.01557	4.92218	0.0386682	0.381604		108.736	0.252116	0.157004	1.6058	0.108318	0.767303		ABT1	activator of basal transcription 1 [Source:VGNC Symbol;Acc:VGNC:84992]	ABT1	protein_coding	2324	7	21024635	21027794	1
ENSSSCG00000033568		0.347991	3.53076	4.92184	0.0386743	0.381604		76.1273	0.201273	0.14043	1.43326	0.151782	0.806566		ZC3H10	zinc finger CCCH-type containing 10 [Source:VGNC Symbol;Acc:VGNC:95088]	ZC3H10	protein_coding	4168	5	21508218	21514590	1
ENSSSCG00000051892		0.311341	3.64951	4.91875	0.038729	0.381604		83.0956	0.163722	0.124331	1.31683	0.187897	0.832824		GON7	GON7 subunit of KEOPS complex [Source:NCBI gene (formerly Entrezgene);Acc:100155082]		protein_coding	1381	7	114585474	114590787	-1
ENSSSCG00000030295		0.26249	6.71395	4.91788	0.0387445	0.381604		718.419	0.107524	0.102468	1.04934	0.29402	0.888516		NUTF2	nuclear transport factor 2 [Source:VGNC Symbol;Acc:VGNC:98524]	NUTF2	protein_coding	2041	6	28469505	28489005	1
ENSSSCG00000059342		0.378662	5.43231	4.91744	0.0387522	0.381604		290.842	0.22952	0.146174	1.57018	0.116373	0.772701		KCTD12	potassium channel tetramerization domain containing 12 [Source:HGNC Symbol;Acc:HGNC:14678]	KCTD12	protein_coding	6179	11	49025131	49031309	-1
ENSSSCG00000001011		0.418743	3.79937	4.91082	0.0388698	0.381706		92.2851	0.285003	0.175831	1.62089	0.105041	0.761329		SERPINB1	serpin family B member 1 [Source:HGNC Symbol;Acc:HGNC:3311]	SERPINB1	protein_coding	2261	7	1684215	1693299	-1
ENSSSCG00000024598		0.362824	3.45532	4.90732	0.0389322	0.381706		71.8689	0.209763	0.136209	1.54001	0.123557	0.779915		PRKAA1	protein kinase AMP-activated catalytic subunit alpha 1 [Source:VGNC Symbol;Acc:VGNC:91797]	PRKAA1	protein_coding	4464	16	25745324	25783707	-1
ENSSSCG00000020906		0.454271	4.0299	4.90418	0.0389881	0.381706		108.795	0.338275	0.224165	1.50905	0.131287	0.791515		GHSR	TNF superfamily member 10 [Source:NCBI gene (formerly Entrezgene);Acc:406191]	GHSR	protein_coding	4017	13	110983298	111038324	-1
ENSSSCG00000008986		0.41009	5.06678	4.90163	0.0390338	0.381706		228.422	0.260004	0.182458	1.42501	0.154155	0.807495		SEPTIN11	septin 11 [Source:VGNC Symbol;Acc:VGNC:92720]	SEPTIN11	protein_coding	4700	8	72543621	72679171	1
ENSSSCG00000038916		0.436959	3.79148	4.90107	0.0390438	0.381706		90.3547	0.268836	0.137976	1.94842	0.0513643	0.646134		LSM10	LSM10, U7 small nuclear RNA associated [Source:VGNC Symbol;Acc:VGNC:89870]	LSM10	protein_coding	1412	6	92489927	92493665	-1
ENSSSCG00000004048		0.287584	5.81815	4.90088	0.0390471	0.381706		383.95	0.134624	0.112467	1.19701	0.231302	0.863211		TCP1	t-complex 1 [Source:NCBI gene (formerly Entrezgene);Acc:100153485]		protein_coding	3901	1	7590140	7601795	1
ENSSSCG00000062528		0.516881	3.31595	4.9003	0.0390575	0.381706		64.4463	0.380247	0.210521	1.80622	0.070884	0.693242		GMPPB	GDP-mannose pyrophosphorylase B [Source:NCBI gene (formerly Entrezgene);Acc:100513376]	GMPPB	protein_coding	3524	13	32248268	32253155	-1
ENSSSCG00000035571		0.670845	2.23332	4.89914	0.0390782	0.381706		29.1057	0.549501	0.29875	1.83934	0.0658657	0.680023					lncRNA	2268	2	96297437	96434978	1
ENSSSCG00000008448		0.304985	5.47325	4.89902	0.0390804	0.381706		303.471	0.156953	0.153287	1.02391	0.305877	0.895526		PREPL	prolyl endopeptidase like [Source:VGNC Symbol;Acc:VGNC:91790]	PREPL	protein_coding	5413	3	96092334	96159525	1
ENSSSCG00000006727		0.404864	3.95941	4.89788	0.0391008	0.381706		102.407	0.252355	0.149182	1.69159	0.0907233	0.740217		WDR3	WD repeat domain 3 [Source:VGNC Symbol;Acc:VGNC:94913]	WDR3	protein_coding	4451	4	102827190	102878585	-1
ENSSSCG00000015945		0.626182	2.0603	4.89088	0.0392266	0.38231		26.4043	0.499955	0.278683	1.79399	0.0728148	0.696629		METTL8	methyltransferase 8, methylcytidine [Source:VGNC Symbol;Acc:VGNC:96110]	METTL8	protein_coding	2303	15	77477231	77525714	-1
ENSSSCG00000009145		0.556429	4.32985	4.9124	0.0392304	0.38231		132.417	0.418246	0.226147	1.84944	0.0643943	0.679758			oligosaccharyltransferase complex non-catalytic subunit [Source:VGNC Symbol;Acc:VGNC:98951]		protein_coding	1072	8	113435986	113447191	-1
ENSSSCG00000016406		0.221194	6.42266	4.88762	0.0392852	0.382514		591.475	0.0810726	0.107831	0.751848	0.452143	0.945048		ESYT2	extended synaptotagmin 2 [Source:VGNC Symbol;Acc:VGNC:87797]	ESYT2	protein_coding	6729	18	565145	643307	1
ENSSSCG00000004705		0.482011	4.22444	4.88583	0.0393446	0.382762		127.542	0.317051	0.216475	1.46461	0.143029	0.798081		MAP1A	microtubule associated protein 1A [Source:VGNC Symbol;Acc:VGNC:89978]	MAP1A	protein_coding	10348	1	127916644	127936955	-1
ENSSSCG00000017723		1.05654	2.60018	4.94247	0.0394622	0.383575		37.2756	0.956882	0.442596	2.16198	0.0306198	0.549118		CCL2	chemokine (C-C motif) ligand 2 [Source:NCBI gene (formerly Entrezgene);Acc:397422]		protein_coding	757	12	40798109	40800026	-1
ENSSSCG00000007282		0.254445	4.04923	4.87487	0.0395156	0.383675		111.986	0.130372	0.122256	1.06638	0.286251	0.887732		PIGU	phosphatidylinositol glycan anchor biosynthesis class U [Source:VGNC Symbol;Acc:VGNC:95660]	PIGU	protein_coding	2194	17	37942707	38081392	-1
ENSSSCG00000003401		0.29776	8.58482	4.87303	0.0395491	0.383675		2655.62	0.133312	0.159814	0.83417	0.404185	0.933285		KIF1B	kinesin family member 1B [Source:VGNC Symbol;Acc:VGNC:89460]	KIF1B	protein_coding	8358	6	70495144	70661798	1
ENSSSCG00000004454		1.15649	4.33916	5.01403	0.0395745	0.383675		129.087	0.980508	0.417863	2.34648	NA	NA		ME1	malic enzyme 1 [Source:VGNC Symbol;Acc:VGNC:90095]	ME1	protein_coding	4310	1	82799684	82991085	1
ENSSSCG00000024180		0.29989	5.02087	4.86712	0.0396565	0.383842		219.94	0.155772	0.113756	1.36935	0.17089	0.826806		ACBD3	acyl-CoA binding domain containing 3 [Source:NCBI gene (formerly Entrezgene);Acc:494461]		protein_coding	3275	10	14031021	14069517	-1
ENSSSCG00000018041		0.40306	6.74759	4.8742	0.0396597	0.383842		731.044	0.241487	0.160607	1.50359	0.132686	0.791874		ALDH3A2	aldehyde dehydrogenase 3 family member A2 [Source:VGNC Symbol;Acc:VGNC:85239]	ALDH3A2	protein_coding	4412	12	59936848	59954358	-1
ENSSSCG00000036206		0.258526	4.48603	4.8604	0.0397791	0.384667		151.742	0.11713	0.117023	1.00091	0.31687	0.902368		DIPK2A	divergent protein kinase domain 2A [Source:VGNC Symbol;Acc:VGNC:87310]	DIPK2A	protein_coding	5290	13	84634777	84657371	1
ENSSSCG00000053283		0.783531	4.36803	4.94407	0.0398183	0.384686		137.837	0.634411	0.339267	1.86995	0.0614914	0.673441		SCN3B	sodium voltage-gated channel beta subunit 3 [Source:HGNC Symbol;Acc:HGNC:20665]	SCN3B	protein_coding	4141	9	50508880	50583712	-1
ENSSSCG00000037170		0.240146	5.69465	4.85539	0.0398706	0.384686		352.25	0.077908	0.0749514	1.03945	0.298597	0.892938		POMP	proteasome maturation protein [Source:HGNC Symbol;Acc:HGNC:20330]	POMP	protein_coding	2000	11	5953743	5974060	1
ENSSSCG00000033383		0.502767	2.62755	4.8547	0.0398833	0.384686		39.6041	0.380665	0.227909	1.67025	0.0948698	0.742843		AVPR1A	vasopressin receptor 1A [Source:VGNC Symbol;Acc:VGNC:85703]	AVPR1A	protein_coding	4733	5	27824992	27832703	-1
ENSSSCG00000010241		-0.464098	3.6638	4.85041	0.0399621	0.385117		85.4216	-0.606731	0.196347	-3.0901	0.00200092	0.179034		TET1	tet methylcytosine dioxygenase 1 [Source:NCBI gene (formerly Entrezgene);Acc:100625859]		protein_coding	9374	14	71675671	71815618	1
ENSSSCG00000038882		0.300802	4.67874	4.84768	0.0400122	0.385271		171.925	0.141282	0.104943	1.34627	0.178217	0.832824		UQCC4	ubiquinol-cytochrome c reductase complex assembly factor 4 [Source:VGNC Symbol;Acc:VGNC:86018]	UQCC4	protein_coding	1155	3	40440051	40441281	1
ENSSSCG00000033983		0.345859	4.33872	4.84287	0.0401007	0.38539		134.634	0.192579	0.128042	1.50404	0.132572	0.791874		RRP7A	ribosomal RNA processing 7 homolog A [Source:HGNC Symbol;Acc:HGNC:24286]	RRP7A	protein_coding	1874	5	6208548	6217374	1
ENSSSCG00000039663		0.245824	4.77244	4.83612	0.0402255	0.38539		185.891	0.110998	0.123107	0.901644	0.367246	0.918444		TWSG1	twisted gastrulation BMP signaling modulator 1 [Source:VGNC Symbol;Acc:VGNC:94598]	TWSG1	protein_coding	4136	6	98625505	98678258	-1
ENSSSCG00000006501		0.301581	7.65993	4.83441	0.0402571	0.38539		1385.08	0.149471	0.127406	1.17319	0.240721	0.868259		SSR2	signal sequence receptor subunit 2 [Source:VGNC Symbol;Acc:VGNC:93491]	SSR2	protein_coding	779	4	94011527	94021962	1
ENSSSCG00000003429		0.406038	3.64769	4.83209	0.0403001	0.38539		81.6466	0.257967	0.163794	1.57495	0.115269	0.770785		CLCN6	chloride voltage-gated channel 6 [Source:VGNC Symbol;Acc:VGNC:86729]	CLCN6	protein_coding	5654	6	71881972	71916029	1
ENSSSCG00000015793		0.375926	3.21295	4.83188	0.040304	0.38539		60.5083	0.225818	0.166859	1.35335	0.175944	0.832824		UFSP2	UFM1 specific peptidase 2 [Source:VGNC Symbol;Acc:VGNC:107178]	UFSP2	protein_coding	1544	15	46448904	46470572	-1
ENSSSCG00000033228		0.285604	4.93298	4.83146	0.0403118	0.38539		210.149	0.141574	0.150113	0.943112	0.345624	0.918107		SPAG9	sperm associated antigen 9 [Source:VGNC Symbol;Acc:VGNC:93374]	SPAG9	protein_coding	6599	12	27202088	27370405	-1
ENSSSCG00000012059		0.452922	5.12765	4.84181	0.0403351	0.38539		234.416	0.30621	0.182915	1.67405	0.0941203	0.742522		HLCS	holocarboxylase synthetase [Source:VGNC Symbol;Acc:VGNC:88895]	HLCS	protein_coding	7036	13	200405064	200607748	-1
ENSSSCG00000008858		0.284106	4.0503	4.82494	0.040433	0.38539		112.192	0.161371	0.122008	1.32263	0.185959	0.832824		KLHL2	kelch like family member 2 [Source:VGNC Symbol;Acc:VGNC:89518]	KLHL2	protein_coding	3015	8	43749423	43870923	-1
ENSSSCG00000001757		0.35606	3.89407	4.82481	0.0404354	0.38539		98.9744	0.22419	0.142626	1.57188	0.115979	0.77243		SKIC8	SKI8 subunit of superkiller complex [Source:VGNC Symbol;Acc:VGNC:94932]	SKIC8	protein_coding	1713	7	47641162	47659866	1
ENSSSCG00000006263		0.26528	5.05995	4.82454	0.0404403	0.38539		226.706	0.132962	0.0990252	1.34271	0.179366	0.832824		ATP6V1H	ATPase H+ transporting V1 subunit H [Source:VGNC Symbol;Acc:VGNC:85677]	ATP6V1H	protein_coding	1961	4	77211493	77302162	1
ENSSSCG00000024259		0.256264	4.93022	4.82303	0.0404686	0.38539		205.49	0.101842	0.0842287	1.20911	0.226621	0.856892		PPP1R11	protein phosphatase 1 regulatory inhibitor subunit 11 [Source:VGNC Symbol;Acc:VGNC:91718]	PPP1R11	protein_coding	1708	7	22633859	22636971	1
ENSSSCG00000030484		0.319564	3.09741	4.822	0.0404878	0.38539		55.9891	0.17846	0.150512	1.18568	0.235747	0.866585		AHR	aryl hydrocarbon receptor [Source:NCBI gene (formerly Entrezgene);Acc:396654]		protein_coding	5398	9	86511369	86555943	1
ENSSSCG00000026472		0.33172	5.20368	4.82113	0.0405039	0.38539		248.311	0.181288	0.115999	1.56284	0.118091	0.774947		RPL7L1	ribosomal protein L7 like 1 [Source:NCBI gene (formerly Entrezgene);Acc:100141406]		protein_coding	5035	7	37940834	37951324	1
ENSSSCG00000002455		0.400994	4.10523	4.81776	0.0405668	0.38539		115.193	0.26215	0.16561	1.58294	0.113435	0.769587		GOLGA5	golgin A5 [Source:VGNC Symbol;Acc:VGNC:88552]	GOLGA5	protein_coding	2632	7	114237145	114273915	1
ENSSSCG00000008389		0.327007	3.19473	4.81495	0.0406194	0.38539		60.5473	0.191577	0.161095	1.18922	0.234353	0.865788		PAPOLG	poly(A) polymerase gamma [Source:VGNC Symbol;Acc:VGNC:110694]	PAPOLG	protein_coding	7255	3	80986402	81025293	-1
ENSSSCG00000002035		0.371858	3.13493	4.81487	0.0406209	0.38539		58.3089	0.257453	0.1666	1.54533	0.122266	0.777838		C14orf119	chromosome 7 C14orf119 homolog [Source:VGNC Symbol;Acc:VGNC:86068]	C14orf119	protein_coding	3094	7	75947769	75950956	-1
ENSSSCG00000007543		0.223607	5.26638	4.81453	0.0406271	0.38539		265.182	0.0949328	0.118297	0.802494	0.422267	0.936691		DNAAF5	dynein axonemal assembly factor 5 [Source:VGNC Symbol;Acc:VGNC:87364]	DNAAF5	protein_coding	3201	3	417324	461817	1
ENSSSCG00000030996		0.406579	6.89424	4.8179	0.0407229	0.38539		807.676	0.252328	0.161447	1.56292	0.118072	0.774947		XBP1	X-box binding protein 1 [Source:NCBI gene (formerly Entrezgene);Acc:100217386]		protein_coding	4601	14	46008377	46016526	-1
ENSSSCG00000012916		0.321699	4.83527	4.80783	0.0407528	0.38539		193.044	0.18404	0.149433	1.23159	0.218103	0.850569		POLD4	DNA polymerase delta 4, accessory subunit [Source:VGNC Symbol;Acc:VGNC:100337]	POLD4	protein_coding	2850	2	5160955	5164266	1
ENSSSCG00000007736		0.21865	6.008	4.80499	0.0408062	0.38539		441.556	0.0842331	0.0866357	0.972267	0.330918	0.909619		TMEM248	transmembrane protein 248 [Source:VGNC Symbol;Acc:VGNC:94155]	TMEM248	protein_coding	3906	3	16253022	16280465	-1
ENSSSCG00000017543		0.213635	6.40628	4.80461	0.0408134	0.38539		584.623	0.0774611	0.100161	0.773369	0.439304	0.940581		CALCOCO2	calcium binding and coiled-coil domain 2 [Source:VGNC Symbol;Acc:VGNC:86141]	CALCOCO2	protein_coding	2404	12	25050081	25088895	1
ENSSSCG00000010053		0.276133	5.8147	4.80382	0.0408283	0.38539		383.271	0.132943	0.0986596	1.34749	0.177821	0.832824		SPECC1L	sperm antigen with calponin homology and coiled-coil domains 1 like [Source:HGNC Symbol;Acc:HGNC:29022]	SPECC1L	protein_coding	5427	14	49333009	49463963	1
ENSSSCG00000011056		0.262792	4.80823	4.80191	0.0408642	0.38539		189.367	0.116586	0.110652	1.05364	0.29205	0.888516		FRMD4A	FERM domain containing 4A [Source:VGNC Symbol;Acc:VGNC:96088]	FRMD4A	protein_coding	6330	10	47384861	48049706	1
ENSSSCG00000012087		0.50245	3.91159	4.80108	0.0408831	0.38539		101.275	0.370526	0.234452	1.58039	0.114016	0.770785		SLC37A1	solute carrier family 37 member 1 [Source:VGNC Symbol;Acc:VGNC:98322]	SLC37A1	protein_coding	6458	13	205843095	205898586	1
ENSSSCG00000013110		0.326428	7.13981	4.80044	0.0408918	0.38539		966.27	0.178763	0.143685	1.24413	0.213451	0.849751		TMEM109	transmembrane protein 109 [Source:VGNC Symbol;Acc:VGNC:94066]	TMEM109	protein_coding	1677	2	10828652	10837062	-1
ENSSSCG00000004830		0.585404	3.31366	4.79988	0.0409124	0.38539		65.0081	0.445111	0.252013	1.76622	0.0773592	0.709063		ATP10A	ATPase phospholipid transporting 10A (putative) [Source:VGNC Symbol;Acc:VGNC:103030]	ATP10A	protein_coding	3690	1	141570493	141667338	1
ENSSSCG00000010274		0.315942	4.66937	4.79045	0.0410808	0.386433		170.986	0.164028	0.129668	1.26498	0.205878	0.845593		SGPL1	sphingosine-1-phosphate lyase 1 [Source:VGNC Symbol;Acc:VGNC:92797]	SGPL1	protein_coding	6122	14	73724100	73781800	1
ENSSSCG00000032842		0.478289	3.84356	4.78177	0.0412456	0.386433		93.2043	0.321336	0.155548	2.06583	0.0388443	0.592616		GIPC1	GIPC PDZ domain containing family member 1 [Source:VGNC Symbol;Acc:VGNC:88453]	GIPC1	protein_coding	1955	2	64780442	64794919	1
ENSSSCG00000016784		0.489492	4.45182	4.79113	0.0412461	0.386433		146.765	0.367116	0.221817	1.65504	0.0979158	0.745625		ANKH	ANKH inorganic pyrophosphate transport regulator [Source:VGNC Symbol;Acc:VGNC:85315]	ANKH	protein_coding	3805	16	4105165	4271170	-1
ENSSSCG00000013041		0.817466	2.35347	4.79133	0.0412572	0.386433		32.2075	0.691201	0.371075	1.8627	0.0625047	0.676275		FERMT3	FERM domain containing kindlin 3 [Source:VGNC Symbol;Acc:VGNC:88089]	FERMT3	protein_coding	2693	2	7886790	7909158	-1
ENSSSCG00000027675		0.233089	4.16615	4.78046	0.0412706	0.386433		122.351	0.104106	0.128085	0.812787	0.41634	0.935583		FOXP1	forkhead box P1 [Source:VGNC Symbol;Acc:VGNC:88222]	FOXP1	protein_coding	5407	13	52348234	52876892	-1
ENSSSCG00000030425		0.32569	5.17212	4.78034	0.0412728	0.386433		242.514	0.170041	0.113191	1.50225	0.133031	0.791874		SPHK2	sphingosine kinase 2 [Source:VGNC Symbol;Acc:VGNC:93405]	SPHK2	protein_coding	2824	6	53979012	53986768	1
ENSSSCG00000031321		-0.441283	6.74426	4.79724	0.0412971	0.386433		753.656	-0.626267	0.221351	-2.82929	0.00466512	0.256148		NR4A1	nuclear receptor subfamily 4 group A member 1 [Source:HGNC Symbol;Acc:HGNC:7980]	NR4A1	protein_coding	2681	5	17385390	17408511	1
ENSSSCG00000013758		0.350847	2.73116	4.77838	0.0413102	0.386433		42.8802	0.215991	0.16301	1.32501	0.185166	0.832824		ZSWIM4	zinc finger SWIM-type containing 4 [Source:VGNC Symbol;Acc:VGNC:95333]	ZSWIM4	protein_coding	4137	2	65311158	65335531	-1
ENSSSCG00000017211		0.232964	5.67682	4.77727	0.0413314	0.386433		353.467	0.0971692	0.13524	0.718497	0.472451	0.950296		GGA3	golgi associated, gamma adaptin ear containing, ARF binding protein 3 [Source:VGNC Symbol;Acc:VGNC:88433]	GGA3	protein_coding	5579	12	6055696	6074478	1
ENSSSCG00000004668		0.286	3.1061	4.77449	0.0413845	0.386609		57.0614	0.158213	0.136835	1.15624	0.247583	0.86921		SLC30A4	solute carrier family 30 member 4 [Source:VGNC Symbol;Acc:VGNC:93058]	SLC30A4	protein_coding	5796	1	126237032	126268094	1
ENSSSCG00000033082		0.226467	6.12454	4.76648	0.041538	0.387395		479.941	0.0932051	0.112427	0.829028	0.407088	0.933987		HGS	hepatocyte growth factor-regulated tyrosine kinase substrate [Source:VGNC Symbol;Acc:VGNC:88872]	HGS	protein_coding	3397	12	1207036	1219715	-1
ENSSSCG00000013582		0.236755	4.95585	4.75921	0.0416777	0.387395		211.649	0.108041	0.11397	0.947976	0.343142	0.916942		XAB2	XPA binding protein 2 [Source:VGNC Symbol;Acc:VGNC:94992]	XAB2	protein_coding	3116	2	71521081	71530929	1
ENSSSCG00000009772		0.340249	7.38272	4.75919	0.0416781	0.387395		1139.74	0.18285	0.133823	1.36636	0.171826	0.827571		TMED2	transmembrane p24 trafficking protein 2 [Source:VGNC Symbol;Acc:VGNC:111151]	TMED2	protein_coding	2040	14	29390335	29400440	-1
ENSSSCG00000036132		-0.271124	13.7804	4.75867	0.0416882	0.387395		98886.3	-0.44624	0.179102	-2.49154	0.012719	0.397215		CKM	creatine kinase, M-type [Source:VGNC Symbol;Acc:VGNC:96952]	CKM	protein_coding	3272	6	51700507	51714814	-1
ENSSSCG00000008980		0.335289	6.84272	4.75827	0.0416959	0.387395		790.46	0.176968	0.167936	1.05379	0.291981	0.888516		SCARB2	scavenger receptor class B member 2 [Source:VGNC Symbol;Acc:VGNC:92614]	SCARB2	protein_coding	4576	8	71838397	71940607	-1
ENSSSCG00000029212		0.334182	6.55916	4.75639	0.0417321	0.387395		646.856	0.19154	0.173313	1.10517	0.269087	0.881842		GDE1	glycerophosphodiester phosphodiesterase 1 [Source:VGNC Symbol;Acc:VGNC:88396]	GDE1	protein_coding	1962	3	26190287	26206191	1
ENSSSCG00000025921		0.337498	3.10074	4.75612	0.0417374	0.387395		56.5169	0.204904	0.152488	1.34374	0.179034	0.832824		TMEM41A	transmembrane protein 41A [Source:VGNC Symbol;Acc:VGNC:104080]	TMEM41A	protein_coding	2491	13	123356438	123365209	-1
ENSSSCG00000035170		0.529139	3.1858	4.75536	0.041752	0.387395		60.2689	0.39123	0.242096	1.61601	0.106091	0.765072		VSIG4	V-set and immunoglobulin domain containing 4 [Source:VGNC Symbol;Acc:VGNC:94869]	VSIG4	protein_coding	2445	X	52175607	52198566	-1
ENSSSCG00000038852		0.33257	3.93515	4.75284	0.0418006	0.387395		101.991	0.198932	0.138463	1.43672	0.150798	0.806566					protein_coding	3882	3	17801225	17806959	1
ENSSSCG00000002530		0.254971	4.85973	4.75226	0.0418119	0.387395		197.721	0.119515	0.113471	1.05327	0.292219	0.888516		CINP	cyclin dependent kinase 2 interacting protein [Source:VGNC Symbol;Acc:VGNC:86705]	CINP	protein_coding	1184	AEMK02000452.1	1141194	1154103	-1
ENSSSCG00000038738		0.216375	4.97226	4.74525	0.0419477	0.388335		213.795	0.0753519	0.108056	0.697343	0.485588	0.952074		DMWD	DM1 locus, WD repeat containing [Source:VGNC Symbol;Acc:VGNC:96978]	DMWD	protein_coding	2999	6	52110734	52117740	-1
ENSSSCG00000027357		0.446953	4.44905	4.74139	0.0420254	0.388369		146.174	0.303973	0.186014	1.63414	0.102229	0.755262		CSTB	cystatin B [Source:NCBI gene (formerly Entrezgene);Acc:100038020]		protein_coding	605	13	206706063	206710646	-1
ENSSSCG00000038506		0.297183	5.59021	4.74041	0.0420418	0.388369		326.88	0.151585	0.113196	1.33914	0.180525	0.832824			CD46 molecule, complement regulatory protein [Source:NCBI gene (formerly Entrezgene);Acc:396922]		protein_coding	4995	9	135025443	135078913	-1
ENSSSCG00000010186		0.398586	3.5377	4.73817	0.0420854	0.388369		78.3982	0.281658	0.16258	1.73243	0.0831978	0.724578		URB2	URB2 ribosome biosis homolog [Source:VGNC Symbol;Acc:VGNC:96772]	URB2	protein_coding	5245	14	60229112	60254974	-1
ENSSSCG00000006386		0.353886	6.91896	4.73026	0.0422398	0.388369		822.923	0.201049	0.13099	1.53485	0.124822	0.781081		COPA	COPI coat complex subunit alpha [Source:VGNC Symbol;Acc:VGNC:86895]	COPA	protein_coding	5233	4	90141216	90193389	1
ENSSSCG00000025514		0.336754	4.63656	4.72916	0.0422614	0.388369		170.568	0.194653	0.191599	1.01594	0.309659	0.89862		RUFY3	RUN and FYVE domain containing 3 [Source:VGNC Symbol;Acc:VGNC:98959]	RUFY3	protein_coding	4155	8	67495033	67582142	1
ENSSSCG00000008857		0.665715	4.26367	4.77515	0.0422666	0.388369		124.885	0.532857	0.268146	1.98719	0.0469016	0.634575		MSMO1	methylsterol monooxygenase 1 [Source:VGNC Symbol;Acc:VGNC:98941]	MSMO1	protein_coding	2711	8	43726858	43744713	-1
ENSSSCG00000023666		0.331286	6.66469	4.72501	0.0423427	0.388369		689.224	0.175903	0.124233	1.41591	0.156801	0.809929		CTSB	cathepsin B [Source:VGNC Symbol;Acc:VGNC:87074]	CTSB	protein_coding	4549	14	15011711	15033877	-1
ENSSSCG00000040786		0.217432	8.81481	4.72341	0.0423741	0.388369		3101.25	0.0684163	0.0873487	0.783255	0.433478	0.940581		SPTBN1	spectrin beta, non-erythrocytic 1 [Source:VGNC Symbol;Acc:VGNC:93436]	SPTBN1	protein_coding	8496	3	86585054	86784149	-1
ENSSSCG00000016581		0.418612	7.44398	4.73453	0.0424091	0.388369		1180.06	0.270225	0.156985	1.72135	0.0851876	0.727029		CALU	calumenin [Source:VGNC Symbol;Acc:VGNC:86151]	CALU	protein_coding	3533	18	19841719	19875786	-1
ENSSSCG00000015386		0.231748	3.88862	4.7214	0.0424137	0.388369		99.9544	0.106515	0.119298	0.892851	0.371937	0.919678		HYCC1	hyccin PI4KA lipid kinase complex subunit 1 [Source:VGNC Symbol;Acc:VGNC:87899]	HYCC1	protein_coding	7280	9	91729060	91821619	-1
ENSSSCG00000010325		0.522506	3.88544	4.72164	0.0424737	0.388369		102.668	0.365104	0.276152	1.32211	0.186131	0.832824		KCNMA1	potassium calcium-activated channel subfamily M alpha 1 [Source:VGNC Symbol;Acc:VGNC:107403]	KCNMA1	protein_coding	6407	14	79352005	80106295	-1
ENSSSCG00000005841		0.217127	6.59737	4.71546	0.0425304	0.388369		668.172	0.0730901	0.129044	0.566397	0.571124	0.964721		RABL6	RAB, member RAS onco family like 6 [Source:VGNC Symbol;Acc:VGNC:98280]	RABL6	protein_coding	2551	AEMK02000682.1	985737	999356	-1
ENSSSCG00000053885		0.369262	3.56478	4.71063	0.0426259	0.388369		77.9708	0.238595	0.16414	1.45361	0.146055	0.798757					lncRNA	5076	10	24102349	24107424	-1
ENSSSCG00000007187		0.223463	5.75773	4.71017	0.042635	0.388369		369.836	0.0816431	0.090188	0.905255	0.36533	0.918444		NSFL1C	NSFL1 cofactor [Source:VGNC Symbol;Acc:VGNC:95704]	NSFL1C	protein_coding	2623	17	33869527	33892064	1
ENSSSCG00000021587		0.404753	5.02254	4.7099	0.0426403	0.388369		216.819	0.263022	0.154645	1.70081	0.0889789	0.738315		MESD	mesoderm development LRP chaperone [Source:VGNC Symbol;Acc:VGNC:90147]	MESD	protein_coding	1853	7	49807125	49817658	-1
ENSSSCG00000011382		0.207919	5.1352	4.70725	0.0426928	0.388369		241.164	0.0940293	0.0863727	1.08865	0.27631	0.885525		USP4	ubiquitin specific peptidase 4 [Source:VGNC Symbol;Acc:VGNC:94764]	USP4	protein_coding	3934	13	31848851	31904243	-1
ENSSSCG00000016346		0.420523	2.24024	4.69464	0.0429434	0.388369		29.72	0.273732	0.196347	1.39413	0.16328	0.816659		MAD2L1BP	MAD2L1 binding protein [Source:VGNC Symbol;Acc:VGNC:89940]	MAD2L1BP	protein_coding	2800	7	38613440	38623832	1
ENSSSCG00000013634		0.293189	5.146	4.69422	0.0429518	0.388369		240.644	0.155755	0.117565	1.32484	0.185224	0.832824		YIPF2	Yip1 domain family member 2 [Source:VGNC Symbol;Acc:VGNC:95028]	YIPF2	protein_coding	5507	2	69641052	69649824	-1
ENSSSCG00000023105		-0.277065	6.70409	4.69345	0.042967	0.388369		724.934	-0.431675	0.150299	-2.8721	0.00407749	0.244492		NET1	neuroepithelial cell transforming 1 [Source:VGNC Symbol;Acc:VGNC:95622]	NET1	protein_coding	4709	10	65425011	65459754	-1
ENSSSCG00000014121		0.289837	4.91086	4.69301	0.0429759	0.388369		202.406	0.136072	0.103276	1.31755	0.187655	0.832824		ZFYVE16	zinc finger FYVE-type containing 16 [Source:VGNC Symbol;Acc:VGNC:95157]	ZFYVE16	protein_coding	6601	2	89045362	89106975	1
ENSSSCG00000016041		0.342825	4.28273	4.6913	0.0430101	0.388369		133.005	0.209725	0.154886	1.35406	0.175718	0.832824		ASNSD1	asparagine synthetase domain containing 1 [Source:VGNC Symbol;Acc:VGNC:108506]	ASNSD1	protein_coding	2014	15	94266701	94272119	1
ENSSSCG00000021325		0.260258	5.79002	4.69055	0.0430251	0.388369		377.591	0.11384	0.104712	1.08717	0.276964	0.885525		MCFD2	multiple coagulation factor deficiency 2, ER cargo receptor complex subunit [Source:VGNC Symbol;Acc:VGNC:103980]	MCFD2	protein_coding	2189	3	93620936	93633015	1
ENSSSCG00000007147		0.292726	5.76826	4.6904	0.0430279	0.388369		371.5	0.160196	0.14112	1.13517	0.256302	0.875622		HSPA12B	heat shock protein family A (Hsp70) member 12B [Source:VGNC Symbol;Acc:VGNC:108723]	HSPA12B	protein_coding	6954	17	31953137	31977754	-1
ENSSSCG00000038706		0.453248	6.05767	4.71121	0.0430745	0.388369		450.905	0.30347	0.191199	1.5872	0.112468	0.769587		C1QC	complement C1q C chain [Source:VGNC Symbol;Acc:VGNC:85978]	C1QC	protein_coding	1404	6	80592473	80597452	1
ENSSSCG00000051883		0.220222	5.33718	4.68763	0.0430833	0.388369		276.208	0.0959716	0.0944746	1.01585	0.309703	0.89862		CHKB	choline kinase beta [Source:NCBI gene (formerly Entrezgene);Acc:100505461]		protein_coding	1703	5	151638	155176	1
ENSSSCG00000007272		0.244888	6.41853	4.68712	0.0430936	0.388369		583.984	0.0805321	0.087723	0.918028	0.358604	0.918444		CHMP4B	charged multivesicular body protein 4B [Source:VGNC Symbol;Acc:VGNC:108711]	CHMP4B	protein_coding	1605	17	37285442	37334101	1
ENSSSCG00000010683		0.422968	3.33323	4.68707	0.0430945	0.388369		65.482	0.28779	0.184749	1.55774	0.119295	0.776122		GRK5	G protein-coupled receptor kinase 5 [Source:VGNC Symbol;Acc:VGNC:88697]	GRK5	protein_coding	2611	14	129113603	129347152	1
ENSSSCG00000020876		-0.532185	2.48655	4.68412	0.0431537	0.388369		37.5051	-0.666913	0.28501	-2.33996	0.0192857	0.475771		RTL5	retrotransposon Gag like 5 [Source:VGNC Symbol;Acc:VGNC:92498]	RTL5	protein_coding	1695	X	58010839	58012533	-1
ENSSSCG00000027738		0.257683	7.08312	4.68301	0.0431758	0.388369		937.188	0.097402	0.135445	0.719124	0.472065	0.950075		LRRFIP2	LRR binding FLII interacting protein 2 [Source:VGNC Symbol;Acc:VGNC:89858]	LRRFIP2	protein_coding	5372	13	21670424	21793043	1
ENSSSCG00000008127		0.219421	6.64919	4.6758	0.0433208	0.388369		687.023	0.0755369	0.0644556	1.17192	0.241229	0.868259		SNRNP200	small nuclear ribonucleoprotein U5 subunit 200 [Source:VGNC Symbol;Acc:VGNC:110718]	SNRNP200	protein_coding	7358	3	46929136	46960957	1
ENSSSCG00000017505		0.249	5.43008	4.67524	0.043332	0.388369		294.224	0.102065	0.107959	0.945397	0.344456	0.917164		MED1	mediator complex subunit 1 [Source:VGNC Symbol;Acc:VGNC:90102]	MED1	protein_coding	7743	12	22841205	22872409	1
ENSSSCG00000038055		0.568993	2.93776	4.67358	0.0433655	0.388369		49.1163	0.439053	0.2573	1.70638	0.0879371	0.737046		CORO1A	coronin 1A [Source:VGNC Symbol;Acc:VGNC:86912]	CORO1A	protein_coding	1966	3	18336898	18342396	1
ENSSSCG00000029201		0.314807	3.65151	4.67088	0.0434201	0.388369		83.4615	0.172537	0.153916	1.12098	0.262296	0.877163		AJUBA	ajuba LIM protein [Source:VGNC Symbol;Acc:VGNC:85208]	AJUBA	protein_coding	3491	7	76063058	76076585	1
ENSSSCG00000023667		0.203608	7.11283	4.66964	0.043445	0.388369		950.398	0.0470325	0.0752622	0.624915	0.532027	0.957375		KEAP1	kelch like ECH associated protein 1 [Source:VGNC Symbol;Acc:VGNC:89419]	KEAP1	protein_coding	2665	2	69276336	69294382	-1
ENSSSCG00000004238		0.320671	4.5442	4.6669	0.0435004	0.388369		157.795	0.171219	0.166074	1.03098	0.302551	0.893622		HSF2	heat shock transcription factor 2 [Source:VGNC Symbol;Acc:VGNC:88994]	HSF2	protein_coding	2524	1	40147164	40180297	-1
ENSSSCG00000006862		0.357059	5.22837	4.66238	0.0435921	0.388369		254.41	0.208947	0.158111	1.32152	0.186327	0.832824		VCAM1	vascular cell adhesion molecule 1 [Source:NCBI gene (formerly Entrezgene);Acc:396925]		protein_coding	2420	4	117496920	117511222	-1
ENSSSCG00000017614		0.352353	4.61331	4.6617	0.0436057	0.388369		165.735	0.220273	0.148924	1.4791	0.139115	0.797517		TRIM25	tripartite motif containing 25 [Source:VGNC Symbol;Acc:VGNC:94401]	TRIM25	protein_coding	5191	12	33184049	33212398	-1
ENSSSCG00000023948		0.340883	3.81041	4.65987	0.043643	0.388369		93.146	0.206259	0.148447	1.38944	0.164698	0.820145		UBTD2	ubiquitin domain containing 2 [Source:VGNC Symbol;Acc:VGNC:94673]	UBTD2	protein_coding	6541	16	51907488	51982658	1
ENSSSCG00000033356		0.305864	4.74235	4.65708	0.0436996	0.388369		180.111	0.152129	0.119481	1.27325	0.20293	0.842061		RRN3	RRN3 homolog, RNA polymerase I transcription factor [Source:VGNC Symbol;Acc:VGNC:110713]	RRN3	protein_coding	3700	3	7537133	7571992	-1
ENSSSCG00000022283		0.431758	3.6036	4.65687	0.043704	0.388369		82.4026	0.29446	0.223455	1.31776	0.187584	0.832824		CEP135	centrosomal protein 135 [Source:VGNC Symbol;Acc:VGNC:86561]	CEP135	protein_coding	5021	8	55251005	55323350	1
ENSSSCG00000032796		0.511396	3.43657	4.65647	0.043712	0.388369		71.4682	0.378679	0.232635	1.62778	0.103571	0.758395		GRINA	glutamate ionotropic receptor NMDA type subunit associated protein 1 [Source:VGNC Symbol;Acc:VGNC:88689]	GRINA	protein_coding	1716	4	682835	686116	-1
ENSSSCG00000000276		0.323117	4.75305	4.65631	0.0437153	0.388369		180.839	0.176597	0.13098	1.34828	0.177569	0.832824		TARBP2	TARBP2 subunit of RISC loading complex [Source:VGNC Symbol;Acc:VGNC:93737]	TARBP2	protein_coding	1567	5	18718688	18723839	1
ENSSSCG00000038760		0.26549	6.30596	4.65585	0.0437246	0.388369		544.055	0.116196	0.131105	0.886287	0.375463	0.921003		ANKRD40	ankyrin repeat domain 40 [Source:VGNC Symbol;Acc:VGNC:85338]	ANKRD40	protein_coding	3459	12	26978215	26995714	-1
ENSSSCG00000005743		0.224809	4.90052	4.65571	0.0437274	0.388369		203.679	0.107505	0.0877928	1.22453	0.220754	0.852572		VAV2	vav guanine nucleotide exchange factor 2 [Source:VGNC Symbol;Acc:VGNC:94808]	VAV2	protein_coding	4925	1	273303144	273476207	-1
ENSSSCG00000005247		0.456997	3.62335	4.65529	0.0437361	0.388369		80.8851	0.31034	0.203765	1.52303	0.127752	0.783672		TJP2	tight junction protein 2 [Source:VGNC Symbol;Acc:VGNC:103188]	TJP2	protein_coding	4673	1	222474639	222612983	1
ENSSSCG00000014893		0.405328	4.52844	4.65524	0.043737	0.388369		154.533	0.270807	0.191794	1.41197	0.15796	0.809929		NARS2	asparaginyl-tRNA synthetase 2, mitochondrial [Source:VGNC Symbol;Acc:VGNC:104003]	NARS2	protein_coding	6951	9	12867686	13010887	-1
ENSSSCG00000001554		0.280389	4.75685	4.65395	0.0437633	0.388369		181.945	0.123452	0.106437	1.15986	0.246105	0.868895		SRPK1	SRSF protein kinase 1 [Source:VGNC Symbol;Acc:VGNC:93462]	SRPK1	protein_coding	4648	7	31645755	31701087	-1
ENSSSCG00000039905		0.233865	4.84819	4.65379	0.0437666	0.388369		195.192	0.087146	0.0877945	0.992613	0.320898	0.903765		AIRIM	AFG2 interacting ribosome maturation factor [Source:VGNC Symbol;Acc:VGNC:86059]	AIRIM	protein_coding	3868	6	93741093	93750555	-1
ENSSSCG00000003253		0.362466	6.91363	4.65039	0.043836	0.388369		823.078	0.219442	0.15893	1.38074	0.167357	0.823565			myeloid associated differentiation marker [Source:VGNC Symbol;Acc:VGNC:98508]		protein_coding	4494	6	56236311	56244185	-1
ENSSSCG00000017272		0.247833	3.76439	4.64926	0.0438591	0.388369		90.905	0.107807	0.125679	0.857797	0.391004	0.92768		HELZ	helicase with zinc finger [Source:VGNC Symbol;Acc:VGNC:88840]	HELZ	protein_coding	7120	12	13495119	13654931	-1
ENSSSCG00000001680		0.234959	5.01595	4.64779	0.0438891	0.388369		221.183	0.115106	0.115673	0.995097	0.319689	0.903765		ABCC10	ATP binding cassette subfamily C member 10 [Source:VGNC Symbol;Acc:VGNC:84953]	ABCC10	protein_coding	4934	7	38432732	38452686	1
ENSSSCG00000010484		0.344392	3.27725	4.64703	0.0439046	0.388369		65.318	0.227789	0.16275	1.39963	0.161624	0.814188		NOC3L	NOC3 like DNA replication regulator [Source:VGNC Symbol;Acc:VGNC:90808]	NOC3L	protein_coding	3517	14	105770566	105806335	-1
ENSSSCG00000011557		1.72334	4.13348	4.81411	0.0439146	0.388369		107.887	1.53537	0.659472	2.32819	0.0199022	0.478217		CIDEC	cell death inducing DFFA like effector c [Source:VGNC Symbol;Acc:VGNC:86700]	CIDEC	protein_coding	1277	13	66141839	66149703	-1
ENSSSCG00000005316		-0.183186	12.9265	4.64624	0.0439207	0.388369		54290.6	-0.346683	0.118178	-2.93357	0.00335085	0.239139		TPM2	tropomyosin 2 [Source:VGNC Symbol;Acc:VGNC:94338]	TPM2	protein_coding	2097	1	236402251	236410905	-1
ENSSSCG00000010542		0.294068	4.10948	4.64596	0.0439266	0.388369		116.627	0.159239	0.130287	1.22222	0.221626	0.852572		CUTC	cutC copper transporter [Source:VGNC Symbol;Acc:VGNC:87092]	CUTC	protein_coding	5100	14	110895067	110925428	1
ENSSSCG00000009466		0.274399	4.95963	4.64527	0.0439406	0.388369		213.374	0.136957	0.134975	1.01468	0.310258	0.898789		UCHL3	ubiquitin C-terminal hydrolase L3 [Source:VGNC Symbol;Acc:VGNC:98398]	UCHL3	protein_coding	2851	11	47828421	47887629	1
ENSSSCG00000010700		0.321461	3.59653	4.64413	0.0439638	0.388369		79.2623	0.165964	0.121693	1.3638	0.172631	0.829398		NSMCE4A	NSE4 homolog A, SMC5-SMC6 complex component [Source:VGNC Symbol;Acc:VGNC:90911]	NSMCE4A	protein_coding	1249	14	131594130	131609204	-1
ENSSSCG00000014082		0.36239	3.19643	4.64055	0.0440374	0.388369		59.8452	0.22143	0.159677	1.38674	0.165522	0.820479		POLK	DNA polymerase kappa [Source:VGNC Symbol;Acc:VGNC:91637]	POLK	protein_coding	6754	2	84538056	84619485	1
ENSSSCG00000011394		0.23806	5.04487	4.63805	0.0440887	0.388369		223.71	0.0886238	0.0977952	0.906218	0.364821	0.918444		RBM6	RNA binding motif protein 6 [Source:VGNC Symbol;Acc:VGNC:92161]	RBM6	protein_coding	3631	13	32444963	32569815	1
ENSSSCG00000029494		0.315763	3.22029	4.63696	0.0441111	0.388369		61.2355	0.176361	0.150972	1.16817	0.24274	0.868259		RBBP9	RB binding protein 9, serine hydrolase [Source:VGNC Symbol;Acc:VGNC:96532]	RBBP9	protein_coding	6448	17	26736526	26760242	-1
ENSSSCG00000035452		0.297381	4.13529	4.6354	0.0441432	0.388369		117.921	0.153959	0.133192	1.15592	0.247713	0.86921		HTD2	hydroxyacyl-thioester dehydratase type 2 [Source:VGNC Symbol;Acc:VGNC:108664]	HTD2	protein_coding	3874	13	40071665	40076049	1
ENSSSCG00000035493		0.23468	6.30543	4.63297	0.0441931	0.388369		545.238	0.0815085	0.127662	0.638472	0.523167	0.957031		SACS	sacsin molecular chaperone [Source:HGNC Symbol;Acc:HGNC:10519]	SACS	protein_coding	14967	11	2382906	2442316	-1
ENSSSCG00000001074		0.293947	3.47629	4.63265	0.0441997	0.388369		74.6854	0.165093	0.145606	1.13383	0.256865	0.875665		KDM1B	lysine demethylase 1B [Source:VGNC Symbol;Acc:VGNC:89409]	KDM1B	protein_coding	4829	7	13845942	13901255	1
ENSSSCG00000008675		0.255732	6.59186	4.63164	0.0442206	0.388369		658.737	0.104004	0.0851919	1.22082	0.222153	0.852572		LETM1	leucine zipper and EF-hand containing transmembrane protein 1 [Source:VGNC Symbol;Acc:VGNC:89687]	LETM1	protein_coding	4447	8	898181	926593	-1
ENSSSCG00000033025		0.351495	3.91003	4.62737	0.0443086	0.388369		100.956	0.215985	0.159115	1.35742	0.174648	0.832611		C21orf91	chromosome 13 C21orf91 homolog [Source:VGNC Symbol;Acc:VGNC:85930]	C21orf91	protein_coding	5703	13	182374587	182409289	-1
ENSSSCG00000005122		0.282274	4.58027	4.62369	0.0443849	0.388369		162.551	0.148045	0.156479	0.946099	0.344098	0.917164		TEK	TEK receptor tyrosine kinase [Source:VGNC Symbol;Acc:VGNC:93866]	TEK	protein_coding	6514	1	195937432	196051980	-1
ENSSSCG00000032595		0.29921	5.37394	4.62358	0.0443872	0.388369		281.043	0.158798	0.111347	1.42615	0.153824	0.807274		RAP1B	RAP1B, member of RAS oncogene family [Source:HGNC Symbol;Acc:HGNC:9857]	RAP1B	protein_coding	3814	5	32910259	32964870	1
ENSSSCG00000040215		0.434294	2.21481	4.62136	0.044433	0.388369		29.4693	0.30956	0.223736	1.38359	0.166483	0.82144		TFAP4	transcription factor AP-4 [Source:VGNC Symbol;Acc:VGNC:93912]	TFAP4	protein_coding	3684	3	38050308	38060817	1
ENSSSCG00000013453		0.254208	4.26265	4.62054	0.0444501	0.388369		129.985	0.129749	0.114699	1.13121	0.257967	0.876001		PLEKHJ1	pleckstrin homology domain containing J1 [Source:VGNC Symbol;Acc:VGNC:91551]	PLEKHJ1	protein_coding	1421	2	76402460	76405170	-1
ENSSSCG00000028886		0.211916	7.4148	4.6189	0.0444841	0.388369		1180.2	0.0532755	0.115577	0.460952	0.644833	0.971729		IPO7	importin 7 [Source:VGNC Symbol;Acc:VGNC:89180]	IPO7	protein_coding	4914	9	111662	163104	-1
ENSSSCG00000015108		0.393778	3.74971	4.61727	0.044518	0.388369		88.6152	0.254476	0.165058	1.54173	0.123139	0.779051		HMBS	hydroxymethylbilane synthase [Source:VGNC Symbol;Acc:VGNC:88899]	HMBS	protein_coding	3346	9	46300050	46308868	1
ENSSSCG00000008488		-0.339322	2.64759	4.61444	0.0445767	0.388369		42.4155	-0.446577	0.17677	-2.52631	0.0115267	0.38109			regulator of microtubule dynamics 2 [Source:VGNC Symbol;Acc:VGNC:92332]		protein_coding	5357	3	102215739	102306816	-1
ENSSSCG00000009943		0.374718	2.88376	4.61128	0.0446425	0.388369		48.4409	0.244784	0.183164	1.33642	0.181412	0.832824		SSH1	slingshot protein phosphatase 1 [Source:VGNC Symbol;Acc:VGNC:93485]	SSH1	protein_coding	4856	14	41968466	42025726	1
ENSSSCG00000014207		0.26851	4.76944	4.60909	0.0446883	0.388369		184.008	0.116202	0.100533	1.15586	0.247737	0.86921		APC	APC regulator of WNT signaling pathway [Source:NCBI gene (formerly Entrezgene);Acc:100517932]		protein_coding	9698	2	116812582	117034887	-1
ENSSSCG00000003404		0.278523	4.15144	4.60856	0.0446993	0.388369		119.205	0.143112	0.113944	1.25598	0.209122	0.848088		DFFA	DNA fragmentation factor subunit alpha [Source:VGNC Symbol;Acc:VGNC:87265]	DFFA	protein_coding	3547	6	70724590	70736236	-1
ENSSSCG00000024242		0.246832	5.26506	4.60818	0.0447072	0.388369		262.107	0.116435	0.0967248	1.20378	0.228675	0.858542		MRPL54	mitochondrial ribosomal protein L54 [Source:VGNC Symbol;Acc:VGNC:90376]	MRPL54	protein_coding	1848	2	74925070	74928167	-1
ENSSSCG00000007142		0.235457	4.99247	4.6041	0.0447925	0.388369		216.66	0.100846	0.10198	0.988884	0.32272	0.903881		PANK2	pantothenate kinase 2 [Source:VGNC Symbol;Acc:VGNC:95695]	PANK2	protein_coding	5563	17	31798785	31828496	-1
ENSSSCG00000029199		0.713031	6.92675	4.70008	0.0447965	0.388369		821.726	0.572992	0.294204	1.9476	0.0514628	0.646134			sodium voltage-gated channel beta subunit 4 [Source:VGNC Symbol;Acc:VGNC:92636]		protein_coding	5350	9	45451478	45479773	-1
ENSSSCG00000006775		0.380021	5.0578	4.60328	0.0448097	0.388369		223.561	0.235979	0.149613	1.57726	0.114735	0.770785		CAPZA1	capping actin protein of muscle Z-line subunit alpha 1 [Source:NCBI gene (formerly Entrezgene);Acc:100037957]		protein_coding	2294	4	107768079	107821819	-1
ENSSSCG00000003262		0.280591	3.87338	4.60305	0.0448144	0.388369		97.5867	0.131807	0.127523	1.03359	0.301326	0.893325		TFPT	TCF3 fusion partner [Source:VGNC Symbol;Acc:VGNC:93923]	TFPT	protein_coding	1244	6	56011491	56018169	1
ENSSSCG00000032242		0.366316	5.76759	4.60183	0.04484	0.388369		375.071	0.219736	0.204148	1.07635	0.281769	0.886224		HMGA1	high mobility group AT-hook 1 [Source:VGNC Symbol;Acc:VGNC:103070]	HMGA1	protein_coding	1790	7	30320410	30329408	1
ENSSSCG00000008581		0.339553	4.55445	4.60066	0.0448645	0.388369		159.509	0.192363	0.171857	1.11932	0.263005	0.877163		NCOA1	nuclear receptor coactivator 1 [Source:VGNC Symbol;Acc:VGNC:90615]	NCOA1	protein_coding	6057	3	113999253	114250298	-1
ENSSSCG00000006342		0.364518	4.36004	4.60019	0.0448743	0.388369		138.1	0.217885	0.170591	1.27724	0.201517	0.84174		UHMK1	U2AF homology motif kinase 1 [Source:VGNC Symbol;Acc:VGNC:94688]	UHMK1	protein_coding	8258	4	88029339	88052937	-1
ENSSSCG00000009741		0.340334	3.73161	4.599	0.0448994	0.388369		87.9104	0.199852	0.133745	1.49428	0.135103	0.794955		PUS1	pseudouridine synthase 1 [Source:VGNC Symbol;Acc:VGNC:98227]	PUS1	protein_coding	1757	14	23400584	23418132	-1
ENSSSCG00000026301		0.281771	4.67162	4.59675	0.0449465	0.388369		171.358	0.127161	0.108688	1.16996	0.242015	0.868259		RAP2C	RAP2C, member of RAS onco family [Source:VGNC Symbol;Acc:VGNC:92090]	RAP2C	protein_coding	3832	X	108332628	108348396	-1
ENSSSCG00000062032		0.225052	6.14311	4.59633	0.0449553	0.388369		482.591	0.0744852	0.0774513	0.961704	0.336198	0.913326					lncRNA	2033	17	39322206	39325146	-1
ENSSSCG00000011616		0.424568	6.99433	4.60715	0.0450203	0.388369		865.105	0.279658	0.164283	1.70229	0.0887008	0.738004		COPG1	COPI coat complex subunit gamma 1 [Source:VGNC Symbol;Acc:VGNC:86897]	COPG1	protein_coding	3372	13	71672733	71730399	1
ENSSSCG00000017764		0.191981	5.98716	4.59256	0.0450347	0.388369		434.812	0.0444791	0.0765559	0.581002	0.561239	0.963889		BLTP2	KIAA0100 [Source:VGNC Symbol;Acc:VGNC:89428]	BLTP2	protein_coding	7304	12	44859938	44893430	-1
ENSSSCG00000028078		0.346129	4.32276	4.59128	0.0450616	0.388369		133.777	0.205643	0.140819	1.46034	0.144198	0.798413		DPH1	diphthamide biosynthesis 1 [Source:HGNC Symbol;Acc:HGNC:3003]	DPH1	protein_coding	3332	12	48146417	48161770	1
ENSSSCG00000010246		0.356875	3.45076	4.58722	0.0451471	0.388369		72.6644	0.233	0.14959	1.55759	0.11933	0.776122		DDX50	DExD-box helicase 50 [Source:VGNC Symbol;Acc:VGNC:87227]	DDX50	protein_coding	2441	14	71989584	72030980	1
ENSSSCG00000005590		0.263506	5.60885	4.58702	0.0451515	0.388369		330.984	0.107579	0.0877525	1.22594	0.220222	0.852572		PSMB7	proteasome 20S subunit beta 7 [Source:NCBI gene (formerly Entrezgene);Acc:100037992]		protein_coding	982	1	265172237	265235387	-1
ENSSSCG00000017414		0.363828	4.19712	4.58678	0.0451564	0.388369		122.915	0.223425	0.16321	1.36894	0.171019	0.826806		KAT2A	lysine acetyltransferase 2A [Source:VGNC Symbol;Acc:VGNC:89303]	KAT2A	protein_coding	3147	12	20638497	20647461	1
ENSSSCG00000051954		0.475911	3.22142	4.5842	0.045211	0.388369		60.1645	0.341543	0.197121	1.73266	0.083157	0.724578		ARF3	ADP ribosylation factor 3 [Source:NCBI gene (formerly Entrezgene);Acc:100301570]	ARF3	protein_coding	1201	5	14975630	14978446	-1
ENSSSCG00000032481		0.494223	2.99055	4.58378	0.0452198	0.388369		50.8473	0.351626	0.203859	1.72485	0.0845548	0.724578		DPM2	dolichyl-phosphate mannosyltransferase subunit 2, regulatory [Source:NCBI gene (formerly Entrezgene);Acc:100522057]		protein_coding	2692	1	268418445	268423552	-1
ENSSSCG00000012637		0.389572	3.15214	4.58373	0.0452209	0.388369		59.0572	0.280108	0.176211	1.58962	0.111921	0.769587		KLHL13	kelch like family member 13 [Source:VGNC Symbol;Acc:VGNC:89514]	KLHL13	protein_coding	3390	X	96544095	96744764	-1
ENSSSCG00000032092		0.272289	8.17669	4.57107	0.0454896	0.389565		1981.62	0.114946	0.0965867	1.19008	0.234015	0.865544		DDX5	DEAD-box helicase 5 [Source:VGNC Symbol;Acc:VGNC:87226]	DDX5	protein_coding	3852	12	14571951	14580742	1
ENSSSCG00000062029		0.555055	1.96026	4.56979	0.0455168	0.389565		23.6919	0.424962	0.252936	1.68011	0.0929352	0.74034		FUT4	fucosyltransferase 4 [Source:HGNC Symbol;Acc:HGNC:4015]	FUT4	protein_coding	1065	9	26679868	26681541	1
ENSSSCG00000016982		0.328473	7.09422	4.56865	0.045541	0.389565		941.701	0.162242	0.17678	0.917759	0.358745	0.918444					protein_coding	1583	16	50734505	50743413	1
ENSSSCG00000000657		0.368633	4.26628	4.56634	0.0455904	0.389565		129.899	0.244383	0.168018	1.45451	0.145805	0.798757					protein_coding	1424	5	62187297	62204900	-1
ENSSSCG00000003558		0.480495	3.10908	4.56355	0.04565	0.389565		57.4673	0.351263	0.219493	1.60034	0.109523	0.769033		RPS6KA1	ribosomal protein S6 kinase A1 [Source:VGNC Symbol;Acc:VGNC:92440]	RPS6KA1	protein_coding	6906	6	83905077	83950963	1
ENSSSCG00000031488		0.200539	5.60356	4.56319	0.0456578	0.389565		332.324	0.0574751	0.0856074	0.67138	0.501979	0.955573		ARHGAP17	Rho GTPase activating protein 17 [Source:VGNC Symbol;Acc:VGNC:85459]	ARHGAP17	protein_coding	3571	AEMK02000510.1	357448	465583	1
ENSSSCG00000004589		0.271447	3.64109	4.56168	0.04569	0.389565		82.7674	0.123473	0.121135	1.0193	0.308061	0.896973		RNF111	ring finger protein 111 [Source:VGNC Symbol;Acc:VGNC:92346]	RNF111	protein_coding	4911	1	112961468	113059600	-1
ENSSSCG00000040286		0.233664	4.65619	4.56144	0.0456951	0.389565		172.87	0.101247	0.124673	0.812105	0.416731	0.935902		CYLD	CYLD lysine 63 deubiquitinase [Source:VGNC Symbol;Acc:VGNC:87130]	CYLD	protein_coding	6989	6	34059081	34121264	-1
ENSSSCG00000006781		0.396832	2.39308	4.56012	0.0457233	0.389565		34.0147	0.28102	0.191967	1.4639	0.143221	0.798081		CTTNBP2NL	CTTNBP2 N-terminal like [Source:VGNC Symbol;Acc:VGNC:87082]	CTTNBP2NL	protein_coding	2580	4	107959571	108011611	-1
ENSSSCG00000007289		0.167923	6.96385	4.55993	0.0457275	0.389565		859.826	0.0276955	0.062106	0.445938	0.655642	0.971729		TRPC4AP	transient receptor potential cation channel subfamily C member 4 associated protein [Source:VGNC Symbol;Acc:VGNC:95774]	TRPC4AP	protein_coding	3275	17	38385653	38468295	-1
ENSSSCG00000023173		0.365452	3.8634	4.55802	0.0457683	0.389565		96.0691	0.228111	0.155001	1.47168	0.141109	0.797969		REXO4	REX4 homolog, 3'-5' exonuclease [Source:VGNC Symbol;Acc:VGNC:92229]	REXO4	protein_coding	2317	1	273011734	273021938	-1
ENSSSCG00000011133		-0.845364	5.45108	4.67734	0.0457743	0.389565		309.411	-1.10097	0.353964	-3.1104	0.00186836	0.175187		PFKFB3	6-phosphofructo-2-kinase/fructose-2,6-biphosphatase 3 [Source:VGNC Symbol;Acc:VGNC:96480]	PFKFB3	protein_coding	6363	10	64776315	64802287	-1
ENSSSCG00000013655		0.540494	3.31844	4.55583	0.0458153	0.38962		64.6305	0.408749	0.236137	1.73098	0.0834548	0.724578		ICAM1	intercellular adhesion molecule 1 [Source:NCBI gene (formerly Entrezgene);Acc:396750]		protein_coding	2693	2	69097122	69108205	1
ENSSSCG00000045735		-0.595812	4.81586	4.5987	0.0459615	0.390076		192.027	-0.712886	0.269132	-2.64883	0.00807705	0.334782					lncRNA	627	18	50458411	50463097	1
ENSSSCG00000037653		0.295159	4.65179	4.5475	0.0459945	0.390076		169.359	0.144654	0.121121	1.19429	0.232364	0.863757		RAB5A	RAB5A, member RAS onco family [Source:VGNC Symbol;Acc:VGNC:108687]	RAB5A	protein_coding	3652	13	6905390	6941423	1
ENSSSCG00000005617		0.310349	3.54564	4.5448	0.0460529	0.390076		77.5005	0.18047	0.139186	1.29661	0.194764	0.836429		STXBP1	syntaxin binding protein 1 [Source:VGNC Symbol;Acc:VGNC:93596]	STXBP1	protein_coding	4705	1	268116120	268205778	1
ENSSSCG00000031629		0.484771	3.38268	4.54392	0.0460718	0.390076		68.2423	0.34367	0.222428	1.54508	0.122326	0.777838		MOSMO	modulator of smoothened [Source:VGNC Symbol;Acc:VGNC:90313]	MOSMO	protein_coding	1472	3	24107877	24176166	-1
ENSSSCG00000028516		0.381013	5.02572	4.54191	0.0461152	0.390076		218.106	0.223774	0.139195	1.60762	0.107918	0.767303		LARP4	La ribonucleoprotein 4 [Source:VGNC Symbol;Acc:VGNC:89641]	LARP4	protein_coding	6338	5	16177235	16353546	1
ENSSSCG00000013747		0.236362	6.7927	4.53786	0.046203	0.390076		759.526	0.0794757	0.0909866	0.873488	0.382397	0.923657		RAD23A	RAD23 homolog A, nucleotide excision repair protein [Source:VGNC Symbol;Acc:VGNC:92055]	RAD23A	protein_coding	2324	2	66084668	66096329	-1
ENSSSCG00000009293		0.41903	3.0031	4.53253	0.0463186	0.390076		52.0227	0.288997	0.185515	1.55781	0.119278	0.776122					protein_coding	5606	11	2806678	2864579	-1
ENSSSCG00000013114		0.466697	3.54331	4.53105	0.0463508	0.390076		76.0822	0.327344	0.198248	1.65118	0.0987009	0.745625		SLC15A3	solute carrier family 15 member 3 [Source:VGNC Symbol;Acc:VGNC:92936]	SLC15A3	protein_coding	2012	2	10800503	10814389	1
ENSSSCG00000024263		0.274101	7.97916	4.53082	0.0463559	0.390076		1727.33	0.12061	0.103293	1.16765	0.242949	0.868259		SERF2	small EDRK-rich factor 2 [Source:NCBI gene (formerly Entrezgene);Acc:100154963]		protein_coding	1467	1	127761345	127767520	-1
ENSSSCG00000016233		0.50657	4.03307	4.53709	0.0463726	0.390076		107.418	0.37294	0.213281	1.74858	0.0803633	0.716893		SERPINE2	serpin family E member 2 [Source:NCBI gene (formerly Entrezgene);Acc:397542]		protein_coding	2504	15	125748394	125816215	-1
ENSSSCG00000034811		-0.381163	5.183	4.53002	0.0463732	0.390076		245.888	-0.521198	0.155576	-3.35012	0.000807772	0.107797		QDPR	quinoid dihydropteridine reductase [Source:NCBI gene (formerly Entrezgene);Acc:397619]		protein_coding	1474	8	12529512	12549603	-1
ENSSSCG00000032357		0.251981	5.39699	4.52957	0.0463831	0.390076		285.944	0.0898689	0.105039	0.855573	0.392234	0.92768		APPL1	adaptor protein, phosphotyrosine interacting with PH domain and leucine zipper 1 [Source:NCBI gene (formerly Entrezgene);Acc:100188978]		protein_coding	6958	13	39089077	39129781	1
ENSSSCG00000013629		0.233545	5.59141	4.52868	0.0464024	0.390076		328.759	0.0873317	0.0931468	0.937571	0.348465	0.918214		SMARCA4	SWI/SNF related, matrix associated, actin dependent regulator of chromatin, subfamily a, member 4 [Source:VGNC Symbol;Acc:VGNC:93227]	SMARCA4	protein_coding	6899	2	69662238	69810295	1
ENSSSCG00000011336		0.307668	4.36195	4.52771	0.0464235	0.390076		137.779	0.163963	0.125289	1.30867	0.190645	0.833861		ELP6	elongator acetyltransferase complex subunit 6 [Source:VGNC Symbol;Acc:VGNC:87667]	ELP6	protein_coding	3839	13	30325249	30341295	-1
ENSSSCG00000017043		0.289538	4.92722	4.52609	0.0464588	0.390076		205.285	0.140558	0.121236	1.15937	0.246304	0.868895		RNF145	ring finger protein 145 [Source:VGNC Symbol;Acc:VGNC:92360]	RNF145	protein_coding	3776	16	64252227	64314119	1
ENSSSCG00000010669		0.29609	4.10571	4.52579	0.0464654	0.390076		115.328	0.143916	0.133319	1.07949	0.28037	0.886224			PDZ domain containing 8 [Source:VGNC Symbol;Acc:VGNC:104021]		protein_coding	7807	14	127395853	127502400	-1
ENSSSCG00000023333		1.38232	5.30126	4.68344	0.0465121	0.390076		252.154	1.28008	0.580696	2.20439	0.0274972	0.536077		FCN2	ficolin (collagen/fibrinogen domain containing lectin) 2 (hucolin) [Source:NCBI gene (formerly Entrezgene);Acc:396881]		protein_coding	1741	1	274103877	274111970	1
ENSSSCG00000011695		-0.349288	4.71717	4.52349	0.0465155	0.390076		182.174	-0.497211	0.180705	-2.7515	0.00593222	0.287038		AGTR1	angiotensin II receptor type 1 [Source:VGNC Symbol;Acc:VGNC:85191]	AGTR1	protein_coding	5278	13	88934868	88983105	1
ENSSSCG00000010260		0.234994	6.75041	4.52303	0.0465256	0.390076		736.819	0.0790415	0.0858702	0.920477	0.357323	0.918444		SAR1A	secretion associated Ras related GTPase 1A [Source:VGNC Symbol;Acc:VGNC:92579]	SAR1A	protein_coding	3189	14	73090944	73108156	-1
ENSSSCG00000021203		0.325461	2.96608	4.52098	0.0465705	0.390125		51.1696	0.191699	0.15039	1.27468	0.202423	0.842061		PIK3CB	phosphatidylinositol-4,5-bisphosphate 3-kinase catalytic subunit beta [Source:VGNC Symbol;Acc:VGNC:91441]	PIK3CB	protein_coding	6167	13	79425835	79610840	-1
ENSSSCG00000011504		0.369939	2.57659	4.51675	0.0466632	0.390125		38.727	0.248627	0.180361	1.37849	0.168051	0.824658		EOGT	EGF domain specific O-linked N-acetylglucosamine transferase [Source:VGNC Symbol;Acc:VGNC:87718]	EOGT	protein_coding	4128	13	50396629	50436199	-1
ENSSSCG00000013448		0.406776	7.32401	4.5271	0.046681	0.390125		1093.5	0.248231	0.182165	1.36267	0.172987	0.83025		MKNK2	MAPK interacting serine/threonine kinase 2 [Source:VGNC Symbol;Acc:VGNC:90247]	MKNK2	protein_coding	3438	2	76510303	76522883	1
ENSSSCG00000021761		0.211349	5.51193	4.51229	0.046761	0.390125		311.481	0.057796	0.084078	0.687409	0.491825	0.952074		UBAP1	ubiquitin associated protein 1 [Source:VGNC Symbol;Acc:VGNC:95558]	UBAP1	protein_coding	3067	10	32552245	32626083	-1
ENSSSCG00000059198		0.238737	5.04646	4.51208	0.0467657	0.390125		225.334	0.103567	0.110078	0.94085	0.346782	0.918214		UNC119B	unc-119 lipid binding chaperone B [Source:HGNC Symbol;Acc:HGNC:16488]	UNC119B	protein_coding	5469	14	40627730	40638493	1
ENSSSCG00000012252		0.25862	6.72666	4.51183	0.046771	0.390125		732.274	0.101068	0.142798	0.707767	0.47909	0.951632		DDX3X	DEAD-box helicase 3 X-linked [Source:NCBI gene (formerly Entrezgene);Acc:100515940]	DDX3X	protein_coding	4819	X	36988031	37018202	1
ENSSSCG00000014165		0.270426	4.18704	4.50877	0.0468385	0.390125		122.859	0.135402	0.127403	1.06279	0.287879	0.888516			SKI3 subunit of superkiller complex [Source:VGNC Symbol;Acc:VGNC:111104]		protein_coding	5716	2	102079685	102163941	-1
ENSSSCG00000032214		0.283193	3.91023	4.50806	0.046854	0.390125		101.124	0.145987	0.139423	1.04708	0.295063	0.889757		SOCS6	suppressor of cytokine signaling 6 [Source:VGNC Symbol;Acc:VGNC:93333]	SOCS6	protein_coding	6279	1	152593653	152636650	-1
ENSSSCG00000027875		-0.478992	6.68299	4.54039	0.0468796	0.390125		723.906	-0.640139	0.25457	-2.51459	0.011917	0.386068		CA14	carbonic anhydrase 14 [Source:VGNC Symbol;Acc:VGNC:86098]	CA14	protein_coding	2298	4	98821579	98828736	-1
ENSSSCG00000038437		0.168178	6.30849	4.50619	0.0468952	0.390125		544.182	0.0276855	0.071501	0.387204	0.698605	0.976794		EHMT1	euchromatic histone lysine methyltransferase 1 [Source:VGNC Symbol;Acc:VGNC:107138]	EHMT1	protein_coding	4740	AEMK02000682.1	252493	390062	-1
ENSSSCG00000004822		0.460071	4.68062	4.51523	0.0469117	0.390125		170.354	0.319444	0.194313	1.64396	0.100184	0.750445		ALDH1A3	aldehyde dehydrogenase 1 family member A3 [Source:VGNC Symbol;Acc:VGNC:97879]	ALDH1A3	protein_coding	6145	1	139451049	139491511	1
ENSSSCG00000036556		0.414185	4.08974	4.50193	0.0469893	0.390335		113.652	0.281637	0.182569	1.54263	0.122921	0.778859		IFNAR2	interferon alpha and beta receptor subunit 2 [Source:NCBI gene (formerly Entrezgene);Acc:100533555]	IFNAR2	protein_coding	3173	13	196766087	196852635	1
ENSSSCG00000001958		0.38891	3.51856	4.50012	0.0470293	0.390335		76.3512	0.255512	0.171156	1.49286	0.135474	0.794955		BAZ1A	bromodomain adjacent to zinc finger domain 1A [Source:VGNC Symbol;Acc:VGNC:85761]	BAZ1A	protein_coding	5660	7	64969640	65069889	1
ENSSSCG00000008617		0.417267	3.898	4.4996	0.0470408	0.390335		98.7578	0.28202	0.187401	1.5049	0.13235	0.791874		CYRIA	CYFIP related Rac1 interactor A [Source:VGNC Symbol;Acc:VGNC:87131]	CYRIA	protein_coding	3715	3	120968060	121069240	1
ENSSSCG00000004847		0.35893	3.46793	4.49771	0.0470827	0.390395		72.4598	0.211268	0.140551	1.50314	0.132802	0.791874		MPHOSPH10	M-phase phosphoprotein 10 [Source:VGNC Symbol;Acc:VGNC:90322]	MPHOSPH10	protein_coding	2875	1	143972596	143994041	-1
ENSSSCG00000021576		0.42623	3.26428	4.49565	0.0471282	0.390486		63.753	0.306248	0.198098	1.54594	0.122118	0.777393		CD83	CD83 molecule [Source:VGNC Symbol;Acc:VGNC:86433]	CD83	protein_coding	2239	7	10359211	10385961	1
ENSSSCG00000016974		0.490713	3.22885	4.48859	0.0472851	0.391499		60.6144	0.353127	0.230649	1.53101	0.125766	0.781081		MAP1B	microtubule associated protein 1B [Source:VGNC Symbol;Acc:VGNC:89979]	MAP1B	protein_coding	9316	16	48403568	48498885	1
ENSSSCG00000055235		0.360895	2.60599	4.48377	0.0473926	0.391854		39.7997	0.251408	0.173914	1.44558	0.148294	0.802918		COQ8B	coenzyme Q8B [Source:HGNC Symbol;Acc:HGNC:19041]	COQ8B	protein_coding	1629	6	48919520	48938111	-1
ENSSSCG00000012165		0.349233	3.39467	4.48312	0.0474069	0.391854		68.6664	0.198806	0.143333	1.38703	0.165433	0.820479					protein_coding	4399	X	18013930	18054247	1
ENSSSCG00000036835		0.251962	5.52354	4.48199	0.0474322	0.391854		313.329	0.109534	0.109111	1.00388	0.315438	0.90234		OSBPL2	oxysterol binding protein like 2 [Source:VGNC Symbol;Acc:VGNC:95653]	OSBPL2	protein_coding	5405	17	61643377	61685819	1
ENSSSCG00000026590		0.348935	3.8849	4.47822	0.0475165	0.3922		98.2147	0.207554	0.15066	1.37763	0.168317	0.824658		HGH1	HGH1 homolog [Source:VGNC Symbol;Acc:VGNC:88871]	HGH1	protein_coding	2555	4	581758	585035	-1
ENSSSCG00000027902		0.391656	3.69131	4.47565	0.0475741	0.3922		86.5766	0.261135	0.165432	1.57851	0.114449	0.770785		ZMPSTE24	zinc metallopeptidase STE24 [Source:VGNC Symbol;Acc:VGNC:95180]	ZMPSTE24	protein_coding	6329	6	96008455	96062951	1
ENSSSCG00000012608		0.255406	4.08358	4.47546	0.0475784	0.3922		113.922	0.112095	0.124513	0.900265	0.367979	0.918444		ZBTB33	zinc finger and BTB domain containing 33 [Source:VGNC Symbol;Acc:VGNC:95069]	ZBTB33	protein_coding	5643	X	98405319	98414279	1
ENSSSCG00000007720		0.419274	2.87111	4.46751	0.0477569	0.393321		47.7137	0.291959	0.189088	1.54404	0.122579	0.778071		GTF2IRD1	GTF2I repeat domain containing 1 [Source:VGNC Symbol;Acc:VGNC:88737]	GTF2IRD1	protein_coding	5588	3	11538314	11654770	1
ENSSSCG00000017745		0.388035	3.93334	4.46334	0.0478508	0.393321		100.538	0.239566	0.153503	1.56066	0.118603	0.776122		UTP6	UTP6 small subunit processome component [Source:VGNC Symbol;Acc:VGNC:110569]	UTP6	protein_coding	4063	12	43032915	43089205	1
ENSSSCG00000031857		0.322427	4.63676	4.46262	0.0478671	0.393321		168.01	0.174607	0.137441	1.27041	0.203938	0.842813		SMIM19	small integral membrane protein 19 [Source:NCBI gene (formerly Entrezgene);Acc:100152445]		protein_coding	1754	17	11549937	11566898	1
ENSSSCG00000009516		0.229872	5.91354	4.46014	0.0479231	0.393321		411.178	0.07045	0.0844772	0.833953	0.404307	0.933285		UBAC2	UBA domain containing 2 [Source:HGNC Symbol;Acc:HGNC:20486]	UBAC2	protein_coding	2611	11	68145101	68319939	1
ENSSSCG00000027139		0.340297	6.28253	4.45937	0.0479405	0.393321		529.973	0.197789	0.153324	1.29001	0.197049	0.836906		FYTTD1	forty-two-three domain containing 1 [Source:VGNC Symbol;Acc:VGNC:88277]	FYTTD1	protein_coding	4428	13	134363682	134402630	1
ENSSSCG00000016496		0.253145	4.59846	4.45881	0.0479532	0.393321		166.189	0.133895	0.125085	1.07043	0.284426	0.887676		ADCK2	aarF domain containing kinase 2 [Source:VGNC Symbol;Acc:VGNC:85103]	ADCK2	protein_coding	3024	18	9153839	9173007	-1
ENSSSCG00000001840		0.294738	5.09497	4.45858	0.0479583	0.393321		231.255	0.162442	0.132655	1.22455	0.220747	0.852572		KIF7	kinesin family member 7 [Source:VGNC Symbol;Acc:VGNC:89473]	KIF7	protein_coding	5395	7	55200594	55220240	-1
ENSSSCG00000007280		0.208584	5.28016	4.45639	0.0480078	0.393441		265.126	0.0642515	0.0956325	0.671858	0.501674	0.955332		ITCH	itchy E3 ubiquitin protein ligase [Source:HGNC Symbol;Acc:HGNC:13890]	ITCH	protein_coding	5174	17	37810235	37918209	1
ENSSSCG00000040816		0.248501	6.30969	4.45192	0.0481092	0.393959		541.543	0.0924686	0.0960876	0.962337	0.33588	0.913096		NOL7	nucleolar protein 7 [Source:VGNC Symbol;Acc:VGNC:90815]	NOL7	protein_coding	4163	7	9971209	9983827	1
ENSSSCG00000039221		0.302108	5.39299	4.4482	0.0481937	0.393959		284.157	0.157366	0.11064	1.42233	0.154931	0.80903		MOB1A	MOB kinase activator 1A [Source:VGNC Symbol;Acc:VGNC:90290]	MOB1A	protein_coding	4285	3	68852567	68876696	1
ENSSSCG00000025190		0.245556	5.84259	4.44779	0.0482031	0.393959		393.128	0.100353	0.12002	0.836135	0.403079	0.932779		COQ10A	coenzyme Q10A [Source:VGNC Symbol;Acc:VGNC:86905]	COQ10A	protein_coding	1595	5	21665252	21669045	1
ENSSSCG00000014017		0.287071	5.18551	4.44746	0.0482106	0.393959		248.121	0.15857	0.126703	1.25151	0.210748	0.848883		MGAT4B	alpha-1,3-mannosyl-glycoprotein 4-beta-N-acetylglucosaminyltransferase B [Source:VGNC Symbol;Acc:VGNC:96740]	MGAT4B	protein_coding	2356	2	78783785	78798423	1
ENSSSCG00000025606		0.24134	3.99396	4.44556	0.048254	0.394027		107.309	0.111397	0.118339	0.941343	0.346529	0.918214		ATM	ATM serine/threonine kinase [Source:VGNC Symbol;Acc:VGNC:108572]	ATM	protein_coding	12698	9	36620658	36759552	1
ENSSSCG00000021393		0.177696	5.72408	4.43958	0.0483903	0.394657		362.532	0.0355553	0.0847746	0.419409	0.674917	0.97447		TRMT1L	tRNA methyltransferase 1 like [Source:VGNC Symbol;Acc:VGNC:94447]	TRMT1L	protein_coding	5764	9	126300390	126347274	-1
ENSSSCG00000031541		0.269555	5.68875	4.43836	0.0484181	0.394657		350.964	0.118851	0.1109	1.0717	0.283855	0.887676		ARL5A	ADP ribosylation factor like GTPase 5A [Source:VGNC Symbol;Acc:VGNC:96418]	ARL5A	protein_coding	7017	15	467995	498883	1
ENSSSCG00000037710		0.407094	3.47197	4.43733	0.0484418	0.394657		73.1272	0.26942	0.192258	1.40135	0.161111	0.813105		ZNF473	zinc finger protein 473 [Source:VGNC Symbol;Acc:VGNC:98694]	ZNF473	protein_coding	4748	6	55009719	55023141	1
ENSSSCG00000007095		0.348751	2.91208	4.43504	0.0484942	0.394657		49.9705	0.225129	0.173198	1.29983	0.193658	0.836429		POLR3F	RNA polymerase III subunit F [Source:VGNC Symbol;Acc:VGNC:95655]	POLR3F	protein_coding	1846	17	26719514	26737626	1
ENSSSCG00000023636		0.268273	4.6907	4.43187	0.0485667	0.394657		175.613	0.143065	0.129839	1.10187	0.270519	0.883289		TMEM222	transmembrane protein 222 [Source:VGNC Symbol;Acc:VGNC:94143]	TMEM222	protein_coding	2821	6	84546917	84560623	1
ENSSSCG00000012968		0.333902	5.30367	4.42986	0.048613	0.394657		265.737	0.172517	0.116773	1.47737	0.139576	0.797517		CCDC85B	coiled-coil domain containing 85B [Source:VGNC Symbol;Acc:VGNC:86321]	CCDC85B	protein_coding	1015	2	6436794	6437808	-1
ENSSSCG00000008577		0.384838	2.87976	4.42972	0.0486162	0.394657		47.982	0.251157	0.186962	1.34336	0.179155	0.832824		DNAJC27	DnaJ heat shock protein family (Hsp40) member C27 [Source:VGNC Symbol;Acc:VGNC:102563]	DNAJC27	protein_coding	4376	3	113816772	113857113	1
ENSSSCG00000056668		0.381213	3.35966	4.42924	0.0486272	0.394657		67.9513	0.247174	0.166597	1.48366	0.137898	0.797135		UFM1	ubiquitin fold modifier 1 [Source:HGNC Symbol;Acc:HGNC:20597]	UFM1	protein_coding	368	11	13765497	13774294	1
ENSSSCG00000021145		0.360037	3.42324	4.42707	0.0486771	0.394657		70.4451	0.222516	0.154551	1.43976	0.149935	0.8054		AP1S1	adaptor related protein complex 1 subunit sigma 1 [Source:VGNC Symbol;Acc:VGNC:97032]	AP1S1	protein_coding	2716	3	8881107	8887566	1
ENSSSCG00000027157		0.295002	5.25083	4.42487	0.0487278	0.394657		259.116	0.150194	0.14555	1.03191	0.302116	0.893622		SLC40A1	solute carrier family 40 member 1 [Source:VGNC Symbol;Acc:VGNC:95497]	SLC40A1	protein_coding	6447	15	94141988	94167408	-1
ENSSSCG00000008900		0.229526	5.6444	4.42232	0.0487866	0.394657		341.352	0.0916636	0.0829858	1.10457	0.269346	0.881842		SRP72	signal recognition particle 72 [Source:VGNC Symbol;Acc:VGNC:93461]	SRP72	protein_coding	3320	8	55729116	55762015	1
ENSSSCG00000037875		0.31708	3.72502	4.42134	0.0488091	0.394657		88.2259	0.17452	0.149366	1.1684	0.242644	0.868259		ZNF688	zinc finger protein 688 [Source:HGNC Symbol;Acc:HGNC:30489]	ZNF688	protein_coding	1760	3	17792182	17795425	1
ENSSSCG00000003348		0.247417	5.92172	4.41967	0.0488477	0.394657		418.061	0.105925	0.1531	0.691867	0.489021	0.952074					protein_coding	1277	6	63728328	63755161	-1
ENSSSCG00000009628		0.213781	6.2261	4.41907	0.0488615	0.394657		511.094	0.0620165	0.0749677	0.827243	0.408099	0.934057		CCAR2	cell cycle and apoptosis regulator 2 [Source:NCBI gene (formerly Entrezgene);Acc:100155718]		protein_coding	3713	14	6859664	6874327	1
ENSSSCG00000039267		0.268733	5.51789	4.41465	0.0489639	0.394657		314.348	0.135973	0.12907	1.05349	0.292118	0.888516		ATP6V0B	ATPase H+ transporting V0 subunit b [Source:VGNC Symbol;Acc:VGNC:85666]	ATP6V0B	protein_coding	1306	6	167316947	167320212	-1
ENSSSCG00000000176		0.248097	5.67064	4.41339	0.048993	0.394657		346.259	0.0950397	0.0934228	1.01731	0.309008	0.898105		DDX23	DEAD-box helicase 23 [Source:VGNC Symbol;Acc:VGNC:103230]	DDX23	protein_coding	3152	5	14888958	14899174	-1
ENSSSCG00000022874		0.20735	6.46376	4.41324	0.0489965	0.394657		607.285	0.0670153	0.119814	0.559327	0.575939	0.965513		DNAJA3	DnaJ heat shock protein family (Hsp40) member A3 [Source:VGNC Symbol;Acc:VGNC:102562]	DNAJA3	protein_coding	2786	3	37883244	37919324	-1
ENSSSCG00000016186		0.262133	6.64872	4.41305	0.0490009	0.394657		689.847	0.109521	0.131526	0.832696	0.405016	0.933571			transmembrane BAX inhibitor motif containing 1 [Source:VGNC Symbol;Acc:VGNC:96000]		protein_coding	2252	15	120348740	120365007	-1
ENSSSCG00000059019		0.401821	3.53542	4.41041	0.0490622	0.394657		75.2395	0.245288	0.154008	1.59269	0.111229	0.769587		HPS5	HPS5 biogenesis of lysosomal organelles complex 2 subunit 2 [Source:NCBI gene (formerly Entrezgene);Acc:100049701]		pseudogene	6425	2	40906806	40941944	1
ENSSSCG00000039119		0.29502	5.54844	4.41037	0.0490631	0.394657		318.686	0.149689	0.121634	1.23065	0.218454	0.851019		PDXDC1	pyridoxal dependent decarboxylase domain containing 1 [Source:HGNC Symbol;Acc:HGNC:28995]	PDXDC1	protein_coding	3792	3	7407731	7520679	1
ENSSSCG00000002002		0.328973	4.61675	4.40927	0.0490887	0.394657		165.117	0.193098	0.157196	1.22839	0.219301	0.851419		IRF9	interferon regulatory factor 9 [Source:NCBI gene (formerly Entrezgene);Acc:780415]		protein_coding	3804	7	75126622	75139640	-1
ENSSSCG00000003532		0.351867	3.91772	4.40745	0.049131	0.394657		100.467	0.223479	0.153533	1.45558	0.14551	0.798757		LUZP1	leucine zipper protein 1 [Source:VGNC Symbol;Acc:VGNC:89897]	LUZP1	protein_coding	7437	6	80973261	81066262	-1
ENSSSCG00000029558		0.439301	6.77612	4.42785	0.049154	0.394657		749.621	0.287476	0.19834	1.44941	0.147224	0.80242		EXTL1	exostosin like glycosyltransferase 1 [Source:VGNC Symbol;Acc:VGNC:87848]	EXTL1	protein_coding	2860	6	83462323	83476596	1
ENSSSCG00000016113		0.250168	4.40592	4.40575	0.0491704	0.394657		145.053	0.111622	0.153664	0.726405	0.46759	0.94698		BMPR2	bone morphogenetic protein receptor type 2 [Source:NCBI gene (formerly Entrezgene);Acc:100127483]		protein_coding	7180	15	105970428	106135730	1
ENSSSCG00000006000		0.260412	4.49028	4.3992	0.0493231	0.395158		151.486	0.111758	0.119656	0.933996	0.350306	0.918214		TAF2	TATA-box binding protein associated factor 2 [Source:VGNC Symbol;Acc:VGNC:93715]	TAF2	protein_coding	4403	4	19180320	19267071	1
ENSSSCG00000030369		0.455018	5.65536	4.42251	0.0493282	0.395158		338.792	0.311842	0.186864	1.66882	0.0951538	0.742843		YARS1	tyrosyl-tRNA synthetase 1 [Source:VGNC Symbol;Acc:VGNC:98680]	YARS1	protein_coding	2790	6	89088544	89119592	-1
ENSSSCG00000005204		0.225922	4.67609	4.39812	0.0493485	0.395158		173.099	0.0811032	0.0950801	0.852999	0.39366	0.928477		RANBP6	RAN binding protein 6 [Source:VGNC Symbol;Acc:VGNC:92081]	RANBP6	protein_coding	5725	1	215807795	216112209	1
ENSSSCG00000002867		0.488525	5.46345	4.42765	0.0493729	0.395158		297.303	0.336907	0.215785	1.56131	0.118451	0.776053		CEBPG	CCAAT enhancer binding protein gamma [Source:VGNC Symbol;Acc:VGNC:86534]	CEBPG	protein_coding	4067	6	43164919	43174990	1
ENSSSCG00000023033		0.344381	4.6403	4.39323	0.0494628	0.395461		167.696	0.209015	0.14859	1.40665	0.159531	0.81203		PARP3	poly(ADP-ribose) polymerase family member 3 [Source:VGNC Symbol;Acc:VGNC:108681]	PARP3	protein_coding	3922	13	34076012	34085210	1
ENSSSCG00000033112		0.539951	2.41965	4.39246	0.0494808	0.395461		33.6323	0.412343	0.240681	1.71323	0.0866694	0.733554		TSPYL5	TSPY like 5 [Source:VGNC Symbol;Acc:VGNC:94520]	TSPYL5	protein_coding	4456	4	39362947	39367402	1
ENSSSCG00000002265		0.421034	3.50161	4.38619	0.0496282	0.39626		73.8882	0.28476	0.184137	1.54646	0.121995	0.777393		FAM174B	family with sequence similarity 174 member B [Source:VGNC Symbol;Acc:VGNC:87932]	FAM174B	protein_coding	2416	7	86268959	86304979	1
ENSSSCG00000031869		0.318915	4.58751	4.38473	0.0496625	0.39626		160.985	0.168799	0.127137	1.32769	0.184279	0.832824		VPS72	vacuolar protein sorting 72 homolog [Source:VGNC Symbol;Acc:VGNC:94863]	VPS72	protein_coding	1401	4	98062256	98074059	1
ENSSSCG00000006337		0.657216	2.38753	4.38254	0.0497141	0.39626		32.1847	0.527771	0.291561	1.81016	0.0702716	0.693242		HSD17B7	hydroxysteroid 17-beta dehydrogenase 7 [Source:VGNC Symbol;Acc:VGNC:88988]	HSD17B7	protein_coding	1928	4	87720118	87742992	-1
ENSSSCG00000017866		0.389597	4.92709	4.38109	0.0497483	0.39626		204.341	0.249071	0.169936	1.46567	0.142738	0.798081		TAX1BP3	Tax1 binding protein 3 [Source:VGNC Symbol;Acc:VGNC:93755]	TAX1BP3	protein_coding	1563	12	49754166	49759412	-1
ENSSSCG00000001697		0.242263	4.87583	4.38075	0.0497563	0.39626		199.987	0.102857	0.11828	0.869601	0.384518	0.924236		TMEM63B	transmembrane protein 63B [Source:VGNC Symbol;Acc:VGNC:94197]	TMEM63B	protein_coding	3346	7	39138431	39165077	1
ENSSSCG00000001512		0.225449	5.68256	4.3777	0.0498282	0.396289		349.613	0.069966	0.0956121	0.731769	0.46431	0.946358		CUTA	cutA divalent cation tolerance homolog [Source:VGNC Symbol;Acc:VGNC:87091]	CUTA	protein_coding	935	7	29720094	29721769	-1
ENSSSCG00000001950		0.453672	2.43953	4.37637	0.0498596	0.396289		35.1088	0.325666	0.220843	1.47465	0.140307	0.797517		PRORP	protein only RNase P catalytic subunit [Source:HGNC Symbol;Acc:HGNC:19958]	PRORP	protein_coding	2518	7	64620517	64762428	-1
ENSSSCG00000005426		0.313287	3.29235	4.37613	0.0498654	0.396289		65.6862	0.193403	0.146195	1.32291	0.185865	0.832824		FKTN	fibronectin type III and SPRY domain containing 1 like [Source:VGNC Symbol;Acc:VGNC:88252]	FKTN	protein_coding	3999	1	246866709	246916643	1
ENSSSCG00000011538		0.477036	7.35054	4.4077	0.0499174	0.396307		1135.73	0.320085	0.265694	1.20471	0.228314	0.858542		LMCD1	LIM and cysteine rich domains 1 [Source:VGNC Symbol;Acc:VGNC:89756]	LMCD1	protein_coding	6632	13	64933700	64994228	1
ENSSSCG00000004938		0.263212	3.86492	4.37307	0.0499379	0.396307		98.2784	0.128247	0.129325	0.991667	0.32136	0.903765		DENND4A	DENN domain containing 4A [Source:VGNC Symbol;Acc:VGNC:87251]	DENND4A	protein_coding	8246	1	163660244	163790334	-1
ENSSSCG00000063463		-0.368535	3.51831	4.36894	0.0500358	0.396805		79.863	-0.499383	0.193993	-2.57424	0.0100461	0.354987					protein_coding	999	3	691973	692971	1
ENSSSCG00000002640		0.345576	5.69439	4.36728	0.0500753	0.396839		349.548	0.197791	0.137762	1.43575	0.151074	0.806566		DEF8	differentially expressed in FDCP 8 homolog [Source:VGNC Symbol;Acc:VGNC:87239]	DEF8	protein_coding	5395	6	140908	160692	-1
ENSSSCG00000007924		0.19803	5.42798	4.36345	0.0501663	0.397282		295.149	0.0608172	0.103849	0.585634	0.558122	0.963884		UBN1	ubinuclein 1 [Source:VGNC Symbol;Acc:VGNC:94663]	UBN1	protein_coding	6158	3	37512313	37555203	-1
ENSSSCG00000010575		0.347197	4.88381	4.35804	0.0502954	0.397423		199.631	0.201465	0.151234	1.33214	0.182813	0.832824		PPRC1	PPARG related coactivator 1 [Source:VGNC Symbol;Acc:VGNC:91763]	PPRC1	protein_coding	5276	14	113137037	113152831	1
ENSSSCG00000050998		0.56105	3.53077	4.36447	0.0503119	0.397423		74.7493	0.445564	0.245995	1.81127	0.0700994	0.692638		DDIT3	DNA damage inducible transcript 3 [Source:NCBI gene (formerly Entrezgene);Acc:100240743]	DDIT3	protein_coding	887	5	22785445	22789829	-1
ENSSSCG00000038013		0.543464	2.50422	4.35582	0.0503482	0.397423		35.3568	0.400912	0.231987	1.72816	0.0839592	0.724578		DIRAS1	DIRAS family GTPase 1 [Source:VGNC Symbol;Acc:VGNC:87312]	DIRAS1	protein_coding	5135	2	75908509	75929151	1
ENSSSCG00000006395		0.390882	6.06658	4.36084	0.0504086	0.397423		453.599	0.248332	0.167716	1.48066	0.138696	0.797517			transgelin 2 [Source:VGNC Symbol;Acc:VGNC:98875]		protein_coding	5971	4	90566545	90574760	1
ENSSSCG00000013028		0.321986	7.14588	4.35226	0.0504336	0.397423		980.668	0.183436	0.191613	0.957326	0.338403	0.914203		ESRRA	estrogen related receptor alpha [Source:VGNC Symbol;Acc:VGNC:87793]	ESRRA	protein_coding	2509	2	7803510	7813098	-1
ENSSSCG00000032657		-0.198808	8.72373	4.35142	0.0504536	0.397423		2941.96	-0.353853	0.125455	-2.82055	0.00479407	0.258802		RPL3L	ribosomal protein L3 like [Source:VGNC Symbol;Acc:VGNC:92428]	RPL3L	protein_coding	1447	3	40007868	40016699	1
ENSSSCG00000012594		-0.547554	1.87491	4.35131	0.0504563	0.397423		24.195	-0.658697	0.262509	-2.50923	0.0120995	0.390858		IL13RA2	interleukin 13 receptor subunit alpha 2 [Source:VGNC Symbol;Acc:VGNC:89082]	IL13RA2	protein_coding	1484	X	94402676	94439060	-1
ENSSSCG00000007757		0.228455	9.06604	4.35091	0.0504659	0.397423		3697.06	0.0758964	0.107898	0.703409	0.481801	0.952074		TRIM72	tripartite motif containing 72 [Source:VGNC Symbol;Acc:VGNC:94432]	TRIM72	protein_coding	3099	3	17284431	17306738	-1
ENSSSCG00000003617		0.255433	4.33575	4.34829	0.0505288	0.39749		137.106	0.140799	0.105052	1.34028	0.180154	0.832824		TXLNA	taxilin alpha [Source:VGNC Symbol;Acc:VGNC:94600]	TXLNA	protein_coding	1799	6	88660083	88672333	1
ENSSSCG00000004912		0.308213	4.036	4.34599	0.0505839	0.39749		110.391	0.178766	0.133	1.34411	0.178914	0.832824			SEC11 homolog C, signal peptidase complex subunit [Source:VGNC Symbol;Acc:VGNC:92667]		protein_coding	3275	1	161754505	161769526	-1
ENSSSCG00000031169		0.244255	5.79314	4.34547	0.0505965	0.39749		379.855	0.111436	0.0988347	1.1275	0.259531	0.876202					protein_coding	2552	6	44103129	44141393	1
ENSSSCG00000009713		0.230191	5.03874	4.34469	0.0506152	0.39749		224.654	0.099853	0.101595	0.982853	0.32568	0.905212		CLCN3	chloride voltage-gated channel 3 [Source:VGNC Symbol;Acc:VGNC:86727]	CLCN3	protein_coding	6936	14	20026685	20127155	-1
ENSSSCG00000025344		0.261145	5.94123	4.33977	0.0507339	0.397494		417.256	0.107685	0.088477	1.21709	0.223569	0.853736		PHC2	polyhomeotic homolog 2 [Source:VGNC Symbol;Acc:VGNC:91371]	PHC2	protein_coding	4105	6	89574035	89685272	-1
ENSSSCG00000031142		-0.375446	3.60776	4.33937	0.0507434	0.397494		83.4409	-0.505519	0.196133	-2.57744	0.00995359	0.354987		NMNAT3	nicotinamide nucleotide adenylyltransferase 3 [Source:VGNC Symbol;Acc:VGNC:108679]	NMNAT3	protein_coding	3141	13	80429639	80556790	-1
ENSSSCG00000004480		0.359161	5.02864	4.33587	0.0508279	0.397494		219.181	0.219085	0.144259	1.51869	0.128839	0.785856		COX7A2	cytochrome c oxidase subunit 7A2 [Source:NCBI gene (formerly Entrezgene);Acc:100038000]		protein_coding	491	1	90696698	90703409	1
ENSSSCG00000000842		0.210731	5.13708	4.33437	0.0508643	0.397494		239.594	0.0691929	0.0879721	0.786532	0.431556	0.940529		KANSL2	KAT8 regulatory NSL complex subunit 2 [Source:VGNC Symbol;Acc:VGNC:89300]	KANSL2	protein_coding	3304	5	79281588	79314995	-1
ENSSSCG00000021803		0.201129	5.6628	4.33337	0.0508885	0.397494		346.215	0.0501239	0.0886099	0.565669	0.571619	0.964721		RANBP10	RAN binding protein 10 [Source:VGNC Symbol;Acc:VGNC:92077]	RANBP10	protein_coding	5363	6	28352003	28428370	-1
ENSSSCG00000010079		0.234416	5.32063	4.33322	0.0508921	0.397494		271.762	0.0923304	0.102345	0.902147	0.366979	0.918444		PPM1F	protein phosphatase, Mg2+/Mn2+ dependent 1F [Source:VGNC Symbol;Acc:VGNC:91706]	PPM1F	protein_coding	4446	14	50040663	50063325	1
ENSSSCG00000006661		0.429307	3.3482	4.3331	0.0508951	0.397494		66.134	0.295154	0.189394	1.55841	0.119136	0.776122		VPS45	vacuolar protein sorting 45 homolog [Source:NCBI gene (formerly Entrezgene);Acc:100514766]		protein_coding	2391	4	98939584	99010585	-1
ENSSSCG00000040125		0.380917	5.21824	4.33344	0.0508975	0.397494		250.632	0.241249	0.162674	1.48302	0.138069	0.797135		HSF4	heat shock transcription factor 4 [Source:HGNC Symbol;Acc:HGNC:5227]	HSF4	protein_coding	1917	6	27808652	27818750	1
ENSSSCG00000004020		0.347833	4.23159	4.32569	0.0510747	0.39798		126.132	0.219094	0.151623	1.44499	0.148459	0.802918		SFT2D1	SFT2 domain containing 1 [Source:NCBI gene (formerly Entrezgene);Acc:100513321]		protein_coding	1117	1	2576729	2593506	1
ENSSSCG00000008478		0.205161	5.04816	4.32445	0.0511049	0.39798		227.547	0.0721018	0.117658	0.61281	0.540002	0.961082		SOS1	SOS Ras/Rac guanine nucleotide exchange factor 1 [Source:VGNC Symbol;Acc:VGNC:110720]	SOS1	protein_coding	5107	3	101209641	101362723	1
ENSSSCG00000007647		0.371016	3.4321	4.32299	0.0511404	0.39798		70.3047	0.226297	0.147024	1.53918	0.12376	0.779915		TRAPPC14	trafficking protein particle complex subunit 14 [Source:VGNC Symbol;Acc:VGNC:89977]	TRAPPC14	protein_coding	2561	3	8158070	8162425	-1
ENSSSCG00000030183		0.375127	4.41856	4.32152	0.0511763	0.39798		143.159	0.230695	0.16	1.44184	0.149347	0.804459		GOSR2	golgi SNAP receptor complex member 2 [Source:VGNC Symbol;Acc:VGNC:110200]	GOSR2	protein_coding	4031	12	17768111	17789315	1
ENSSSCG00000008535		0.677154	4.70216	4.38785	0.0511997	0.39798		172.73	0.577828	0.311349	1.85589	0.0634695	0.6775		CLIP4	CAP-Gly domain containing linker protein family member 4 [Source:VGNC Symbol;Acc:VGNC:97932]	CLIP4	protein_coding	4399	3	110111153	110181127	-1
ENSSSCG00000022536		0.618186	2.42195	4.31719	0.0512819	0.39798		33.3592	0.480937	0.278819	1.72491	0.0845438	0.724578		SLC37A2	solute carrier family 37 member 2 [Source:VGNC Symbol;Acc:VGNC:98323]	SLC37A2	protein_coding	4833	9	52237420	52272692	1
ENSSSCG00000017906		0.285564	5.03029	4.31706	0.0512851	0.39798		219.718	0.123296	0.099597	1.23795	0.215735	0.849751		RNF167	ring finger protein 167 [Source:VGNC Symbol;Acc:VGNC:110647]	RNF167	protein_coding	1775	12	51966032	51970898	-1
ENSSSCG00000013297		0.568556	3.69124	4.32729	0.0513193	0.39798		86.2358	0.407772	0.276256	1.47606	0.139927	0.797517		CD44	CD44 molecule [Source:VGNC Symbol;Acc:VGNC:99614]	CD44	protein_coding	4567	2	25788703	25884153	-1
ENSSSCG00000008035		0.246136	4.26456	4.31529	0.0513283	0.39798		130.025	0.114395	0.125727	0.909867	0.362893	0.918444			growth factor, augmenter of liver reration [Source:VGNC Symbol;Acc:VGNC:102569]		protein_coding	1833	3	39981940	39984991	-1
ENSSSCG00000001572		0.549061	2.67189	4.31371	0.051367	0.39798		40.8741	0.416828	0.246463	1.69124	0.0907911	0.740217		FGD2	FYVE, RhoGEF and PH domain containing 2 [Source:VGNC Symbol;Acc:VGNC:88095]	FGD2	protein_coding	2550	7	32648222	32674529	1
ENSSSCG00000010990		0.475407	3.75269	4.3132	0.0513794	0.39798		89.3707	0.341624	0.206931	1.65091	0.0987573	0.745625		NOL6	nucleolar protein 6 [Source:VGNC Symbol;Acc:VGNC:95926]	NOL6	protein_coding	4819	10	33022035	33035200	1
ENSSSCG00000030480		0.19798	6.00576	4.31305	0.051383	0.39798		442.009	0.0542399	0.101925	0.532157	0.594617	0.966757		DYRK1A	dual specificity tyrosine phosphorylation regulated kinase 1A [Source:VGNC Symbol;Acc:VGNC:87505]	DYRK1A	protein_coding	5650	13	201009480	201159948	1
ENSSSCG00000000141		0.209984	6.94261	4.31085	0.0514368	0.398124		842.576	0.0579125	0.0796181	0.727378	0.466994	0.94698		EIF3D	eukaryotic translation initiation factor 3 subunit D [Source:NCBI gene (formerly Entrezgene);Acc:100512835]		protein_coding	2266	5	11213312	11229158	1
ENSSSCG00000009395		0.356954	2.75869	4.30785	0.0515104	0.39842		43.9924	0.22415	0.171862	1.30425	0.19215	0.834475		SETDB2	SET domain bifurcated histone lysine methyltransferase 2 [Source:VGNC Symbol;Acc:VGNC:92765]	SETDB2	protein_coding	5263	11	18252524	18297826	-1
ENSSSCG00000025900		0.261313	5.2805	4.30511	0.0515778	0.398668		265.655	0.116155	0.121011	0.959874	0.337118	0.913576		SH3BP5L	SH3 binding domain protein 5 like [Source:VGNC Symbol;Acc:VGNC:92820]	SH3BP5L	protein_coding	5172	2	52323048	52339665	1
ENSSSCG00000005150		0.276192	4.34651	4.30033	0.0516954	0.398916		136.834	0.140395	0.109129	1.28651	0.198265	0.83765		KLHL9	kelch like family member 9 [Source:VGNC Symbol;Acc:VGNC:89537]	KLHL9	protein_coding	5866	1	201585965	201591830	-1
ENSSSCG00000005494		1.11197	4.83729	4.43174	0.0517094	0.398916		195.306	0.900866	0.537766	1.6752	0.0938949	0.742511		TNC	tenascin C [Source:VGNC Symbol;Acc:VGNC:103192]	TNC	protein_coding	7903	1	255533238	255630376	-1
ENSSSCG00000017271		-0.256044	8.95033	4.2995	0.051716	0.398916		3453.12	-0.414052	0.155161	-2.66853	0.0076183	0.326002		CACNG1	calcium voltage-gated channel auxiliary subunit gamma 1 [Source:VGNC Symbol;Acc:VGNC:86124]	CACNG1	protein_coding	5344	12	13463058	13481645	1
ENSSSCG00000028633		0.234937	5.07854	4.29647	0.0517908	0.399079		229.011	0.0814154	0.0950937	0.856161	0.391909	0.92768		AMMECR1L	AMMECR1 like [Source:VGNC Symbol;Acc:VGNC:103895]	AMMECR1L	protein_coding	6268	15	59453722	59476517	1
ENSSSCG00000040426		0.352358	3.49148	4.29578	0.0518078	0.399079		73.4933	0.195905	0.147362	1.32941	0.183713	0.832824					protein_coding	1403	14	139013253	139050019	-1
ENSSSCG00000057051		0.529333	3.16998	4.29354	0.0518631	0.399119		58.6561	0.400206	0.261721	1.52913	0.126231	0.781081		CHRND	cholinergic receptor nicotinic delta subunit [Source:HGNC Symbol;Acc:HGNC:1965]	CHRND	protein_coding	2585	15	133040340	133048829	1
ENSSSCG00000037935		0.280715	4.96318	4.28975	0.0519571	0.399119		213.279	0.152844	0.156249	0.978208	0.327971	0.907374		CYYR1	cysteine and tyrosine rich 1 [Source:VGNC Symbol;Acc:VGNC:87139]	CYYR1	protein_coding	3574	13	189957611	190066539	-1
ENSSSCG00000008136		0.215773	5.81527	4.28922	0.0519702	0.399119		385.62	0.0667515	0.100302	0.665506	0.505727	0.956667		RANBP2	RAN binding protein 2 [Source:HGNC Symbol;Acc:HGNC:9848]	RANBP2	protein_coding	10707	3	47531359	47601495	-1
ENSSSCG00000036658		0.196663	6.43157	4.28892	0.0519775	0.399119		591.596	0.0453118	0.0780451	0.580585	0.56152	0.963889		PSMD8	proteasome 26S subunit, non-ATPase 8 [Source:VGNC Symbol;Acc:VGNC:98544]	PSMD8	protein_coding	1578	6	47289886	47297051	1
ENSSSCG00000021322		0.211747	4.86551	4.28714	0.0520218	0.399119		199.908	0.0758125	0.102585	0.739021	0.459894	0.946358					protein_coding	6817	X	20220885	20275185	1
ENSSSCG00000004971		0.330326	4.3436	4.287	0.0520252	0.399119		137.527	0.201813	0.164845	1.22426	0.220854	0.852572		TLE3	TLE family member 3, transcriptional corepressor [Source:VGNC Symbol;Acc:VGNC:94016]	TLE3	protein_coding	5245	1	167808510	167855911	-1
ENSSSCG00000012981		0.182145	5.86993	4.27739	0.0522644	0.400017		400.138	0.0369353	0.0761247	0.485195	0.627538	0.970935		RELA	RELA proto-oncogene, NF-kB subunit [Source:NCBI gene (formerly Entrezgene);Acc:100135665]		protein_coding	3030	2	6593969	6603469	1
ENSSSCG00000000386		0.283194	5.87574	4.27689	0.0522769	0.400017		403.342	0.144725	0.161291	0.897288	0.369565	0.919028		ANKRD52	ankyrin repeat domain 52 [Source:VGNC Symbol;Acc:VGNC:85342]	ANKRD52	protein_coding	6830	5	21637613	21657045	-1
ENSSSCG00000013082		0.295461	5.212	4.27445	0.0523378	0.400017		249.821	0.148498	0.114956	1.29178	0.196434	0.836906		SDHAF2	succinate dehydrogenase complex assembly factor 2 [Source:VGNC Symbol;Acc:VGNC:108757]	SDHAF2	protein_coding	3379	2	10072920	10088117	-1
ENSSSCG00000005651		0.31309	4.25094	4.27432	0.0523411	0.400017		127.39	0.174722	0.132344	1.32021	0.186765	0.832824		ODF2	outer dense fiber of sperm tails 2 [Source:VGNC Symbol;Acc:VGNC:91017]	ODF2	protein_coding	5115	1	268856766	268893387	1
ENSSSCG00000004383		0.390333	3.10711	4.27304	0.0523731	0.400017		56.5491	0.260669	0.179358	1.45334	0.146129	0.798757		OSTM1	osteoclastosis associated transmembrane protein 1 [Source:VGNC Symbol;Acc:VGNC:91086]	OSTM1	protein_coding	3263	1	74139330	74181084	-1
ENSSSCG00000009616		0.429266	6.15919	4.29141	0.0524051	0.400017		487.105	0.281666	0.197832	1.42376	0.154515	0.807605		HR	HR lysine demethylase and nuclear receptor corepressor [Source:NCBI gene (formerly Entrezgene);Acc:397617]		protein_coding	4898	14	6386903	6407031	-1
ENSSSCG00000020964		0.430779	5.09133	4.28033	0.052444	0.400017		227.471	0.290253	0.175568	1.65322	0.0982863	0.745625		SEC22B	SEC22 homolog B, vesicle trafficking protein [Source:VGNC Symbol;Acc:VGNC:109641]	SEC22B	protein_coding	6590	4	100880937	100905993	1
ENSSSCG00000006831		0.236129	5.12195	4.26939	0.0524646	0.400017		238.439	0.0861396	0.133233	0.646533	0.517934	0.956667		SORT1	sortilin 1 [Source:VGNC Symbol;Acc:VGNC:93343]	SORT1	protein_coding	5044	4	110720947	110789070	1
ENSSSCG00000016340		-0.321179	7.91287	4.26704	0.0525234	0.400017		1681.94	-0.484607	0.188593	-2.56959	0.010182	0.357606		ASB1	ankyrin repeat and SOCS box containing 1 [Source:VGNC Symbol;Acc:VGNC:95728]	ASB1	protein_coding	6533	15	137931774	137952046	1
ENSSSCG00000017895		0.251575	6.29013	4.26685	0.0525284	0.400017		538.326	0.106308	0.127629	0.832941	0.404878	0.933571		RABEP1	rabaptin, RAB GTPase binding effector protein 1 [Source:VGNC Symbol;Acc:VGNC:99032]	RABEP1	protein_coding	5617	12	51602226	51858206	-1
ENSSSCG00000002440		-0.273883	6.47708	4.26448	0.0525879	0.400017		623.174	-0.434762	0.168957	-2.57321	0.0100759	0.354987		CCDC88C	coiled-coil domain containing 88C [Source:VGNC Symbol;Acc:VGNC:97917]	CCDC88C	protein_coding	7116	7	112917534	113045682	-1
ENSSSCG00000030303		0.616354	4.2741	4.30351	0.0526015	0.400017		128.426	0.502106	0.296186	1.69524	0.0900297	0.739102		ACHE	acetylcholinesterase [Source:VGNC Symbol;Acc:VGNC:97029]	ACHE	protein_coding	3299	3	8732441	8738605	-1
ENSSSCG00000004307		0.218734	5.63689	4.26378	0.0526054	0.400017		342.92	0.0709133	0.134461	0.527389	0.597924	0.966767		AKIRIN2	akirin 2 [Source:VGNC Symbol;Acc:VGNC:103023]	AKIRIN2	protein_coding	2321	1	56046327	56070163	-1
ENSSSCG00000011755		0.372691	3.94426	4.26246	0.0526386	0.400017		101.807	0.230491	0.160106	1.43962	0.149975	0.8054		NCEH1	neutral cholesterol ester hydrolase 1 [Source:NCBI gene (formerly Entrezgene);Acc:100154209]		protein_coding	5389	13	111139621	111248079	-1
ENSSSCG00000004652		0.182157	6.09327	4.2598	0.0527056	0.400017		472.089	0.0363305	0.112059	0.324207	0.745781	0.984804		COPS2	COP9 signalosome subunit 2 [Source:VGNC Symbol;Acc:VGNC:86899]	COPS2	protein_coding	6475	1	122542387	122578858	1
ENSSSCG00000004275		0.283135	4.03232	4.25864	0.0527349	0.400017		108.893	0.123391	0.122409	1.00802	0.313446	0.901219		FAM135A	family with sequence similarity 135 member A [Source:VGNC Symbol;Acc:VGNC:87904]	FAM135A	protein_coding	6563	1	50579715	50716357	1
ENSSSCG00000005787		0.221776	4.48246	4.25739	0.0527663	0.400017		151.762	0.0934527	0.0997412	0.936952	0.348783	0.918214		CTDP1	CTD phosphatase subunit 1 [Source:VGNC Symbol;Acc:VGNC:87058]	CTDP1	protein_coding	10203	1	145769771	145811678	-1
ENSSSCG00000013538		0.191417	6.31819	4.25684	0.0527802	0.400017		547.337	0.0467232	0.0861867	0.542116	0.587739	0.966608		KHSRP	KH-type splicing regulatory protein [Source:VGNC Symbol;Acc:VGNC:89427]	KHSRP	protein_coding	4624	2	72656752	72668964	1
ENSSSCG00000017918		0.220992	4.57095	4.25401	0.0528517	0.400289		161.07	0.0937037	0.105386	0.889148	0.373924	0.920097		ARRB2	arrestin beta 2 [Source:VGNC Symbol;Acc:VGNC:85543]	ARRB2	protein_coding	2049	12	52161778	52170342	-1
ENSSSCG00000009334		0.764928	4.80483	4.33311	0.0528878	0.400289		190.097	0.577426	0.350054	1.64954	0.0990378	0.746358		HSPH1	heat shock protein family H (Hsp110) member 1 [Source:NCBI gene (formerly Entrezgene);Acc:100048931]	HSPH1	protein_coding	3511	11	7733878	7759576	-1
ENSSSCG00000011465		0.304194	3.45339	4.25121	0.0529225	0.400289		72.5436	0.162647	0.139241	1.1681	0.242766	0.868259		PDE12	phosphodiesterase 12 [Source:VGNC Symbol;Acc:VGNC:104020]	PDE12	protein_coding	4447	13	39395541	39402650	1
ENSSSCG00000003351		-0.521661	5.37688	4.28494	0.053026	0.400803		288.798	-0.682701	0.25698	-2.65663	0.00789262	0.33202		MMP23B	matrix metallopeptidase 23 [Source:VGNC Symbol;Acc:VGNC:98502]	MMP23B	protein_coding	1984	6	63801965	63805046	1
ENSSSCG00000031083		0.24924	6.84286	4.24558	0.0530654	0.400832		787.208	0.0912501	0.115953	0.786957	0.431307	0.940265			SUZ RNA binding domain containing 1 [Source:VGNC Symbol;Acc:VGNC:98622]		protein_coding	6179	6	75459138	75485323	1
ENSSSCG00000000735		0.614763	6.73831	4.31316	0.0531202	0.400978		720.95	0.493181	0.270983	1.81997	0.0687636	0.685447		TSPAN9	tetraspanin 9 [Source:VGNC Symbol;Acc:VGNC:94516]	TSPAN9	protein_coding	4244	5	66913769	67106233	-1
ENSSSCG00000033167		0.286758	4.5781	4.23883	0.0532371	0.401591		160.967	0.147284	0.121263	1.21458	0.224524	0.854192		SLC7A6OS	solute carrier family 7 member 6 opposite strand [Source:VGNC Symbol;Acc:VGNC:96632]	SLC7A6OS	protein_coding	4135	6	28872665	28883548	-1
ENSSSCG00000017168		0.305362	6.2236	4.23568	0.0533174	0.401928		506.652	0.155493	0.112044	1.38778	0.165203	0.820479		SEPTIN9	septin 9 [Source:VGNC Symbol;Acc:VGNC:92726]	SEPTIN9	protein_coding	5932	12	4254775	4405628	-1
ENSSSCG00000033311		0.460145	2.74016	4.23149	0.0534245	0.402228		44.034	0.34416	0.211539	1.62694	0.10375	0.758923		TMEM186	transmembrane protein 186 [Source:VGNC Symbol;Acc:VGNC:94123]	TMEM186	protein_coding	3948	3	33892598	33897719	1
ENSSSCG00000002844		-0.28598	8.50034	4.22913	0.0534849	0.402228		2528.64	-0.455034	0.172064	-2.64456	0.00817964	0.335335		PHKB	phosphorylase kinase regulatory subunit beta [Source:VGNC Symbol;Acc:VGNC:98532]	PHKB	protein_coding	7229	6	36991274	37193593	-1
ENSSSCG00000040178		0.424724	3.24775	4.22863	0.0534978	0.402228		62.6042	0.286912	0.195382	1.46846	0.141978	0.797969		E2F3	E2F transcription factor 3 [Source:VGNC Symbol;Acc:VGNC:87514]	E2F3	protein_coding	4897	7	15794178	15870204	1
ENSSSCG00000005524		-0.353256	6.80179	4.22899	0.0534997	0.402228		773.899	-0.506819	0.175715	-2.88432	0.00392265	0.244492		DAB2IP	DAB2 interacting protein [Source:VGNC Symbol;Acc:VGNC:87145]	DAB2IP	protein_coding	4647	1	261659660	261859022	1
ENSSSCG00000004279		0.309601	4.12374	4.22581	0.0535702	0.402463		118.043	0.185904	0.130188	1.42796	0.153303	0.806566		OGFRL1	opioid growth factor receptor like 1 [Source:VGNC Symbol;Acc:VGNC:91026]	OGFRL1	protein_coding	7797	1	51313016	51332327	1
ENSSSCG00000003231		0.741717	1.74023	4.22424	0.0536106	0.402463		19.7033	0.622316	0.341129	1.82429	0.068109	0.682955		NKG7	natural killer cell granule protein 7 [Source:NCBI gene (formerly Entrezgene);Acc:100513287]		protein_coding	1186	6	58496089	58497827	1
ENSSSCG00000008180		0.222285	6.38905	4.22161	0.0536781	0.402463		573.34	0.0614516	0.0944328	0.650744	0.515212	0.956667		EIF5B	eukaryotic translation initiation factor 5B [Source:VGNC Symbol;Acc:VGNC:87634]	EIF5B	protein_coding	7671	3	54861758	54905810	-1
ENSSSCG00000016008		0.277148	3.58496	4.22085	0.0536977	0.402463		80.0752	0.142829	0.134624	1.06095	0.288715	0.888516		CWC22	CWC22 spliceosome associated protein homolog [Source:VGNC Symbol;Acc:VGNC:96215]	CWC22	protein_coding	3037	15	85542258	85605614	-1
ENSSSCG00000012548		-0.281847	5.69689	4.2204	0.0537093	0.402463		358.067	-0.431904	0.152369	-2.8346	0.00458832	0.254821		PWWP3B	PWWP domain containing 3B [Source:VGNC Symbol;Acc:VGNC:92012]	PWWP3B	protein_coding	6344	X	86785325	86814625	1
ENSSSCG00000017069		0.192863	7.00668	4.21806	0.0537697	0.402638		885.774	0.0435598	0.0890168	0.489344	0.624598	0.97071		LARP1	La ribonucleoprotein 1, translational regulator [Source:VGNC Symbol;Acc:VGNC:98067]	LARP1	protein_coding	5515	16	68390880	68484918	-1
ENSSSCG00000010756		0.441225	4.11122	4.21664	0.0538062	0.402638		114.067	0.326185	0.203305	1.60441	0.108623	0.768268		MGMT	O-6-methylguanine-DNA methyltransferase [Source:VGNC Symbol;Acc:VGNC:90200]	MGMT	protein_coding	1052	14	138499309	138771540	1
ENSSSCG00000012823		0.253371	4.95437	4.2147	0.0538563	0.402638		209.918	0.111055	0.0958839	1.15823	0.246771	0.868895		DKC1	dyskerin pseudouridine synthase 1 [Source:NCBI gene (formerly Entrezgene);Acc:100216430]		protein_coding	2828	X	125218923	125229525	1
ENSSSCG00000023391		0.292455	5.96156	4.21396	0.0538754	0.402638		424.804	0.153334	0.127468	1.20292	0.229006	0.858542		LONP2	lon peptidase 2, peroxisomal [Source:VGNC Symbol;Acc:VGNC:89776]	LONP2	protein_coding	2910	6	36372599	36466190	-1
ENSSSCG00000008534		0.344155	4.13243	4.21129	0.0539445	0.402671		117.299	0.199792	0.15235	1.3114	0.189723	0.833861		WDR43	WD repeat domain 43 [Source:VGNC Symbol;Acc:VGNC:110731]	WDR43	protein_coding	2486	3	110318538	110365062	-1
ENSSSCG00000008443		0.286412	7.0626	4.21103	0.0539512	0.402671		917.879	0.149942	0.148855	1.0073	0.313789	0.901219		EPAS1	endothelial PAS domain protein 1 [Source:NCBI gene (formerly Entrezgene);Acc:100037272]		protein_coding	5155	3	94165816	94254079	-1
ENSSSCG00000001703		0.555453	3.18892	4.20826	0.0540304	0.402996		59.2324	0.412793	0.25943	1.59116	0.111575	0.769587		NFKBIE	NFKB inhibitor epsilon [Source:VGNC Symbol;Acc:VGNC:90724]	NFKBIE	protein_coding	2426	7	39255075	39263339	-1
ENSSSCG00000017694		0.843554	5.32823	4.30954	0.0540877	0.403143		261.422	0.691135	0.337337	2.04879	0.0404823	0.604146		ACACA	acetyl-CoA carboxylase alpha [Source:VGNC Symbol;Acc:VGNC:84997]	ACACA	protein_coding	9325	12	38581457	38824712	-1
ENSSSCG00000001770		0.635457	5.09629	4.26859	0.0541255	0.403143		226.097	0.50097	0.260274	1.92478	0.0542566	0.656872		CTSH	cathepsin H [Source:NCBI gene (formerly Entrezgene);Acc:396969]		protein_coding	2703	7	48083572	48106072	-1
ENSSSCG00000024665		0.179217	5.40292	4.20308	0.0541573	0.403143		289.944	0.0499669	0.0778816	0.641575	0.521149	0.957031		TRAPPC12	trafficking protein particle complex subunit 12 [Source:VGNC Symbol;Acc:VGNC:94372]	TRAPPC12	protein_coding	7074	3	131307208	131357994	-1
ENSSSCG00000040981		0.748482	1.89531	4.20065	0.0542207	0.403349		22.7582	0.608794	0.364983	1.66801	0.0953146	0.742843		GMFG	glia maturation factor gamma [Source:VGNC Symbol;Acc:VGNC:88510]	GMFG	protein_coding	599	6	47990237	47997260	-1
ENSSSCG00000009956		0.276944	5.13534	4.19181	0.0544512	0.404797		237.786	0.11968	0.110541	1.08267	0.278954	0.886224		GRK3	G protein-coupled receptor kinase 3 [Source:VGNC Symbol;Acc:VGNC:88695]	GRK3	protein_coding	6186	14	43224930	43442965	1
ENSSSCG00000028536		0.283122	4.18353	4.18797	0.054552	0.405279		122.456	0.151407	0.137643	1.1	0.271333	0.883325		LHFPL2	LHFPL tetraspan subfamily member 2 [Source:VGNC Symbol;Acc:VGNC:89705]	LHFPL2	protein_coding	3176	2	87322934	87349878	-1
ENSSSCG00000012463		0.301665	3.9216	4.18503	0.0546289	0.405379		101.603	0.162762	0.136714	1.19053	0.233838	0.865544		CHM	CHM Rab escort protein [Source:VGNC Symbol;Acc:VGNC:86647]	CHM	protein_coding	5682	X	68873359	69066275	-1
ENSSSCG00000023171		0.243337	6.13868	4.18472	0.0546373	0.405379		487.873	0.0839233	0.15575	0.538832	0.590003	0.966608		SLC66A2	solute carrier family 66 member 2 [Source:VGNC Symbol;Acc:VGNC:93151]	SLC66A2	protein_coding	2759	6	127894111	127952225	-1
ENSSSCG00000010476		0.424425	4.32441	4.18201	0.0547083	0.40564		135.383	0.285455	0.198302	1.43949	0.15001	0.8054		MYOF	myoferlin [Source:VGNC Symbol;Acc:VGNC:90538]	MYOF	protein_coding	6989	14	104770515	104941109	-1
ENSSSCG00000032467		0.237147	5.74303	4.179	0.0547877	0.40567		365.039	0.0886654	0.101579	0.872875	0.382731	0.923767		RAB5C	RAB5C, member RAS oncogene family [Source:NCBI gene (formerly Entrezgene);Acc:100523862]		protein_coding	1782	12	20613996	20636073	1
ENSSSCG00000062397		0.2721	4.54569	4.17884	0.0547919	0.40567		156.797	0.125716	0.109355	1.14961	0.250304	0.869784		SF3B5	splicing factor 3b subunit 5 [Source:HGNC Symbol;Acc:HGNC:21083]	SF3B5	protein_coding	261	1	21231408	21231668	1
ENSSSCG00000017165		0.283316	4.46499	4.17601	0.0548664	0.40567		149.759	0.151702	0.132555	1.14445	0.252438	0.872286		USP36	ubiquitin specific peptidase 36 [Source:VGNC Symbol;Acc:VGNC:94761]	USP36	protein_coding	2797	12	3309237	3348525	1
ENSSSCG00000030149		0.283118	5.80048	4.17364	0.0549291	0.40567		377.685	0.137735	0.10776	1.27817	0.201191	0.841319		CAPNS1	calpain small subunit 1 [Source:NCBI gene (formerly Entrezgene);Acc:397587]		protein_coding	1489	6	45511295	45518610	1
ENSSSCG00000016704		-0.297581	5.04938	4.17264	0.0549554	0.40567		227.111	-0.435646	0.169285	-2.57345	0.010069	0.354987					protein_coding	1872	18	45443208	45445631	1
ENSSSCG00000001523		0.562483	2.42441	4.17035	0.055016	0.40567		36.2317	0.43589	0.284746	1.53081	0.125817	0.781081		GRM4	glutamate metabotropic receptor 4 [Source:VGNC Symbol;Acc:VGNC:98027]	GRM4	protein_coding	3433	7	30179305	30267715	-1
ENSSSCG00000001073		0.394338	2.35536	4.16931	0.0550436	0.40567		32.6388	0.259343	0.200969	1.29046	0.196892	0.836906		TPMT	thiopurine S-methyltransferase [Source:NCBI gene (formerly Entrezgene);Acc:100157630]		protein_coding	1641	7	13820866	13846012	-1
ENSSSCG00000032367		-0.673047	6.2908	4.24794	0.0550836	0.40567		562.961	-0.918218	0.336052	-2.73237	0.00628801	0.294101		CEBPD	CCAAT enhancer binding protein delta [Source:VGNC Symbol;Acc:VGNC:86532]	CEBPD	protein_coding	1539	4	79872939	79874477	1
ENSSSCG00000039998		0.318949	3.3444	4.16542	0.0551467	0.40567		66.9157	0.183438	0.153853	1.1923	0.233145	0.865486		CLIC2	chloride intracellular channel 2 [Source:VGNC Symbol;Acc:VGNC:86761]	CLIC2	protein_coding	1496	X	125546467	125570523	-1
ENSSSCG00000004217		0.255319	5.34669	4.16449	0.0551713	0.40567		275.833	0.0935758	0.106909	0.875288	0.381417	0.922886		RNF146	ring finger protein 146 [Source:VGNC Symbol;Acc:VGNC:92361]	RNF146	protein_coding	5121	1	35909575	35926968	-1
ENSSSCG00000055314		0.266243	3.11359	4.16306	0.0552095	0.40567		57.0021	0.129781	0.147274	0.881221	0.378198	0.922366		LIN52	lin-52 DREAM MuvB core complex component [Source:NCBI gene (formerly Entrezgene);Acc:100157325]	LIN52	protein_coding	2338	7	97382342	97491672	1
ENSSSCG00000032053		0.573347	4.44641	4.19673	0.0552114	0.40567		147.38	0.425347	0.270894	1.57016	0.116378	0.772701		ST8SIA5	ST8 alpha-N-acetyl-neuraminide alpha-2,8-sialyltransferase 5 [Source:VGNC Symbol;Acc:VGNC:93520]	ST8SIA5	protein_coding	7063	1	96297034	96375868	-1
ENSSSCG00000058057		0.325582	4.28318	4.16168	0.0552462	0.40567		130.415	0.192537	0.145908	1.31957	0.186977	0.832824		LBH	LBH regulator of WNT signaling pathway [Source:HGNC Symbol;Acc:HGNC:29532]	LBH	protein_coding	2901	3	109078286	109105529	-1
ENSSSCG00000059123		0.414859	2.15829	4.16126	0.0552571	0.40567		28.3355	0.277292	0.216526	1.28064	0.200321	0.840609					protein_coding	2000	6	58391612	58396490	-1
ENSSSCG00000000361		0.330002	7.65988	4.16061	0.0552747	0.40567		1377.32	0.178814	0.131573	1.35905	0.174131	0.832611		CD63	CD63 molecule [Source:VGNC Symbol;Acc:VGNC:86424]	CD63	protein_coding	1185	5	21172283	21176232	-1
ENSSSCG00000031901		0.33484	4.1318	4.15775	0.0553507	0.40567		117.428	0.206533	0.145391	1.42054	0.155452	0.809929		PAPSS1	3'-phosphoadenosine 5'-phosphosulfate synthase 1 [Source:VGNC Symbol;Acc:VGNC:91172]	PAPSS1	protein_coding	6333	8	114252416	114373427	1
ENSSSCG00000008079		0.212848	6.82597	4.15714	0.0553671	0.40567		779.072	0.0566532	0.0976356	0.580252	0.561745	0.963889		FAM120A	family with sequence similarity 120A [Source:VGNC Symbol;Acc:VGNC:99713]	FAM120A	protein_coding	4983	3	42861410	42974866	1
ENSSSCG00000011373		0.220032	6.92639	4.15455	0.0554362	0.40567		840.734	0.0679438	0.128575	0.528439	0.597195	0.966757		IMPDH2	glutamine rich 1 [Source:VGNC Symbol;Acc:VGNC:92030]	IMPDH2	protein_coding	1740	13	31658650	31663552	-1
ENSSSCG00000016338		-0.330068	5.3259	4.15089	0.055534	0.40567		279.244	-0.463627	0.1978	-2.34392	0.0190822	0.473753		PER2	period circadian regulator 2 [Source:VGNC Symbol;Acc:VGNC:96478]	PER2	protein_coding	6484	15	137793422	137837070	-1
ENSSSCG00000022837		0.251265	4.39728	4.14956	0.0555697	0.40567		142.135	0.116525	0.107919	1.07975	0.280253	0.886224		TMUB2	transmembrane and ubiquitin like domain containing 2 [Source:VGNC Symbol;Acc:VGNC:94246]	TMUB2	protein_coding	2464	12	19019665	19024147	-1
ENSSSCG00000017362		0.296111	4.33833	4.14812	0.0556082	0.40567		135.281	0.142975	0.11837	1.20786	0.227102	0.856892		ATXN7L3	ataxin 7 like 3 [Source:VGNC Symbol;Acc:VGNC:85694]	ATXN7L3	protein_coding	2970	12	19012743	19018789	1
ENSSSCG00000000466		0.425844	6.329	4.16528	0.0556518	0.40567		546.481	0.259539	0.190034	1.36575	0.172017	0.827571		XPOT	exportin for tRNA [Source:VGNC Symbol;Acc:VGNC:95008]	XPOT	protein_coding	6356	5	28828566	28875325	1
ENSSSCG00000022080		0.256573	7.00914	4.14549	0.0556785	0.40567		878.043	0.100441	0.0775133	1.29579	0.195048	0.836429		RHOA	ras homolog family member A [Source:VGNC Symbol;Acc:VGNC:92284]	RHOA	protein_coding	1415	13	31918834	31986607	-1
ENSSSCG00000008574		0.325069	4.92435	4.14533	0.055683	0.40567		204.38	0.179401	0.136961	1.30987	0.190241	0.833861		KIF3C	kinesin family member 3C [Source:VGNC Symbol;Acc:VGNC:89471]	KIF3C	protein_coding	5454	3	112966804	113014624	1
ENSSSCG00000026626		0.245089	5.78601	4.1451	0.055689	0.40567		376.397	0.103793	0.0983341	1.05552	0.291188	0.888516		RER1	retention in endoplasmic reticulum sorting receptor 1 [Source:VGNC Symbol;Acc:VGNC:92215]	RER1	protein_coding	1307	6	64301199	64311783	1
ENSSSCG00000028108		0.43983	4.96151	4.15281	0.0557728	0.40567		207.606	0.305992	0.184803	1.65577	0.0977681	0.745625		ASAP3	ArfGAP with SH3 domain, ankyrin repeat and PH domain 3 [Source:VGNC Symbol;Acc:VGNC:85559]	ASAP3	protein_coding	4329	6	81309748	81360043	-1
ENSSSCG00000013524		0.273271	5.01191	4.14195	0.0557737	0.40567		217.73	0.130308	0.121519	1.07233	0.283574	0.887676		MICOS13	mitochondrial contact site and cristae organizing system subunit 13 [Source:NCBI gene (formerly Entrezgene);Acc:100037978]		protein_coding	890	2	73294842	73296836	1
ENSSSCG00000014441		0.345363	5.82078	4.14167	0.0557813	0.40567		383.962	0.197266	0.156073	1.26394	0.206253	0.845593		CSF1R	colony stimulating factor 1 receptor [Source:VGNC Symbol;Acc:VGNC:87031]	CSF1R	protein_coding	4621	2	151102147	151147633	-1
ENSSSCG00000024635		0.315669	4.79168	4.14151	0.0557855	0.40567		186.504	0.175624	0.14208	1.23609	0.216425	0.849928		SPART	spartin [Source:VGNC Symbol;Acc:VGNC:93377]	SPART	protein_coding	3815	11	12313210	12374645	-1
ENSSSCG00000011565		0.212595	6.02816	4.14029	0.0558184	0.40567		446.376	0.0602162	0.106737	0.564157	0.572647	0.964721		BRK1	BRICK1 subunit of SCAR/WAVE actin nucleating complex [Source:VGNC Symbol;Acc:VGNC:85884]	BRK1	protein_coding	1394	13	66315315	66324641	1
ENSSSCG00000004753		0.219745	4.65095	4.13998	0.0558268	0.40567		170.486	0.0836186	0.0911823	0.917049	0.359117	0.918444		INO80	INO80 complex ATPase subunit [Source:VGNC Symbol;Acc:VGNC:89138]	INO80	protein_coding	8110	1	130201718	130342838	1
ENSSSCG00000038963		0.415622	3.28503	4.1363	0.055926	0.406059		63.0669	0.275552	0.182801	1.50739	0.131711	0.791874		PRKX	protein kinase cAMP-dependent X-linked catalytic subunit [Source:HGNC Symbol;Acc:HGNC:9441]	PRKX	protein_coding	5232	X	657621	753680	-1
ENSSSCG00000004403		0.364527	2.51076	4.13532	0.0559523	0.406059		37.0039	0.234152	0.18635	1.25652	0.208927	0.848088		CDC40	cell division cycle 40 [Source:VGNC Symbol;Acc:VGNC:86452]	CDC40	protein_coding	2166	1	76179164	76232959	1
ENSSSCG00000023935		0.423885	4.62751	4.1377	0.0559984	0.406133		165.168	0.285875	0.18753	1.52442	0.127404	0.783672		GMPPA	GDP-mannose pyrophosphorylase A [Source:NCBI gene (formerly Entrezgene);Acc:100623137]		protein_coding	1579	15	121507564	121515300	1
ENSSSCG00000012287		0.294935	5.02608	4.13124	0.0560626	0.406337		219.262	0.151925	0.121667	1.2487	0.211776	0.849109		TFE3	transcription factor binding to IGHM enhancer 3 [Source:VGNC Symbol;Acc:VGNC:93916]	TFE3	protein_coding	3615	X	43100032	43116227	-1
ENSSSCG00000005082		0.373772	3.58622	4.12793	0.0561522	0.406528		78.4967	0.220613	0.150888	1.4621	0.143714	0.798081		PCNX4	pecanex 4 [Source:VGNC Symbol;Acc:VGNC:106015]	PCNX4	protein_coding	5877	1	189110458	189151873	1
ENSSSCG00000011342		0.20175	5.50135	4.1276	0.0561611	0.406528		308.63	0.054234	0.0855132	0.634218	0.525938	0.957031		DHX30	DExH-box helicase 30 [Source:VGNC Symbol;Acc:VGNC:87289]	DHX30	protein_coding	3985	13	30617376	30632497	1
ENSSSCG00000016497		0.253712	4.34118	4.12383	0.0562634	0.407008		136.24	0.110978	0.121718	0.911764	0.361893	0.918444		DENND2A	DENN domain containing 2A [Source:VGNC Symbol;Acc:VGNC:87247]	DENND2A	protein_coding	5818	18	9186903	9310665	1
ENSSSCG00000001038		0.210044	5.77463	4.12056	0.0563522	0.407389		375.165	0.0691884	0.107242	0.645163	0.518821	0.957031					protein_coding	4947	7	7462242	7473800	1
ENSSSCG00000001900		0.310779	5.06434	4.11603	0.0564757	0.40802		225.027	0.156549	0.119916	1.3055	0.191724	0.833861		CSK	C-terminal Src kinase [Source:VGNC Symbol;Acc:VGNC:87037]	CSK	protein_coding	3183	7	58736531	58755260	-1
ENSSSCG00000032562		0.378542	3.42405	4.11438	0.0565209	0.408086		72.0692	0.257286	0.183404	1.40284	0.160664	0.813105		TMC6	transmembrane channel like 6 [Source:VGNC Symbol;Acc:VGNC:94043]	TMC6	protein_coding	4419	12	3825443	3844624	1
ENSSSCG00000015485		0.347379	3.57598	4.11298	0.0565592	0.408101		78.7006	0.204211	0.152921	1.3354	0.181745	0.832824		SUCO	SUN domain containing ossification factor [Source:VGNC Symbol;Acc:VGNC:93606]	SUCO	protein_coding	5748	9	114916855	115007972	1
ENSSSCG00000011882		0.265494	5.26196	4.10932	0.0566592	0.408396		261.114	0.122795	0.123133	0.997254	0.318641	0.903199		GOLGB1	golgin B1 [Source:VGNC Symbol;Acc:VGNC:88554]	GOLGB1	protein_coding	11200	13	138754789	138847245	1
ENSSSCG00000034896		0.32285	4.14878	4.10884	0.0566724	0.408396		118.429	0.18136	0.141924	1.27787	0.201297	0.841319		HPRT1	hypoxanthine phosphoribosyltransferase 1 [Source:VGNC Symbol;Acc:VGNC:109457]	HPRT1	protein_coding	3242	X	110321204	110357894	1
ENSSSCG00000011776		0.235145	4.35309	4.10353	0.056818	0.409011		137.706	0.0991312	0.102106	0.970861	0.331618	0.909619		YEATS2	YEATS domain containing 2 [Source:VGNC Symbol;Acc:VGNC:95023]	YEATS2	protein_coding	5833	13	121637874	121746122	1
ENSSSCG00000009553		0.203051	4.9571	4.1009	0.0568903	0.409011		212.925	0.0765778	0.0985495	0.77705	0.43713	0.940581		TUBGCP3	tubulin gamma complex associated protein 3 [Source:VGNC Symbol;Acc:VGNC:94585]	TUBGCP3	protein_coding	3793	11	78190729	78232252	-1
ENSSSCG00000033059		0.458719	2.28493	4.10018	0.05691	0.409011		32.2441	0.352866	0.223278	1.58039	0.114018	0.770785		CASKIN1	CASK interacting protein 1 [Source:VGNC Symbol;Acc:VGNC:86200]	CASKIN1	protein_coding	5571	3	39794293	39811009	1
ENSSSCG00000027723		0.26095	4.56775	4.09999	0.0569153	0.409011		159.721	0.116085	0.116001	1.00073	0.316957	0.902368					protein_coding	2671	15	137567231	137621880	1
ENSSSCG00000025682		0.324262	3.66628	4.09685	0.0570018	0.409011		83.5469	0.175928	0.131403	1.33884	0.180621	0.832824		ACTR6	actin related protein 6 [Source:VGNC Symbol;Acc:VGNC:85052]	ACTR6	protein_coding	2329	5	83908884	83929045	-1
ENSSSCG00000036115		0.223069	7.27672	4.09681	0.057003	0.409011		1067.9	0.0646904	0.114791	0.563549	0.573061	0.964721		PPP3R1	protein phosphatase 3 regulatory subunit B, alpha [Source:VGNC Symbol;Acc:VGNC:106453]	PPP3R1	protein_coding	3304	3	74000517	74068172	1
ENSSSCG00000038947		0.231491	6.32343	4.09567	0.0570345	0.409011		546.2	0.0851161	0.0835969	1.01817	0.308595	0.897602			heteroous nuclear ribonucleoprotein C [Source:NCBI gene (formerly Entrezgene);Acc:100626496]		protein_coding	5011	7	77921145	77973078	1
ENSSSCG00000023445		0.310033	3.60161	4.09519	0.0570477	0.409011		80.1113	0.15847	0.136352	1.16221	0.245148	0.868259		AVL9	AVL9 cell migration associated [Source:VGNC Symbol;Acc:VGNC:85701]	AVL9	protein_coding	7421	18	40663730	40739080	-1
ENSSSCG00000060523		0.210809	4.6002	4.09372	0.0570883	0.409017		165.286	0.0865948	0.104416	0.829328	0.406919	0.933987		DDX19A	DEAD-box helicase 19A [Source:HGNC Symbol;Acc:HGNC:25628]	DDX19A	protein_coding	4994	6	13368661	13393340	1
ENSSSCG00000017385		0.226631	5.42344	4.09054	0.0571762	0.409017		293.019	0.0954746	0.0877468	1.08807	0.276565	0.885525		PSME3	proteasome activator subunit 3 [Source:VGNC Symbol;Acc:VGNC:91926]	PSME3	protein_coding	3050	12	20028112	20035557	-1
ENSSSCG00000032726		0.316609	4.85537	4.08576	0.0573084	0.409017		195.005	0.167882	0.13704	1.22506	0.220554	0.852572		SREK1	splicing regulatory glutamic acid and lysine rich protein 1 [Source:VGNC Symbol;Acc:VGNC:93451]	SREK1	protein_coding	6559	16	44578783	44620094	1
ENSSSCG00000039609		0.488585	4.65678	4.10237	0.0573553	0.409017		172.58	0.323623	0.273077	1.1851	0.235978	0.866585		ANKRD33B	ankyrin repeat domain 33B [Source:VGNC Symbol;Acc:VGNC:85334]	ANKRD33B	protein_coding	4201	16	149431	233791	1
ENSSSCG00000022784		0.403741	3.90532	4.08213	0.0574092	0.409017		101.059	0.277261	0.199672	1.38859	0.164959	0.82047		PLEKHO1	pleckstrin homology domain containing O1 [Source:VGNC Symbol;Acc:VGNC:91554]	PLEKHO1	protein_coding	1933	4	98923996	98934189	-1
ENSSSCG00000013855		0.242909	4.66738	4.08069	0.0574494	0.409017		171.976	0.102764	0.103511	0.992784	0.320815	0.903765		FAM32A	family with sequence similarity 32 member A [Source:NCBI gene (formerly Entrezgene);Acc:100511743]		protein_coding	1591	2	61388639	61394287	-1
ENSSSCG00000009778		0.437743	3.1542	4.07613	0.0575763	0.409017		58.4161	0.309845	0.199236	1.55516	0.119907	0.776311		RILPL2	Rab interacting lysosomal protein like 2 [Source:VGNC Symbol;Acc:VGNC:92305]	RILPL2	protein_coding	2234	14	29477281	29523166	1
ENSSSCG00000037531		0.233922	5.28094	4.07507	0.0576059	0.409017		263.232	0.076999	0.0848507	0.907465	0.364161	0.918444		MAP3K11	mitogen-activated protein kinase kinase kinase 11 [Source:VGNC Symbol;Acc:VGNC:89982]	MAP3K11	protein_coding	3809	2	6640056	6657713	1
ENSSSCG00000005666		0.405371	3.26744	4.07407	0.0576338	0.409017		62.4174	0.256961	0.175842	1.46132	0.143927	0.798148		DOLK	dolichol kinase [Source:VGNC Symbol;Acc:VGNC:87406]	DOLK	protein_coding	1617	1	269257540	269259156	-1
ENSSSCG00000014435		0.244005	7.19793	4.07254	0.0576765	0.409017		1005.04	0.0822247	0.0947875	0.867463	0.385688	0.924619		CSNK1A1	casein kinase 1 alpha 1 [Source:VGNC Symbol;Acc:VGNC:99630]	CSNK1A1	protein_coding	7440	2	150612077	150662284	-1
ENSSSCG00000016156		0.213982	7.57934	4.07142	0.0577079	0.409017		1315.23	0.0662111	0.100503	0.658797	0.510026	0.956667		ACADL	acyl-CoA dehydrogenase long chain [Source:NCBI gene (formerly Entrezgene);Acc:396931]		protein_coding	2563	15	112933506	112969577	-1
ENSSSCG00000062892		0.221487	6.1672	4.07013	0.0577441	0.409017		490.257	0.073707	0.0797649	0.924054	0.355458	0.918444		ANP32B	acidic nuclear phosphoprotein 32 family member B [Source:HGNC Symbol;Acc:HGNC:16677]	ANP32B	protein_coding	1670	1	239842067	239868403	1
ENSSSCG00000000097		0.240001	5.74037	4.06952	0.057761	0.409017		362.9	0.0729749	0.0832715	0.876349	0.38084	0.922886		TOMM22	translocase of outer mitochondrial membrane 22 [Source:HGNC Symbol;Acc:HGNC:18002]	TOMM22	protein_coding	2686	5	9336130	9350015	-1
ENSSSCG00000030053		0.275757	6.6601	4.06874	0.0577828	0.409017		690.048	0.123373	0.107239	1.15044	0.249962	0.869784		ARCN1	archain 1 [Source:VGNC Symbol;Acc:VGNC:85443]	ARCN1	protein_coding	3801	9	45863559	45897613	1
ENSSSCG00000007931		0.245141	4.28743	4.06732	0.0578227	0.409017		131.887	0.111082	0.116194	0.956004	0.33907	0.914607		GLYR1	glyoxylate reductase 1 homolog [Source:VGNC Symbol;Acc:VGNC:88505]	GLYR1	protein_coding	4304	3	37555394	37593559	1
ENSSSCG00000003701		0.361454	3.9202	4.06731	0.0578229	0.409017		99.6747	0.212792	0.144787	1.46969	0.141646	0.797969		SNRPD1	small nuclear ribonucleoprotein D1 polypeptide [Source:VGNC Symbol;Acc:VGNC:98617]	SNRPD1	protein_coding	4513	6	106798265	106813816	1
ENSSSCG00000014285		0.242941	6.91216	4.06651	0.0578454	0.409017		823.792	0.0907939	0.102291	0.887603	0.374754	0.920275		SEPTIN8	septin 8 [Source:VGNC Symbol;Acc:VGNC:92725]	SEPTIN8	protein_coding	6971	2	135077170	135104471	-1
ENSSSCG00000016364		0.24029	8.2212	4.06642	0.0578478	0.409017		2049.87	0.0863859	0.0918979	0.94002	0.347207	0.918214		GPC1	glypican 1 [Source:VGNC Symbol;Acc:VGNC:96329]	GPC1	protein_coding	3341	15	139457669	139484670	1
ENSSSCG00000000684		0.366963	6.53233	4.07089	0.0578709	0.409017		628.667	0.221975	0.158094	1.40407	0.160298	0.812536		USP5	ubiquitin specific peptidase 5 [Source:VGNC Symbol;Acc:VGNC:94772]	USP5	protein_coding	3423	5	63843745	63858716	-1
ENSSSCG00000010544		0.275018	3.78335	4.0654	0.0578765	0.409017		91.0364	0.121414	0.117736	1.03124	0.302428	0.893622		DNMBP	dynamin binding protein [Source:HGNC Symbol;Acc:HGNC:30373]	DNMBP	protein_coding	6535	14	111044177	111167323	-1
ENSSSCG00000007315		0.227299	4.63503	4.06401	0.0579155	0.409017		168.303	0.085012	0.102317	0.830872	0.406046	0.933571		AAR2	AAR2 splicing factor [Source:VGNC Symbol;Acc:VGNC:95690]	AAR2	protein_coding	4120	17	39498730	39522695	1
ENSSSCG00000039373		0.333767	3.24154	4.06375	0.0579229	0.409017		62.4571	0.202233	0.169461	1.19338	0.232719	0.86427		SNX24	sorting nexin 24 [Source:VGNC Symbol;Acc:VGNC:93315]	SNX24	protein_coding	2071	2	126349973	126507863	1
ENSSSCG00000063044		-1.70937	1.64036	4.15454	0.0579425	0.409017		18.5111	-1.73106	0.966462	-1.79113	0.0732728	0.696629					protein_coding	222	12	39376252	39378452	-1
ENSSSCG00000006885		0.319832	3.72787	4.06282	0.0579491	0.409017		88.2837	0.186405	0.152666	1.221	0.222086	0.852572		ALG14	ALG14 UDP-N-acetylglucosaminyltransferase subunit [Source:VGNC Symbol;Acc:VGNC:85249]	ALG14	protein_coding	4169	4	122343405	122459119	1
ENSSSCG00000024592		0.219976	5.78804	4.06197	0.0579729	0.409017		377.111	0.0629474	0.0996568	0.631642	0.527621	0.957031		ANKRD17	ankyrin repeat domain 17 [Source:VGNC Symbol;Acc:VGNC:85328]	ANKRD17	protein_coding	9241	8	69360649	69531286	-1
ENSSSCG00000003643		0.211086	5.36276	4.05835	0.0580747	0.409017		279.992	0.0691473	0.0805156	0.858806	0.390448	0.92768		SF3A3	splicing factor 3a subunit 3 [Source:VGNC Symbol;Acc:VGNC:92770]	SF3A3	protein_coding	1907	6	93951601	93976329	-1
ENSSSCG00000012654		0.342485	4.86462	4.05674	0.0581203	0.409017		199.928	0.196096	0.195698	1.00204	0.316327	0.902368					protein_coding	2850	X	106478610	106500381	1
ENSSSCG00000031530		0.31094	4.83161	4.05375	0.0582046	0.409017		191.131	0.157091	0.129412	1.21388	0.224793	0.854192		DERL2	derlin 2 [Source:VGNC Symbol;Acc:VGNC:98986]	DERL2	protein_coding	3416	12	51507996	51524793	1
ENSSSCG00000025564		0.44356	3.74313	4.05357	0.0582096	0.409017		87.4822	0.313881	0.202343	1.55123	0.120847	0.776311		GAS2L1	growth arrest specific 2 like 1 [Source:NCBI gene (formerly Entrezgene);Acc:100513569]		protein_coding	2321	14	46449787	46455276	1
ENSSSCG00000054160		0.171849	6.36341	4.05338	0.058215	0.409017		563.793	0.018462	0.0659794	0.279814	0.77962	0.987964		ATXN7L3B	ataxin 7 like 3B [Source:HGNC Symbol;Acc:HGNC:37931]	ATXN7L3B	protein_coding	3684	5	37978739	37982422	1
ENSSSCG00000030643		0.337193	3.0796	4.05193	0.0582558	0.409017		55.9068	0.206842	0.17872	1.15736	0.247127	0.86921		SELENOI	selenoprotein I [Source:VGNC Symbol;Acc:VGNC:92690]	SELENOI	protein_coding	5403	3	112628744	112671078	-1
ENSSSCG00000036956		0.913488	3.80525	4.1266	0.0582998	0.409017		90.5209	0.818438	0.410896	1.99184	0.0463891	0.632327		SOCS3	suppressor of cytokine signaling 3 [Source:VGNC Symbol;Acc:VGNC:99052]	SOCS3	protein_coding	2525	12	3643929	3647009	1
ENSSSCG00000036595		0.211997	5.74341	4.04974	0.0583179	0.409017		365.992	0.0662421	0.0955984	0.692921	0.488359	0.952074		ZGPAT	zinc finger CCCH-type and G-patch domain containing [Source:HGNC Symbol;Acc:HGNC:15948]	ZGPAT	protein_coding	2507	17	62635018	62652483	1
ENSSSCG00000009823		0.22642	5.41919	4.04909	0.0583362	0.409017		291.35	0.0818429	0.0905528	0.903815	0.366094	0.918444		VPS29	VPS29 retromer complex component [Source:VGNC Symbol;Acc:VGNC:94847]	VPS29	protein_coding	2576	14	31859067	31869579	-1
ENSSSCG00000016379		0.219061	9.00743	4.04763	0.0583778	0.409017		3548.97	0.0656728	0.108457	0.605518	0.544835	0.962502		HDLBP	high density lipoprotein binding protein [Source:HGNC Symbol;Acc:HGNC:4857]	HDLBP	protein_coding	4395	15	139957715	140022302	-1
ENSSSCG00000000010		0.443199	6.07225	4.07227	0.0583893	0.409017		459.454	0.294571	0.222353	1.32479	0.185241	0.832824		FBLN1	fibulin 1 [Source:VGNC Symbol;Acc:VGNC:103280]	FBLN1	protein_coding	3110	5	3839502	3927183	-1
ENSSSCG00000033814		0.282504	4.51545	4.04721	0.0583895	0.409017		152.863	0.125216	0.106085	1.18034	0.237865	0.868259			small integral membrane protein 15 [Source:VGNC Symbol;Acc:VGNC:110674]		protein_coding	2297	16	39954354	39958520	-1
ENSSSCG00000009988		0.276606	4.85487	4.04464	0.0584623	0.409062		194.776	0.127892	0.110718	1.15512	0.248043	0.86921		THOC5	THO complex subunit 5 [Source:HGNC Symbol;Acc:HGNC:19074]	THOC5	protein_coding	3103	14	46579838	46623501	-1
ENSSSCG00000015249		1.34778	5.67299	4.17823	0.0584685	0.409062		346.433	1.18667	0.633244	1.87395	0.0609376	0.673325		ADAMTS8	ADAM metallopeptidase with thrombospondin type 1 motif 8 [Source:VGNC Symbol;Acc:VGNC:85088]	ADAMTS8	protein_coding	3603	9	57090617	57110414	-1
ENSSSCG00000002263		0.3821	2.67625	4.03856	0.0586354	0.409849		42.3587	0.261615	0.209821	1.24685	0.212454	0.849363		SLCO3A1	solute carrier organic anion transporter family member 3A1 [Source:VGNC Symbol;Acc:VGNC:93197]	SLCO3A1	protein_coding	2849	7	86777920	87103309	-1
ENSSSCG00000015074		0.207773	5.19387	4.03702	0.0586792	0.409849		251.284	0.0776308	0.119328	0.650568	0.515325	0.956667		SIDT2	SID1 transmembrane family member 2 [Source:VGNC Symbol;Acc:VGNC:92869]	SIDT2	protein_coding	4359	9	44543701	44559715	1
ENSSSCG00000016992		0.263142	5.4315	4.03375	0.0587726	0.409849		293.15	0.124497	0.128535	0.968589	0.33275	0.911452		NEURL1B	neuralized E3 ubiquitin protein ligase 1B [Source:VGNC Symbol;Acc:VGNC:90695]	NEURL1B	protein_coding	6365	16	51536573	51581126	-1
ENSSSCG00000052926		0.291917	4.74925	4.03244	0.0588099	0.409849		182.056	0.160984	0.149252	1.0786	0.280766	0.886224					protein_coding	342	X	110793274	110793615	1
ENSSSCG00000012795		0.264013	5.93488	4.03118	0.0588459	0.409849		420.855	0.120758	0.149382	0.808384	0.41887	0.936691		IRAK1	interleukin 1 receptor associated kinase 1 [Source:VGNC Symbol;Acc:VGNC:89198]	IRAK1	protein_coding	3118	X	124717612	124724860	-1
ENSSSCG00000023759		0.194336	6.11992	4.02976	0.0588865	0.409849		476.404	0.0508767	0.0834664	0.609547	0.542162	0.961862		WDR13	WD repeat domain 13 [Source:VGNC Symbol;Acc:VGNC:94907]	WDR13	protein_coding	2049	X	42722730	42730199	1
ENSSSCG00000012857		0.502188	5.42634	4.06327	0.0589267	0.409849		286.342	0.372962	0.210886	1.76854	0.0769701	0.706912		CARS1	cysteinyl-tRNA synthetase 1 [Source:VGNC Symbol;Acc:VGNC:86196]	CARS1	protein_coding	4451	2	2119592	2163343	-1
ENSSSCG00000057023		0.181176	7.05602	4.02769	0.0589458	0.409849		913.152	0.024906	0.0638169	0.390273	0.696335	0.976338		RAB1B	RAB1B, member RAS oncogene family [Source:NCBI gene (formerly Entrezgene);Acc:100144502]		protein_coding	2379	2	6102354	6116221	-1
ENSSSCG00000009821		0.39864	4.93064	4.02898	0.0589893	0.409849		203.176	0.257961	0.16289	1.58365	0.113273	0.769587		ARPC3	actin related protein 2/3 complex subunit 3 [Source:NCBI gene (formerly Entrezgene);Acc:100154518]		protein_coding	971	14	31814151	31826855	-1
ENSSSCG00000003592		0.337211	4.70509	4.02582	0.0589995	0.409849		175.168	0.20634	0.156416	1.31917	0.187112	0.832824		SDC3	syndecan 3 [Source:VGNC Symbol;Acc:VGNC:92656]	SDC3	protein_coding	5387	6	87495045	87507235	-1
ENSSSCG00000008377		0.215945	6.82603	4.02533	0.0590136	0.409849		783.255	0.0601627	0.127701	0.471122	0.637554	0.971729		CCT4	chaperonin containing TCP1 subunit 4 [Source:VGNC Symbol;Acc:VGNC:86382]	CCT4	protein_coding	6513	3	79924507	79946207	1
ENSSSCG00000025245		0.337051	2.98225	4.02522	0.0590168	0.409849		52.3219	0.216635	0.164914	1.31362	0.188973	0.833194		ARMC5	armadillo repeat containing 5 [Source:VGNC Symbol;Acc:VGNC:85529]	ARMC5	protein_coding	3138	3	17100618	17109054	-1
ENSSSCG00000002787		0.266417	5.07442	4.02138	0.0591269	0.410361		227.863	0.113132	0.112736	1.00351	0.315615	0.90234		E2F4	E2F transcription factor 4 [Source:VGNC Symbol;Acc:VGNC:87515]	E2F4	protein_coding	2025	6	27834411	27841416	1
ENSSSCG00000015894		-0.28278	3.70495	4.01853	0.0592092	0.41067		89.0279	-0.407353	0.15926	-2.55779	0.0105341	0.363184		DPP4	dipeptidyl peptidase 4 [Source:NCBI gene (formerly Entrezgene);Acc:397492]		protein_coding	4995	15	68660521	68743663	-1
ENSSSCG00000011643		-0.22815	5.93259	4.01559	0.0592939	0.41067		420.751	-0.372052	0.118699	-3.13441	0.00172199	0.16939		AMOTL2	angiomotin like 2 [Source:VGNC Symbol;Acc:VGNC:85285]	AMOTL2	protein_coding	5028	13	75490942	75509420	-1
ENSSSCG00000015243		0.323885	2.85222	4.01457	0.0593232	0.41067		46.8966	0.179346	0.169157	1.06024	0.289036	0.888516		PRDM10	PR/SET domain 10 [Source:VGNC Symbol;Acc:VGNC:91773]	PRDM10	protein_coding	6641	9	56657270	56749482	-1
ENSSSCG00000006539		0.330248	5.60789	4.01361	0.059351	0.41067		331.135	0.189168	0.141252	1.33922	0.180498	0.832824		SHC1	SHC adaptor protein 1 [Source:VGNC Symbol;Acc:VGNC:92837]	SHC1	protein_coding	3516	4	94810875	94831765	1
ENSSSCG00000022161		0.290721	5.47831	4.01353	0.0593533	0.41067		302.074	0.13752	0.118215	1.16331	0.244704	0.868259		ZNF251	zinc finger protein 251 [Source:VGNC Symbol;Acc:VGNC:95212]	ZNF251	protein_coding	2596	4	186673	193130	1
ENSSSCG00000010401		0.224324	5.01413	4.01188	0.0594009	0.410719		219.132	0.0715154	0.0915634	0.781047	0.434775	0.940581					protein_coding	4759	14	90582432	90640862	1
ENSSSCG00000013895		0.451282	2.80585	4.01049	0.0594412	0.410719		45.6392	0.323683	0.224395	1.44247	0.149171	0.804308		MAST3	microtubule associated serine/threonine kinase 3 [Source:VGNC Symbol;Acc:VGNC:90036]	MAST3	protein_coding	4944	2	59653147	59699320	-1
ENSSSCG00000009242		0.285122	4.81467	4.00719	0.0595366	0.410719		191.763	0.14163	0.148507	0.953693	0.340239	0.91486		LIN54	lin-54 DREAM MuvB core complex component [Source:VGNC Symbol;Acc:VGNC:98072]	LIN54	protein_coding	4244	8	135330919	135398263	1
ENSSSCG00000030486		0.206873	4.82408	4.00435	0.059619	0.410719		193.456	0.0714956	0.104302	0.685466	0.49305	0.952074		TBC1D23	TBC1 domain family member 23 [Source:VGNC Symbol;Acc:VGNC:93772]	TBC1D23	protein_coding	3986	13	158665077	158729274	-1
[truncated: 9,650 more rows]
