# Supplementary material for: Non-Alcoholic Fatty Liver Disease Induced by Feeding Medium-Chain Fatty Acids Upregulates Cholesterol and Lipid Homeostatic Genes in Skeletal Muscle of Neonatal Pigs
Source: Metabolites. 2024 Jul 11;14(7):384. doi: 10.3390/metabo14070384 (PMC11278539; doi:10.3390/metabo14070384)
Supplement: Supplementary file 1 [file metabolites-14-00384-s001.zip › Table_S4.xlsx]

## Sheet: GO_BP_Cats_LD_MversusC_04_01_20
Table S4. Analysis of biological process of differentially expressed genes in the contrast between medi-um-chain fatty acids (M) versus control (C) samples.
		GO analysis									Genes and annotation
category - Biologcal process	P value	N DEGs	N genes in category	term	FWER	fold_enrichment		ensembl_gene_id	external_gene_name	description	hgnc_symbol	gene_biotype	transcript_length	chromosome_name	start_position	end_position	strand
GO:0042632	1.9829e-11	8	41	cholesterol homeostasis	1.78461e-10	41.5462		ENSSSCG00000001063	MYLIP	myosin regulatory light chain interacting protein [Source:VGNC Symbol;Acc:VGNC:103999]	MYLIP	protein_coding	3057	7	12117240	12137925	1
GO:0042632	1.9829e-11	8	41	cholesterol homeostasis	1.78461e-10	41.5462		ENSSSCG00000005423	ABCA1	ATP binding cassette subfamily A member 1 [Source:NCBI gene (formerly Entrezgene);Acc:100152112]		protein_coding	10401	1	246144277	246278492	-1
GO:0042632	1.9829e-11	8	41	cholesterol homeostasis	1.78461e-10	41.5462		ENSSSCG00000015144	GRAMD1B	GRAM domain containing 1B [Source:VGNC Symbol;Acc:VGNC:88656]	GRAMD1B	protein_coding	3365	9	50335062	50505129	1
GO:0042632	1.9829e-11	8	41	cholesterol homeostasis	1.78461e-10	41.5462		ENSSSCG00000016420	INSIG1	insulin induced gene 1 [Source:NCBI gene (formerly Entrezgene);Acc:403162]		protein_coding	2712	18	2885612	2898767	-1
GO:0042632	1.9829e-11	8	41	cholesterol homeostasis	1.78461e-10	41.5462		ENSSSCG00000025020	PCSK9	proprotein convertase subtilisin/kexin type 9 [Source:VGNC Symbol;Acc:VGNC:91234]	PCSK9	protein_coding	4170	6	157388372	157409551	-1
GO:0042632	1.9829e-11	8	41	cholesterol homeostasis	1.78461e-10	41.5462		ENSSSCG00000026092	SREBF2	sterol regulatory element binding transcription factor 2 [Source:VGNC Symbol;Acc:VGNC:93450]	SREBF2	protein_coding	4642	5	6719490	6784671	-1
GO:0042632	1.9829e-11	8	41	cholesterol homeostasis	1.78461e-10	41.5462		ENSSSCG00000028512	LDLR	low density lipoprotein receptor [Source:VGNC Symbol;Acc:VGNC:89671]	LDLR	protein_coding	5423	2	69828332	69864827	1
GO:0042632	1.9829e-11	8	41	cholesterol homeostasis	1.78461e-10	41.5462		ENSSSCG00000033123	TMEM97	transmembrane protein 97 [Source:VGNC Symbol;Acc:VGNC:94220]	TMEM97	protein_coding	2268	12	44604021	44609999	1
GO:0008203	5.6809e-08	6	40	cholesterol metabolic process	4.54472e-07	31.9387		ENSSSCG00000003018	LIPE	lipase E, hormone sensitive type [Source:VGNC Symbol;Acc:VGNC:98493]	LIPE	protein_coding	3780	6	49540708	49560125	1
GO:0008203	5.6809e-08	6	40	cholesterol metabolic process	4.54472e-07	31.9387		ENSSSCG00000005423	ABCA1	ATP binding cassette subfamily A member 1 [Source:NCBI gene (formerly Entrezgene);Acc:100152112]		protein_coding	10401	1	246144277	246278492	-1
GO:0008203	5.6809e-08	6	40	cholesterol metabolic process	4.54472e-07	31.9387		ENSSSCG00000016420	INSIG1	insulin induced gene 1 [Source:NCBI gene (formerly Entrezgene);Acc:403162]		protein_coding	2712	18	2885612	2898767	-1
GO:0008203	5.6809e-08	6	40	cholesterol metabolic process	4.54472e-07	31.9387		ENSSSCG00000025020	PCSK9	proprotein convertase subtilisin/kexin type 9 [Source:VGNC Symbol;Acc:VGNC:91234]	PCSK9	protein_coding	4170	6	157388372	157409551	-1
GO:0008203	5.6809e-08	6	40	cholesterol metabolic process	4.54472e-07	31.9387		ENSSSCG00000027525	DHCR24	24-dehydrocholesterol reductase [Source:NCBI gene (formerly Entrezgene);Acc:100628197]		protein_coding	4194	6	157483783	157519061	1
GO:0008203	5.6809e-08	6	40	cholesterol metabolic process	4.54472e-07	31.9387		ENSSSCG00000028512	LDLR	low density lipoprotein receptor [Source:VGNC Symbol;Acc:VGNC:89671]	LDLR	protein_coding	5423	2	69828332	69864827	1
GO:0006629	2.15812e-07	9	169	lipid metabolic process	1.51068e-06	11.3392		ENSSSCG00000003018	LIPE	lipase E, hormone sensitive type [Source:VGNC Symbol;Acc:VGNC:98493]	LIPE	protein_coding	3780	6	49540708	49560125	1
GO:0006629	2.15812e-07	9	169	lipid metabolic process	1.51068e-06	11.3392		ENSSSCG00000008973	NAAA	N-acylethanolamine acid amidase [Source:VGNC Symbol;Acc:VGNC:90556]	NAAA	protein_coding	3287	8	71573788	71603338	-1
GO:0006629	2.15812e-07	9	169	lipid metabolic process	1.51068e-06	11.3392		ENSSSCG00000010554	SCD	stearoyl-CoA desaturase [Source:VGNC Symbol;Acc:VGNC:111140]	SCD	protein_coding	5296	14	111461569	111478020	1
GO:0006629	2.15812e-07	9	169	lipid metabolic process	1.51068e-06	11.3392		ENSSSCG00000012583	ACSL4	acyl-CoA synthetase long chain family member 4 [Source:VGNC Symbol;Acc:VGNC:85033]	ACSL4	protein_coding	5071	X	89760866	89806274	-1
GO:0006629	2.15812e-07	9	169	lipid metabolic process	1.51068e-06	11.3392		ENSSSCG00000013072	FADS2	fatty acid desaturase 2 [Source:NCBI gene (formerly Entrezgene);Acc:444997]		protein_coding	5903	2	9629423	9735576	-1
GO:0006629	2.15812e-07	9	169	lipid metabolic process	1.51068e-06	11.3392		ENSSSCG00000016223	ACSL3	acyl-CoA synthetase long chain family member 3 [Source:VGNC Symbol;Acc:VGNC:96295]	ACSL3	protein_coding	5177	15	124765854	124816960	1
GO:0006629	2.15812e-07	9	169	lipid metabolic process	1.51068e-06	11.3392		ENSSSCG00000016420	INSIG1	insulin induced gene 1 [Source:NCBI gene (formerly Entrezgene);Acc:403162]		protein_coding	2712	18	2885612	2898767	-1
GO:0006629	2.15812e-07	9	169	lipid metabolic process	1.51068e-06	11.3392		ENSSSCG00000024015	FADS1	fatty acid desaturase 1 [Source:NCBI gene (formerly Entrezgene);Acc:444995]		protein_coding	4466	2	9735322	9750506	1
GO:0006629	2.15812e-07	9	169	lipid metabolic process	1.51068e-06	11.3392		ENSSSCG00000028512	LDLR	low density lipoprotein receptor [Source:VGNC Symbol;Acc:VGNC:89671]	LDLR	protein_coding	5423	2	69828332	69864827	1
GO:0006631	0.000230212	4	57	fatty acid metabolic process	0.00138127	14.9421		ENSSSCG00000008973	NAAA	N-acylethanolamine acid amidase [Source:VGNC Symbol;Acc:VGNC:90556]	NAAA	protein_coding	3287	8	71573788	71603338	-1
GO:0006631	0.000230212	4	57	fatty acid metabolic process	0.00138127	14.9421		ENSSSCG00000013072	FADS2	fatty acid desaturase 2 [Source:NCBI gene (formerly Entrezgene);Acc:444997]		protein_coding	5903	2	9629423	9735576	-1
GO:0006631	0.000230212	4	57	fatty acid metabolic process	0.00138127	14.9421		ENSSSCG00000024015	FADS1	fatty acid desaturase 1 [Source:NCBI gene (formerly Entrezgene);Acc:444995]		protein_coding	4466	2	9735322	9750506	1
GO:0006631	0.000230212	4	57	fatty acid metabolic process	0.00138127	14.9421		ENSSSCG00000029944	FASN	fatty acid synthase [Source:NCBI gene (formerly Entrezgene);Acc:397561]		protein_coding	8101	12	920509	937561	1
GO:0006811	0.0160852	4	183	monoatomic ion transport	0.080426	4.65409		ENSSSCG00000003429	CLCN6	chloride voltage-gated channel 6 [Source:VGNC Symbol;Acc:VGNC:86729]	CLCN6	protein_coding	5654	6	71881972	71916029	1
GO:0006811	0.0160852	4	183	monoatomic ion transport	0.080426	4.65409		ENSSSCG00000023714	SLC31A2	solute carrier family 31 member 2 [Source:VGNC Symbol;Acc:VGNC:93063]	SLC31A2	protein_coding	1851	1	253794913	253805282	1
GO:0006811	0.0160852	4	183	monoatomic ion transport	0.080426	4.65409		ENSSSCG00000039998	CLIC2	chloride intracellular channel 2 [Source:VGNC Symbol;Acc:VGNC:86761]	CLIC2	protein_coding	1496	X	125546467	125570523	-1
GO:0006811	0.0160852	4	183	monoatomic ion transport	0.080426	4.65409		ENSSSCG00000056826	CHRNB1	cholinergic receptor nicotinic beta 1 subunit [Source:HGNC Symbol;Acc:HGNC:1961]	CHRNB1	protein_coding	2575	12	52749473	52758488	1
GO:0000122	0.0470909	6	496	negative regulation of transcription by RNA polymerase II	0.188363	2.5757		ENSSSCG00000013270	CRY2	cryptochrome circadian regulator 2 [Source:VGNC Symbol;Acc:VGNC:87012]	CRY2	protein_coding	4069	2	16587109	16620385	-1
GO:0000122	0.0470909	6	496	negative regulation of transcription by RNA polymerase II	0.188363	2.5757		ENSSSCG00000016892	FST	follistatin [Source:NCBI gene (formerly Entrezgene);Acc:445002]		protein_coding	1298	16	32805932	32811421	1
GO:0000122	0.0470909	6	496	negative regulation of transcription by RNA polymerase II	0.188363	2.5757		ENSSSCG00000022442	PAF1	PAF1 homolog, Paf1/RNA polymerase II complex component [Source:VGNC Symbol;Acc:VGNC:91150]	PAF1	protein_coding	2188	6	48046502	48052038	-1
GO:0000122	0.0470909	6	496	negative regulation of transcription by RNA polymerase II	0.188363	2.5757		ENSSSCG00000026092	SREBF2	sterol regulatory element binding transcription factor 2 [Source:VGNC Symbol;Acc:VGNC:93450]	SREBF2	protein_coding	4642	5	6719490	6784671	-1
GO:0000122	0.0470909	6	496	negative regulation of transcription by RNA polymerase II	0.188363	2.5757		ENSSSCG00000031503	PRRX1	paired related homeobox 1 [Source:VGNC Symbol;Acc:VGNC:91875]	PRRX1	protein_coding	4346	4	80427687	80501646	-1
GO:0000122	0.0470909	6	496	negative regulation of transcription by RNA polymerase II	0.188363	2.5757		ENSSSCG00000033626	SREBF1	sterol regulatory element binding transcription factor 1 [Source:VGNC Symbol;Acc:VGNC:99083]	SREBF1	protein_coding	4600	12	60733907	60751267	1
GO:0045944	0.267196	5	653	positive regulation of transcription by RNA polymerase II	0.746432	1.63036		ENSSSCG00000002002	IRF9	interferon regulatory factor 9 [Source:NCBI gene (formerly Entrezgene);Acc:780415]		protein_coding	3804	7	75126622	75139640	-1
GO:0045944	0.267196	5	653	positive regulation of transcription by RNA polymerase II	0.746432	1.63036		ENSSSCG00000022442	PAF1	PAF1 homolog, Paf1/RNA polymerase II complex component [Source:VGNC Symbol;Acc:VGNC:91150]	PAF1	protein_coding	2188	6	48046502	48052038	-1
GO:0045944	0.267196	5	653	positive regulation of transcription by RNA polymerase II	0.746432	1.63036		ENSSSCG00000026092	SREBF2	sterol regulatory element binding transcription factor 2 [Source:VGNC Symbol;Acc:VGNC:93450]	SREBF2	protein_coding	4642	5	6719490	6784671	-1
GO:0045944	0.267196	5	653	positive regulation of transcription by RNA polymerase II	0.746432	1.63036		ENSSSCG00000031503	PRRX1	paired related homeobox 1 [Source:VGNC Symbol;Acc:VGNC:91875]	PRRX1	protein_coding	4346	4	80427687	80501646	-1
GO:0045944	0.267196	5	653	positive regulation of transcription by RNA polymerase II	0.746432	1.63036		ENSSSCG00000033626	SREBF1	sterol regulatory element binding transcription factor 1 [Source:VGNC Symbol;Acc:VGNC:99083]	SREBF1	protein_coding	4600	12	60733907	60751267	1
GO:0006355	0.248811	5	635	regulation of DNA-templated transcription	0.746432	1.67657		ENSSSCG00000002002	IRF9	interferon regulatory factor 9 [Source:NCBI gene (formerly Entrezgene);Acc:780415]		protein_coding	3804	7	75126622	75139640	-1
GO:0006355	0.248811	5	635	regulation of DNA-templated transcription	0.746432	1.67657		ENSSSCG00000026092	SREBF2	sterol regulatory element binding transcription factor 2 [Source:VGNC Symbol;Acc:VGNC:93450]	SREBF2	protein_coding	4642	5	6719490	6784671	-1
GO:0006355	0.248811	5	635	regulation of DNA-templated transcription	0.746432	1.67657		ENSSSCG00000031503	PRRX1	paired related homeobox 1 [Source:VGNC Symbol;Acc:VGNC:91875]	PRRX1	protein_coding	4346	4	80427687	80501646	-1
GO:0006355	0.248811	5	635	regulation of DNA-templated transcription	0.746432	1.67657		ENSSSCG00000033626	SREBF1	sterol regulatory element binding transcription factor 1 [Source:VGNC Symbol;Acc:VGNC:99083]	SREBF1	protein_coding	4600	12	60733907	60751267	1
GO:0006355	0.248811	5	635	regulation of DNA-templated transcription	0.746432	1.67657		ENSSSCG00000039166	WTIP	WT1 interacting protein [Source:VGNC Symbol;Acc:VGNC:94985]	WTIP	protein_coding	2651	6	44150753	44178373	1
GO:0006357	0.366924	4	574	regulation of transcription by RNA polymerase II	0.746432	1.48379		ENSSSCG00000002002	IRF9	interferon regulatory factor 9 [Source:NCBI gene (formerly Entrezgene);Acc:780415]		protein_coding	3804	7	75126622	75139640	-1
GO:0006357	0.366924	4	574	regulation of transcription by RNA polymerase II	0.746432	1.48379		ENSSSCG00000030241		TSC22 domain family member 3 [Source:VGNC Symbol;Acc:VGNC:94483]		protein_coding	5239	X	88171334	88179750	-1
GO:0006357	0.366924	4	574	regulation of transcription by RNA polymerase II	0.746432	1.48379		ENSSSCG00000031503	PRRX1	paired related homeobox 1 [Source:VGNC Symbol;Acc:VGNC:91875]	PRRX1	protein_coding	4346	4	80427687	80501646	-1
GO:0006357	0.366924	4	574	regulation of transcription by RNA polymerase II	0.746432	1.48379		ENSSSCG00000033626	SREBF1	sterol regulatory element binding transcription factor 1 [Source:VGNC Symbol;Acc:VGNC:99083]	SREBF1	protein_coding	4600	12	60733907	60751267	1
